# Supplementary material for: De Novo Sporophyte Transcriptome Assembly and Functional Annotation in the Endangered Fern Species Vandenboschia speciosa (Willd.) G. Kunkel
Source: Genes (Basel). 2021 Jun 30;12(7):1017. doi: 10.3390/genes12071017 (PMC8304985; doi:10.3390/genes12071017)
Supplement: Supplementary file 1 [file genes-12-01017-s001.zip]

Archive with 13 entries (11 files):
- genes-1262071-supplementary/
- genes-1262071-supplementary/Supplementary files/
- genes-1262071-supplementary/Supplementary files/Figure S1.jpg
- genes-1262071-supplementary/Supplementary files/Figure S2.jpg
- genes-1262071-supplementary/Supplementary files/Figure S3.jpg
- genes-1262071-supplementary/Supplementary files/Figure S4.jpg
- genes-1262071-supplementary/Supplementary files/Table S1.xlsx
- genes-1262071-supplementary/Supplementary files/Table S2.xlsx
- genes-1262071-supplementary/Supplementary files/Table S3.xlsx
- genes-1262071-supplementary/Supplementary files/Table S4.xlsx
- genes-1262071-supplementary/Supplementary files/Table S5.pdf
- genes-1262071-supplementary/Supplementary files/Table S6.pdf
- genes-1262071-supplementary/Supplementary files/Table S7.xlsx
