# Supplementary material for: De Novo Sporophyte Transcriptome Assembly and Functional Annotation in the Endangered Fern Species Vandenboschia speciosa (Willd.) G. Kunkel
Source: Genes (Basel). 2021 Jun 30;12(7):1017. doi: 10.3390/genes12071017 (PMC8304985; doi:10.3390/genes12071017)
Supplement: Supplementary file 1 [file genes-12-01017-s001.zip › genes-1262071-supplementary/Supplementary files/Table S1.xlsx]

## Sheet: Hoja1
	SeqName	Length	TPM	FPKM	Description	GO Names
1	Vss_18384_c0_g1_i1	1167	9220.64	9192.71	Antimicrobial peptide 1; 10.6 kDa protein; PMAP1; Flags: Precursor	P:defense response; P:biological process involved in interspecies interaction between organisms; P:negative regulation of growth; C:cellular anatomical entity
2	Vss_16543_c0_g1_i1	305	9151.16	9123.44	Non-specific lipid-transfer protein 3; Short=LTP 3; Flags: Precursor	P:lipid transport; F:lipid binding; P:response to water deprivation; P:response to wounding; P:response to salt stress; P:response to ethylene; P:response to abscisic acid; P:response to salicylic acid; P:response to hydrogen peroxide; C:apoplast; P:defense response to Gram-positive bacterium; P:defense response to fungus
3	Vss_19248_c1_g1_i1	975	8747.20	8720.70	Ribulose bisphosphate carboxylase small chain, chloroplastic; Short=RuBisCO small subunit; Flags: Precursor	P:response to cold; C:chloroplast thylakoid membrane; C:chloroplast stroma; P:carbon fixation; P:photosynthesis; F:oxidoreductase activity; F:lyase activity; F:protein domain specific binding; C:cytosolic ribosome; C:thylakoid lumen; C:apoplast; P:ribulose bisphosphate carboxylase complex assembly
4	Vss_19246_c0_g2_i1	433	5785.82	5768.29	Non-specific lipid-transfer protein 5; Short=LTP 5; Flags: Precursor	P:lipid transport; F:lipid binding
5	Vss_19504_c0_g2_i4	1138	3639.72	3628.69	Chlorophyll a-b binding protein, chloroplastic; LHCII type I CAB; Short=LHCP; Flags: Precursor	F:protein binding; P:response to light stimulus; C:photosystem I; C:photosystem II; C:chloroplast thylakoid membrane; P:photosynthesis, light harvesting in photosystem I; C:chloroplast envelope; C:plastoglobule; C:integral component of membrane; F:chlorophyll binding; P:protein-chromophore linkage; F:metal ion binding
6	Vss_7505_c0_g1_i1	260	3246.10	3236.27	Chlorophyll a-b binding protein 1D; LHCII type I CAB-1D; Short=LHCP	F:protein binding; P:response to light stimulus; C:photosystem I; C:photosystem II; C:chloroplast thylakoid membrane; P:photosynthesis, light harvesting in photosystem I; C:chloroplast envelope; C:plastoglobule; C:integral component of membrane; F:chlorophyll binding; P:protein-chromophore linkage; F:metal ion binding
7	Vss_23837_c0_g1_i1	1201	2989.88	2980.82	Polyubiquitin; Contains: Ubiquitin; Flags: Precursor	C:cell wall; C:nucleolus; C:vacuolar membrane; C:plasma membrane; P:ubiquitin-dependent protein catabolic process; P:response to salicylic acid; P:response to UV-B; P:protein ubiquitination; F:protein tag; F:ubiquitin protein ligase binding
8	Vss_19504_c0_g2_i6	1190	2750.78	2742.45	Chlorophyll a-b binding protein, chloroplastic; LHCII type I CAB; Short=LHCP; Flags: Precursor	F:protein binding; C:vacuolar membrane; C:Golgi apparatus; P:response to desiccation; P:response to cold; C:PSII associated light-harvesting complex II; C:photosystem I; C:photosystem II; P:response to high light intensity; P:response to low light intensity stimulus; P:photosynthesis, light harvesting in photosystem I; P:photosynthesis, light harvesting in photosystem II; C:chloroplast envelope; …
9	Vss_21309_c1_g1_i2	465	2179.79	2173.18	Photosystem II 10 kDa polypeptide, chloroplastic; Flags: Precursor	F:protein binding; C:chloroplast thylakoid membrane; C:photosystem II oxygen evolving complex; P:photosystem II oxygen evolving complex assembly; C:integral component of membrane
10	Vss_20054_c0_g1_i2	1293	2097.44	2091.09	Chlorophyll a-b binding protein of LHCII type I, chloroplastic; Short=CAB; Short=LHCP; Flags: Precursor	F:protein binding; C:Golgi apparatus; P:response to desiccation; P:response to cold; C:PSII associated light-harvesting complex II; C:photosystem I; C:photosystem II; P:response to high light intensity; P:response to low light intensity stimulus; P:photosynthesis, light harvesting in photosystem I; P:photosynthesis, light harvesting in photosystem II; C:chloroplast envelope; P:response to red lig…
11	Vss_23837_c0_g1_i2	284	2074.44	2068.16	Ubiquitin-40S ribosomal protein S27a; Contains: Ubiquitin; Contains: 40S ribosomal protein S27a; Flags: Precursor	F:structural constituent of ribosome; C:nucleolus; C:Golgi apparatus; C:plasma membrane; P:translation; P:ubiquitin-dependent protein catabolic process; C:plasmodesma; P:protein ubiquitination; C:cytosolic large ribosomal subunit; F:protein tag; F:ubiquitin protein ligase binding; P:ribosome biogenesis; F:metal ion binding
12	Vss_12859_c0_g1_i1	270	1723.52	1718.30	Chlorophyll a-b binding protein 1, chloroplastic; LHCII type I CAB-1; Short=LHCP; Flags: Precursor	F:protein binding; P:response to light stimulus; C:photosystem I; C:photosystem II; C:chloroplast thylakoid membrane; P:photosynthesis, light harvesting in photosystem I; C:chloroplast envelope; C:plastoglobule; C:integral component of membrane; F:chlorophyll binding; P:protein-chromophore linkage; F:metal ion binding
13	Vss_18715_c0_g1_i1	1336	1702.42	1697.27	Glycine-rich RNA-binding protein 2	P:alternative mRNA splicing, via spliceosome; C:chromatin; F:double-stranded DNA binding; F:single-stranded DNA binding; F:mRNA binding; F:copper ion binding; F:protein binding; F:ATP binding; C:cell wall; C:nucleolus; C:mitochondrion; C:peroxisome; C:Golgi apparatus; C:cytosol; C:plasma membrane; P:mRNA export from nucleus; P:circadian rhythm; P:response to water deprivation; C:plasmodesma; C:ch…
14	Vss_19559_c0_g1_i2	1029	1629.83	1624.89	Putative lipid-transfer protein DIR1; Protein DEFECTIVE IN INDUCED RESISTANCE 1; Flags: Precursor	F:fatty acid binding; P:systemic acquired resistance
15	Vss_21309_c1_g1_i1	1450	1562.07	1557.33	Photosystem II 10 kDa polypeptide, chloroplastic; Flags: Precursor	F:protein binding; C:chloroplast thylakoid membrane; C:photosystem II oxygen evolving complex; P:photosystem II oxygen evolving complex assembly; C:integral component of membrane
16	Vss_25191_c0_g1_i2	1761	1558.65	1553.93	Oxygen-evolving enhancer protein 1, chloroplastic; Short=OEE1; 33 kDa subunit of oxygen evolving system of photosystem II; 33 kDa thylakoid membrane protein; OEC 33 kDa subunit; Flags: Precursor	F:poly(U) RNA binding; C:photosystem II oxygen evolving complex; P:photosystem II assembly; F:oxygen evolving activity; C:plastoglobule; C:chloroplast photosystem II; P:regulation of protein dephosphorylation; P:photosystem II stabilization; P:defense response to bacterium; P:obsolete oxidation-reduction process
17	Vss_19246_c0_g1_i1	310	1554.46	1549.75	Non-specific lipid-transfer protein 1; Short=LTP 1; Flags: Precursor	F:calmodulin binding; C:plasma membrane; P:lipid transport; F:lipid binding; P:response to water deprivation; C:plant-type cell wall; C:chloroplast thylakoid; P:response to salt stress; P:response to abscisic acid; C:apoplast
18	Vss_20559_c0_g1_i2	732	1482.35	1477.86	Non-specific lipid-transfer protein 2; Short=LTP 2; Flags: Precursor	P:lipid transport; F:lipid binding; P:response to water deprivation; P:response to salt stress; P:response to abscisic acid; C:apoplast; P:seed trichome elongation
19	Vss_17782_c0_g1_i1	634	1473.02	1468.55	Hydrophobic protein LTI6B; Low temperature-induced protein 6B	P:response to cold; P:response to water deprivation; P:response to abscisic acid; C:integral component of membrane; P:hyperosmotic salinity response; P:defense response to fungus
20	Vss_22767_c0_g1_i1	1697	1470.11	1465.66	BURP domain-containing protein 12; Short=OsBURP12; Flags: Precursor	C:extracellular region; C:endosome; P:multicellular organism development; C:Golgi apparatus subcompartment
21	Vss_22245_c0_g1_i1	1634	1451.37	1446.98	S-adenosylmethionine synthase 2; Short=AdoMet synthase 2; Methionine adenosyltransferase 2; Short=MAT 2	F:methionine adenosyltransferase activity; F:ATP binding; C:cytosol; P:methionine metabolic process; P:S-adenosylmethionine biosynthetic process; P:one-carbon metabolic process; F:metal ion binding
22	Vss_19033_c3_g1_i2	8095	1440.93	1436.57	Uncharacterized protein ORF91	C:chloroplast
23	Vss_20735_c1_g1_i2	421	1401.95	1397.71	Copper transport protein CCH; Copper chaperone CCH	C:cell wall; C:nucleus; C:cytosol; C:plasma membrane; P:copper ion transport; P:cellular copper ion homeostasis; C:plasmodesma; C:chloroplast; P:flower development; P:root morphogenesis; P:phloem transport; P:heat acclimation; F:copper chaperone activity; F:protein domain specific binding; F:lead ion binding; F:cadmium ion binding; P:cadmium ion homeostasis; P:sodium ion homeostasis; P:detoxifica…
24	Vss_20618_c1_g1_i1	1138	1397.35	1393.12	Protein GAST1; Flags: Precursor	F:protein binding; C:extracellular region; C:cytoplasm; C:plasma membrane; C:plant-type cell wall; C:plasmodesma; P:response to salt stress; P:response to abscisic acid; P:gibberellic acid mediated signaling pathway; P:response to sucrose; P:response to glucose; P:response to fructose; P:response to salicylic acid; P:heat acclimation; P:cell redox homeostasis; P:response to karrikin; P:regulation…
25	Vss_24673_c3_g1_i1	764	1369.61	1365.46	Xyloglucan endotransglucosylase/hydrolase 2; Brassinosteroid-regulated protein BRU1; Flags: Precursor	C:extracellular region; C:Golgi apparatus; C:plasma membrane; P:response to heat; P:response to cold; P:response to water deprivation; C:plant-type cell wall; P:response to mechanical stimulus; P:response to brassinosteroid; P:plant-type cell wall loosening; P:plant-type cell wall biogenesis; P:response to far red light; P:xyloglucan metabolic process; F:xyloglucan:xyloglucosyl transferase activi…
26	Vss_21384_c0_g1_i1	3256	1302.72	1298.77	Chlorophyll a-b binding protein, chloroplastic; LHCII type I CAB; Short=LHCP; Flags: Precursor	F:nucleic acid binding; F:mRNA binding; F:protein binding; C:vacuolar membrane; C:Golgi apparatus; P:response to desiccation; P:response to cold; C:PSII associated light-harvesting complex II; C:photosystem I; C:photosystem II; P:response to high light intensity; P:response to low light intensity stimulus; P:photosynthesis, light harvesting in photosystem I; P:photosynthesis, light harvesting in …
27	Vss_22855_c7_g2_i2	731	1286.30	1282.40	Protein DOWNSTREAM OF FLC; Short=AtDFC; Pollen allergen-like protein; Flags: Precursor	C:extracellular region; C:extracellular space; P:biological_process
28	Vss_23789_c0_g1_i1	1873	1231.71	1227.98	Elongation factor 1-alpha; Short=EF-1-alpha	F:mRNA binding; F:translation elongation factor activity; F:GTPase activity; F:protein binding; F:GTP binding; C:nucleolus; C:mitochondrion; C:vacuolar membrane; C:Golgi apparatus; C:cytosol; C:ribosome; C:plasma membrane; P:regulation of translational elongation; C:plasmodesma; C:chloroplast; P:response to cadmium ion; C:perinuclear region of cytoplasm
29	Vss_18598_c0_g1_i1	888	1210.70	1207.03	40S ribosomal protein S25	F:structural constituent of ribosome; C:vacuolar membrane; C:Golgi apparatus; C:plasmodesma; C:cytosolic small ribosomal subunit; P:ribosome biogenesis; C:polysomal ribosome
30	Vss_22855_c7_g2_i5	974	1154.75	1151.25	Protein DOWNSTREAM OF FLC; Short=AtDFC; Pollen allergen-like protein; Flags: Precursor	C:extracellular region; C:extracellular space; P:biological_process
31	Vss_21222_c0_g1_i2	1164	1133.24	1129.81	Photosystem II 22 kDa protein 1, chloroplastic; Short=22 kDa protein of photosystem II 1; Photosystem II subunit 1; Short=OsPsbS1; Flags: Precursor	C:photosystem II; C:chloroplast thylakoid membrane; P:response to blue light; P:response to high light intensity; P:response to red light; P:nonphotochemical quenching; P:photosynthesis; C:integral component of membrane
32	Vss_24785_c1_g1_i1	3054	1122.48	1119.08	5-methyltetrahydropteroyltriglutamate--homocysteine methyltransferase; Cobalamin-independent methionine synthase isozyme; Vitamin-B12-independent methionine synthase isozyme	F:5-methyltetrahydropteroyltriglutamate-homocysteine S-methyltransferase activity; F:protein binding; C:vacuolar membrane; C:peroxisome; C:Golgi apparatus; C:cytosol; C:plasma membrane; P:DNA methylation-dependent heterochromatin assembly; F:zinc ion binding; F:methionine synthase activity; P:methionine biosynthetic process; C:plasmodesma; C:chloroplast stroma; C:chloroplast envelope; P:response …
33	Vss_20736_c0_g1_i1	1275	1117.01	1113.63	Thioredoxin H4-2; Short=OsTrxh4-2; OsTrx18	F:protein binding; C:mitochondrion; C:endoplasmic reticulum; C:cytosol; P:response to stress; F:enzyme activator activity; C:chloroplast thylakoid; C:chloroplast stroma; P:cellular process; F:oxidoreductase activity, acting on a sulfur group of donors, disulfide as acceptor; P:positive regulation of catalytic activity
34	Vss_21700_c0_g1_i1	934	1113.16	1109.78	Photosystem I reaction center subunit VI, chloroplastic; Short=PSI-H; Light-harvesting complex I 11 kDa protein; Flags: Precursor	C:chloroplast thylakoid membrane; C:photosystem I reaction center; C:plastoglobule; P:photosynthesis; C:integral component of membrane
35	Vss_18145_c0_g1_i1	4320	1081.06	1077.79	Seed linoleate 9S-lipoxygenase-3; Lipoxygenase-3	F:protein binding; C:cytoplasm; P:fatty acid metabolic process; P:pollen development; P:response to wounding; P:response to bacterium; P:response to fungus; P:response to high light intensity; P:response to jasmonic acid; P:anther dehiscence; P:response to ozone; F:linoleate 13S-lipoxygenase activity; P:lipid oxidation; F:metal ion binding; P:stamen filament development
36	Vss_22321_c2_g2_i1	968	1074.92	1071.67	Endochitinase; Flags: Precursor	F:chitinase activity; C:vacuolar membrane; C:Golgi apparatus; C:cytosol; P:chitin catabolic process; F:chitin binding; P:response to heat; P:response to water deprivation; P:response to salt stress; P:response to cytokinin; P:multidimensional cell growth; P:root epidermal cell differentiation; P:response to nitrate; P:regulation of salicylic acid metabolic process; P:cell wall macromolecule catab…
37	Vss_24449_c0_g1_i1	1615	1040.74	1037.59	Chlorophyll a-b binding protein 7, chloroplastic; LHCI type II CAB-7; Flags: Precursor	P:response to cold; C:photosystem II; C:chloroplast thylakoid membrane; P:response to high light intensity; P:response to low light intensity stimulus; P:photosynthesis, light harvesting in photosystem I; C:photosystem I antenna complex; C:chloroplast envelope; C:plastoglobule; C:integral component of membrane; F:chlorophyll binding; P:protein-chromophore linkage; F:protein domain specific bindin…
38	Vss_20735_c1_g1_i4	498	1028.12	1025.01	Copper transport protein CCH; Copper chaperone CCH	C:plasma membrane; P:copper ion transport; P:cellular copper ion homeostasis; C:plasmodesma; C:chloroplast; P:heat acclimation; F:copper chaperone activity; F:protein domain specific binding; F:lead ion binding; F:cadmium ion binding; P:cadmium ion homeostasis; P:detoxification of cadmium ion
39	Vss_23234_c1_g1_i1	1439	1005.18	1002.14	Phenylcoumaran benzylic ether reductase IRL1; Isoflavone reductase-like 1; Short=GbIRL1; Short=IFR-like protein 1	C:cytoplasm; C:plasma membrane; P:response to oxidative stress; P:cellular response to nitrogen starvation; P:flavonoid biosynthetic process; F:pinoresinol reductase activity; F:lariciresinol reductase activity; P:cellular response to sulfur starvation; P:cellular response to phosphate starvation; F:phenylcoumaran benzylic ether reductase activity; P:response to cadmium ion; F:2'-hydroxyisoflavon…
40	Vss_19982_c0_g1_i1	992	996.17	993.16	Ubiquitin-40S ribosomal protein S27a; Contains: Ubiquitin; Contains: 40S ribosomal protein S27a; Flags: Precursor	F:structural constituent of ribosome; C:nucleus; C:Golgi apparatus; C:plasma membrane; P:translation; P:ubiquitin-dependent protein catabolic process; C:plasmodesma; P:protein ubiquitination; C:cytosolic small ribosomal subunit; F:protein tag; F:ubiquitin protein ligase binding; P:ribosome biogenesis; F:metal ion binding
41	Vss_22755_c0_g5_i2	1119	993.00	989.99	Probable aquaporin PIP1-4; Plasma membrane intrinsic protein 1-4; Short=AtPIP1;4; Transmembrane protein C; Short=TMP-C	F:mRNA binding; C:nucleus; C:mitochondrion; C:vacuole; C:endoplasmic reticulum; C:cytosol; C:plasma membrane; P:water transport; P:response to water deprivation; C:plasmodesma; P:response to abscisic acid; C:chloroplast envelope; F:water channel activity; C:integral component of membrane; F:ubiquitin protein ligase binding; C:protein-containing complex; P:protein homotetramerization; P:protein he…
42	Vss_19853_c0_g1_i1	2054	977.99	975.02	Polyphenol oxidase, chloroplastic; Short=PPO; Catechol oxidase; Flags: Precursor	F:catechol oxidase activity; F:copper ion binding; C:vacuolar lumen; P:obsolete electron transport; P:tyrosine metabolic process; P:lignan metabolic process; F:aureusidin synthase activity; P:pigment biosynthetic process; P:heterocycle metabolic process; P:obsolete oxidation-reduction process
43	Vss_19007_c1_g1_i3	679	911.31	908.55	40S ribosomal protein S29	F:structural constituent of ribosome; P:translation; F:zinc ion binding; C:cytosolic small ribosomal subunit; P:ribosome biogenesis
44	Vss_25640_c0_g1_i1	1031	894.30	891.59	Photosystem I subunit O; Short=PSI-O; Flags: Precursor	F:protein binding; C:photosystem I; C:chloroplast thylakoid membrane; P:photosynthetic electron transport chain; P:photosynthesis, light harvesting in photosystem I; C:integral component of membrane
45	Vss_22709_c1_g1_i1	1448	886.99	884.31	Oxygen-evolving enhancer protein 2, chloroplastic; Short=OEE2; 23 kDa subunit of oxygen evolving system of photosystem II; 23 kDa thylakoid membrane protein; OEC 23 kDa subunit; Flags: Precursor	F:calcium ion binding; F:poly(U) RNA binding; C:chloroplast thylakoid membrane; C:chloroplast thylakoid lumen; C:chloroplast stroma; C:photosystem II oxygen evolving complex; P:photosynthesis; C:extrinsic component of membrane
46	Vss_19159_c0_g1_i1	810	886.64	883.95	Photosystem II reaction center W protein, chloroplastic; PSII 6.1 kDa protein; Flags: Precursor	C:photosystem II; C:chloroplast thylakoid membrane; C:integral component of membrane; P:photosystem II stabilization
47	Vss_24747_c0_g1_i1	754	885.78	883.10	Calreticulin; Flags: Precursor	F:calcium ion binding; C:mitochondrion; C:vacuolar membrane; C:endoplasmic reticulum lumen; C:endoplasmic reticulum membrane; C:Golgi apparatus; C:cytosol; P:protein folding; P:response to oxidative stress; P:multicellular organism development; C:plasmodesma; P:plant-type hypersensitive response; F:carbohydrate binding; P:endoplasmic reticulum unfolded protein response; P:defense response to bact…
48	Vss_20089_c0_g1_i2	1262	876.95	874.29	Protodermal factor 1; Flags: Precursor	C:extracellular region
49	Vss_20331_c0_g1_i1	890	870.13	867.49	Histone H3.2	C:chromosome, centromeric region; C:nucleosome; F:DNA binding; P:rRNA transcription; P:double fertilization forming a zygote and endosperm; C:chromocenter; C:rDNA protrusion; P:centromere complex assembly; F:protein heterodimerization activity; P:pollen sperm cell differentiation; C:generative cell nucleus; P:cell division; P:meiotic chromosome separation
50	Vss_22321_c2_g1_i1	299	866.03	863.40	Chitinase-like protein 1; Short=AtCTL1; Protein ANION ALTERED ROOT MORPHOLOGY; Protein ECTOPIC DEPOSITION OF LIGNIN IN PITH 1; Protein ECTOPIC ROOT HAIR 2; Protein POM-POM1; Protein SENSITIVE TO HOT TEMPERATURES 2; Flags: Precursor	F:chitinase activity; C:extracellular region; C:Golgi apparatus; P:carbohydrate metabolic process; P:chitin catabolic process; P:multicellular organism development; P:response to heat; P:response to water deprivation; P:response to salt stress; P:response to cytokinin; P:multidimensional cell growth; P:ethylene-activated signaling pathway; P:root epidermal cell differentiation; P:response to nitr…
51	Vss_19816_c2_g1_i1	1049	853.17	850.58	60S acidic ribosomal protein P2	P:cytoplasmic translational elongation; F:structural constituent of ribosome; C:nucleolus; C:plasma membrane; P:response to cold; C:cytosolic large ribosomal subunit; P:ribosome biogenesis; C:polysomal ribosome; F:protein-containing complex binding
52	Vss_22709_c1_g1_i2	1411	852.79	850.21	Oxygen-evolving enhancer protein 2, chloroplastic; Short=OEE2; 23 kDa subunit of oxygen evolving system of photosystem II; 23 kDa thylakoid membrane protein; OEC 23 kDa subunit; Flags: Precursor	F:mRNA binding; F:calcium ion binding; C:chloroplast thylakoid membrane; C:chloroplast thylakoid lumen; C:chloroplast stroma; C:photosystem II oxygen evolving complex; P:photosynthesis; P:photosynthesis, light reaction; C:extrinsic component of membrane; F:protein domain specific binding; P:defense response to bacterium; C:apoplast
53	Vss_24807_c0_g1_i1	2013	848.79	846.22	Adenosylhomocysteinase; Short=AdoHcyase; S-adenosyl-L-homocysteine hydrolase	F:adenosylhomocysteinase activity; C:vacuole; C:cytosol; C:plasma membrane; P:methionine metabolic process; P:one-carbon metabolic process; P:embryo development ending in seed dormancy; P:S-adenosylmethionine cycle
54	Vss_19740_c0_g1_i1	896	848.51	845.94	60S ribosomal protein L35a-2	P:cytoplasmic translation; F:structural constituent of ribosome; C:cytosolic large ribosomal subunit; P:ribosomal large subunit biogenesis
55	Vss_24306_c0_g3_i7	1086	836.24	833.71	Nectarin-1; Superoxide dismutase [Mn]; Flags: Precursor	C:extracellular region; C:nucleus; P:metabolic process; P:response to cold; C:plant-type cell wall; C:plasmodesma; P:plasmodesmata-mediated intercellular transport; F:oxidoreductase activity; F:manganese ion binding; P:regulation of root development
56	Vss_19480_c0_g1_i1	1225	827.28	824.78	Photosystem I reaction center subunit II, chloroplastic; Photosystem I 20 kDa subunit; Short=PSI-D; Flags: Precursor	C:chloroplast thylakoid membrane; C:photosystem I reaction center; C:chloroplast envelope; C:plastoglobule; P:photosynthesis; F:protein domain specific binding
57	Vss_19504_c0_g2_i5	1413	816.26	813.79	Chlorophyll a-b binding protein, chloroplastic; LHCII type I CAB; Short=LHCP; Flags: Precursor	F:protein binding; C:vacuolar membrane; C:Golgi apparatus; P:response to desiccation; P:response to cold; C:PSII associated light-harvesting complex II; C:photosystem I; C:photosystem II; P:response to high light intensity; P:response to low light intensity stimulus; P:photosynthesis, light harvesting in photosystem I; P:photosynthesis, light harvesting in photosystem II; C:chloroplast envelope; …
58	Vss_25608_c0_g3_i1	2162	798.17	795.75	Inositol-3-phosphate synthase; Short=MIP synthase; Myo-inositol 1-phosphate synthase; Short=IPS; Short=MI-1-P synthase	F:inositol-3-phosphate synthase activity; F:protein binding; C:nucleus; C:cytoplasm; P:inositol biosynthetic process; P:phosphatidylserine biosynthetic process; P:response to auxin; P:embryo development ending in seed dormancy; P:myo-inositol hexakisphosphate biosynthetic process; P:cellular response to phosphate starvation; P:streptomycin biosynthetic process; P:defense response to bacterium; P:…
59	Vss_20988_c1_g1_i2	1950	788.05	785.66	Abscisic stress-ripening protein 5; OsAsr1	C:nucleus; C:cytoplasm; P:regulation of transcription, DNA-templated; P:response to oxidative stress; F:zinc ion binding; P:response to water deprivation; P:response to zinc ion; P:response to aluminum ion; C:protein-containing complex; F:identical protein binding; F:sequence-specific DNA binding
60	Vss_19011_c0_g1_i1	842	780.37	778.01	Ubiquitin-40S ribosomal protein S27a; Contains: Ubiquitin; Contains: 40S ribosomal protein S27a; Flags: Precursor	F:structural constituent of ribosome; C:nucleolus; C:Golgi apparatus; C:plasma membrane; P:translation; P:ubiquitin-dependent protein catabolic process; C:plasmodesma; P:protein ubiquitination; C:cytosolic large ribosomal subunit; F:protein tag; F:ubiquitin protein ligase binding; P:ribosome biogenesis; F:metal ion binding
61	Vss_21138_c0_g2_i1	1268	768.28	765.95	Photosystem I reaction center subunit III, chloroplastic; Light-harvesting complex I 17 kDa protein; PSI-F; Flags: Precursor	C:chloroplast thylakoid membrane; C:photosystem I reaction center; C:chloroplast thylakoid lumen; C:chloroplast envelope; C:plastoglobule; P:photosynthesis; C:integral component of membrane; F:protein domain specific binding; F:phosphoprotein binding
62	Vss_20822_c2_g3_i5	1073	767.99	765.66	Abscisic stress-ripening protein 1	F:protein binding; C:nucleus; F:zinc ion binding; P:response to water deprivation; P:response to zinc ion; C:protein-containing complex; F:identical protein binding
63	Vss_21694_c2_g2_i1	875	763.25	760.94	ADP-ribosylation factor 1	F:protein binding; F:GTP binding; C:early endosome; C:vacuolar membrane; C:Golgi stack; C:cytosol; C:plasma membrane; P:protein ADP-ribosylation; P:intracellular protein transport; P:embryo sac cellularization; P:embryo development ending in seed dormancy; P:endosperm development; C:microtubule cytoskeleton; F:phospholipase activator activity; P:vesicle-mediated transport; P:regulation of organel…
64	Vss_19999_c0_g1_i1	1013	745.80	743.54	60S ribosomal protein L21-2	F:structural constituent of ribosome; C:nucleolus; P:translation; C:cytosolic large ribosomal subunit; P:ribosome biogenesis
65	Vss_21674_c0_g1_i1	921	735.44	733.22	60S acidic ribosomal protein P1; L12	P:cytoplasmic translation; F:structural constituent of ribosome; F:protein binding; C:nucleus; C:plasma membrane; P:translational elongation; C:cytosolic large ribosomal subunit; F:protein kinase activator activity; P:activation of protein kinase activity; P:ribosome biogenesis; C:polysomal ribosome; F:ribonucleoprotein complex binding
66	Vss_19725_c0_g1_i1	1219	726.03	723.83	60S ribosomal protein L19-3	F:mRNA binding; F:structural constituent of ribosome; C:nucleolus; C:plasma membrane; P:translation; C:plasmodesma; C:cytosolic large ribosomal subunit; P:ribosome biogenesis; C:polysomal ribosome
67	Vss_21621_c0_g1_i1	1411	722.52	720.33	Chlorophyll a-b binding protein, chloroplastic; LHCII type I CAB; Short=LHCP; Flags: Precursor	P:response to cold; C:photosystem I; C:photosystem II; C:chloroplast thylakoid membrane; P:response to high light intensity; P:response to low light intensity stimulus; P:photosynthesis, light harvesting in photosystem I; C:chloroplast envelope; C:plastoglobule; C:integral component of membrane; F:chlorophyll binding; P:protein-chromophore linkage; F:protein domain specific binding; F:metal ion b…
68	Vss_30682_c6_g1_i1	1638	714.19	712.02	Tubulin beta-2 chain; Beta-2-tubulin	P:microtubule cytoskeleton organization; P:mitotic cell cycle; F:GTPase activity; F:structural constituent of cytoskeleton; F:protein binding; F:GTP binding; C:vacuole; C:Golgi apparatus; C:microtubule; P:response to light stimulus; P:response to ethylene; C:tubulin complex; P:seed trichome elongation
69	Vss_22366_c2_g2_i2	1991	710.39	708.23	Tubulin alpha chain	P:microtubule cytoskeleton organization; P:mitotic cell cycle; F:GTPase activity; F:structural constituent of cytoskeleton; F:protein binding; F:GTP binding; C:nucleolus; C:vacuole; C:cytosol; C:microtubule; C:plasma membrane; P:cellular response to gravity
70	Vss_22639_c0_g1_i1	1460	706.93	704.79	Chlorophyll a-b binding protein, chloroplastic; LHCII type I CAB; Short=LHCP; Flags: Precursor	P:response to cold; C:photosystem II; C:chloroplast thylakoid membrane; P:response to high light intensity; P:response to low light intensity stimulus; P:photosynthesis, light harvesting in photosystem I; C:photosystem I antenna complex; C:plastoglobule; C:integral component of membrane; F:chlorophyll binding; P:protein-chromophore linkage; F:protein domain specific binding; F:pigment binding; F:…
71	Vss_24847_c0_g1_i1	1058	697.25	695.13	Chlorophyll a-b binding protein 1, chloroplastic; LHCII type I CAB-1; Short=LHCP; Flags: Precursor	C:mitochondrion; P:response to stress; C:thylakoid light-harvesting complex; C:photosystem I; C:photosystem II; P:response to high light intensity; P:response to fructose; P:photosynthesis, light harvesting in photosystem I; P:photosynthesis, light harvesting in photosystem II; C:chloroplast envelope; P:regulation of stomatal movement; C:plastoglobule; C:integral component of membrane; F:chloroph…
72	Vss_27516_c0_g1_i3	2198	697.02	694.91	Ribulose bisphosphate carboxylase/oxygenase activase, chloroplastic; Short=RA; Short=RuBisCO activase; Flags: Precursor	C:proteasome complex; F:ATP binding; C:cell wall; P:response to light stimulus; C:thylakoid; P:response to jasmonic acid; C:chloroplast envelope; P:leaf senescence; C:plastoglobule; C:stromule; F:ATPase activity; P:defense response to bacterium; F:identical protein binding; P:positive regulation of catalytic activity; F:ribulose-1,5-bisphosphate carboxylase/oxygenase activator activity
73	Vss_16286_c1_g1_i1	221	694.85	692.75	Ferredoxin	F:protein binding; P:obsolete electron transport; P:ferredoxin metabolic process; F:ferrous iron binding; F:electron transfer activity; P:response to light stimulus; C:chloroplast stroma; P:electron transport chain; F:2 iron, 2 sulfur cluster binding
74	Vss_24916_c0_g1_i2	1676	683.81	681.74	Cysteine protease XCP1; Xylem cysteine peptidase 1; Short=AtXCP1; Flags: Precursor	C:plant-type vacuole; F:cysteine-type endopeptidase activity; F:protein binding; C:nucleus; C:endoplasmic reticulum; C:cytosol; P:proteolysis; C:plant-type cell wall; P:pollen development; P:plant-type hypersensitive response; P:programmed cell death involved in cell development; P:defense response to bacterium; P:anther wall tapetum development; P:defense response to fungus
75	Vss_24709_c0_g1_i1	563	682.44	680.38	Fructose-bisphosphate aldolase, cytoplasmic isozyme	P:response to hypoxia; F:fructose-bisphosphate aldolase activity; F:copper ion binding; C:mitochondrion; C:plasma membrane; P:sucrose biosynthetic process; P:fructose metabolic process; P:mannose metabolic process; P:inositol metabolic process; P:gluconeogenesis; P:glycolytic process; P:pentose-phosphate shunt; P:response to oxidative stress; C:plasmodesma; C:chloroplast thylakoid; P:response to …
76	Vss_29225_c0_g1_i1	1056	682.13	680.06	60S ribosomal protein L29-1	P:cytoplasmic translation; F:structural constituent of ribosome; C:nucleolus; C:cytosolic large ribosomal subunit; P:ribosome biogenesis
77	Vss_22643_c0_g1_i1	1637	678.15	676.09	Chlorophyll a-b binding protein of LHCII type I, chloroplastic; Short=CAB; Short=LHCP; Flags: Precursor	C:vacuolar membrane; P:response to desiccation; P:response to cold; C:PSII associated light-harvesting complex II; C:photosystem I; P:response to high light intensity; P:response to low light intensity stimulus; P:photosynthesis, light harvesting in photosystem I; P:photosynthesis, light harvesting in photosystem II; C:photosystem II antenna complex; C:chloroplast envelope; P:response to red ligh…
78	Vss_24747_c0_g2_i1	796	671.05	669.01	Calreticulin; Flags: Precursor	F:calcium ion binding; C:mitochondrion; C:vacuolar membrane; C:endoplasmic reticulum lumen; C:endoplasmic reticulum membrane; C:Golgi apparatus; C:cytosol; C:plasma membrane; P:protein folding; P:response to oxidative stress; P:multicellular organism development; C:plant-type cell wall; C:plasmodesma; C:chloroplast; P:plant-type hypersensitive response; F:carbohydrate binding; P:endoplasmic retic…
79	Vss_22423_c0_g1_i4	1251	662.51	660.50	Oxygen-evolving enhancer protein 3-1, chloroplastic; Short=OEE3; 16 kDa subunit of oxygen evolving system of photosystem II; OEC 16 kDa subunit; Flags: Precursor	F:calcium ion binding; F:protein binding; P:obsolete electron transport; C:nitrite reductase complex [NAD(P)H]; C:chloroplast thylakoid membrane; C:chloroplast stroma; C:photosystem II oxygen evolving complex; P:photosynthetic electron transport chain; C:extrinsic component of membrane; C:thylakoid lumen; F:electron transporter, transferring electrons within the cyclic electron transport pathway …
80	Vss_19410_c0_g1_i2	1245	656.82	654.83	40S ribosomal protein S26-1	F:mRNA binding; F:structural constituent of ribosome; P:translation; C:plasmodesma; C:cytosolic small ribosomal subunit; P:ribosome biogenesis
81	Vss_18804_c0_g1_i2	1064	655.42	653.43	60S ribosomal protein L27a-3	F:structural constituent of ribosome; C:nucleolus; P:translation; C:plasmodesma; P:flower development; P:inflorescence development; C:cytosolic large ribosomal subunit; P:ribosome biogenesis; C:polysomal ribosome
82	Vss_26224_c0_g1_i1	535	649.31	647.35	Probable thiol methyltransferase 2; Protein HARMLESS TO OZONE LAYER 3; Short=AtHOL3	C:peroxisome; C:cytosol; C:plasma membrane; C:chloroplast envelope; F:thiol S-methyltransferase activity; P:glucosinolate catabolic process
83	Vss_20457_c0_g1_i1	1184	642.59	640.64	60S ribosomal protein L27	F:structural constituent of ribosome; P:translation; C:cytosolic large ribosomal subunit; P:ribosome biogenesis
84	Vss_19007_c1_g1_i4	772	641.26	639.32	40S ribosomal protein S29	F:structural constituent of ribosome; P:translation; F:zinc ion binding; C:cytosolic small ribosomal subunit; P:ribosome biogenesis
85	Vss_26497_c0_g1_i1	1577	635.26	633.34	L-ascorbate peroxidase 1, cytosolic; Short=AP; Short=AtAPx01	P:response to reactive oxygen species; F:protein binding; C:Golgi apparatus; C:cytosol; C:plasma membrane; P:obsolete peroxidase reaction; C:plasmodesma; C:chloroplast; C:thylakoid; P:embryo development ending in seed dormancy; P:lignin biosynthetic process; C:integral component of membrane; F:L-ascorbate peroxidase activity; P:L-ascorbic acid metabolic process; F:heme binding; P:cellular respons…
86	Vss_24083_c0_g1_i2	2187	631.52	629.61	Probable aquaporin PIP2-8; Plasma membrane intrinsic protein 2-8; Short=AtPIP2;8; Plasma membrane intrinsic protein 3b; Short=PIP3b	F:mRNA binding; C:nucleus; C:vacuole; C:plasma membrane; P:water transport; P:response to water deprivation; C:plasmodesma; P:response to abscisic acid; F:water channel activity; C:integral component of membrane; F:ubiquitin protein ligase binding; C:protein-containing complex; P:protein homotetramerization; P:protein heterotetramerization; P:hydrogen peroxide transmembrane transport
87	Vss_24673_c4_g1_i1	2026	617.34	615.47	Probable xyloglucan endotransglucosylase/hydrolase protein B; VaXTH2; Flags: Precursor	C:Golgi apparatus; P:response to heat; P:response to cold; C:plant-type cell wall; C:plasmodesma; P:response to mechanical stimulus; P:response to low light intensity stimulus; P:plant-type cell wall organization; P:response to auxin; P:response to brassinosteroid; P:unidimensional cell growth; P:response to far red light; P:xyloglucan metabolic process; F:xyloglucan:xyloglucosyl transferase acti…
88	Vss_20660_c1_g1_i2	1014	605.99	604.15	60S ribosomal protein L31	P:cytoplasmic translation; F:structural constituent of ribosome; C:cell wall; C:plasma membrane; C:plasmodesma; C:chloroplast; C:cytosolic large ribosomal subunit; P:ribosome biogenesis; C:polysomal ribosome
89	Vss_18514_c0_g1_i1	1142	605.15	603.32	50S ribosomal protein L14, chloroplastic	F:structural constituent of ribosome; C:nucleolus; P:translation; C:plastid; C:cytosolic large ribosomal subunit; P:ribosome biogenesis; F:large ribosomal subunit rRNA binding
90	Vss_30682_c2_g1_i1	382	604.75	602.92	Tubulin beta-1 chain; Beta-1-tubulin	P:microtubule cytoskeleton organization; P:mitotic cell cycle; F:GTPase activity; F:structural constituent of cytoskeleton; F:protein binding; F:GTP binding; C:Golgi apparatus; C:microtubule; P:response to ethylene; C:tubulin complex; P:seed trichome elongation
91	Vss_23487_c0_g1_i1	2109	604.42	602.59	Aquaporin TIP1-3; Gamma-tonoplast intrinsic protein 3; Short=Gamma-TIP3; Tonoplast intrinsic protein 1-3; Short=AtTIP1;3	F:mRNA binding; C:endoplasmic reticulum; C:Golgi apparatus; C:plasma membrane; P:water transport; P:autophagy; P:vacuole organization; C:plant-type cell wall; C:plasmodesma; P:unidimensional cell growth; C:chloroplast envelope; F:methylammonium transmembrane transporter activity; F:urea transmembrane transporter activity; F:water channel activity; F:channel activity; P:urea transport; P:methylamm…
92	Vss_16685_c0_g1_i1	993	601.86	600.04	40S ribosomal protein S27-2	P:ribosomal small subunit assembly; F:mRNA binding; F:structural constituent of ribosome; C:cell wall; C:nucleolus; C:plasma membrane; P:translation; C:plasmodesma; C:cytosolic small ribosomal subunit; C:polysomal ribosome; F:metal ion binding
93	Vss_24709_c0_g2_i2	1237	591.76	589.97	Fructose-bisphosphate aldolase, cytoplasmic isozyme	F:fructose-bisphosphate aldolase activity; F:copper ion binding; C:mitochondrion; C:plasma membrane; P:sucrose biosynthetic process; P:fructose metabolic process; P:mannose metabolic process; P:inositol metabolic process; P:gluconeogenesis; P:glycolytic process; P:pentose-phosphate shunt; P:response to oxidative stress; C:plasmodesma; C:chloroplast thylakoid; P:response to abscisic acid; C:plasto…
94	Vss_19940_c0_g2_i1	549	586.15	584.38	Eukaryotic translation initiation factor 5A-1; Short=eIF-5A-1; eIF-4D	F:translation initiation factor activity; F:translation elongation factor activity; C:ribosome; P:regulation of translational initiation; P:xylem development; F:ribosome binding; P:positive regulation of translational elongation; P:positive regulation of translational termination
95	Vss_29862_c0_g1_i2	1928	586.12	584.34	Protein JOKA2; Protein NBR1 homolog	F:protein binding; C:vacuole; P:defense response; P:cellular process
96	Vss_27905_c0_g1_i1	1365	585.05	583.28	Protein CURVATURE THYLAKOID 1A, chloroplastic; Flags: Precursor	C:granal stacked thylakoid; C:chloroplast thylakoid membrane; P:photosynthetic electron transport in photosystem I; C:chloroplast envelope; C:plastoglobule; C:integral component of membrane; P:granum assembly; P:membrane bending
97	Vss_24176_c0_g1_i1	1913	584.06	582.29	Chalcone synthase; Naringenin-chalcone synthase	P:chalcone biosynthetic process; P:flavonoid biosynthetic process; F:naringenin-chalcone synthase activity
98	Vss_16286_c0_g2_i2	1336	580.43	578.68	Ferredoxin	F:protein binding; P:obsolete electron transport; P:ferredoxin metabolic process; F:ferrous iron binding; F:electron transfer activity; C:chloroplast; P:photosynthetic acclimation; P:electron transport chain; F:2 iron, 2 sulfur cluster binding
99	Vss_19030_c1_g1_i1	1130	558.87	557.17	Nascent polypeptide-associated complex subunit beta	F:protein binding; C:cytosol; C:nascent polypeptide-associated complex; C:polysomal ribosome
100	Vss_21101_c0_g1_i2	1319	557.28	555.59	Probable glutathione S-transferase parC; Auxin-regulated protein parC	F:glutathione transferase activity; F:protein binding; C:vacuolar membrane; C:cytosol; C:plasma membrane; P:glutathione metabolic process; P:obsolete glutathione conjugation reaction; P:response to oxidative stress; P:toxin catabolic process; P:response to cold; C:chloroplast stroma; P:response to herbicide; P:response to salt stress; P:de-etiolation; P:cellular response to water deprivation; F:g…
101	Vss_26177_c0_g2_i1	1528	553.80	552.13	60S acidic ribosomal protein P0	P:ribosomal large subunit assembly; P:cytoplasmic translation; F:structural constituent of ribosome; F:protein binding; C:Golgi apparatus; P:response to zinc ion; C:cytosolic large ribosomal subunit; P:response to anoxia; C:polysomal ribosome; F:protein-containing complex binding; F:large ribosomal subunit rRNA binding
102	Vss_21353_c0_g1_i1	785	548.98	547.32	50S ribosomal protein L35, chloroplastic; Flags: Precursor	F:structural constituent of ribosome; F:protein binding; P:translation; C:chloroplast; C:large ribosomal subunit; P:ribosome biogenesis
103	Vss_21966_c0_g1_i1	1631	545.68	544.02	40S ribosomal protein S3-3	F:mRNA binding; F:structural constituent of ribosome; C:nucleolus; C:vacuolar membrane; C:Golgi apparatus; P:translation; C:plasmodesma; C:chloroplast; C:cytosolic small ribosomal subunit; P:ribosome biogenesis
104	Vss_19166_c0_g2_i1	248	544.08	542.43	Dirigent protein 20; Short=AtDIR20; Flags: Precursor	C:extracellular region; P:defense response; P:response to biotic stimulus; C:apoplast
105	Vss_19032_c1_g1_i1	1168	543.56	541.91	Gibberellin-regulated protein 14; GAST1 protein homolog 14; Flags: Precursor	F:protein binding; C:cytoplasm; C:plasma membrane; C:plant-type cell wall; P:response to salt stress; P:response to abscisic acid; P:response to gibberellin; P:response to brassinosteroid; P:response to hexose; P:unidimensional cell growth; P:regulation of reactive oxygen species metabolic process
106	Vss_20104_c0_g1_i1	1355	542.13	540.48	Photosystem I reaction center subunit XI, chloroplastic; Short=PSI-L; PSI subunit V; Flags: Precursor	C:chloroplast thylakoid membrane; C:photosystem I reaction center; C:plastoglobule; P:photosynthesis; C:integral component of membrane; F:protein domain specific binding; C:chloroplast membrane
107	Vss_31639_c0_g1_i1	1867	540.53	538.89	Catalase isozyme 1	F:catalase activity; F:protein binding; C:plasma membrane; P:tryptophan metabolic process; P:obsolete peroxidase reaction; P:circadian rhythm; P:response to xenobiotic stimulus; P:response to water deprivation; C:glyoxysome; P:response to bacterium; P:cold acclimation; P:response to absence of light; P:response to auxin; P:response to abscisic acid; P:response to salicylic acid; P:methane metabol…
108	Vss_22605_c0_g1_i1	1508	534.04	532.43	Chlorophyll a-b binding protein, chloroplastic; LHCII type I CAB; Short=LHCP; Flags: Precursor	P:response to cold; C:photosystem II; C:chloroplast thylakoid membrane; P:response to high light intensity; P:response to low light intensity stimulus; P:photosynthesis, light harvesting in photosystem I; C:photosystem I antenna complex; C:chloroplast envelope; C:plastoglobule; C:integral component of membrane; F:chlorophyll binding; P:protein-chromophore linkage; F:protein domain specific bindin…
109	Vss_20331_c0_g1_i2	994	529.94	528.33	Histone H3.2	C:chromosome, centromeric region; C:nucleosome; F:DNA binding; P:rRNA transcription; P:double fertilization forming a zygote and endosperm; C:chromocenter; C:rDNA protrusion; P:centromere complex assembly; F:protein heterodimerization activity; P:pollen sperm cell differentiation; C:generative cell nucleus; P:cell division; P:meiotic chromosome separation
110	Vss_20199_c0_g1_i1	1407	529.55	527.94	40S ribosomal protein S6	F:mRNA binding; F:structural constituent of ribosome; C:plasma membrane; P:translation; C:plasmodesma; C:cytosolic small ribosomal subunit; P:ribosome biogenesis; C:polysomal ribosome
111	Vss_24802_c0_g2_i2	1408	527.87	526.27	Nectarin-1; Superoxide dismutase [Mn]; Flags: Precursor	C:extracellular region; F:oxidoreductase activity; F:manganese ion binding
112	Vss_18770_c0_g1_i1	869	527.83	526.23	60S ribosomal protein L35	P:maturation of LSU-rRNA from tricistronic rRNA transcript (SSU-rRNA, 5.8S rRNA, LSU-rRNA); F:mRNA binding; F:structural constituent of ribosome; C:nucleolus; C:Golgi apparatus; P:translation; C:plasmodesma; C:cytosolic large ribosomal subunit
113	Vss_23252_c0_g1_i1	1266	522.37	520.79	Chlorophyll a-b binding protein of LHCII type I, chloroplastic; Short=CAB; Short=LHCP; Flags: Precursor	C:vacuolar membrane; P:response to desiccation; P:response to cold; C:PSII associated light-harvesting complex II; C:photosystem I; P:response to high light intensity; P:response to low light intensity stimulus; P:photosynthesis, light harvesting in photosystem I; P:photosynthesis, light harvesting in photosystem II; C:photosystem II antenna complex; C:chloroplast envelope; P:response to red ligh…
114	Vss_20822_c2_g3_i7	879	517.54	515.97	Abscisic stress-ripening protein 2	F:protein binding; C:nucleus; F:zinc ion binding; P:response to water deprivation; P:response to zinc ion; C:protein-containing complex; F:identical protein binding
115	Vss_18494_c0_g1_i1	835	514.14	512.59	Glutaredoxin	F:glutathione-disulfide reductase activity; C:vacuole; C:Golgi apparatus; C:cytosol; C:plasma membrane; P:gluconeogenesis; P:obsolete electron transport; P:glutathione metabolic process; F:electron transfer activity; C:chloroplast; F:protein disulfide oxidoreductase activity; P:electron transport chain; P:cellular response to oxidative stress; P:cell redox homeostasis; P:negative regulation of tr…
116	Vss_19940_c0_g3_i1	678	512.19	510.64	Eukaryotic translation initiation factor 5A; Short=eIF-5A	F:translation initiation factor activity; F:translation elongation factor activity; C:ribosome; P:regulation of translational initiation; P:xylem development; F:ribosome binding; P:positive regulation of translational elongation; P:positive regulation of translational termination
117	Vss_22648_c0_g1_i1	2209	509.82	508.28	ADP,ATP carrier protein 1, mitochondrial; ADP/ATP translocase 1; Adenine nucleotide translocator 1; Short=ANT 1; Flags: Precursor	F:ATP:ADP antiporter activity; F:copper ion binding; F:protein binding; C:cell wall; C:nucleolus; C:mitochondrial inner membrane; C:vacuolar membrane; C:endoplasmic reticulum; C:endoplasmic reticulum membrane; C:Golgi apparatus; C:plasma membrane; P:response to cold; P:response to salt stress; C:chloroplast envelope; C:integral component of membrane; P:seed development; P:root development; P:anth…
118	Vss_18740_c0_g1_i1	2021	505.59	504.06	Beta-glucosidase 34; Short=Os10bglu34; Flags: Precursor	C:plant-type vacuole; F:glucan exo-1,3-beta-glucosidase activity; F:beta-galactosidase activity; F:beta-mannosidase activity; P:starch metabolic process; P:sucrose metabolic process; P:galactose metabolic process; P:glycosaminoglycan catabolic process; P:glycosphingolipid metabolic process; C:beta-galactosidase complex; C:plant-type cell wall; P:anthocyanin-containing compound biosynthetic proces…
119	Vss_21272_c0_g1_i1	1880	505.22	503.69	Probable pectinesterase 15; Short=PE 15; Pectin methylesterase 15; Short=AtPME15; Flags: Precursor	F:protein binding; P:starch metabolic process; P:sucrose metabolic process; C:plant-type cell wall; P:pollen tube growth; P:mucilage metabolic process; C:membrane; F:pectinesterase activity; P:cell wall modification; P:pectin catabolic process; P:defense response to Gram-negative bacterium; C:pollen tube
120	Vss_24717_c1_g1_i1	2190	502.97	501.45	Calreticulin; Flags: Precursor	F:calcium ion binding; C:mitochondrion; C:vacuolar membrane; C:endoplasmic reticulum; C:endoplasmic reticulum membrane; C:Golgi apparatus; C:plasma membrane; P:protein folding; C:plant-type cell wall; C:plasmodesma; C:chloroplast; P:endoplasmic reticulum unfolded protein response; F:unfolded protein binding
121	Vss_21924_c0_g1_i1	1366	499.49	497.97	Photosystem I reaction center subunit N, chloroplastic; Short=PSI-N; Flags: Precursor	P:photosynthesis; F:protein domain specific binding; C:chloroplast photosystem I
122	Vss_20323_c0_g1_i1	1411	497.47	495.96	60S ribosomal protein L18-2	F:mRNA binding; F:structural constituent of ribosome; F:protein binding; C:vacuolar membrane; C:Golgi apparatus; C:plasma membrane; P:translation; C:plasmodesma; C:chloroplast; C:cytosolic large ribosomal subunit; P:ribosome biogenesis
123	Vss_24989_c0_g1_i1	1918	495.68	494.18	Actin-1	F:structural constituent of cytoskeleton; F:protein binding; F:ATP binding; C:cell wall; C:nucleolus; C:mitochondrion; C:cytosol; C:cytoskeleton; C:plasma membrane; P:Golgi to plasma membrane transport; P:cytoskeleton organization; P:protein localization; P:response to light stimulus; C:plasmodesma; C:chloroplast stroma; P:response to wounding; P:response to auxin; P:seed germination; C:chloropla…
124	Vss_24176_c0_g1_i3	1302	482.07	480.61	Chalcone synthase; Naringenin-chalcone synthase	P:chalcone biosynthetic process; P:flavonoid biosynthetic process; F:naringenin-chalcone synthase activity
125	Vss_21485_c2_g1_i1	1950	481.86	480.40	Tubulin alpha chain	P:microtubule cytoskeleton organization; P:mitotic cell cycle; F:GTPase activity; F:structural constituent of cytoskeleton; F:protein binding; F:GTP binding; C:nucleolus; C:vacuole; C:cytosol; C:microtubule; C:plasma membrane; P:cellular response to gravity
126	Vss_31319_c0_g2_i2	3373	475.02	473.58	Sucrose synthase 2; Sucrose-UDP glucosyltransferase 2	P:response to hypoxia; C:vacuole; C:cytosol; C:plasma membrane; P:starch metabolic process; P:sucrose metabolic process; P:response to water deprivation; C:plant-type cell wall; P:nodulation; P:response to carbon dioxide; P:seed maturation; P:response to mannitol; F:sucrose synthase activity; P:response to anoxia; C:plastid membrane; P:protein tetramerization
127	Vss_24550_c0_g1_i2	1740	473.44	472.01	Magnesium-protoporphyrin IX monomethyl ester [oxidative] cyclase, chloroplastic; Short=Mg-protoporphyrin IX monomethyl ester oxidative cyclase; Flags: Precursor	F:DNA binding; F:protein binding; C:chloroplast thylakoid membrane; P:chloroplast organization; C:chloroplast inner membrane; P:photosynthesis; P:chlorophyll biosynthetic process; F:metal ion binding; F:magnesium-protoporphyrin IX monomethyl ester (oxidative) cyclase activity; P:obsolete oxidation-reduction process; P:regulation of tetrapyrrole metabolic process
128	Vss_22423_c0_g1_i1	1354	473.37	471.94	Oxygen-evolving enhancer protein 3-1, chloroplastic; Short=OEE3; 16 kDa subunit of oxygen evolving system of photosystem II; OEC 16 kDa subunit; Flags: Precursor	F:calcium ion binding; F:protein binding; P:obsolete electron transport; P:response to cold; C:chloroplast thylakoid membrane; C:chloroplast stroma; C:photosystem II oxygen evolving complex; P:photosynthetic electron transport chain; C:extrinsic component of membrane; C:thylakoid lumen; F:electron transporter, transferring electrons within the cyclic electron transport pathway of photosynthesis a…
129	Vss_21775_c0_g1_i1	1913	467.95	466.54	60S ribosomal protein L3	P:ribosomal large subunit assembly; F:RNA binding; F:structural constituent of ribosome; C:cell wall; C:vacuole; C:Golgi apparatus; C:plasma membrane; P:translation; C:plasmodesma; C:cytosolic large ribosomal subunit
130	Vss_29862_c0_g1_i3	1898	465.47	464.06	Protein JOKA2; Protein NBR1 homolog	F:protein binding; C:vacuole; P:defense response; P:cellular process
131	Vss_21618_c0_g1_i1	1395	463.78	462.37	Expansin-A4; Alpha-expansin-4; OsEXP4; OsEXPA4; OsaEXPa1.22; Flags: Precursor	C:extracellular region; C:cytosol; P:syncytium formation; C:plant-type cell wall; C:plasmodesma; P:response to gibberellin; P:unidimensional cell growth; P:plant-type cell wall loosening; P:response to red light; P:lateral root formation; C:membrane; P:primary root development
132	Vss_20747_c0_g1_i1	1196	463.42	462.01	60S ribosomal protein L18a	F:mRNA binding; F:structural constituent of ribosome; C:nucleus; C:vacuolar membrane; C:plasma membrane; P:translation; C:plasmodesma; P:embryo development ending in seed dormancy; P:pollen tube growth; C:cytosolic large ribosomal subunit; P:ribosome biogenesis; C:polysomal ribosome
133	Vss_20656_c0_g1_i1	1218	458.70	457.31	60S ribosomal protein L13-1; Cold-induced protein C24A	F:mRNA binding; F:structural constituent of ribosome; C:cell wall; C:nucleolus; C:vacuolar membrane; C:Golgi apparatus; C:plasma membrane; P:translation; C:plasmodesma; C:cytosolic large ribosomal subunit; P:ribosome biogenesis; C:polysomal ribosome
134	Vss_21973_c0_g1_i1	1178	452.21	450.84	60S ribosomal protein L9	P:cytoplasmic translation; F:structural constituent of ribosome; C:nucleolus; C:vacuolar membrane; C:Golgi apparatus; C:plasma membrane; C:plasmodesma; C:chloroplast envelope; P:adaxial/abaxial pattern specification; F:rRNA binding; C:cytosolic large ribosomal subunit; P:ribosome biogenesis; C:polysomal ribosome
135	Vss_25483_c0_g1_i1	1037	450.41	449.05	Photosystem I reaction center subunit psaK, chloroplastic; PSI-K; Photosystem I subunit X; Flags: Precursor	C:photosystem I; C:chloroplast thylakoid membrane; P:photosynthesis; C:integral component of membrane
136	Vss_19991_c0_g1_i1	1085	449.50	448.14	60S ribosomal protein L12	P:ribosomal large subunit assembly; F:structural constituent of ribosome; F:protein binding; C:nucleolus; C:vacuole; C:Golgi apparatus; P:translation; F:zinc ion binding; P:response to cold; C:plasmodesma; C:chloroplast; C:cytosolic large ribosomal subunit; F:large ribosomal subunit rRNA binding
137	Vss_31223_c4_g2_i3	371	448.69	447.33	Phenylalanine ammonia-lyase	F:protein binding; C:cytoplasm; P:L-phenylalanine catabolic process; P:tyrosine metabolic process; P:cinnamic acid biosynthetic process; P:alkaloid biosynthetic process; F:amino acid binding; C:protein-containing complex; F:phenylalanine ammonia-lyase activity
138	Vss_22815_c0_g1_i2	2039	448.04	446.68	Mannose-6-phosphate isomerase 1; Phosphohexomutase 1; Phosphomannose isomerase 1; Short=PMI1; Protein MATERNAL EFFECT EMBRYO ARREST 31	P:cell wall mannoprotein biosynthetic process; F:mannose-6-phosphate isomerase activity; C:cytosol; P:fructose metabolic process; P:mannose metabolic process; P:protein glycosylation; F:zinc ion binding; P:GDP-mannose biosynthetic process; P:response to absence of light; P:response to sucrose; P:embryo development ending in seed dormancy; P:response to zinc ion; P:L-ascorbic acid biosynthetic pro…
139	Vss_23851_c1_g1_i2	1359	445.88	444.53	Caffeoyl-CoA O-methyltransferase; Trans-caffeoyl-CoA 3-O-methyltransferase; Short=CCoAMT; Short=CCoAOMT	P:coumarin biosynthetic process; P:lignin biosynthetic process; P:stilbene biosynthetic process; P:methylation; F:caffeoyl-CoA O-methyltransferase activity; P:response to cadmium ion; F:metal ion binding
140	Vss_25808_c2_g1_i1	2205	445.82	444.47	Calreticulin; Flags: Precursor	F:calcium ion binding; C:mitochondrion; C:vacuolar membrane; C:endoplasmic reticulum lumen; C:endoplasmic reticulum membrane; C:Golgi apparatus; C:plasma membrane; P:protein folding; C:plant-type cell wall; C:plasmodesma; C:chloroplast; C:integral component of membrane; F:carbohydrate binding; P:endoplasmic reticulum unfolded protein response; F:unfolded protein binding; P:defense response to oth…
141	Vss_19193_c2_g1_i1	239	441.23	439.89	Photosystem I reaction center subunit V, chloroplastic; PSI-G; Flags: Precursor	F:protein binding; P:photosynthetic electron transport in photosystem I; P:photosynthetic NADP+ reduction; C:chloroplast envelope; C:integral component of membrane; C:chloroplast photosystem I; P:photosystem I stabilization; P:protein stabilization
142	Vss_22829_c0_g1_i1	1486	440.22	438.89	Chlorophyll a-b binding protein CP24 10A, chloroplastic; Short=CAB-10A; Short=LHCP; Flags: Precursor	F:protein binding; P:response to stress; C:photosystem I; C:photosystem II; C:chloroplast thylakoid membrane; P:response to light intensity; P:photosynthesis, light harvesting; P:photosynthesis, light harvesting in photosystem I; C:membrane; C:integral component of membrane; F:chlorophyll binding; P:protein-chromophore linkage
143	Vss_26979_c0_g1_i1	2140	437.88	436.55	B2 protein
144	Vss_20171_c0_g1_i1	1033	437.15	435.83	Gibberellin-regulated protein 8; GAST1 protein homolog 8; Flags: Precursor	F:protein binding; C:cytoplasm; C:plasma membrane; C:plant-type cell wall; C:plasmodesma; P:response to salt stress; P:response to abscisic acid; P:response to gibberellin; P:response to brassinosteroid; P:response to sucrose; P:response to glucose; P:response to fructose; P:response to salicylic acid; P:heat acclimation; P:response to karrikin; P:regulation of reactive oxygen species metabolic p…
145	Vss_20919_c0_g1_i1	1116	436.71	435.38	Glycine cleavage system H protein, mitochondrial; Flags: Precursor	F:ATP binding; C:nucleus; C:mitochondrion; C:glycine cleavage complex; C:thylakoid; P:glycine decarboxylation via glycine cleavage system
146	Vss_30171_c1_g2_i1	2118	432.81	431.50	UBP1-associated protein 2C	C:nucleolus; C:cytosol; P:RNA processing; P:defense response; P:cell death; F:poly(U) RNA binding; P:response to cold; P:response to water deprivation; P:RNA modification; C:chloroplast thylakoid membrane; C:chloroplast stroma; P:response to salt stress; P:ethylene biosynthetic process; P:abscisic acid-activated signaling pathway; C:chloroplast envelope; P:regulation of seed germination; P:leaf s…
147	Vss_17909_c0_g1_i1	1059	432.72	431.41	60S ribosomal protein L34	F:mRNA binding; F:structural constituent of ribosome; C:nucleolus; C:vacuolar membrane; P:translation; C:cytosolic large ribosomal subunit; P:ribosome biogenesis; C:polysomal ribosome
148	Vss_18433_c0_g1_i1	923	431.65	430.35	Peptidyl-prolyl cis-trans isomerase FKBP12; Short=PPIase FKBP12; 12 kDa FK506-binding protein; Short=12 kDa FKBP; FK506-binding protein 12; Short=AtFKBP12; FKBP-12; Immunophilin FKBP12; Rotamase	P:protein peptidyl-prolyl isomerization; F:peptidyl-prolyl cis-trans isomerase activity; C:nucleolus; C:endoplasmic reticulum; C:cytosol; P:nucleosome assembly; C:plastid; F:histone binding; P:chaperone-mediated protein folding; P:cellular heat acclimation
149	Vss_18407_c0_g1_i1	765	431.12	429.82	Calvin cycle protein CP12, chloroplastic; CP12 domain-containing protein; Chloroplast protein 12; Flags: Precursor	F:copper ion binding; P:response to light stimulus; C:chloroplast stroma; P:response to sucrose; C:chloroplast envelope; F:nickel cation binding; P:peptide cross-linking via L-cystine; F:enzyme binding; F:protein-macromolecule adaptor activity; P:positive regulation of protein-containing complex assembly; C:protein-containing complex; P:cellular response to heat; P:cellular response to cold; P:ce…
150	Vss_19778_c0_g1_i1	1518	431.04	429.73	40S ribosomal protein S8	P:maturation of SSU-rRNA from tricistronic rRNA transcript (SSU-rRNA, 5.8S rRNA, LSU-rRNA); F:mRNA binding; F:structural constituent of ribosome; F:protein binding; C:cell wall; C:nucleolus; C:Golgi apparatus; C:plasma membrane; P:translation; C:plasmodesma; C:cytosolic small ribosomal subunit; P:ribosome assembly; C:polysomal ribosome; F:ribosome binding; C:chloroplast ribosome
151	Vss_18155_c0_g1_i1	746	428.96	427.66	60S ribosomal protein L38	F:structural constituent of ribosome; P:translation; P:ribonucleoprotein complex assembly; C:cytosolic large ribosomal subunit; P:ribosome biogenesis
152	Vss_22321_c2_g1_i2	372	427.93	426.64	Chitinase-like protein 1; Short=AtCTL1; Protein ANION ALTERED ROOT MORPHOLOGY; Protein ECTOPIC DEPOSITION OF LIGNIN IN PITH 1; Protein ECTOPIC ROOT HAIR 2; Protein POM-POM1; Protein SENSITIVE TO HOT TEMPERATURES 2; Flags: Precursor	F:chitinase activity; C:extracellular region; C:Golgi apparatus; P:carbohydrate metabolic process; P:chitin catabolic process; P:multicellular organism development; P:response to heat; P:response to water deprivation; P:response to salt stress; P:response to cytokinin; P:multidimensional cell growth; P:ethylene-activated signaling pathway; P:root epidermal cell differentiation; P:response to nitr…
153	Vss_20771_c0_g1_i1	1498	425.40	424.11	Translationally-controlled tumor protein homolog; Short=TCTP	P:regulation of cell growth; F:calcium ion binding; C:nucleus; C:vacuolar membrane; C:Golgi apparatus; C:cytosol; C:plasma membrane; P:regulation of mitotic cell cycle; F:microtubule binding; P:embryo development ending in seed dormancy; P:drought recovery; P:pollen tube growth; P:auxin homeostasis; F:protein domain specific binding; P:regulation of cell population proliferation; P:defense respon…
154	Vss_25640_c0_g1_i2	1065	424.59	423.31	Photosystem I subunit O; Short=PSI-O; Flags: Precursor	F:protein binding; C:photosystem I; C:chloroplast thylakoid membrane; P:photosynthetic electron transport chain; P:photosynthesis, light harvesting in photosystem I; C:integral component of membrane
155	Vss_30171_c1_g1_i2	1249	421.68	420.40	Chlorophyll a-b binding protein CP24 10A, chloroplastic; Short=CAB-10A; Short=LHCP; Flags: Precursor	F:protein binding; P:response to stress; C:photosystem I; C:photosystem II; C:chloroplast thylakoid membrane; P:response to light intensity; P:photosynthesis, light harvesting in photosystem I; C:integral component of membrane; F:chlorophyll binding; P:protein-chromophore linkage
156	Vss_6898_c0_g1_i1	1501	421.22	419.94	Germin-like protein 8-9; Flags: Precursor	C:cell wall; C:plasmodesma; P:plasmodesmata-mediated intercellular transport; F:manganese ion binding; P:regulation of root development
157	Vss_19618_c0_g2_i1	1508	420.18	418.90	60S ribosomal protein L13a	F:mRNA binding; F:structural constituent of ribosome; C:chloroplast; P:negative regulation of translation; C:cytosolic large ribosomal subunit; P:ribosome biogenesis
158	Vss_21823_c0_g3_i4	1115	420.08	418.81	Glutathione S-transferase F10; Short=AtGSTF10; AtGSTF4; GST class-phi member 10; Protein EARLY RESPONSE TO DEHYDRATION 13	P:response to reactive oxygen species; P:response to oomycetes; F:glutathione transferase activity; F:copper ion binding; C:cell wall; C:nucleus; C:mitochondrion; C:cytosol; C:plasma membrane; P:glutathione metabolic process; P:obsolete glutathione conjugation reaction; P:toxin catabolic process; P:response to cold; P:response to xenobiotic stimulus; P:response to water deprivation; C:plasmodesma…
159	Vss_25711_c0_g1_i1	2057	418.40	417.14	Elongation factor 1-alpha; Short=EF-1-alpha	F:mRNA binding; F:translation elongation factor activity; F:GTPase activity; F:protein binding; F:GTP binding; C:nucleolus; C:mitochondrion; C:vacuolar membrane; C:Golgi apparatus; C:cytosol; C:ribosome; C:plasma membrane; P:regulation of translational elongation; C:plasmodesma; C:chloroplast; P:response to cadmium ion; C:perinuclear region of cytoplasm
160	Vss_28632_c1_g2_i2	2721	416.72	415.46	Heat shock protein 81-1; Short=HSP81-1; Heat shock protein 82	F:ATP binding; C:cell wall; C:nucleolus; C:mitochondrion; C:vacuolar membrane; C:endoplasmic reticulum; C:Golgi apparatus; C:cytosol; C:plasma membrane; C:chloroplast stroma; C:cell surface; P:regulation of meristem growth; F:ATPase activity; C:protein-containing complex; P:cellular response to heat; P:defense response to bacterium; P:response to cadmium ion; C:apoplast; C:perinuclear region of c…
161	Vss_30084_c0_g1_i1	4190	413.79	412.53	Probable cellulose synthase A catalytic subunit 5 [UDP-forming]; OsCesA5	C:cell wall; C:endosome; C:endoplasmic reticulum; C:trans-Golgi network; C:integral component of plasma membrane; P:starch metabolic process; P:sucrose metabolic process; P:UDP-glucose metabolic process; P:response to cold; P:response to water deprivation; C:plasmodesma; C:chloroplast; P:multidimensional cell growth; P:plant-type primary cell wall biogenesis; P:plant-type secondary cell wall biog…
162	Vss_21168_c0_g1_i1	1280	413.53	412.28	Reticulon-like protein B4; Short=AtRTNLB4; VirB2-interacting protein 3	F:protein binding; C:mitochondrion; C:plasma membrane; C:plasmodesma; P:response to bacterium; C:integral component of cytoplasmic side of endoplasmic reticulum membrane; C:endoplasmic reticulum tubular network; P:endoplasmic reticulum tubular network organization
163	Vss_19926_c0_g2_i1	1062	409.33	408.09	30S ribosomal protein S7, chloroplastic	P:ribosomal small subunit assembly; F:mRNA binding; F:structural constituent of ribosome; C:cell wall; C:vacuolar membrane; C:plasma membrane; P:translation; C:plasmodesma; C:chloroplast; F:rRNA binding; C:cytosolic small ribosomal subunit; C:polysomal ribosome
164	Vss_21836_c0_g1_i1	1468	408.48	407.24	Peroxiredoxin-2F, mitochondrial; Glutaredoxin-dependent peroxiredoxin; Peroxiredoxin IIF; Thioredoxin peroxidase 2F; Flags: Precursor	C:mitochondrial matrix; C:cytosol; C:plasma membrane; P:obsolete peroxidase reaction; F:thioredoxin peroxidase activity; C:chloroplast stroma; C:thylakoid; C:chloroplast envelope; P:cellular response to oxidative stress; P:defense response to bacterium; P:hydrogen peroxide catabolic process; P:cell redox homeostasis; P:response to cadmium ion; P:obsolete oxidation-reduction process; P:cellular ox…
165	Vss_19036_c0_g1_i1	1687	405.45	404.22	Ankyrin repeat domain-containing protein 2A; Short=AtAKR2	F:fatty-acyl-CoA binding; F:protein kinase activity; F:ubiquitin-protein transferase activity; C:nucleus; C:early endosome; C:peroxisome; C:endoplasmic reticulum; C:trans-Golgi network; C:cytosol; P:regulation of transcription, DNA-templated; P:potassium ion transport; P:defense response; C:voltage-gated potassium channel complex; P:response to cold; P:response to water deprivation; P:response to…
166	Vss_19594_c0_g1_i2	1114	405.26	404.03	40S ribosomal protein S13	P:cytokinesis by cell plate formation; F:structural constituent of ribosome; C:nucleolus; C:endoplasmic reticulum; C:Golgi apparatus; P:translation; P:leaf morphogenesis; P:trichome morphogenesis; C:cytosolic small ribosomal subunit; P:ribosome biogenesis; F:small ribosomal subunit rRNA binding
167	Vss_20556_c0_g1_i1	1124	404.98	403.76	HMG1/2-like protein	C:chromatin; F:transcription regulatory region sequence-specific DNA binding; F:chromatin binding; F:DNA-binding transcription factor activity; C:nucleus; C:transcription regulator complex; C:cytoplasm; P:chromatin assembly or disassembly; P:regulation of transcription, DNA-templated; P:regulation of transcription, DNA-templated; P:polar nucleus fusion; F:structural constituent of chromatin
168	Vss_24673_c2_g1_i1	204	402.77	401.55	Probable xyloglucan endotransglucosylase/hydrolase protein 25; Short=At-XTH25; Short=XTH-25; Flags: Precursor	F:hydrolase activity, hydrolyzing O-glycosyl compounds; C:Golgi apparatus; P:response to heat; P:response to cold; P:response to light stimulus; C:plant-type cell wall; P:response to mechanical stimulus; P:plant-type cell wall organization; P:response to brassinosteroid; P:xyloglucan metabolic process; F:xyloglucan:xyloglucosyl transferase activity; P:cell wall biogenesis; C:apoplast; P:anatomica…
169	Vss_21658_c3_g1_i4	993	402.57	401.35	Protein LURP-one-related 15	P:response to salicylic acid; F:protein domain specific binding; P:defense response to fungus
170	Vss_24678_c0_g1_i1	2043	396.20	395.00	Aspartic proteinase; Flags: Precursor	C:protein storage vacuole; F:aspartic-type endopeptidase activity; C:extracellular region; C:cell wall; C:endoplasmic reticulum; C:cytosol; P:proteolysis; P:lipid metabolic process; C:plasmodesma; C:organelle membrane; P:response to cadmium ion
171	Vss_19771_c0_g1_i1	1160	394.15	392.96	40S ribosomal protein S17	F:mRNA binding; F:structural constituent of ribosome; C:nucleolus; C:Golgi apparatus; C:plasma membrane; P:translation; C:cytosolic small ribosomal subunit; P:ribosome biogenesis
172	Vss_19910_c0_g1_i2	1161	394.03	392.84	40S ribosomal protein S19-1	P:ribosomal small subunit assembly; F:mRNA binding; F:structural constituent of ribosome; C:cell wall; C:nucleolus; C:vacuole; P:translation; C:plasmodesma; C:cytosolic small ribosomal subunit; C:polysomal ribosome
173	Vss_18126_c1_g1_i1	1401	390.33	389.15	Photosystem II core complex proteins psbY, chloroplastic; L-arginine-metabolizing enzyme; Short=L-AME; Contains: Photosystem II protein psbY-1, chloroplastic; psbY-A1; Contains: Photosystem II protein psbY-2, chloroplastic; psbY-A2; Flags: Precursor	C:photosystem II; C:chloroplast stromal thylakoid; C:chloroplast thylakoid membrane; P:photoinhibition; C:integral component of membrane; F:manganese ion binding; P:cell redox homeostasis
174	Vss_19398_c0_g1_i1	973	386.58	385.41	60S ribosomal protein L28-2	F:transcription regulatory region sequence-specific DNA binding; F:structural constituent of ribosome; C:cell wall; C:nucleoplasm; C:nucleolus; C:plasma membrane; P:translation; C:plasmodesma; C:chloroplast; P:adaxial/abaxial pattern specification; P:leaf morphogenesis; C:cytosolic large ribosomal subunit; P:ribosome biogenesis
175	Vss_19828_c0_g1_i1	1132	386.21	385.04	30S ribosomal protein S12, chloroplastic	F:structural constituent of ribosome; C:nucleolus; C:Golgi apparatus; P:translation; C:cytosolic small ribosomal subunit; P:ribosome biogenesis; C:polysomal ribosome
176	Vss_24747_c0_g1_i2	1010	386.00	384.84	Calreticulin; Flags: Precursor	F:calcium ion binding; C:mitochondrion; C:vacuolar membrane; C:endoplasmic reticulum lumen; C:endoplasmic reticulum membrane; C:Golgi apparatus; C:cytosol; P:protein folding; P:response to oxidative stress; P:multicellular organism development; C:plasmodesma; P:plant-type hypersensitive response; F:carbohydrate binding; P:endoplasmic reticulum unfolded protein response; P:defense response to bact…
177	Vss_22659_c0_g1_i1	1207	385.11	383.95	40S ribosomal protein S4	F:mRNA binding; F:structural constituent of ribosome; C:nucleolus; C:vacuolar membrane; C:Golgi apparatus; C:plasma membrane; P:translation; F:rRNA binding; C:cytosolic small ribosomal subunit; F:translation initiation factor binding; P:ribosome biogenesis
178	Vss_22694_c0_g1_i1	1174	384.63	383.47	40S ribosomal protein S3a	F:mRNA binding; F:structural constituent of ribosome; C:Golgi apparatus; C:plasma membrane; P:translation; C:plasmodesma; C:cytosolic small ribosomal subunit; P:ribosome biogenesis; C:polysomal ribosome
179	Vss_19727_c0_g2_i1	1057	381.20	380.05	30S ribosomal protein S19, chloroplastic	P:ribosomal small subunit assembly; F:RNA binding; F:structural constituent of ribosome; C:nucleolus; C:vacuolar membrane; C:Golgi apparatus; C:plasma membrane; P:translation; C:plasmodesma; C:cytosolic small ribosomal subunit; C:polysomal ribosome
180	Vss_23758_c0_g1_i2	1533	380.53	379.38	Fructose-bisphosphate aldolase, cytoplasmic isozyme	P:response to hypoxia; F:mRNA binding; F:fructose-bisphosphate aldolase activity; F:copper ion binding; C:mitochondrion; C:plasma membrane; P:sucrose biosynthetic process; P:fructose metabolic process; P:mannose metabolic process; P:inositol metabolic process; P:gluconeogenesis; P:glycolytic process; P:pentose-phosphate shunt; C:plasmodesma; C:chloroplast thylakoid; C:chloroplast envelope; P:carb…
181	Vss_20402_c0_g1_i1	1312	380.02	378.87	30S ribosomal protein S4, chloroplastic	F:mRNA binding; F:structural constituent of ribosome; F:protein binding; C:cell wall; C:nucleolus; C:vacuolar membrane; C:Golgi apparatus; C:plasmodesma; C:chloroplast; F:rRNA binding; C:cytosolic small ribosomal subunit; P:ribosome biogenesis; C:polysomal ribosome; P:positive regulation of translational fidelity
182	Vss_18404_c0_g1_i1	1360	376.06	374.93	Co-chaperone protein p23-1; Bnp23-1	C:nucleus; C:cytosol; P:response to heat; C:plasmodesma; P:positive regulation of gene expression; P:chaperone cofactor-dependent protein refolding; F:chaperone binding; P:chaperone-mediated protein complex assembly; F:Hsp90 protein binding; C:chaperone complex
183	Vss_24180_c0_g1_i1	1976	375.46	374.32	Vacuolar-processing enzyme; Short=VPE; Flags: Precursor	C:lytic vacuole; C:protein storage vacuole; F:cysteine-type endopeptidase activity; C:extracellular space; P:vacuolar protein processing; C:plant-type cell wall; P:response to wounding; P:response to ethylene; P:response to salicylic acid; P:response to jasmonic acid; P:leaf senescence; P:seed coat development; P:programmed cell death; P:proteolysis involved in cellular protein catabolic process;…
184	Vss_23046_c0_g1_i3	877	375.22	374.08	Histone H1	C:chromosome, telomeric region; C:nucleosome; F:transcription regulatory region sequence-specific DNA binding; F:double-stranded telomeric DNA binding; F:DNA-binding transcription factor activity; C:transcription regulator complex; C:nucleolus; C:mitochondrion; P:nucleosome assembly; P:regulation of transcription, DNA-templated; P:regulation of transcription by RNA polymerase II; P:nucleosome pos…
185	Vss_23046_c0_g1_i4	883	372.55	371.42	Histone H1	C:chromosome, telomeric region; C:nucleosome; F:transcription regulatory region sequence-specific DNA binding; F:double-stranded telomeric DNA binding; F:DNA-binding transcription factor activity; C:transcription regulator complex; C:nucleolus; C:mitochondrion; P:nucleosome assembly; P:regulation of transcription, DNA-templated; P:regulation of transcription by RNA polymerase II; P:nucleosome pos…
186	Vss_25640_c1_g2_i1	1010	372.20	371.07	Photosystem I reaction center subunit IV, chloroplastic; Short=PSI-E; Flags: Precursor	C:chloroplast thylakoid membrane; C:photosystem I reaction center; C:chloroplast envelope; P:photosynthesis; F:protein domain specific binding; F:phosphoprotein binding
187	Vss_21093_c0_g1_i1	771	372.06	370.93	60S ribosomal protein L22-2	P:cytoplasmic translation; F:mRNA binding; F:structural constituent of ribosome; C:nucleolus; C:plasma membrane; C:plasmodesma; C:cytosolic large ribosomal subunit; P:ribosome biogenesis; C:polysomal ribosome
188	Vss_24176_c0_g1_i2	2017	372.04	370.91	Chalcone synthase; Naringenin-chalcone synthase	P:chalcone biosynthetic process; P:flavonoid biosynthetic process; F:naringenin-chalcone synthase activity
189	Vss_20589_c0_g1_i1	1327	369.12	368.01	Membrane steroid-binding protein 2; Short=AtMP2; Membrane-associated progesterone-binding protein 3; Short=AtMAPR3	F:steroid binding; C:nucleus; C:endoplasmic reticulum; C:Golgi apparatus; C:cytosol; C:plasma membrane; C:chloroplast thylakoid membrane; C:integral component of membrane; F:protein domain specific binding; P:negative regulation of cell growth; P:regulation of lignin biosynthetic process
190	Vss_19217_c0_g1_i1	1009	368.50	367.38	Protein LURP-one-related 15	P:response to salicylic acid; F:protein domain specific binding; P:defense response to fungus
191	Vss_19870_c0_g1_i1	948	368.15	367.03	60S ribosomal protein L36	P:cytoplasmic translation; F:structural constituent of ribosome; C:vacuolar membrane; C:plasmodesma; C:cytosolic large ribosomal subunit; P:ribosome biogenesis
192	Vss_20630_c0_g1_i1	1307	367.48	366.37	Caltractin; Centrin	P:mitotic cell cycle; F:calcium ion binding; C:vacuole; C:centriole; C:microtubule; C:plasma membrane; P:cellular response to DNA damage stimulus; P:calcium-mediated signaling; C:inner dynein arm; F:dynein heavy chain binding; P:cell division; P:abscisic acid-activated signaling pathway involved in stomatal movement
193	Vss_16781_c1_g1_i1	654	365.46	364.35	Mavicyanin	C:anchored component of plasma membrane
194	Vss_20318_c0_g1_i3	1931	364.92	363.82	Shikimate O-hydroxycinnamoyltransferase; Hydroxycinnamoyl transferase; Hydroxycinnamoyl-Coenzyme A shikimate/quinate hydroxycinnamoyltransferase	C:cytoplasm; P:lipid biosynthetic process; P:anatomical structure morphogenesis; P:phenylpropanoid biosynthetic process; P:response to hormone; P:tissue development; F:N-acyltransferase activity; P:obsolete acyl-carrier-protein biosynthetic process; C:intracellular membrane-bounded organelle; P:external encapsulating structure organization; F:hydroxycinnamoyltransferase activity; P:regulation of …
195	Vss_21855_c0_g1_i1	1664	360.16	359.07	2-Cys peroxiredoxin BAS1, chloroplastic; Thiol-specific antioxidant protein; Thioredoxin-dependent peroxiredoxin BAS1; Flags: Precursor	F:protein binding; C:cytosol; P:obsolete peroxidase reaction; P:response to oxidative stress; F:thioredoxin peroxidase activity; P:response to cold; C:chloroplast stroma; C:thylakoid; P:defense response to bacterium; P:hydrogen peroxide catabolic process; P:cell redox homeostasis; C:apoplast; P:obsolete oxidation-reduction process; P:cellular oxidant detoxification
196	Vss_22264_c0_g1_i1	1350	359.15	358.06	Ricin B-like lectin EULS3; Euonymus lectin S3; Short=AtEULS3	F:protein binding; C:nucleus; C:cytoplasm; F:carbohydrate binding; P:defense response to bacterium; P:stomatal closure
197	Vss_25189_c0_g1_i1	1894	357.55	356.47	60S ribosomal protein L4-1; Short=L1	F:mRNA binding; F:structural constituent of ribosome; C:cell wall; C:nucleolus; C:vacuole; C:plasma membrane; P:translation; C:plasmodesma; C:cytosolic large ribosomal subunit; P:ribosome biogenesis; C:polysomal ribosome
198	Vss_25500_c0_g1_i1	2557	357.24	356.15	Luminal-binding protein; Short=BiP; 78 kDa glucose-regulated protein homolog; Short=GRP-78; Flags: Precursor	F:protease binding; F:ATP binding; C:cell wall; C:nucleolus; C:endoplasmic reticulum lumen; C:Golgi apparatus; C:plasma membrane; P:response to heat; C:plasmodesma; P:pollen development; P:response to virus; C:plant-type vacuole membrane; P:pollen germination; P:pollen tube growth; P:negative regulation of seed germination; C:mediator complex; F:ATPase activity; C:cytosolic ribosome; P:ubiquitin-…
199	Vss_19406_c0_g1_i1	1282	356.71	355.63	60S ribosomal protein L37a	F:structural constituent of ribosome; P:translation; C:cytosolic large ribosomal subunit; P:ribosome biogenesis; F:metal ion binding
200	Vss_29862_c0_g2_i1	500	353.29	352.22	Protein JOKA2; Protein NBR1 homolog	F:protein binding; P:defense response to fungus
201	Vss_20246_c0_g1_i1	879	352.60	351.53	V-type proton ATPase subunit G1; Short=V-ATPase subunit G1; Vacuolar H(+)-ATPase subunit G isoform 1; Vacuolar proton pump subunit G1	C:Golgi apparatus; C:cytosol; C:plasma membrane; P:oxidative phosphorylation; F:proton-exporting ATPase activity, phosphorylative mechanism; C:vacuolar proton-transporting V-type ATPase complex; P:proton transmembrane transport; P:proton transmembrane transport
202	Vss_19297_c0_g1_i1	1136	352.51	351.44	Histone H4	C:nucleosome; F:DNA binding; C:nucleolus; C:vacuolar membrane; C:Golgi apparatus; C:cytosol; C:plasma membrane; P:nucleosome assembly; P:response to water deprivation; C:plasmodesma; C:chloroplast; C:thylakoid; C:host cell nucleus; F:protein heterodimerization activity
203	Vss_27867_c0_g1_i1	3213	351.55	350.48	Translation factor GUF1 homolog, mitochondrial; Elongation factor 4 homolog; Short=EF-4; GTPase GUF1 homolog; Ribosomal back-translocase	F:mRNA binding; F:translation elongation factor activity; F:GTPase activity; F:protein binding; F:GTP binding; C:cell wall; C:nucleolus; C:mitochondrion; C:Golgi apparatus; C:cytosol; C:ribosome; C:plasma membrane; P:rRNA processing; P:regulation of translational elongation; C:plasmodesma; C:chloroplast; P:cold acclimation; P:embryo development ending in seed dormancy; C:nuclear speck; F:ribosome…
204	Vss_21126_c0_g1_i1	1186	351.26	350.20	30S ribosomal protein S11, chloroplastic	P:ribosomal small subunit assembly; P:maturation of SSU-rRNA from tricistronic rRNA transcript (SSU-rRNA, 5.8S rRNA, LSU-rRNA); F:structural constituent of ribosome; F:protein binding; C:nucleolus; C:vacuolar membrane; C:plasma membrane; P:translation; C:plasmodesma; C:cytosolic small ribosomal subunit; C:polysomal ribosome; F:mRNA 5'-UTR binding; F:small ribosomal subunit rRNA binding
205	Vss_23111_c0_g2_i1	1522	350.30	349.24	Carbonic anhydrase; Carbonate dehydratase	F:carbonate dehydratase activity; C:mitochondrion; C:cytosol; C:plasma membrane; P:one-carbon metabolic process; P:nitrogen compound metabolic process; F:zinc ion binding; C:chloroplast stroma; P:response to carbon dioxide; P:carbon utilization
206	Vss_20336_c0_g1_i1	732	349.70	348.64	Chlorophyll a-b binding protein 4, chloroplastic; LHCI type III CAB-4; Flags: Precursor	P:response to cold; C:PSII associated light-harvesting complex II; C:photosystem II; P:response to high light intensity; P:response to low light intensity stimulus; P:photosynthesis, light harvesting in photosystem I; C:photosystem I antenna complex; C:chloroplast envelope; P:photosystem II assembly; C:plastoglobule; C:integral component of membrane; F:chlorophyll binding; P:protein-chromophore l…
207	Vss_18188_c0_g1_i1	1165	349.57	348.51	40S ribosomal protein S10-1	P:ribosomal small subunit assembly; F:mRNA binding; F:structural constituent of ribosome; F:protein binding; C:cell wall; C:chloroplast; P:auxin homeostasis; C:cytosolic small ribosomal subunit; C:polysomal ribosome; P:axillary shoot meristem initiation; P:regulation of secondary shoot formation
208	Vss_19746_c0_g1_i1	1330	349.13	348.07	Acyl carrier protein 1, chloroplastic; Short=ACP I; Short=Acyl carrier protein I; Flags: Precursor	F:acyl carrier activity; F:protein binding; C:cytosol; P:fatty acid biosynthetic process; P:transport; C:chloroplast; P:systemic acquired resistance; P:response to salt stress; P:cuticle development; P:obsolete acyl-carrier-protein biosynthetic process
209	Vss_18986_c0_g1_i1	236	348.11	347.06	40S ribosomal protein S11	F:structural constituent of ribosome; P:translation; F:rRNA binding; C:cytosolic small ribosomal subunit; P:ribosome biogenesis
210	Vss_20637_c0_g1_i1	1447	345.12	344.07	Cytochrome b6-f complex iron-sulfur subunit, chloroplastic; Plastohydroquinone:plastocyanin oxidoreductase iron-sulfur protein; Rieske iron-sulfur protein; Short=ISP; Short=RISP; Flags: Precursor	F:protein binding; C:plasma membrane; P:obsolete electron transport; C:cytochrome b6f complex; C:photosystem II; C:chloroplast thylakoid membrane; P:photosynthetic electron transport chain; C:chloroplast envelope; P:nonphotochemical quenching; C:integral component of membrane; P:defense response to bacterium; F:electron transporter, transferring electrons within cytochrome b6/f complex of photosy…
211	Vss_20433_c0_g1_i3	1508	344.85	343.80	Glycine-rich protein 2	F:double-stranded DNA binding; F:single-stranded DNA binding; F:mRNA binding; F:protein binding; C:nucleolus; C:cytosol; F:zinc ion binding; P:response to desiccation; P:cold acclimation; P:response to salt stress; P:unidimensional cell growth; P:vegetative to reproductive phase transition of meristem; P:RNA secondary structure unwinding; C:vesicle; P:DNA duplex unwinding; P:regulation of cellula…
212	Vss_21664_c1_g1_i1	1099	344.65	343.61	Low molecular mass early light-inducible protein HV60, chloroplastic; Short=ELIP; Flags: Precursor	P:response to cold; C:chloroplast thylakoid membrane; P:positive regulation of seed germination; P:photoprotection; P:cellular response to heat; P:cellular response to blue light; P:cellular response to high light intensity; P:cellular response to far red light; P:cellular response to red light; P:cellular response to UV-A; P:response to karrikin
213	Vss_21848_c1_g1_i1	1073	344.22	343.18	Light-regulated protein 1, chloroplastic; Protein CCR-LIKE, chloroplastic; Flags: Precursor	F:protein binding; P:circadian rhythm; C:chloroplast stroma; C:chloroplast envelope; P:cellular response to light stimulus; C:chloroplast thylakoid membrane protein complex
214	Vss_29418_c2_g5_i1	566	344.02	342.98	Defensin-2; Flags: Precursor	C:extracellular region; C:extracellular space; P:defense response; P:killing of cells of other organism; F:cadmium ion binding; F:metal ion binding; P:defense response to Gram-negative bacterium; P:defense response to fungus; P:cadmium ion homeostasis
215	Vss_19193_c1_g1_i1	1361	341.75	340.72	Photosystem I reaction center subunit V, chloroplastic; PSI-G; Flags: Precursor	F:protein binding; P:photosynthetic electron transport in photosystem I; P:photosynthetic NADP+ reduction; C:chloroplast envelope; C:chloroplast photosystem I; P:photosystem I stabilization; P:protein stabilization
216	Vss_26224_c0_g3_i1	240	340.94	339.91	Probable thiol methyltransferase 1; Protein HARMLESS TO OZONE LAYER 2; Short=AtHOL2	C:peroxisome; C:cytosol; C:plasma membrane; C:chloroplast envelope; F:thiol S-methyltransferase activity; P:glucosinolate catabolic process
217	Vss_19817_c1_g1_i2	1401	340.46	339.43	Glycine-rich RNA-binding protein GRP1A	P:alternative mRNA splicing, via spliceosome; F:double-stranded DNA binding; F:single-stranded DNA binding; F:mRNA binding; F:copper ion binding; F:protein binding; F:ATP binding; C:cell wall; C:nucleolus; C:mitochondrion; C:peroxisome; C:Golgi apparatus; C:cytosol; C:plasma membrane; P:mRNA export from nucleus; P:circadian rhythm; P:response to water deprivation; C:plasmodesma; C:chloroplast thy…
218	Vss_20358_c0_g1_i1	1076	338.43	337.40	Nucleoside diphosphate kinase 1; Nucleoside diphosphate kinase I; Short=NDK I; Short=NDP kinase I; Short=NDPK I	F:DNA binding; F:nucleoside diphosphate kinase activity; F:protein binding; F:ATP binding; C:nucleus; C:mitochondrial inner membrane; C:peroxisome; C:Golgi apparatus; C:cytosol; P:purine nucleobase metabolic process; P:nucleoside diphosphate phosphorylation; P:GTP biosynthetic process; P:pyrimidine nucleobase metabolic process; P:UTP biosynthetic process; P:CTP biosynthetic process; F:zinc ion bi…
219	Vss_22329_c0_g1_i1	1849	336.83	335.80	Probable cysteine protease RD19B; RD19-like protein 1; Thiol protease A1494; Flags: Precursor	C:plant-type vacuole; F:cysteine-type endopeptidase activity; C:extracellular space; C:cell wall; C:nucleus; C:lysosome; C:endoplasmic reticulum; P:response to salt stress; P:response to ethylene; P:response to abscisic acid; P:response to gibberellin; P:response to hexose; P:leaf senescence; P:programmed cell death; P:defense response to bacterium; P:innate immune response; P:floral organ develo…
220	Vss_29690_c3_g1_i1	1979	335.20	334.18	DnaJ protein homolog; DNAJ-1; Flags: Precursor	F:ATP binding; C:cell wall; C:nucleus; C:endoplasmic reticulum lumen; C:cytosol; C:plasma membrane; P:protein folding; P:defense response; P:metabolic process; C:plasmodesma; C:chloroplast; P:megagametogenesis; P:response to salt stress; P:response to abscisic acid; P:pollen tube growth; F:oxidoreductase activity; F:heat shock protein binding; P:cellular response to heat; P:positive regulation by…
221	Vss_21807_c0_g1_i1	1317	332.88	331.87	Actin-depolymerizing factor; Short=ADF	P:innate immune response-activating signal transduction; C:nucleus; C:actin filament; C:plasma membrane; C:chloroplast; P:pollen tube growth; P:actin filament depolymerization; P:defense response to bacterium; C:apoplast; F:actin filament binding
222	Vss_23331_c0_g1_i1	1850	332.74	331.73	Glutamine synthetase cytosolic isozyme; GS1; Glutamate--ammonia ligase	F:glutamate-ammonia ligase activity; F:protein binding; F:ATP binding; C:cell wall; C:cytosol; C:plasma membrane; P:glutamine biosynthetic process; P:peptidoglycan biosynthetic process; P:nitrate assimilation
223	Vss_27328_c0_g1_i1	3230	331.68	330.67	Endoplasmin homolog; Glucose-regulated protein 94 homolog; Short=GRP-94 homolog; Flags: Precursor	F:ATP binding; C:cell wall; C:nucleolus; C:mitochondrion; C:vacuolar membrane; C:endoplasmic reticulum lumen; C:Golgi apparatus; C:cytosol; C:plasma membrane; P:protein secretion; P:response to cold; P:response to water deprivation; C:plasmodesma; C:chloroplast stroma; P:response to salt stress; P:regulation of meristem structural organization; C:cell surface; P:regulation of meristem growth; F:A…
224	Vss_23489_c0_g1_i1	1451	331.27	330.26	20 kDa chaperonin, chloroplastic; Chaperonin 10; Short=Ch-CPN10; Short=Cpn10; Chaperonin 20; Protein Cpn21; Flags: Precursor	F:copper ion binding; F:ATP binding; C:mitochondrial matrix; P:protein folding; P:response to heat; C:chloroplast thylakoid membrane; P:negative regulation of abscisic acid-activated signaling pathway; C:chloroplast envelope; P:response to cadmium ion; F:chaperone binding; P:positive regulation of superoxide dismutase activity
225	Vss_19270_c1_g1_i1	1415	330.69	329.69	30S ribosomal protein S10, chloroplastic; Flags: Precursor	F:mRNA binding; F:structural constituent of ribosome; C:cell wall; C:Golgi apparatus; P:translation; C:plasmodesma; C:chloroplast; C:cytosolic small ribosomal subunit; P:ribosome biogenesis; C:polysomal ribosome
226	Vss_23850_c0_g1_i1	2444	330.00	329.00	Elongation factor Tu, chloroplastic; Short=EF-Tu	F:translation elongation factor activity; F:GTPase activity; F:GTP binding; C:mitochondrion; C:ribosome; P:regulation of translational elongation; C:chloroplast; P:mitochondrial translational elongation
227	Vss_18790_c0_g1_i1	1063	329.62	328.62	60S ribosomal protein L32-1	F:structural constituent of ribosome; C:nucleolus; C:Golgi apparatus; P:translation; C:cytosolic large ribosomal subunit; P:ribosome biogenesis; C:polysomal ribosome
228	Vss_18155_c0_g1_i2	839	329.34	328.34	60S ribosomal protein L38	F:structural constituent of ribosome; P:translation; P:ribonucleoprotein complex assembly; C:cytosolic large ribosomal subunit; P:ribosome biogenesis
229	Vss_20848_c0_g1_i1	1017	325.47	324.48	40S ribosomal protein S12	F:structural constituent of ribosome; C:nucleus; P:translation; C:cytosolic small ribosomal subunit; P:ribosome biogenesis; C:polysomal ribosome
230	Vss_26660_c0_g1_i1	2887	325.20	324.22	RuBisCO large subunit-binding protein subunit alpha, chloroplastic; 60 kDa chaperonin subunit alpha; CPN-60 alpha; Flags: Precursor	F:ATP binding; C:nucleus; C:mitochondrial matrix; C:Golgi apparatus; P:cell death; P:response to cold; C:chloroplast stroma; C:thylakoid; P:systemic acquired resistance; P:chloroplast organization; P:embryo development ending in seed dormancy; C:chloroplast envelope; C:stromule; F:protein domain specific binding; C:cytosolic ribosome; P:protein refolding; C:apoplast; P:chaperone cofactor-dependen…
231	Vss_19401_c0_g1_i1	950	325.14	324.16	Protein translation factor SUI1 homolog	F:translation initiation factor activity; C:ribosome; P:regulation of translation; P:regulation of translational initiation
232	Vss_21397_c0_g1_i1	1358	325.08	324.10	Elongation factor 1-delta; Short=EF-1-delta; Elongation factor 1B-beta; eEF-1B beta	F:translation elongation factor activity; F:guanyl-nucleotide exchange factor activity; C:Golgi apparatus; C:cytosol; C:ribosome; C:eukaryotic translation elongation factor 1 complex; P:regulation of translational elongation; C:plasmodesma; P:regulation of GTPase activity
233	Vss_20107_c0_g1_i2	1571	324.24	323.25	Glutamine synthetase cytosolic isozyme; GS1; Glutamate--ammonia ligase	F:glutamate-ammonia ligase activity; F:ATP binding; C:cell wall; C:cytosol; C:plasma membrane; P:glutamine biosynthetic process; P:peptidoglycan biosynthetic process; P:nitrate assimilation; F:identical protein binding
234	Vss_21113_c1_g1_i2	1887	323.21	322.23	Peptidyl-prolyl cis-trans isomerase; Short=PPIase; Cyclophilin; Cyclosporin A-binding protein; Rotamase	P:protein peptidyl-prolyl isomerization; F:peptidyl-prolyl cis-trans isomerase activity; F:protein binding; C:extracellular region; C:nucleoplasm; C:multivesicular body; C:endoplasmic reticulum; C:Golgi stack; C:trans-Golgi network; C:cytosol; C:plasma membrane; P:RNA splicing; C:plasmodesma; C:chloroplast; P:de-etiolation; P:vegetative phase change; P:floral meristem determinacy; F:cyclosporin A…
235	Vss_27873_c0_g2_i2	958	322.97	321.99	Histone H3.2	C:chromosome, centromeric region; C:nucleosome; F:DNA binding; P:rRNA transcription; P:double fertilization forming a zygote and endosperm; C:chromocenter; C:rDNA protrusion; P:centromere complex assembly; F:protein heterodimerization activity; P:pollen sperm cell differentiation; C:generative cell nucleus; P:cell division; P:meiotic chromosome separation
236	Vss_28682_c2_g2_i2	1024	321.96	320.98	GDSL esterase/lipase At1g71250; Extracellular lipase At1g71250; Flags: Precursor	F:protein binding; C:cell wall; C:chloroplast thylakoid; P:response to salicylic acid; P:response to lithium ion; F:hydrolase activity, acting on ester bonds; P:cuticle development; P:hyperosmotic salinity response; C:apoplast
237	Vss_29134_c0_g1_i1	2192	320.82	319.85	3-ketoacyl-CoA synthase 10; Short=KCS-10; Protein FIDDLEHEAD; Very long-chain fatty acid condensing enzyme 10; Short=VLCFA condensing enzyme 10	P:fatty acid biosynthetic process; P:response to cold; P:response to light stimulus; F:fatty acid elongase activity; C:fatty acid elongase complex; P:wax biosynthetic process; C:cytosolic ribosome; P:obsolete acyl-carrier-protein biosynthetic process; P:response to karrikin
238	Vss_18940_c0_g1_i1	1078	320.49	319.52	60S ribosomal protein L24	P:ribosomal large subunit assembly; F:RNA binding; F:structural constituent of ribosome; F:protein binding; C:nucleolus; C:plasma membrane; P:translation; P:auxin-activated signaling pathway; C:cytosolic large ribosomal subunit; P:assembly of large subunit precursor of preribosome
239	Vss_20336_c0_g2_i1	570	320.45	319.47	Chlorophyll a-b binding protein 4, chloroplastic; LHCI type III CAB-4; Flags: Precursor	P:response to cold; C:photosystem II; C:chloroplast thylakoid membrane; P:response to high light intensity; P:response to low light intensity stimulus; P:photosynthesis, light harvesting in photosystem I; C:photosystem I antenna complex; C:chloroplast envelope; C:plastoglobule; C:integral component of membrane; F:chlorophyll binding; P:protein-chromophore linkage; F:protein domain specific bindin…
240	Vss_22282_c1_g1_i2	1615	319.84	318.87	60S ribosomal protein L7a-2	P:maturation of LSU-rRNA; F:RNA binding; F:structural constituent of ribosome; C:nucleus; C:vacuolar membrane; C:Golgi apparatus; C:plasmodesma; C:cytosolic large ribosomal subunit; C:polysomal ribosome
241	Vss_20734_c0_g1_i1	916	318.68	317.71	Glutaredoxin	F:glutathione-disulfide reductase activity; C:vacuole; C:endoplasmic reticulum; C:Golgi apparatus; P:gluconeogenesis; P:obsolete electron transport; P:glutathione metabolic process; F:electron transfer activity; C:chloroplast; F:protein disulfide oxidoreductase activity; P:electron transport chain; P:cellular response to oxidative stress; P:cell redox homeostasis; F:iron-sulfur cluster binding; P…
242	Vss_21715_c0_g1_i1	1318	318.08	317.12	Peptidyl-prolyl cis-trans isomerase; Short=PPIase; Cyclophilin; Cyclosporin A-binding protein; Rotamase	P:protein peptidyl-prolyl isomerization; F:peptidyl-prolyl cis-trans isomerase activity; F:protein binding; C:extracellular region; C:multivesicular body; C:endoplasmic reticulum; C:Golgi stack; C:trans-Golgi network; C:cytosol; C:plasma membrane; C:plasmodesma; C:chloroplast; P:de-etiolation; F:cyclosporin A binding; P:response to cadmium ion; P:root development; P:regulation of protein refolding
243	Vss_25978_c2_g2_i1	1123	316.94	315.98	Tubulin beta-1 chain; Beta-1-tubulin	P:microtubule cytoskeleton organization; P:mitotic cell cycle; F:GTPase activity; F:structural constituent of cytoskeleton; F:protein binding; F:GTP binding; C:cell wall; C:vacuole; C:Golgi apparatus; C:cytosol; C:microtubule; C:plasma membrane; P:response to cold; C:plasmodesma; C:tubulin complex; P:response to cadmium ion
244	Vss_19006_c0_g1_i2	869	315.15	314.19	Histone H2AX	C:chromatin; C:nucleosome; F:DNA binding; C:cell wall; C:nucleolus; P:chromatin silencing; P:DNA mediated transformation; P:response to wounding; P:response to bacterium; F:protein heterodimerization activity
245	Vss_23287_c0_g1_i1	1628	314.57	313.61	Senescence-specific cysteine protease SAG39; Cysteine proteinase SAG39; Protein SENESCENCE-ASSOCIATED GENE 39; Flags: Precursor	C:lytic vacuole; C:plant-type vacuole; F:cysteine-type endopeptidase activity; F:protein binding; C:nucleus; C:endoplasmic reticulum; C:cytosol; P:proteolysis; C:plant-type cell wall; P:pollen development; P:plant-type hypersensitive response; P:response to ethylene; P:response to abscisic acid; P:response to gibberellin; P:leaf senescence; P:programmed cell death involved in cell development; P:…
246	Vss_24536_c0_g1_i1	2132	313.91	312.96	Expansin-A4; Alpha-expansin-4; OsEXP4; OsEXPA4; OsaEXPa1.22; Flags: Precursor	C:extracellular region; C:cytosol; P:syncytium formation; C:plant-type cell wall; C:plasmodesma; P:response to gibberellin; P:unidimensional cell growth; P:plant-type cell wall loosening; P:response to red light; P:lateral root formation; C:membrane; P:primary root development
247	Vss_22059_c0_g1_i2	1371	313.61	312.66	Histone H1	C:nucleosome; F:double-stranded DNA binding; C:nucleolus; C:mitochondrion; P:nucleosome assembly; P:nucleosome positioning; P:chromosome condensation; F:nucleosomal DNA binding; P:negative regulation of chromatin silencing; P:negative regulation of DNA recombination
248	Vss_19905_c0_g3_i1	629	313.25	312.30	Gibberellin-regulated protein 8; GAST1 protein homolog 8; Flags: Precursor	F:protein binding; C:cytoplasm; C:plasma membrane; C:plant-type cell wall; P:response to salt stress; P:response to abscisic acid; P:response to gibberellin; P:response to sucrose; P:response to glucose; P:response to fructose; P:response to karrikin; P:regulation of reactive oxygen species metabolic process
249	Vss_21694_c2_g1_i4	540	312.76	311.81	ADP-ribosylation factor 1	F:protein binding; F:GTP binding; C:nucleus; C:early endosome; C:vacuolar membrane; C:Golgi stack; C:cytosol; C:plasma membrane; P:protein ADP-ribosylation; P:intracellular protein transport; P:tubulin complex assembly; C:plasmodesma; P:embryo sac cellularization; P:embryo development ending in seed dormancy; P:endosperm development; C:microtubule cytoskeleton; F:phospholipase activator activity;…
250	Vss_17654_c1_g1_i1	1034	311.75	310.81	Antimicrobial peptide Ar-AMP; Flags: Precursor	F:chitin binding
251	Vss_19862_c0_g7_i1	249	307.88	306.95	Wound-induced basic protein
252	Vss_27516_c0_g1_i6	2246	307.63	306.69	Ribulose bisphosphate carboxylase/oxygenase activase, chloroplastic; Short=RA; Short=RuBisCO activase; Flags: Precursor	C:proteasome complex; F:mRNA binding; F:ATP binding; C:cell wall; C:nucleus; P:response to cold; P:response to light stimulus; C:chloroplast thylakoid membrane; P:response to jasmonic acid; C:chloroplast envelope; P:leaf senescence; C:plastoglobule; C:stromule; F:ATPase activity; P:defense response to bacterium; F:identical protein binding; P:positive regulation of catalytic activity; F:ADP bindi…
253	Vss_20284_c0_g1_i1	1232	307.28	306.35	Photosystem I reaction center subunit II, chloroplastic; Photosystem I 20 kDa subunit; Short=PSI-D; Flags: Precursor	C:chloroplast thylakoid membrane; C:photosystem I reaction center; C:chloroplast envelope; C:plastoglobule; P:photosynthesis; F:protein domain specific binding
254	Vss_20982_c0_g1_i1	1186	306.98	306.05	Pathogenesis-related protein PR-1; Flags: Precursor	C:extracellular space; C:cell wall; P:response to water deprivation; P:response to wounding; P:response to bacterium; P:systemic acquired resistance; P:response to ethylene; P:response to salicylic acid; P:response to jasmonic acid; P:response to vitamin B1; P:response to herbivore
255	Vss_19777_c0_g1_i1	959	306.39	305.46	60S ribosomal protein L14-2	F:mRNA binding; F:structural constituent of ribosome; C:nucleolus; C:vacuolar membrane; C:endoplasmic reticulum; C:Golgi apparatus; P:translation; C:plasmodesma; C:cytosolic large ribosomal subunit; P:ribosomal large subunit biogenesis; C:polysomal ribosome
256	Vss_25013_c1_g1_i1	1629	303.73	302.81	Peroxidase 29; Short=Atperox P29; ATP40; Flags: Precursor	F:peroxidase activity; F:protein binding; C:vacuolar membrane; C:Golgi apparatus; C:cytosol; P:obsolete peroxidase reaction; P:response to oxidative stress; C:plant-type cell wall; P:xylem development; F:heme binding; P:hydrogen peroxide catabolic process; C:apoplast; P:defense response to fungus; P:obsolete oxidation-reduction process; P:cellular response to hypoxia
257	Vss_18986_c0_g2_i1	1044	301.25	300.33	40S ribosomal protein S11	F:mRNA binding; F:structural constituent of ribosome; C:cell wall; P:translation; C:plasmodesma; F:rRNA binding; C:cytosolic small ribosomal subunit; P:ribosome biogenesis
258	Vss_20740_c0_g1_i2	1273	301.18	300.27	Blue copper protein; Flags: Precursor	F:binding; C:vacuole; P:obsolete electron transport; F:electron transfer activity; C:plasmodesma; P:response to symbiotic fungus; P:response to abiotic stimulus; P:cellular response to stress; C:anchored component of plasma membrane
259	Vss_26522_c0_g3_i1	1662	299.06	298.15	Photosystem II protein D1; Short=PSII D1 protein; Photosystem II Q(B) protein; Flags: Precursor	F:iron ion binding; P:obsolete electron transport; C:photosystem II; C:chloroplast thylakoid membrane; P:response to herbicide; P:photosynthetic electron transport in photosystem II; C:integral component of membrane; F:chlorophyll binding; F:oxidoreductase activity, acting on diphenols and related substances as donors, oxygen as acceptor; P:protein-chromophore linkage; F:electron transporter, tra…
260	Vss_19758_c0_g1_i1	1356	298.09	297.19	Protein SPIRAL1-like 1	C:spindle microtubule; C:phragmoplast; C:preprophase band; P:unidimensional cell growth; C:cortical microtubule, transverse to long axis; P:cortical microtubule organization; P:anisotropic cell growth; P:cellular response to salt stress
261	Vss_22792_c3_g1_i1	561	296.81	295.91	Photosystem I reaction center subunit IX; PSI-J	C:photosystem I; C:chloroplast thylakoid membrane; P:photosynthesis; C:integral component of membrane
262	Vss_21085_c0_g1_i1	1580	296.75	295.85	60S ribosomal protein L10; QM protein homolog	P:ribosomal large subunit assembly; F:mRNA binding; F:structural constituent of ribosome; F:protein binding; C:nucleolus; C:vacuolar membrane; C:Golgi apparatus; P:translation; C:chloroplast envelope; P:regulation of necrotic cell death; C:cytosolic large ribosomal subunit; P:developmental process; C:polysomal ribosome; P:defense response to virus; P:cellular response to UV-B
263	Vss_21639_c2_g2_i1	1656	293.35	292.46	Ras-related protein RIC1	F:GTPase activity; F:GTP binding; C:endosome; C:vacuolar membrane; C:cytosol; C:plasma membrane; P:intracellular protein transport; P:endoplasmic reticulum to Golgi vesicle-mediated transport; P:vesicle docking involved in exocytosis; P:protein secretion; C:cell plate; C:plasmodesma; P:pollen development; P:pollen tube growth; P:ethylene-activated signaling pathway; P:regulation of exocytosis; F:…
264	Vss_31687_c0_g1_i1	2040	293.15	292.26	Probable xyloglucan endotransglucosylase/hydrolase protein 8; Short=At-XTH8; Short=XTH-8; Flags: Precursor	C:Golgi apparatus; P:response to heat; P:response to cold; P:response to water deprivation; C:plant-type cell wall; C:plasmodesma; P:response to mechanical stimulus; P:response to low light intensity stimulus; P:response to auxin; P:response to brassinosteroid; P:unidimensional cell growth; P:response to far red light; P:xyloglucan metabolic process; F:xyloglucan:xyloglucosyl transferase activity…
265	Vss_19270_c1_g1_i2	1346	292.32	291.44	30S ribosomal protein S10, chloroplastic; Flags: Precursor	F:mRNA binding; F:structural constituent of ribosome; C:cell wall; C:Golgi apparatus; P:translation; C:plasmodesma; C:chloroplast; C:cytosolic small ribosomal subunit; P:ribosome biogenesis; C:polysomal ribosome
266	Vss_21476_c0_g1_i1	1260	291.01	290.13	GTP-binding protein SAR1A	P:regulation of COPII vesicle coating; F:GTPase activity; F:protein binding; F:GTP binding; C:endosome; C:vacuolar membrane; C:Golgi apparatus; C:cytosol; C:plasma membrane; C:extrinsic component of membrane; C:COPII vesicle coat; P:seed development; P:response to stimulus; P:positive regulation of protein exit from endoplasmic reticulum; C:endoplasmic reticulum exit site
267	Vss_24453_c2_g1_i1	1904	286.50	285.64	Eukaryotic initiation factor 4A; Short=eIF-4A; ATP-dependent RNA helicase eIF4A	P:nuclear-transcribed mRNA catabolic process, nonsense-mediated decay; P:cytoplasmic translational initiation; F:RNA helicase activity; F:mRNA binding; F:translation initiation factor activity; F:protein binding; F:ATP binding; C:nucleolus; C:vacuolar membrane; C:Golgi apparatus; C:cytosol; C:ribosome; P:mRNA processing; P:regulation of translational initiation; P:RNA splicing; C:plant-type cell …
268	Vss_21675_c0_g1_i1	1887	286.29	285.42	Eukaryotic translation initiation factor 5; Short=eIF-5	F:protein binding; C:cytosol; P:translational initiation; F:organic cyclic compound binding; F:heterocyclic compound binding
269	Vss_20933_c0_g1_i1	1324	284.70	283.84	GTPase activating protein 1; Short=OsGAP1; G-protein binding protein 1; Short=OsGPBP1	F:GTPase activator activity; F:phospholipid binding; C:vacuole; C:endoplasmic reticulum; C:Golgi apparatus; C:plasma membrane; C:plasmodesma; P:pollen development; P:macromolecule localization; P:regulation of cellular process; P:organic substance transport
270	Vss_21910_c0_g1_i1	1104	284.45	283.59	Thylakoid lumenal 16.5 kDa protein, chloroplastic; Flags: Precursor	C:chloroplast thylakoid membrane; C:chloroplast thylakoid lumen; C:chloroplast stroma; C:chloroplast envelope; P:photosystem II repair
271	Vss_27488_c0_g1_i2	680	283.32	282.47	Granule-bound starch synthase 1, chloroplastic/amyloplastic; Granule-bound starch synthase I; Short=GBSS-I; Flags: Precursor	F:glycogen (starch) synthase activity; F:protein binding; P:sucrose metabolic process; C:amyloplast; C:chloroplast starch grain; P:starch biosynthetic process; C:immunoglobulin complex; F:IgE binding; F:ADP binding; F:ADP-glucose-starch glucosyltransferase activity
272	Vss_5633_c0_g1_i1	276	283.23	282.37	16 kDa phloem protein 2; Short=AtPP16-2; Short=Phloem protein 16-2	F:RNA binding; P:defense response; F:metal ion binding
273	Vss_23669_c1_g1_i1	2735	282.70	281.85	Carbonic anhydrase; Carbonate dehydratase	F:carbonate dehydratase activity; F:protein binding; C:mitochondrion; C:plasma membrane; P:one-carbon metabolic process; P:nitrogen compound metabolic process; F:zinc ion binding; P:response to cold; C:chloroplast thylakoid membrane; C:chloroplast envelope; P:response to carbon dioxide; P:carbon utilization; P:defense response to bacterium
274	Vss_23109_c0_g1_i2	1886	282.06	281.21	Plastocyanin	F:copper ion binding; P:obsolete electron transport; F:electron transfer activity; C:chloroplast thylakoid membrane; P:electron transport chain
275	Vss_20171_c0_g1_i2	1008	281.51	280.66	Gibberellin-regulated protein 8; GAST1 protein homolog 8; Flags: Precursor	F:protein binding; C:cytoplasm; C:plasma membrane; C:plant-type cell wall; C:plasmodesma; P:response to salt stress; P:response to abscisic acid; P:response to gibberellin; P:response to brassinosteroid; P:response to sucrose; P:response to glucose; P:response to fructose; P:response to salicylic acid; P:heat acclimation; P:response to karrikin; P:regulation of reactive oxygen species metabolic p…
276	Vss_22749_c0_g1_i1	1533	281.28	280.42	Thiol protease aleurain; Short=AtALEU; Senescence-associated gene product 2; Flags: Precursor	F:cysteine-type endopeptidase activity; F:protein binding; C:extracellular space; C:lysosome; C:endoplasmic reticulum; C:cytosol; C:plant-type cell wall; P:pollen development; P:plant-type hypersensitive response; P:response to auxin; P:response to cytokinin; P:response to sucrose; P:response to glucose; P:response to fructose; P:leaf senescence; P:response to UV-B; C:senescence-associated vacuol…
277	Vss_21823_c0_g3_i2	1304	280.47	279.62	Glutathione S-transferase F10; Short=AtGSTF10; AtGSTF4; GST class-phi member 10; Protein EARLY RESPONSE TO DEHYDRATION 13	P:response to reactive oxygen species; P:response to oomycetes; F:glutathione transferase activity; F:copper ion binding; C:cell wall; C:nucleus; C:mitochondrion; C:cytosol; C:plasma membrane; P:glutathione metabolic process; P:obsolete glutathione conjugation reaction; P:toxin catabolic process; P:response to cold; P:response to xenobiotic stimulus; P:response to water deprivation; C:plasmodesma…
278	Vss_19529_c0_g1_i1	1826	278.87	278.02	40S ribosomal protein S2-4	F:mRNA binding; F:structural constituent of ribosome; F:protein binding; C:cell wall; C:Golgi apparatus; C:plasma membrane; P:translation; C:plasmodesma; C:chloroplast thylakoid; C:cytosolic small ribosomal subunit; P:gene silencing by RNA; P:response to chemical; P:ribosome biogenesis
279	Vss_24660_c0_g1_i1	1694	274.49	273.66	S-adenosylmethionine synthase 2; Short=AdoMet synthase 2; Methionine adenosyltransferase 2; Short=MAT 2	F:methionine adenosyltransferase activity; F:ATP binding; C:cytosol; P:methionine metabolic process; P:S-adenosylmethionine biosynthetic process; P:one-carbon metabolic process; F:metal ion binding
280	Vss_21032_c0_g3_i4	1832	274.33	273.50	GTP-binding nuclear protein Ran-1; Short=OsRan1; Ras-related nuclear protein 1	P:ribosomal subunit export from nucleus; F:GTPase activity; F:protein binding; F:GTP binding; C:cell wall; C:nucleolus; C:early endosome; C:vacuolar membrane; C:endoplasmic reticulum; C:Golgi apparatus; C:cytosol; C:plasma membrane; P:protein import into nucleus; P:vacuole organization; C:plasmodesma; P:late endosome to vacuole transport; P:response to cadmium ion; C:apoplast
281	Vss_22369_c0_g1_i2	1738	273.97	273.14	Chalcone synthase; Naringenin-chalcone synthase	P:chalcone biosynthetic process; P:flavonoid biosynthetic process; F:naringenin-chalcone synthase activity; F:protein homodimerization activity
282	Vss_23851_c0_g1_i3	632	273.76	272.93	Caffeoyl-CoA O-methyltransferase; Trans-caffeoyl-CoA 3-O-methyltransferase; Short=CCoAMT; Short=CCoAOMT	P:coumarin biosynthetic process; P:lignin biosynthetic process; P:stilbene biosynthetic process; P:methylation; F:caffeoyl-CoA O-methyltransferase activity; P:response to cadmium ion; F:metal ion binding
283	Vss_28464_c0_g1_i1	2590	273.58	272.75	Heat shock 70 kDa protein	F:protease binding; F:ATP binding; C:cell wall; C:nucleolus; C:mitochondrion; C:vacuolar membrane; C:endoplasmic reticulum lumen; C:Golgi apparatus; C:plasma membrane; P:response to heat; C:plasmodesma; P:response to virus; P:negative regulation of seed germination; P:protein ubiquitination; C:mediator complex; F:ATPase activity; C:cytosolic ribosome; P:ubiquitin-dependent ERAD pathway; P:endopla…
284	Vss_21506_c1_g1_i1	1688	273.28	272.45	HMG1/2-like protein	C:chromatin; F:transcription regulatory region sequence-specific DNA binding; F:chromatin binding; F:DNA-binding transcription factor activity; C:nucleus; C:transcription regulator complex; C:cytosol; P:chromatin assembly or disassembly; P:regulation of transcription, DNA-templated; P:regulation of transcription, DNA-templated; P:polar nucleus fusion; F:structural constituent of chromatin
285	Vss_20493_c0_g1_i1	651	272.77	271.94	50S ribosomal protein 6, chloroplastic; CL25; Plastid-specific 50S ribosomal protein 6; Short=PSRP-6; Flags: Precursor	F:RNA binding; C:chloroplast
286	Vss_22366_c1_g1_i1	995	272.19	271.36	Tubulin alpha chain	P:microtubule cytoskeleton organization; P:mitotic cell cycle; F:GTPase activity; F:structural constituent of cytoskeleton; F:protein binding; F:GTP binding; C:nucleolus; C:vacuole; C:cytosol; C:microtubule; C:plasma membrane; P:cellular response to gravity
287	Vss_25411_c0_g1_i2	2080	272.01	271.18	Serine hydroxymethyltransferase, mitochondrial; Short=SHMT; Glycine hydroxymethyltransferase; Serine methylase; Flags: Precursor	F:glycine hydroxymethyltransferase activity; F:protein binding; C:nucleus; C:mitochondrial respiratory chain complex I; C:cytosol; C:plasma membrane; P:L-serine catabolic process; P:circadian rhythm; F:poly(U) RNA binding; F:zinc ion binding; C:plasmodesma; C:chloroplast stroma; P:plant-type hypersensitive response; P:polar nucleus fusion; P:glycine biosynthetic process from serine; F:pyridoxal p…
288	Vss_29418_c2_g7_i2	227	271.84	271.01	Defensin-2; Flags: Precursor	C:extracellular region; C:extracellular space; P:defense response; P:killing of cells of other organism; F:cadmium ion binding; F:metal ion binding; P:defense response to Gram-negative bacterium; P:defense response to fungus; P:cadmium ion homeostasis
289	Vss_18109_c0_g1_i1	792	271.74	270.91	Mitochondrial pyruvate carrier 1; Short=AtMPC1	F:protein binding; C:vacuolar membrane; C:plasma membrane; P:mitochondrial pyruvate transmembrane transport; P:regulation of stomatal movement; C:integral component of mitochondrial inner membrane; P:negative regulation of ion transmembrane transporter activity; F:pyruvate transmembrane transporter activity
290	Vss_20098_c1_g1_i2	725	270.27	269.45	Protein CURVATURE THYLAKOID 1C, chloroplastic; Flags: Precursor	F:DNA binding; C:plastid chromosome; C:granal stacked thylakoid; P:response to abscisic acid; P:photosynthetic electron transport in photosystem I; C:chloroplast envelope; F:protein domain specific binding; C:chloroplast photosystem I; C:chloroplast nucleoid; P:granum assembly; P:membrane bending
291	Vss_26686_c0_g1_i2	2147	269.55	268.74	Beta-glucosidase 34; Short=Os10bglu34; Flags: Precursor	F:glucan exo-1,3-beta-glucosidase activity; F:beta-galactosidase activity; F:beta-mannosidase activity; P:starch metabolic process; P:sucrose metabolic process; P:galactose metabolic process; P:glycosaminoglycan catabolic process; P:glycosphingolipid metabolic process; C:beta-galactosidase complex; C:plant-type cell wall; P:carbohydrate catabolic process; C:cytosolic ribosome; F:beta-D-fucosidase…
292	Vss_21506_c1_g1_i2	1735	267.42	266.61	HMG1/2-like protein	C:chromatin; F:transcription regulatory region sequence-specific DNA binding; F:chromatin binding; F:DNA-binding transcription factor activity; C:nucleus; C:transcription regulator complex; C:cytosol; P:chromatin assembly or disassembly; P:regulation of transcription, DNA-templated; P:regulation of transcription, DNA-templated; P:polar nucleus fusion; F:structural constituent of chromatin
293	Vss_21278_c0_g1_i1	1142	266.86	266.05	Eukaryotic translation initiation factor 5A-1; Short=eIF-5A-1; eIF-4D	F:translation initiation factor activity; F:translation elongation factor activity; C:ribosome; P:regulation of translational initiation; P:xylem development; F:ribosome binding; P:positive regulation of translational elongation; P:positive regulation of translational termination
294	Vss_18478_c0_g1_i1	997	265.88	265.08	40S ribosomal protein S24-2	F:mRNA binding; F:structural constituent of ribosome; C:cell wall; C:nucleolus; C:vacuolar membrane; C:Golgi apparatus; C:plasma membrane; P:translation; C:chloroplast; C:cytosolic small ribosomal subunit; P:ribosome biogenesis; C:polysomal ribosome
295	Vss_26810_c0_g1_i2	2733	265.57	264.77	Laccase-10; Benzenediol:oxygen oxidoreductase 10; Diphenol oxidase 10; Urishiol oxidase 10; Flags: Precursor	F:copper ion binding; P:response to water deprivation; P:lignin biosynthetic process; P:plant-type secondary cell wall biogenesis; P:lignin catabolic process; P:response to copper ion; C:apoplast; F:hydroquinone:oxygen oxidoreductase activity; P:obsolete oxidation-reduction process
296	Vss_19597_c0_g1_i1	955	264.97	264.17	Cytochrome b-c1 complex subunit 6; CR7; Complex III subunit 6; Complex III subunit VI; Mitochondrial hinge protein; Ubiquinol-cytochrome c reductase complex 7.8 kDa protein	C:mitochondrial respiratory chain complex III; P:obsolete electron transport; P:mitochondrial electron transport, ubiquinol to cytochrome c; F:ubiquinol-cytochrome-c reductase activity; P:aerobic respiration; C:respiratory chain complex III; P:proton transmembrane transport
297	Vss_24870_c0_g2_i1	1562	264.78	263.97	Nascent polypeptide-associated complex subunit alpha-like protein 1; Short=NAC-alpha-like protein 1; Alpha-NAC-like protein 1	C:Golgi apparatus; C:nascent polypeptide-associated complex; P:protein targeting to membrane; C:plasmodesma; C:cytosolic ribosome; F:unfolded protein binding
298	Vss_21346_c0_g1_i1	2148	264.39	263.59	Thiamine thiazole synthase 2, chloroplastic; Thiazole biosynthetic enzyme 2; Flags: Precursor	F:iron ion binding; C:mitochondrion; C:cytosol; P:cellular response to DNA damage stimulus; P:thiamine biosynthetic process; P:response to cold; C:chloroplast stroma; C:thylakoid; C:stromule; C:membrane; F:transferase activity, transferring pentosyl groups; F:protein domain specific binding; P:thiazole biosynthetic process
299	Vss_21322_c1_g1_i1	916	264.17	263.37	Histone H2A	C:chromatin; C:nucleosome; F:DNA binding; F:chromatin binding; C:cell wall; C:pericentric heterochromatin; C:nucleolus; P:chromatin silencing; C:plasmodesma; F:protein heterodimerization activity; P:heterochromatin organization
300	Vss_27525_c0_g1_i1	2149	261.79	261.00	Phospho-2-dehydro-3-deoxyheptonate aldolase 1, chloroplastic; 3-deoxy-D-arabino-heptulosonate 7-phosphate synthase 1; DAHP synthase 1; Phospho-2-keto-3-deoxyheptonate aldolase 1; Flags: Precursor	P:tryptophan biosynthetic process; F:3-deoxy-7-phosphoheptulonate synthase activity; F:protein binding; C:mitochondrion; P:tyrosine biosynthetic process; P:L-phenylalanine biosynthetic process; P:chorismate biosynthetic process; C:chloroplast thylakoid; P:response to wounding; P:green leaf volatile biosynthetic process
301	Vss_17909_c0_g1_i2	1598	261.73	260.94	60S ribosomal protein L34	F:mRNA binding; F:structural constituent of ribosome; C:nucleolus; C:vacuolar membrane; P:translation; C:cytosolic large ribosomal subunit; P:ribosome biogenesis; C:polysomal ribosome
302	Vss_30570_c2_g3_i3	907	260.84	260.05	Beta-glucosidase 34; Short=Os10bglu34; Flags: Precursor	C:plant-type vacuole; F:glucan exo-1,3-beta-glucosidase activity; F:beta-galactosidase activity; F:beta-mannosidase activity; P:starch metabolic process; P:sucrose metabolic process; P:galactose metabolic process; P:glycosaminoglycan catabolic process; P:glycosphingolipid metabolic process; C:beta-galactosidase complex; C:plant-type cell wall; P:anthocyanin-containing compound biosynthetic proces…
303	Vss_23217_c0_g3_i4	1285	260.52	259.73	Lactoylglutathione lyase; Aldoketomutase; Glyoxalase I; Short=Glx I; Ketone-aldehyde mutase; Methylglyoxalase; S-D-lactoylglutathione methylglyoxal lyase	F:lactoylglutathione lyase activity; C:vacuole; C:peroxisome; C:cytosol; C:plasma membrane; P:carbohydrate metabolic process; P:pyruvate metabolic process; P:response to oxidative stress; P:response to cold; C:chloroplast stroma; P:response to salt stress; C:chloroplast envelope; C:stromule; F:nickel cation binding; P:methylglyoxal catabolic process to D-lactate via S-lactoyl-glutathione; C:immun…
304	Vss_20765_c0_g1_i1	1586	260.51	259.72	Triosephosphate isomerase, cytosolic; Short=TIM; Short=Triose-phosphate isomerase	F:triose-phosphate isomerase activity; C:mitochondrion; C:Golgi apparatus; C:cytosol; P:fructose metabolic process; P:mannose metabolic process; P:inositol metabolic process; P:gluconeogenesis; P:glycolytic process; C:plastid; P:carbon utilization; P:glycerol catabolic process; P:glyceraldehyde-3-phosphate biosynthetic process; P:glycerolipid metabolic process; P:response to cadmium ion; C:apopla…
305	Vss_26048_c0_g1_i1	2738	260.03	259.24	Heat shock 70 kDa protein	F:protease binding; F:ATP binding; C:cell wall; C:nucleolus; C:vacuolar membrane; C:endoplasmic reticulum lumen; C:Golgi apparatus; C:plasma membrane; P:response to heat; C:plasmodesma; P:response to virus; P:negative regulation of seed germination; C:mediator complex; F:ATPase activity; C:cytosolic ribosome; P:ubiquitin-dependent ERAD pathway; P:endoplasmic reticulum unfolded protein response; F…
306	Vss_23669_c2_g1_i1	1572	259.56	258.78	GDSL esterase/lipase At1g71250; Extracellular lipase At1g71250; Flags: Precursor	F:protein binding; C:cell wall; C:nucleus; C:chloroplast thylakoid; P:systemic acquired resistance; P:response to salicylic acid; P:response to lithium ion; F:hydrolase activity, acting on ester bonds; P:cuticle development; P:hyperosmotic salinity response; C:apoplast
307	Vss_22146_c1_g1_i1	1481	257.06	256.28	60S ribosomal protein L17-2	P:cytoplasmic translation; F:structural constituent of ribosome; C:nucleolus; C:vacuolar membrane; C:Golgi apparatus; C:plasma membrane; C:plasmodesma; C:cytosolic large ribosomal subunit; P:ribosome biogenesis; C:polysomal ribosome; P:hematopoietic stem cell homeostasis
308	Vss_27990_c0_g2_i1	2021	255.74	254.96	Cytochrome P450 93A2	F:iron ion binding; P:response to auxin; C:membrane; F:oxidoreductase activity, acting on paired donors, with incorporation or reduction of molecular oxygen, NAD(P)H as one donor, and incorporation of one atom of oxygen; F:heme binding; C:membrane-bounded organelle; P:obsolete oxidation-reduction process
309	Vss_28654_c5_g1_i1	1324	253.83	253.06	ATP synthase subunit alpha, mitochondrial	C:mitochondrial proton-transporting ATP synthase complex, catalytic sector F(1); F:ATP binding; C:plasma membrane; C:chloroplast thylakoid membrane; P:ATP synthesis coupled proton transport; F:ATPase activity; F:ADP binding; F:proton-transporting ATP synthase activity, rotational mechanism; F:chaperone binding
310	Vss_17802_c0_g1_i1	835	253.50	252.73	60S ribosomal protein L39-2	F:structural constituent of ribosome; P:translation; C:cytosolic large ribosomal subunit; P:ribosome biogenesis
311	Vss_19107_c0_g1_i1	1180	252.11	251.34	60S ribosomal protein L30	F:RNA binding; F:structural constituent of ribosome; C:cytosolic large ribosomal subunit; P:ribosome biogenesis
312	Vss_24002_c0_g1_i1	2627	251.56	250.80	Transmembrane 9 superfamily member 7; Endomembrane protein 5; Transmembrane nine protein 7; Short=AtTMN7; Flags: Precursor	C:Golgi membrane; C:nucleus; C:vacuolar membrane; C:trans-Golgi network; P:ion transport; P:cellular copper ion homeostasis; P:cellular zinc ion homeostasis; C:plant-type cell wall; C:plasmodesma; C:endosome membrane; C:integral component of membrane; C:Golgi cisterna; P:protein localization to membrane
313	Vss_18608_c0_g1_i1	824	251.30	250.54	Transcription initiation factor IIA subunit 2; General transcription factor IIA subunit 2; Transcription initiation factor IIA gamma chain; Short=TFIIA-gamma	F:transcription coactivator activity; C:transcription factor TFIIA complex; P:translation; F:TBP-class protein binding; P:positive regulation of transcription, DNA-templated; P:positive regulation of transcription by RNA polymerase II; P:positive regulation of DNA-binding transcription factor activity; P:RNA polymerase II preinitiation complex assembly
314	Vss_27679_c0_g2_i1	845	250.22	249.46	Expansin-A4; Alpha-expansin-4; OsEXP4; OsEXPA4; OsaEXPa1.22; Flags: Precursor	C:extracellular region; C:cytosol; P:syncytium formation; C:plant-type cell wall; C:plasmodesma; P:plant-type cell wall organization; P:response to gibberellin; P:unidimensional cell growth; P:plant-type cell wall loosening; P:response to red light; P:lateral root formation; C:membrane; P:primary root development
315	Vss_20800_c0_g1_i1	1408	250.02	249.26	Profilin-1	F:actin monomer binding; F:phosphatidylinositol-4,5-bisphosphate binding; C:cytoskeleton; C:cell cortex; P:nuclear migration; C:plastid; P:phospholipase C-inhibiting G protein-coupled receptor signaling pathway; P:sequestering of actin monomers; F:protein self-association; P:protein homotetramerization; F:proline-rich region binding
316	Vss_25729_c0_g1_i1	2087	247.46	246.71	Fasciclin-like arabinogalactan protein 11; Flags: Precursor	P:plant-type secondary cell wall biogenesis; C:anchored component of plasma membrane; P:system development
317	Vss_23813_c0_g1_i1	1417	247.19	246.44	Histone H2A	C:chromatin; C:nucleosome; F:DNA binding; F:chromatin binding; C:pericentric heterochromatin; C:nucleolus; P:chromatin silencing; C:plasmodesma; F:protein heterodimerization activity; P:heterochromatin organization
318	Vss_30570_c2_g1_i6	1033	246.88	246.13	Beta-glucosidase 43; Short=AtBGLU43; Flags: Precursor	F:glucan exo-1,3-beta-glucosidase activity; F:beta-galactosidase activity; F:beta-mannosidase activity; P:starch metabolic process; P:sucrose metabolic process; P:galactose metabolic process; P:glycosaminoglycan catabolic process; P:glycosphingolipid metabolic process; C:beta-galactosidase complex; C:plant-type cell wall; P:alkaloid biosynthetic process; C:cytosolic ribosome; F:beta-D-fucosidase …
319	Vss_25808_c1_g1_i3	1532	244.96	244.22	V-type proton ATPase 16 kDa proteolipid subunit; Short=V-ATPase 16 kDa proteolipid subunit; Vacuolar proton pump 16 kDa proteolipid subunit	C:vacuolar proton-transporting V-type ATPase, V0 domain; F:protein binding; C:vacuolar membrane; C:plasma membrane; P:oxidative phosphorylation; C:endomembrane system; C:integral component of membrane; F:proton-transporting ATPase activity, rotational mechanism; P:proton transmembrane transport; P:proton transmembrane transport
320	Vss_19330_c0_g1_i1	956	244.26	243.52	Histone H2AX	C:chromatin; C:nucleosome; F:DNA binding; C:cell wall; C:nucleolus; P:chromatin silencing; P:DNA mediated transformation; P:response to wounding; P:response to bacterium; F:protein heterodimerization activity
321	Vss_20671_c0_g1_i1	1586	244.01	243.28	Serine decarboxylase; Short=AtSDC; Protein EMBRYO DEFECTIVE 1075; Serine decarboxylase 1; Short=AtSDC1	C:cytosol; C:plasma membrane; P:ethanolamine metabolic process; F:carboxy-lyase activity; P:carboxylic acid metabolic process; F:pyridoxal phosphate binding
322	Vss_18485_c0_g2_i1	676	243.30	242.56	Ubiquitin-conjugating enzyme E2 2; E2 ubiquitin-conjugating enzyme 2; Ubiquitin carrier protein 2; Ubiquitin-conjugating enzyme E2-17 kDa 2; Ubiquitin-protein ligase 2	P:protein polyubiquitination; F:ATP binding; C:nucleus; C:cytosol; P:postreplication repair; P:endosperm development; P:response to iron ion; P:root epidermal cell differentiation; P:vegetative to reproductive phase transition of meristem; C:UBC13-MMS2 complex; F:ubiquitin protein ligase binding; P:histone H2B ubiquitination; P:proteasome-mediated ubiquitin-dependent protein catabolic process; P:…
323	Vss_24090_c0_g1_i2	1878	242.16	241.43	Protein DMR6-LIKE OXYGENASE 2; 2-oxoglutarate (2OG)-Fe(II) oxygenase-like protein DLO2; Salicylate 3-hydroxylase DLO2; Short=S3H DLO2; Short=SA 3-hydroxylase DLO2; Short=Salicylic acid 3-hydroxylase DLO2	P:defense response to oomycetes; P:response to molecule of fungal origin; C:cytosol; P:response to abiotic stimulus; P:response to salicylic acid; P:flavonoid biosynthetic process; P:response to iron ion; P:leaf senescence; P:hydrogen peroxide-mediated programmed cell death; F:flavone synthase activity; F:salicylate 5-hydroxylase activity; P:defense response to bacterium; P:salicylic acid catabol…
324	Vss_22803_c0_g1_i1	1532	241.62	240.89	60S ribosomal protein L6; YL16-like	P:ribosomal large subunit assembly; P:cytoplasmic translation; F:mRNA binding; F:structural constituent of ribosome; C:nucleolus; C:endoplasmic reticulum; C:plasma membrane; C:plasmodesma; C:cytosolic large ribosomal subunit
325	Vss_22814_c0_g1_i1	1849	240.52	239.79	Adenosine kinase 2; Short=AK 2; Adenosine 5'-phosphotransferase 2	F:adenosine kinase activity; F:ATP binding; C:nucleus; C:cytosol; C:plasma membrane; P:carbohydrate metabolic process; P:purine nucleobase metabolic process; P:adenosine salvage; C:plasmodesma; C:plastid; P:viral process; P:phosphorylation; F:kinase binding; P:AMP salvage; C:apoplast
326	Vss_23426_c0_g3_i2	1622	240.50	239.77	Alpha-galactosidase; Alpha-D-galactoside galactohydrolase; Melibiase; Flags: Precursor	F:hydrolase activity, hydrolyzing O-glycosyl compounds; C:extracellular region; C:vacuole; P:carbohydrate metabolic process; C:plant-type cell wall; P:positive regulation of flower development; P:leaf morphogenesis; F:raffinose alpha-galactosidase activity
327	Vss_27166_c0_g1_i1	2870	239.27	238.55	Polyphenol oxidase, chloroplastic; Short=PPO; Catechol oxidase; Flags: Precursor	F:catechol oxidase activity; F:copper ion binding; C:vacuolar lumen; P:obsolete electron transport; P:tyrosine metabolic process; F:aureusidin synthase activity; P:pigment biosynthetic process; P:obsolete oxidation-reduction process; P:(+)-3'-hydroxylarreatricin biosynthetic process; P:(+)-larreatricin metabolic process
328	Vss_31223_c4_g2_i11	2831	239.16	238.43	Phenylalanine ammonia-lyase	F:protein binding; C:cytosol; P:L-phenylalanine catabolic process; P:tyrosine metabolic process; P:defense response; P:response to oxidative stress; P:pollen development; P:cinnamic acid biosynthetic process; P:drought recovery; P:alkaloid biosynthetic process; P:response to UV-B; F:amino acid binding; C:protein-containing complex; F:phenylalanine ammonia-lyase activity; P:salicylic acid cataboli…
329	Vss_20877_c0_g1_i1	1860	239.05	238.33	60S ribosomal protein L5	P:ribosomal large subunit assembly; F:structural constituent of ribosome; C:nucleoplasm; C:nucleolus; C:vacuole; C:Golgi apparatus; C:plasma membrane; P:translation; F:5S rRNA binding; C:chloroplast; P:adaxial/abaxial pattern specification; P:leaf morphogenesis; P:root morphogenesis; C:cytosolic large ribosomal subunit; C:polysomal ribosome; P:cell division
330	Vss_20574_c2_g1_i1	1298	238.88	238.16	Protein YLS3; Protein YELLOW-LEAF-SPECIFIC GENE 3; Xylogen-like protein 9; Short=AtXYLP9; Flags: Precursor	C:cell wall; C:cytoplasm; C:plasma membrane; P:defense response; C:endomembrane system; C:anchored component of membrane; C:intracellular membrane-bounded organelle
331	Vss_29690_c3_g1_i5	1983	238.49	237.77	DnaJ protein homolog; DNAJ-1; Flags: Precursor	F:ATP binding; C:cell wall; C:nucleus; C:endoplasmic reticulum lumen; C:cytosol; C:plasma membrane; P:protein folding; P:defense response; P:metabolic process; C:plasmodesma; C:chloroplast; P:megagametogenesis; P:response to salt stress; P:response to abscisic acid; P:pollen tube growth; F:oxidoreductase activity; F:heat shock protein binding; P:cellular response to heat; P:positive regulation by…
332	Vss_28537_c3_g2_i1	467	238.42	237.70	Polyubiquitin; Contains: Ubiquitin; Flags: Precursor	C:cell wall; C:nucleolus; C:vacuolar membrane; C:cytosol; P:ubiquitin-dependent protein catabolic process; P:response to UV-B; P:protein ubiquitination; F:protein tag; F:ubiquitin protein ligase binding
333	Vss_21603_c0_g1_i1	1387	237.87	237.15	40S ribosomal protein S7	F:mRNA binding; F:structural constituent of ribosome; C:cell wall; C:nucleolus; C:Golgi apparatus; C:plasma membrane; P:rRNA processing; P:translation; C:plasmodesma; C:chloroplast; C:cytosolic small ribosomal subunit; C:small-subunit processome; P:ribosomal small subunit biogenesis; C:polysomal ribosome
334	Vss_19645_c0_g1_i1	1329	237.67	236.95	Blue copper protein 1a; Short=MtBcp1a; Flags: Precursor	P:obsolete electron transport; F:electron transfer activity
335	Vss_23170_c0_g1_i3	1351	237.39	236.67	Abscisic stress-ripening protein 3	F:protein binding; C:nucleus; C:cytoplasm; P:regulation of transcription, DNA-templated; P:response to oxidative stress; F:zinc ion binding; P:response to water deprivation; P:response to zinc ion; P:response to aluminum ion; C:protein-containing complex; F:identical protein binding; F:sequence-specific DNA binding
336	Vss_27438_c0_g1_i1	3796	236.88	236.16	Probable beta-D-xylosidase 5; Short=AtBXL5; Flags: Precursor	C:vacuolar membrane; P:starch metabolic process; P:sucrose metabolic process; F:xylan 1,4-beta-xylosidase activity; P:nucleotide metabolic process; C:plant-type cell wall; C:plasmodesma; C:chloroplast; P:systemic acquired resistance; P:seed coat development; P:arabinan catabolic process; P:xylan catabolic process; F:alpha-L-arabinofuranosidase activity; C:apoplast
337	Vss_19864_c0_g1_i1	1211	236.50	235.78	Ubiquitin-conjugating enzyme E2 2; E2 ubiquitin-conjugating enzyme 2; Ubiquitin carrier protein 2; Ubiquitin-conjugating enzyme E2-17 kDa 2; Ubiquitin-protein ligase 2	P:protein polyubiquitination; F:ATP binding; C:nucleus; C:vacuole; C:cytosol; P:postreplication repair; P:ubiquitin-dependent protein catabolic process; P:endosperm development; P:red or far-red light signaling pathway; P:response to iron ion; P:root epidermal cell differentiation; P:regulation of photomorphogenesis; P:vegetative to reproductive phase transition of meristem; P:protein sumoylation…
338	Vss_25252_c0_g1_i1	2197	235.88	235.16	Serine carboxypeptidase 3; Serine carboxypeptidase III; Flags: Precursor	F:serine-type carboxypeptidase activity; C:vacuole; C:peroxisome; C:endoplasmic reticulum membrane; C:cytosol; P:proteolysis
339	Vss_19417_c0_g1_i2	1302	235.49	234.77	60S ribosomal protein L10; QM protein homolog	P:ribosomal large subunit assembly; F:mRNA binding; F:structural constituent of ribosome; F:protein binding; C:nucleolus; C:vacuolar membrane; C:Golgi apparatus; P:translation; C:chloroplast envelope; P:regulation of necrotic cell death; C:cytosolic large ribosomal subunit; P:developmental process; C:polysomal ribosome; P:defense response to virus; P:cellular response to UV-B
340	Vss_22207_c0_g1_i3	927	234.89	234.18	Protein RALF-like 1; Rapid alkalinization factor 1; Short=AtRALF1; Flags: Precursor	F:hormone activity; P:cell-cell signaling; C:plant-type cell wall; C:plasmodesma; P:response to brassinosteroid; P:regulation of signaling receptor activity; P:calcium-mediated signaling; P:negative regulation of cell growth; C:apoplast; P:root development; P:regulation of pollen tube growth; C:pollen tube
341	Vss_27678_c0_g1_i1	2417	234.56	233.84	RuBisCO large subunit-binding protein subunit alpha, chloroplastic; 60 kDa chaperonin subunit alpha; CPN-60 alpha; Flags: Precursor	P:Group II intron splicing; F:mRNA binding; F:ATP binding; C:nucleus; C:mitochondrial matrix; C:vacuolar membrane; C:Golgi apparatus; P:mitochondrion organization; P:response to cold; C:chloroplast stroma; C:thylakoid; P:chloroplast organization; P:embryo development ending in seed dormancy; C:chloroplast envelope; C:stromule; F:ATPase activity; C:cytosolic ribosome; P:protein refolding; C:polyso…
342	Vss_22688_c0_g1_i1	1744	234.03	233.32	Protein IN2-1 homolog B; Glutathione S-transferase GSTZ5	F:glutathione transferase activity; F:protein binding; C:mitochondrion; C:vacuole; C:peroxisome; C:cytosol; C:plasma membrane; P:obsolete electron transport; P:obsolete glutathione conjugation reaction; P:ion transport; C:chloroplast stroma; P:response to symbiotic fungus; P:response to jasmonic acid; C:chloroplast envelope; P:response to zinc ion; P:response to ozone; P:protein glutathionylation…
343	Vss_21694_c0_g1_i1	212	233.95	233.25	ADP-ribosylation factor 1	F:protein binding; F:GTP binding; C:early endosome; C:vacuole; C:Golgi stack; C:cytosol; C:cytoskeleton; C:plasma membrane; P:protein ADP-ribosylation; P:intracellular protein transport; P:embryo sac cellularization; P:embryo development ending in seed dormancy; P:endosperm development; F:phospholipase activator activity; P:vesicle-mediated transport; P:positive regulation of catalytic activity; …
344	Vss_23419_c0_g1_i1	1715	233.73	233.02	GDSL esterase/lipase At4g28780; Extracellular lipase At4g28780; Flags: Precursor	F:protein binding; C:nucleus; P:systemic acquired resistance; P:response to salicylic acid; P:response to lithium ion; F:hydrolase activity, acting on ester bonds; P:cuticle development; P:hyperosmotic salinity response; C:apoplast
345	Vss_23291_c1_g1_i1	1579	232.20	231.50	50S ribosomal protein L2, chloroplastic	P:cytoplasmic translation; F:mRNA binding; F:structural constituent of ribosome; F:protein binding; C:nucleolus; C:vacuolar membrane; C:Golgi apparatus; C:ribosome; C:plasma membrane; P:translation; C:cytosolic large ribosomal subunit; P:ribosome biogenesis; C:polysomal ribosome
346	Vss_20839_c0_g1_i1	1409	231.91	231.20	Calmodulin; Short=CaM	P:microtubule cytoskeleton organization; F:calcium ion binding; C:vacuole; C:cytosol; C:microtubule; C:plasma membrane; P:calcium-mediated signaling; F:protein domain specific binding; F:enzyme regulator activity; P:regulation of catalytic activity
347	Vss_27488_c0_g1_i1	2340	231.13	230.43	Granule-bound starch synthase 1, chloroplastic/amyloplastic; Granule-bound starch synthase I; Short=GBSS-I; Flags: Precursor	F:glycogen (starch) synthase activity; F:protein binding; P:sucrose metabolic process; F:starch synthase activity; C:amyloplast; C:chloroplast starch grain; P:amylopectin biosynthetic process; P:starch biosynthetic process; C:immunoglobulin complex; F:IgE binding; F:alpha-1,4-glucan synthase activity; F:ADP binding; F:ADP-glucose-starch glucosyltransferase activity
348	Vss_28330_c0_g1_i1	3334	230.99	230.29	Flowering time control protein FCA; Short=OsFCA; Short=rFCA	C:chromatin; F:chromatin binding; F:mRNA binding; F:protein binding; C:nucleus; C:cytosol; P:response to temperature stimulus; P:RNA modification; P:regulation of flower development; P:regulation of glucosinolate biosynthetic process; P:defense response to bacterium; F:ion binding; F:sequence-specific DNA binding; P:negative regulation of innate immune response; P:positive regulation of transcrip…
349	Vss_30570_c2_g3_i4	924	229.88	229.18	Beta-glucosidase 34; Short=Os10bglu34; Flags: Precursor	C:plant-type vacuole; F:glucan exo-1,3-beta-glucosidase activity; F:beta-galactosidase activity; F:beta-mannosidase activity; P:starch metabolic process; P:sucrose metabolic process; P:galactose metabolic process; P:glycosaminoglycan catabolic process; P:glycosphingolipid metabolic process; C:beta-galactosidase complex; C:plant-type cell wall; P:anthocyanin-containing compound biosynthetic proces…
350	Vss_31047_c1_g1_i3	2089	228.99	228.29	Lysine-specific histone demethylase 1 homolog 2; Flavin-containing amine oxidase domain-containing protein 2; Protein LSD1-LIKE 2	C:cytoplasm; P:chromatin organization; C:plant-type cell wall; P:spermidine catabolic process; P:spermine catabolic process; F:polyamine oxidase activity; C:apoplast; F:flavin adenine dinucleotide binding; F:norspermine:oxygen oxidoreductase activity; F:spermine:oxygen oxidoreductase (spermidine-forming) activity; F:N1-acetylspermine:oxygen oxidoreductase (3-acetamidopropanal-forming) activity; F…
351	Vss_21123_c0_g1_i2	859	227.88	227.19	Outer envelope pore protein 16, chloroplastic; Chloroplastic outer envelope pore protein of 16 kDa	C:vacuole; P:amino acid transport; P:response to cold; P:response to wounding; C:chloroplast outer membrane; P:response to sucrose; P:response to glucose; P:response to jasmonic acid; F:amino acid transmembrane transporter activity; C:integral component of membrane; F:protein domain specific binding; F:protein homodimerization activity; P:protein import into chloroplast stroma
352	Vss_30506_c0_g1_i1	3779	227.76	227.07	Glucomannan 4-beta-mannosyltransferase 9; Cellulose synthase-like protein A9; Short=AtCslA9; Glucomannan synthase; Mannan synthase 9; Protein RESISTANT TO AGROBACTERIUM TRANSFORMATION 4	C:mannan polymerase complex; C:nucleus; P:DNA mediated transformation; P:response to bacterium; P:mucilage biosynthetic process; F:glucomannan 4-beta-mannosyltransferase activity; P:mucilage metabolic process involved in seed coat development; F:mannan synthase activity; P:cell wall organization; P:mannosylation
353	Vss_31223_c4_g2_i9	475	227.67	226.98	Phenylalanine ammonia-lyase	F:protein binding; C:cytosol; P:L-phenylalanine catabolic process; P:tyrosine metabolic process; P:response to oxidative stress; P:cinnamic acid biosynthetic process; P:alkaloid biosynthetic process; F:amino acid binding; C:protein-containing complex; F:phenylalanine ammonia-lyase activity; P:response to karrikin
354	Vss_28391_c0_g1_i1	2684	226.35	225.66	2,3-bisphosphoglycerate-independent phosphoglycerate mutase; Short=BPG-independent PGAM; Short=Phosphoglyceromutase; PGAM-I	C:mitochondrial envelope; C:cytosol; P:glucose catabolic process; P:glycolytic process; P:response to cold; C:plasmodesma; P:pollen development; P:response to blue light; P:response to abscisic acid; P:response to carbon dioxide; F:manganese ion binding; P:cellular carbohydrate metabolic process; F:2,3-bisphosphoglycerate-independent phosphoglycerate mutase activity; P:response to cadmium ion; C:…
355	Vss_21330_c0_g1_i2	1371	226.05	225.36	Chlorophyll a-b binding protein, chloroplastic; LHCII type I CAB; Short=LHCP; Flags: Precursor	F:protein binding; C:Golgi apparatus; P:response to desiccation; P:response to cold; C:PSII associated light-harvesting complex II; C:photosystem I; C:photosystem II; P:response to high light intensity; P:response to low light intensity stimulus; P:photosynthesis, light harvesting in photosystem I; P:photosynthesis, light harvesting in photosystem II; C:chloroplast envelope; P:response to red lig…
356	Vss_19187_c0_g1_i1	709	225.79	225.11	Mitochondrial import receptor subunit TOM5 homolog; Translocase of outer membrane 5 kDa subunit homolog	C:mitochondrial outer membrane translocase complex; C:plastid
357	Vss_22362_c0_g1_i2	1801	225.60	224.91	Enoyl-[acyl-carrier-protein] reductase, mitochondrial; 2-enoyl thioester reductase; Flags: Precursor	C:cytoplasm; F:oxidoreductase activity; F:ion binding; C:intracellular membrane-bounded organelle; P:obsolete oxidation-reduction process
358	Vss_21719_c0_g1_i1	1742	225.39	224.70	Protein MET1, chloroplastic; PDZ domain, K-box domain, and TPR region containing protein; Flags: Precursor	F:iron ion binding; F:protein binding; C:chloroplast; C:thylakoid; C:membrane
359	Vss_18933_c1_g1_i1	1165	225.16	224.48	MLP-like protein 423	C:cytoplasm; P:defense response; F:hormone binding; C:intracellular membrane-bounded organelle; P:regulation of biological process
360	Vss_19323_c0_g1_i2	815	224.37	223.69	Stress-response A/B barrel domain-containing protein HS1; Pop3 family protein At3g17210; Protein HEAT STABLE 1; Short=AtHS1	C:cytosol; C:plasma membrane; F:cyclase activity; P:defense response to bacterium; P:defense response to fungus; P:cannabinoid biosynthetic process; P:olivetolic acid biosynthetic process
361	Vss_23726_c0_g1_i1	2273	223.74	223.06	6-phosphogluconate dehydrogenase, decarboxylating 2	F:phosphogluconate dehydrogenase (decarboxylating) activity; F:protein binding; C:peroxisome; C:cytosol; P:pentose-phosphate shunt; P:glutathione metabolic process; F:phosphogluconate 2-dehydrogenase activity; P:pentose-phosphate shunt, oxidative branch; P:response to cold; P:response to water deprivation; C:chloroplast stroma; P:response to salt stress; P:response to abscisic acid; P:response to…
362	Vss_21242_c0_g1_i1	1341	222.85	222.18	Chalcone--flavonone isomerase; Short=Chalcone isomerase	C:plastid; F:intramolecular lyase activity; P:response to karrikin
363	Vss_19756_c0_g1_i1	1236	222.17	221.49	40S ribosomal protein S8	P:maturation of SSU-rRNA from tricistronic rRNA transcript (SSU-rRNA, 5.8S rRNA, LSU-rRNA); F:mRNA binding; F:structural constituent of ribosome; F:protein binding; C:cell wall; C:nucleolus; C:Golgi apparatus; C:plasma membrane; P:translation; C:plasmodesma; C:cytosolic small ribosomal subunit; P:ribosome assembly; C:polysomal ribosome; F:ribosome binding; C:chloroplast ribosome
364	Vss_20456_c0_g1_i1	745	222.10	221.43	Probable histone H2A.3	C:chromatin; C:nucleosome; F:DNA binding; C:cell wall; C:nucleolus; P:chromatin silencing; P:DNA mediated transformation; P:response to wounding; P:response to bacterium; F:protein heterodimerization activity
365	Vss_21980_c0_g1_i3	1955	221.80	221.13	Actin	F:structural constituent of cytoskeleton; F:protein binding; F:ATP binding; C:cell wall; C:nucleolus; C:mitochondrion; C:cytosol; C:cytoskeleton; C:plasma membrane; P:Golgi to plasma membrane transport; P:cytoskeleton organization; P:protein localization; P:response to light stimulus; C:plasmodesma; C:chloroplast stroma; P:response to wounding; P:response to auxin; P:seed germination; C:chloropla…
366	Vss_21703_c0_g1_i1	2111	221.56	220.89	Probable cinnamyl alcohol dehydrogenase; Short=CAD	C:cytosol; F:zinc ion binding; P:coumarin biosynthetic process; P:lignin biosynthetic process; P:stilbene biosynthetic process; F:cinnamyl-alcohol dehydrogenase activity; F:sinapyl alcohol dehydrogenase activity; P:obsolete oxidation-reduction process; P:response to karrikin
367	Vss_22059_c0_g1_i1	1373	221.11	220.44	Histone H1	C:nucleosome; F:double-stranded DNA binding; C:nucleolus; C:mitochondrion; P:nucleosome assembly; P:nucleosome positioning; P:chromosome condensation; F:nucleosomal DNA binding; P:negative regulation of chromatin silencing; P:negative regulation of DNA recombination
368	Vss_23714_c0_g1_i2	1420	221.04	220.37	GTP-binding nuclear protein Ran-1; Short=OsRan1; Ras-related nuclear protein 1	P:ribosomal subunit export from nucleus; F:mRNA binding; F:GTPase activity; F:protein binding; F:GTP binding; C:cell wall; C:nucleolus; C:early endosome; C:vacuolar membrane; C:endoplasmic reticulum; C:cytosol; P:protein import into nucleus; P:nucleocytoplasmic transport; P:vacuolar transport; C:plasmodesma; P:cellular component organization; P:vesicle-mediated transport; P:cell wall biogenesis; …
369	Vss_23178_c0_g1_i1	2119	220.44	219.77	ATP-dependent zinc metalloprotease FTSH, chloroplastic; Flags: Precursor	F:ATP-dependent peptidase activity; F:metalloendopeptidase activity; F:protein binding; F:ATP binding; P:proteolysis; P:obsolete ATP-dependent proteolysis; P:mitochondrion organization; P:cell cycle; P:multicellular organism development; C:chloroplast thylakoid membrane; P:chloroplast organization; P:thylakoid membrane organization; P:meristem maintenance; P:photoinhibition; P:photosystem II repa…
370	Vss_20553_c0_g1_i1	1074	220.17	219.50	40S ribosomal protein S16	P:maturation of SSU-rRNA from tricistronic rRNA transcript (SSU-rRNA, 5.8S rRNA, LSU-rRNA); F:mRNA binding; F:structural constituent of ribosome; C:cell wall; C:nucleolus; C:Golgi apparatus; P:translation; C:plasmodesma; C:chloroplast; C:cytosolic small ribosomal subunit; C:polysomal ribosome
371	Vss_27823_c0_g1_i1	2055	218.96	218.30	Polyadenylate-binding protein RBP47; Short=Poly(A)-binding protein RBP47; RNA-binding protein 47; Short=NplRBP47	F:nucleic acid binding; F:mRNA binding; F:protein binding; C:nucleus; C:cytosol; P:mRNA processing; F:poly(A) binding; P:response to ozone; P:regulation of gene expression; C:cytoplasmic stress granule; P:regulation of cellular metabolic process; P:stress granule assembly; P:cellular response to heat; P:regulation of nitrogen compound metabolic process; P:regulation of primary metabolic process
372	Vss_28678_c1_g1_i2	2205	218.92	218.26	Heterogeneous nuclear ribonucleoprotein 1; Short=hnRNP1	C:chromatin; F:single-stranded DNA binding; F:single-stranded RNA binding; F:mRNA binding; C:nucleolus; C:cytosol; P:response to cold; C:chloroplast; C:thylakoid; P:response to abscisic acid; P:vegetative to reproductive phase transition of meristem; P:posttranscriptional regulation of gene expression; C:membrane; C:nuclear speck; F:chromatin DNA binding; P:negative regulation of transcription, D…
373	Vss_22207_c0_g1_i2	941	218.16	217.50	Protein RALF-like 1; Rapid alkalinization factor 1; Short=AtRALF1; Flags: Precursor	F:hormone activity; C:extracellular region; C:plant-type cell wall; C:plasmodesma; P:response to brassinosteroid; P:regulation of signaling receptor activity; P:calcium-mediated signaling; P:negative regulation of cell growth; P:root development; P:regulation of pollen tube growth; C:pollen tube
374	Vss_21554_c0_g1_i1	1414	217.97	217.31	Abscisic stress-ripening protein 2	F:protein binding; C:nucleus; C:cytoplasm; P:regulation of transcription, DNA-templated; P:response to oxidative stress; F:zinc ion binding; P:response to water deprivation; P:response to zinc ion; P:response to aluminum ion; C:protein-containing complex; F:identical protein binding; F:sequence-specific DNA binding
375	Vss_25675_c0_g1_i1	1349	217.70	217.04	GDSL esterase/lipase At1g71250; Extracellular lipase At1g71250; Flags: Precursor	F:protein binding; C:cell wall; C:nucleus; C:chloroplast thylakoid; P:systemic acquired resistance; P:response to salicylic acid; P:response to lithium ion; F:hydrolase activity, acting on ester bonds; P:cuticle development; P:hyperosmotic salinity response; C:apoplast
376	Vss_19834_c0_g1_i1	868	215.66	215.00	Ubiquitin-like protein 5	P:mRNA splicing, via spliceosome; F:protein binding; C:nucleus; C:cytoplasm; P:cellular protein modification process; F:protein tag
377	Vss_24016_c0_g1_i2	2055	215.45	214.80	S-adenosylmethionine synthase 2; Short=AdoMet synthase 2; Methionine adenosyltransferase 2; Short=MAT 2	F:methionine adenosyltransferase activity; F:ATP binding; C:cytosol; P:methionine metabolic process; P:S-adenosylmethionine biosynthetic process; P:one-carbon metabolic process; F:metal ion binding
378	Vss_22194_c0_g1_i1	1203	215.01	214.36	Ricin B-like lectin EULS3; Euonymus lectin S3; Short=AtEULS3	F:protein binding; C:nucleus; C:cytoplasm; F:carbohydrate binding; P:defense response to bacterium; P:stomatal closure
379	Vss_20448_c0_g1_i1	1546	214.72	214.07	Superoxide dismutase [Cu-Zn]	F:superoxide dismutase activity; F:copper ion binding; C:extracellular space; C:endoplasmic reticulum; P:removal of superoxide radicals; P:obsolete oxidation-reduction process
380	Vss_20111_c0_g1_i1	1295	214.67	214.02	60S ribosomal protein L15-1	P:cytoplasmic translation; F:mRNA binding; F:structural constituent of ribosome; C:nucleolus; C:Golgi apparatus; C:plasma membrane; C:cytosolic large ribosomal subunit; P:ribosome biogenesis
381	Vss_22075_c0_g1_i1	1298	214.31	213.66	Endo-1,3;1,4-beta-D-glucanase; Flags: Precursor	F:hydrolase activity
382	Vss_19562_c0_g1_i1	1374	213.77	213.12	50S ribosomal protein L27, chloroplastic; CL27; Flags: Precursor	F:structural constituent of ribosome; C:ribosome; P:translation; C:chloroplast stroma; C:thylakoid; C:chloroplast envelope; P:ribosome biogenesis
383	Vss_23250_c0_g1_i1	2090	213.34	212.69	Triosephosphate isomerase, cytosolic; Short=TIM; Short=Triose-phosphate isomerase	F:triose-phosphate isomerase activity; C:mitochondrion; C:Golgi apparatus; C:cytosol; P:fructose metabolic process; P:mannose metabolic process; P:inositol metabolic process; P:gluconeogenesis; P:glycolytic process; P:triglyceride mobilization; C:chloroplast stroma; C:thylakoid; P:chloroplast organization; C:chloroplast envelope; P:carbon utilization; P:reductive pentose-phosphate cycle; P:glycer…
384	Vss_28537_c1_g1_i1	1318	213.16	212.51	Polyubiquitin; Contains: Ubiquitin; Flags: Precursor	C:cell wall; C:nucleolus; C:vacuolar membrane; C:plasma membrane; P:ubiquitin-dependent protein catabolic process; P:response to salicylic acid; P:response to UV-B; P:protein ubiquitination; F:protein tag; F:ubiquitin protein ligase binding
385	Vss_25555_c0_g1_i2	1910	212.12	211.47	Alcohol dehydrogenase 1	F:alcohol dehydrogenase activity, zinc-dependent; C:peroxisome; C:Golgi apparatus; C:cytosol; C:plasma membrane; P:ethanol oxidation; P:cell death; F:zinc ion binding; P:response to cold; P:response to flooding; P:response to water deprivation; P:response to salt stress; P:response to abscisic acid; P:response to sucrose; P:heat acclimation; P:response to caffeine; P:response to estradiol; P:resp…
386	Vss_20934_c0_g1_i1	1151	210.75	210.12	Dolichyl-diphosphooligosaccharide--protein glycosyltransferase subunit DAD1; Short=Oligosaccharyl transferase subunit DAD1; Defender against cell death 1; Short=DAD-1	P:protein N-linked glycosylation; C:oligosaccharyltransferase complex; C:integral component of membrane
387	Vss_6900_c0_g1_i1	644	210.28	209.64	Photosystem II reaction center protein Z; Short=PSII-Z	C:chloroplast thylakoid membrane; C:photosystem II reaction center; C:integral component of membrane; P:photosystem II stabilization
388	Vss_20522_c0_g1_i4	1130	210.15	209.51	Histone H3.2	C:chromosome, centromeric region; C:nucleosome; F:DNA binding; P:rRNA transcription; P:double fertilization forming a zygote and endosperm; C:chromocenter; C:rDNA protrusion; P:centromere complex assembly; F:protein heterodimerization activity; P:pollen sperm cell differentiation; C:generative cell nucleus; P:cell division; P:meiotic chromosome separation
389	Vss_24246_c0_g1_i1	1518	210.08	209.44	3)-beta-glucan endohydrolase; Short=(1-	P:defense response to nematode; C:cell wall; C:vacuolar membrane; P:starch metabolic process; P:sucrose metabolic process; F:glucan endo-1,3-beta-D-glucosidase activity; C:anchored component of plasma membrane; P:defense response to fungus
390	Vss_20424_c0_g1_i1	1517	209.72	209.08	2-methylene-furan-3-one reductase; Enone oxidoreductase; Short=FaEO; Quinone oxidoreductase; Short=FaQR	F:protein binding; C:vacuole; C:Golgi apparatus; C:cytosol; C:plasma membrane; C:plastid outer membrane; C:plastid inner membrane; C:chloroplast thylakoid membrane; F:oxidoreductase activity, acting on the CH-CH group of donors, NAD or NADP as acceptor; C:chloroplast membrane; P:obsolete oxidation-reduction process
391	Vss_26667_c0_g1_i1	1797	208.17	207.54	Protein disulfide-isomerase; Short=PDI; Flags: Precursor	F:protein disulfide isomerase activity; F:protein binding; C:mitochondrion; C:vacuolar membrane; C:endoplasmic reticulum; C:Golgi apparatus; P:protein folding; P:response to oxidative stress; C:thylakoid; P:embryo development ending in seed dormancy; P:response to zinc ion; P:response to endoplasmic reticulum stress; P:regulation of programmed cell death
392	Vss_28801_c0_g1_i1	1300	207.41	206.79	Probable cellulose synthase A catalytic subunit 2 [UDP-forming]; OsCesA2	C:cell wall; C:endosome; C:trans-Golgi network; C:integral component of plasma membrane; P:starch metabolic process; P:sucrose metabolic process; P:UDP-glucose metabolic process; P:response to water deprivation; C:plasmodesma; C:chloroplast; P:multidimensional cell growth; P:plant-type primary cell wall biogenesis; P:plant-type secondary cell wall biogenesis; P:mucilage biosynthetic process; P:se…
393	Vss_18306_c0_g1_i1	1036	207.11	206.48	60S ribosomal protein L37-3	F:mRNA binding; F:structural constituent of ribosome; P:translation; F:rRNA binding; C:cytosolic large ribosomal subunit; P:ribosome biogenesis; F:metal ion binding
394	Vss_22366_c0_g1_i1	892	206.77	206.14	Tubulin alpha chain	P:microtubule cytoskeleton organization; P:mitotic cell cycle; F:GTPase activity; F:structural constituent of cytoskeleton; F:protein binding; F:GTP binding; C:nucleolus; C:vacuole; C:cytosol; C:microtubule; C:plasma membrane; P:cellular response to gravity
395	Vss_21882_c0_g1_i1	1428	206.55	205.92	Bax inhibitor 1; Short=AtBI-1; Short=BI-1	P:very long-chain fatty acid metabolic process; F:protein binding; C:nuclear envelope; C:endoplasmic reticulum; P:ER overload response; P:response to water deprivation; C:membrane; P:negative regulation of programmed cell death
396	Vss_7619_c0_g1_i1	874	206.39	205.76	Peroxiredoxin Q, chloroplastic; Thioredoxin peroxidase; Thioredoxin-dependent peroxiredoxin Q; Flags: Precursor	F:protein binding; P:obsolete peroxidase reaction; F:thioredoxin peroxidase activity; C:chloroplast thylakoid membrane; C:chloroplast thylakoid lumen; P:cellular response to oxidative stress; P:cell redox homeostasis; P:obsolete oxidation-reduction process; P:defense response to other organism; P:cellular oxidant detoxification
397	Vss_21845_c0_g2_i1	1394	206.36	205.74	40S ribosomal protein S2-3; Short=AtRPS2C	F:mRNA binding; F:structural constituent of ribosome; F:protein binding; C:cell wall; C:nucleolus; C:Golgi apparatus; C:plasma membrane; P:translation; C:plasmodesma; C:chloroplast thylakoid; C:cytosolic small ribosomal subunit; P:gene silencing by RNA; P:response to chemical; P:ribosome biogenesis; C:polysomal ribosome
398	Vss_21374_c3_g3_i5	818	205.73	205.11	Histone H2B.11	C:nucleosome; F:DNA binding; C:nucleolus; P:nucleosome assembly; C:plasmodesma; C:chloroplast thylakoid; C:chloroplast stroma; F:protein heterodimerization activity
399	Vss_20734_c0_g1_i3	926	204.19	203.57	Glutaredoxin	F:glutathione-disulfide reductase activity; F:protein binding; C:nucleus; C:vacuole; C:endoplasmic reticulum; C:Golgi apparatus; P:gluconeogenesis; P:obsolete electron transport; P:glutathione metabolic process; P:cellular response to nitrogen starvation; F:electron transfer activity; C:chloroplast; F:protein disulfide oxidoreductase activity; P:electron transport chain; P:cellular response to ox…
400	Vss_27301_c0_g1_i2	2391	203.54	202.93	Trans-cinnamate 4-monooxygenase; Cinnamic acid 4-hydroxylase; Short=C4H; Short=CA4H; Cytochrome P450 73; Cytochrome P450C4H	F:iron ion binding; C:vacuolar membrane; C:endoplasmic reticulum; C:Golgi apparatus; C:plasma membrane; P:L-phenylalanine metabolic process; P:ubiquinone biosynthetic process; C:plant-type cell wall; C:plasmodesma; P:pollen development; P:coumarin biosynthetic process; P:lignin biosynthetic process; P:stilbene biosynthetic process; C:integral component of membrane; F:trans-cinnamate 4-monooxygena…
401	Vss_22412_c0_g1_i1	1411	202.99	202.38	40S ribosomal protein S15a; PPCB8	F:structural constituent of ribosome; C:cell wall; C:mitochondrion; C:vacuolar membrane; C:Golgi apparatus; C:plasma membrane; P:translation; C:plasmodesma; C:cytosolic small ribosomal subunit; P:ribosome biogenesis; C:polysomal ribosome
402	Vss_6790_c0_g1_i1	1645	202.77	202.16	Protochlorophyllide reductase, chloroplastic; Short=PCR; NADPH-protochlorophyllide oxidoreductase; Short=POR; Flags: Precursor	F:protein binding; C:plasma membrane; C:chloroplast thylakoid; C:chloroplast inner membrane; P:menthol biosynthetic process; P:multicellular organismal process; P:terpene metabolic process; P:anatomical structure development; P:response to stimulus; F:(-)-isopiperitenone reductase activity; P:obsolete oxidation-reduction process; F:NADPH binding
403	Vss_21333_c0_g1_i1	1245	202.40	201.79	Peptidyl-prolyl cis-trans isomerase CYP19-1; Short=PPIase CYP19-1; Cyclophilin of 19 kDa 1; Rotamase cyclophilin-3	P:protein peptidyl-prolyl isomerization; F:peptidyl-prolyl cis-trans isomerase activity; F:protein binding; C:endosome; C:trans-Golgi network; C:cytosol; C:plasma membrane; P:protein folding; P:signal transduction; C:plasmodesma; C:chloroplast; F:cyclosporin A binding
404	Vss_18661_c0_g1_i1	1071	201.93	201.32	Membrane protein PM19L; PM19-like protein 1; Short=OsPM19L1	C:membrane; C:integral component of membrane
405	Vss_22169_c0_g1_i2	862	201.11	200.50	Thioredoxin H-type; Short=Trx-H	F:protein disulfide isomerase activity; F:enzyme inhibitor activity; C:nucleus; C:mitochondrial matrix; C:cytosol; C:plasma membrane; P:response to oxidative stress; P:cell communication; F:enzyme activator activity; P:response to cold; C:plastid; P:heat acclimation; P:plasmodesmata-mediated intercellular transport; F:oxidoreductase activity, acting on a sulfur group of donors, disulfide as accep…
406	Vss_24778_c0_g1_i2	1993	200.91	200.30	31 kDa ribonucleoprotein, chloroplastic; RNA-binding protein 1/2/3; Short=AtRBP33; RNA-binding protein CP31A; RNA-binding protein RNP-T; RNA-binding protein cp31; Flags: Precursor	F:double-stranded DNA binding; F:single-stranded DNA binding; F:mRNA binding; F:copper ion binding; F:protein binding; F:ATP binding; C:mitochondrion; C:Golgi apparatus; P:mRNA processing; F:poly(U) RNA binding; C:chloroplast thylakoid membrane; C:chloroplast stroma; P:cold acclimation; P:response to salt stress; P:response to abscisic acid; P:seed germination; C:chloroplast envelope; P:cytidine …
407	Vss_19006_c0_g1_i1	789	200.83	200.22	Histone H2AX	C:chromatin; C:nucleosome; F:DNA binding; C:cell wall; C:nucleolus; P:chromatin silencing; P:DNA mediated transformation; P:response to wounding; P:response to bacterium; F:protein heterodimerization activity
408	Vss_22755_c0_g2_i2	1215	199.78	199.17	Probable aquaporin PIP1-2; OsPIP1;2; Plasma membrane intrinsic protein 1-2	F:mRNA binding; F:protein binding; C:nucleus; C:mitochondrion; C:vacuole; C:endoplasmic reticulum; C:cytosol; C:plasma membrane; P:water transport; P:response to water deprivation; C:plasmodesma; P:response to abscisic acid; C:chloroplast envelope; F:water channel activity; C:integral component of membrane; C:protein-containing complex; P:protein homotetramerization; P:protein heterotetramerizati…
409	Vss_24196_c1_g1_i1	1939	199.53	198.92	Probable L-type lectin-domain containing receptor kinase S.7; Short=LecRK-S.7; Flags: Precursor	F:nucleotide binding; P:defense response to oomycetes; F:protein kinase activity; C:cytoplasm; C:plasma membrane; P:protein phosphorylation; P:pollen development; F:carbohydrate binding; P:defense response to bacterium; F:ion binding
410	Vss_18922_c0_g1_i1	1338	198.80	198.20	50S ribosomal protein L24, chloroplastic; CL24; Flags: Precursor	F:structural constituent of ribosome; C:mitochondrion; C:ribosome; C:chloroplast stroma; C:chloroplast envelope; F:rRNA binding; P:plastid translation; P:ribosome biogenesis
411	Vss_19296_c0_g1_i1	896	198.76	198.16	Ferredoxin-thioredoxin reductase catalytic chain, chloroplastic; Short=FTR-C; Ferredoxin-thioredoxin reductase subunit B; Short=FTR-B; Flags: Precursor	F:protein binding; P:obsolete electron transport; F:electron transfer activity; C:chloroplast stroma; C:chloroplast envelope; P:electron transport chain; C:ferredoxin-thioredoxin reductase complex; F:metal ion binding; F:4 iron, 4 sulfur cluster binding; F:ferredoxin-thioredoxin reductase activity; F:ferredoxin-thioredoxin reductase activity
412	Vss_25594_c0_g1_i1	1819	198.49	197.89	Phosphoglycolate phosphatase 1A, chloroplastic; Flags: Precursor	F:phosphoglycolate phosphatase activity; C:chloroplast; P:photorespiration; P:dephosphorylation; P:glyoxylate metabolic process
413	Vss_25376_c0_g2_i4	1037	198.29	197.69	Gibberellin-regulated protein 8; GAST1 protein homolog 8; Flags: Precursor	F:protein binding; C:cytoplasm; C:plasma membrane; C:plant-type cell wall; C:plasmodesma; P:response to salt stress; P:response to abscisic acid; P:gibberellic acid mediated signaling pathway; P:response to sucrose; P:response to glucose; P:response to fructose; P:response to salicylic acid; P:heat acclimation; P:cell redox homeostasis; P:response to karrikin; P:regulation of reactive oxygen spec…
414	Vss_20962_c0_g1_i1	672	196.67	196.07	Glycine-rich protein 2	F:double-stranded DNA binding; F:single-stranded DNA binding; F:mRNA binding; F:protein binding; C:nucleolus; C:cytosol; F:zinc ion binding; P:response to desiccation; P:cold acclimation; P:response to salt stress; P:unidimensional cell growth; P:vegetative to reproductive phase transition of meristem; P:RNA secondary structure unwinding; C:vesicle; P:DNA duplex unwinding; P:regulation of cellula…
415	Vss_23801_c0_g2_i1	2051	196.57	195.97	Enolase; 2-phospho-D-glycerate hydro-lyase; 2-phosphoglycerate dehydratase	C:phosphopyruvate hydratase complex; P:tryptophan biosynthetic process; F:magnesium ion binding; F:DNA binding; F:phosphopyruvate hydratase activity; C:nucleus; C:mitochondrial outer membrane; C:plasma membrane; P:gluconeogenesis; P:glycolytic process; P:tyrosine biosynthetic process; P:L-phenylalanine biosynthetic process; P:response to light stimulus; C:chloroplast stroma; P:response to abscisi…
416	Vss_20901_c0_g1_i1	1391	196.28	195.69	Probable aldo-keto reductase 3	F:voltage-gated ion channel activity; C:cytosol; C:plasma membrane; P:potassium ion transport; C:plasmodesma; C:chloroplast; P:regulation of ion transmembrane transport; P:small molecule metabolic process; P:organonitrogen compound metabolic process
417	Vss_28151_c0_g1_i3	2671	195.99	195.39	Serine hydroxymethyltransferase, mitochondrial; Short=SHMT; Glycine hydroxymethyltransferase; Serine methylase; Flags: Precursor	F:glycine hydroxymethyltransferase activity; F:protein binding; C:nucleus; C:mitochondrial respiratory chain complex I; C:mitochondrial matrix; C:plasma membrane; P:L-serine catabolic process; P:circadian rhythm; F:poly(U) RNA binding; F:zinc ion binding; P:response to cold; P:response to light stimulus; C:chloroplast thylakoid; C:chloroplast stroma; P:plant-type hypersensitive response; P:photor…
418	Vss_19906_c0_g1_i1	1063	195.92	195.32	30S ribosomal protein S20, chloroplastic; Flags: Precursor	F:structural constituent of ribosome; P:translation; C:chloroplast stroma; C:chloroplast envelope; C:small ribosomal subunit; P:ribosome biogenesis; F:small ribosomal subunit rRNA binding
419	Vss_20267_c0_g1_i1	1836	195.67	195.07	Protein FLX-like 2; Short=AtFLXL2	P:developmental process
420	Vss_19186_c0_g1_i1	1005	195.44	194.85	Dual specificity phosphatase Cdc25; Arath;CDC25; Arsenate reductase; Short=AtASR; Arsenate reductase 2; Sulfurtransferase 5; Short=AtStr5	F:protein tyrosine phosphatase activity; F:protein binding; C:nucleus; C:mitochondrion; P:obsolete electron transport; P:protein phosphorylation; P:protein dephosphorylation; P:tyrosine metabolic process; F:arsenate reductase (glutaredoxin) activity; C:chloroplast; P:response to arsenic-containing substance
421	Vss_27028_c2_g2_i1	221	195.43	194.83	Pollen-specific protein C13; Flags: Precursor	C:extracellular space
422	Vss_20013_c0_g1_i2	1147	194.54	193.95	Peroxiredoxin-2F, mitochondrial; Glutaredoxin-dependent peroxiredoxin; Peroxiredoxin IIF; Thioredoxin peroxidase 2F; Flags: Precursor	C:mitochondrion; C:cytosol; C:plasma membrane; P:obsolete peroxidase reaction; F:thioredoxin peroxidase activity; C:chloroplast; C:thylakoid; P:cellular response to oxidative stress; P:hydrogen peroxide catabolic process; P:cell redox homeostasis; P:response to cadmium ion; P:obsolete oxidation-reduction process; P:cellular oxidant detoxification
423	Vss_20766_c0_g1_i1	1077	194.49	193.90	Eukaryotic translation initiation factor 1A; Short=eIF-1A; Eukaryotic translation initiation factor 4C; Short=eIF-4C	F:translation initiation factor activity; C:ribosome; P:regulation of translational initiation
424	Vss_23930_c0_g1_i1	1681	194.37	193.79	Cysteine synthase, chloroplastic/chromoplastic; CSase B; Short=CS-B; O-acetylserine (thiol)-lyase; O-acetylserine sulfhydrylase; OAS-TL B; Flags: Precursor	F:cysteine synthase activity; C:nucleus; C:mitochondrion; C:endosome; C:vacuolar membrane; C:peroxisome; C:trans-Golgi network; C:cytosol; C:plasma membrane; P:cysteine biosynthetic process from serine; C:cysteine synthase complex; C:chromoplast; P:double fertilization forming a zygote and endosperm; C:chloroplast stroma; P:response to wounding; P:fruit ripening, climacteric; P:pollen tube growth…
425	Vss_27516_c0_g1_i2	2267	193.83	193.25	Ribulose bisphosphate carboxylase/oxygenase activase, chloroplastic; Short=RA; Short=RuBisCO activase; Flags: Precursor	C:proteasome complex; F:ATP binding; C:cell wall; P:response to light stimulus; C:thylakoid; P:response to jasmonic acid; C:chloroplast envelope; P:leaf senescence; C:plastoglobule; C:stromule; F:ATPase activity; P:defense response to bacterium; F:identical protein binding; P:positive regulation of catalytic activity; F:ribulose-1,5-bisphosphate carboxylase/oxygenase activator activity
426	Vss_19311_c0_g1_i1	1326	192.73	192.15	60S ribosomal protein L26-2	P:cytoplasmic translation; F:mRNA binding; F:structural constituent of ribosome; F:protein binding; C:nucleolus; C:vacuolar membrane; C:Golgi apparatus; C:plasma membrane; P:response to cold; C:cytosolic large ribosomal subunit; P:ribosomal large subunit biogenesis; C:polysomal ribosome
427	Vss_23713_c0_g1_i2	1476	192.56	191.98	28 kDa ribonucleoprotein, chloroplastic; Short=28RNP; Flags: Precursor	F:nucleic acid binding; F:double-stranded DNA binding; F:mRNA binding; C:nucleus; C:Golgi apparatus; P:mRNA processing; F:poly(U) RNA binding; P:response to water deprivation; C:chloroplast thylakoid membrane; C:chloroplast stroma; P:cold acclimation; P:response to salt stress; P:response to abscisic acid; C:chloroplast envelope; C:stromule; P:chloroplast RNA processing; P:RNA stabilization; P:in…
428	Vss_28200_c0_g1_i1	2720	192.35	191.76	Transketolase, chloroplastic; Short=TK; Flags: Precursor	F:transketolase activity; F:calcium ion binding; C:cytosol; P:pentose-phosphate shunt, oxidative branch; C:chloroplast thylakoid membrane; P:carbon utilization; P:reductive pentose-phosphate cycle; F:manganese ion binding; F:cobalt ion binding
429	Vss_19842_c0_g1_i1	1132	191.64	191.06	ATP synthase subunit d, mitochondrial; Short=ATPase subunit d	C:mitochondrial proton-transporting ATP synthase, stator stalk; F:structural constituent of ribosome; F:copper ion binding; C:nucleolus; C:vacuolar membrane; C:Golgi apparatus; F:zinc ion binding; C:chloroplast thylakoid membrane; F:proton transmembrane transporter activity; P:ATP synthesis coupled proton transport; C:cytosolic ribosome; P:ribosome biogenesis; C:polysomal ribosome; P:proton trans…
430	Vss_26283_c0_g2_i2	2015	191.42	190.84	GDSL esterase/lipase At5g03610; Extracellular lipase At5g03610; Flags: Precursor	C:extracellular region; C:cytoplasm; F:hydrolase activity, acting on ester bonds; C:intracellular membrane-bounded organelle; P:response to stimulus; P:organic substance metabolic process
431	Vss_19977_c2_g3_i2	767	191.35	190.77	Acyl-CoA-binding protein; Short=ACBP	F:fatty-acyl-CoA binding; P:response to hypoxia; C:extracellular region; C:cell wall; C:cytosol; C:plasma membrane; P:lipid transport; C:endomembrane system; F:phosphatidylcholine binding; P:response to chemical; C:intracellular membrane-bounded organelle; F:metal ion binding; P:seed development; P:response to freezing; P:regulation of seedling development
432	Vss_31689_c0_g1_i1	1694	189.87	189.29	B2 protein
433	Vss_21242_c0_g1_i2	1456	189.73	189.16	Chalcone--flavonone isomerase; Short=Chalcone isomerase	C:plastid; F:intramolecular lyase activity; P:response to karrikin
434	Vss_25752_c0_g1_i3	3036	189.61	189.03	Protein MANNAN SYNTHESIS-RELATED 1; Short=AtMSR1; O-fucosyltransferase 25; Short=O-FucT-25; O-fucosyltransferase family protein	C:endosome; C:trans-Golgi network; C:plant-type cell wall; P:mannan metabolic process; F:mannan synthase activity; P:cell wall pectin biosynthetic process; P:mannosylation
435	Vss_21817_c0_g1_i1	1454	189.02	188.45	Co-chaperone protein p23-1; Bnp23-1	C:nucleus; C:cytosol; P:response to heat; C:plasmodesma; P:positive regulation of gene expression; P:chaperone cofactor-dependent protein refolding; F:chaperone binding; P:chaperone-mediated protein complex assembly; F:Hsp90 protein binding; C:chaperone complex
436	Vss_25482_c0_g1_i2	2831	188.33	187.76	Allene oxide synthase, chloroplastic; Cytochrome P450 74A; Hydroperoxide dehydrase; Flags: Precursor	F:iron ion binding; C:mitochondrion; P:defense response; P:lipid biosynthetic process; C:chloroplast thylakoid membrane; P:response to wounding; P:response to fungus; P:jasmonic acid biosynthetic process; C:plastoglobule; P:green leaf volatile biosynthetic process; P:sterol metabolic process; F:oxidoreductase activity, acting on paired donors, with incorporation or reduction of molecular oxygen, …
437	Vss_26139_c0_g1_i3	1450	188.19	187.62	Fructose-1,6-bisphosphatase, cytosolic; Short=FBPase; D-fructose-1,6-bisphosphate 1-phosphohydrolase	P:sucrose biosynthetic process; P:fructose metabolic process; P:fructose 6-phosphate metabolic process; P:mannose metabolic process; P:gluconeogenesis; P:glycolytic process; P:pentose-phosphate shunt; C:chloroplast stroma; C:thylakoid; C:chloroplast envelope; P:carbon utilization; P:dephosphorylation; P:starch biosynthetic process; P:reductive pentose-phosphate cycle; P:fructose 1,6-bisphosphate …
438	Vss_19869_c1_g1_i1	951	188.03	187.46	Small ubiquitin-related modifier 2; Short=AtSUMO2	C:nucleus; C:cytosol; P:response to heat; P:protein sumoylation; F:protein tag; F:ubiquitin-like protein ligase binding
439	Vss_24004_c1_g1_i1	1524	187.00	186.43	40S ribosomal protein S3a	F:mRNA binding; F:structural constituent of ribosome; C:Golgi apparatus; C:plasma membrane; P:translation; C:plasmodesma; C:cytosolic small ribosomal subunit; P:ribosome biogenesis; C:polysomal ribosome
440	Vss_21261_c0_g1_i1	1111	186.31	185.75	LIM domain-containing protein WLIM2a; Widely-expressed LIM protein 2; Short=AtWLIM2	F:transcription regulatory region sequence-specific DNA binding; F:mRNA binding; C:plasma membrane; C:actin cytoskeleton; F:actin filament binding; P:actin filament bundle assembly
441	Vss_28927_c0_g1_i3	983	185.85	185.28	Histone H3.2	C:chromosome, centromeric region; C:nucleosome; F:DNA binding; P:rRNA transcription; P:double fertilization forming a zygote and endosperm; C:chromocenter; C:rDNA protrusion; P:centromere complex assembly; F:protein heterodimerization activity; P:pollen sperm cell differentiation; C:generative cell nucleus; P:cell division; P:meiotic chromosome separation
442	Vss_24011_c0_g1_i1	1924	185.84	185.28	Phosphoribulokinase, chloroplastic; Short=PRK; Short=PRKase; Phosphopentokinase; Flags: Precursor	P:negative regulation of response to biotic stimulus; F:uracil phosphoribosyltransferase activity; F:uridine kinase activity; F:ATP binding; C:cytosol; P:'de novo' pyrimidine nucleobase biosynthetic process; F:phosphoribulokinase activity; P:nucleoside metabolic process; P:response to cold; C:chloroplast thylakoid membrane; C:chloroplast stroma; C:chloroplast envelope; P:response to organic subst…
443	Vss_21240_c0_g1_i2	1455	185.26	184.70	Protein FLX-like 1; Short=AtFLXL1	P:developmental process
444	Vss_25978_c3_g1_i1	2504	184.56	184.00	Tubulin beta-3 chain; Beta-3-tubulin	P:microtubule cytoskeleton organization; P:mitotic cell cycle; F:GTPase activity; F:structural constituent of cytoskeleton; F:protein binding; F:GTP binding; C:Golgi apparatus; C:microtubule; P:response to ethylene; C:tubulin complex; P:seed trichome elongation
445	Vss_20634_c0_g1_i2	2253	184.48	183.92	14-3-3-like protein	F:DNA binding; F:calcium ion binding; F:protein binding; F:ATP binding; C:nucleus; C:mitochondrion; C:cytosol; C:plasma membrane; F:protein kinase C inhibitor activity; C:plasmodesma; P:response to abscisic acid; P:brassinosteroid mediated signaling pathway; P:regulation of gene expression; P:protein kinase C deactivation; F:protein-containing complex binding; P:negative regulation of protein ser…
446	Vss_22690_c0_g1_i1	2254	184.13	183.57	Heat shock 70 kDa protein	F:protease binding; F:ATP binding; C:cell wall; C:nucleolus; C:vacuolar membrane; C:endoplasmic reticulum lumen; C:Golgi apparatus; C:plasma membrane; P:response to heat; C:plasmodesma; P:response to virus; P:negative regulation of seed germination; C:mediator complex; F:ATPase activity; C:cytosolic ribosome; P:ubiquitin-dependent ERAD pathway; P:endoplasmic reticulum unfolded protein response; F…
447	Vss_30908_c1_g1_i2	4085	183.81	183.25	Probable cellulose synthase A catalytic subunit 2 [UDP-forming]; OsCesA2	C:cell wall; C:endosome; C:endoplasmic reticulum; C:trans-Golgi network; C:integral component of plasma membrane; P:starch metabolic process; P:sucrose metabolic process; P:UDP-glucose metabolic process; P:response to cold; P:response to water deprivation; C:plasmodesma; C:chloroplast; P:multidimensional cell growth; P:plant-type primary cell wall biogenesis; P:plant-type secondary cell wall biog…
448	Vss_28682_c2_g3_i1	1003	183.74	183.19	GDSL esterase/lipase At1g71250; Extracellular lipase At1g71250; Flags: Precursor	F:protein binding; C:nucleus; P:systemic acquired resistance; P:response to salicylic acid; P:response to lithium ion; F:hydrolase activity, acting on ester bonds; P:cuticle development; P:hyperosmotic salinity response; C:apoplast
449	Vss_25161_c0_g1_i1	2455	183.65	183.09	ABC transporter F family member 1; Short=ABC transporter ABCF.1; Short=AtABCF1; GCN20-type ATP-binding cassette protein GCN1	F:protein binding; F:ATP binding; C:mitochondrion; C:cytosol; C:plasma membrane; P:regulation of cell size; C:plasmodesma; C:chloroplast; P:response to blue light; P:photomorphogenesis; C:plant-type vacuole membrane; P:positive gravitropism; P:response to aluminum ion; P:cellular aluminum ion homeostasis; P:response to far red light; P:auxin efflux; F:auxin influx transmembrane transporter activi…
450	Vss_30129_c1_g3_i2	725	183.59	183.03	Uncharacterized protein At5g39570	F:phosphatidic acid binding
451	Vss_23677_c0_g2_i1	1894	183.57	183.02	60S ribosomal protein L7-3	P:maturation of LSU-rRNA from tricistronic rRNA transcript (SSU-rRNA, 5.8S rRNA, LSU-rRNA); F:mRNA binding; F:structural constituent of ribosome; C:cell wall; C:nucleolus; C:vacuolar membrane; C:Golgi apparatus; C:plasma membrane; C:chloroplast; C:cytosolic large ribosomal subunit; C:polysomal ribosome
452	Vss_17903_c0_g1_i2	1040	182.84	182.29	Transcription factor SCREAM2; Basic helix-loop-helix protein 33; Short=AtbHLH33; Short=bHLH 33; Transcription factor EN 44; bHLH transcription factor bHLH033	F:transcription regulatory region sequence-specific DNA binding; F:DNA binding; F:DNA-binding transcription factor activity; F:protein binding; C:nucleus; P:regulation of transcription, DNA-templated; P:multicellular organism development; P:guard mother cell differentiation; F:protein dimerization activity; P:response to freezing
453	Vss_25249_c0_g2_i1	1579	182.78	182.23	Early nodulin-like protein 1; Phytocyanin-like protein; Flags: Precursor	C:vacuole; P:obsolete electron transport; F:electron transfer activity; C:membrane; C:cytoplasmic vesicle membrane; C:anchored component of plasma membrane; C:bounding membrane of organelle
454	Vss_26177_c0_g2_i2	1588	182.04	181.49	60S acidic ribosomal protein P0	P:ribosomal large subunit assembly; P:cytoplasmic translation; F:structural constituent of ribosome; F:protein binding; C:Golgi apparatus; P:response to zinc ion; C:cytosolic large ribosomal subunit; P:response to anoxia; C:polysomal ribosome; F:protein-containing complex binding; F:large ribosomal subunit rRNA binding
455	Vss_22898_c0_g1_i1	520	182.01	181.46	Tubulin alpha-1 chain	P:microtubule cytoskeleton organization; P:mitotic cell cycle; F:GTPase activity; F:structural constituent of cytoskeleton; F:GTP binding; C:cytosol; C:microtubule; C:plasma membrane; P:microtubule-based process
456	Vss_30559_c0_g2_i1	2033	181.78	181.22	ATP synthase subunit b', chloroplastic; ATP synthase F(0) sector subunit b'; ATPase subunit II; Flags: Precursor	F:nucleotide binding; C:chloroplast; C:thylakoid; F:proton transmembrane transporter activity; P:ATP synthesis coupled proton transport; C:proton-transporting ATP synthase complex, coupling factor F(o); P:proton transmembrane transport
457	Vss_19724_c1_g1_i2	1211	181.41	180.86	60S ribosomal protein L44	F:structural constituent of ribosome; P:translation; C:cytosolic large ribosomal subunit; P:ribosome biogenesis; P:response to antibiotic; P:response to cycloheximide
458	Vss_20305_c0_g1_i1	1824	180.57	180.03	Monodehydroascorbate reductase; Short=MDAR; Ascorbate free radical reductase; Short=AFR reductase	F:ATP binding; C:mitochondrion; C:peroxisomal membrane; C:peroxisomal matrix; C:cytosol; P:obsolete electron transport; P:response to cold; P:response to water deprivation; C:chloroplast stroma; C:chloroplast envelope; P:response to zinc ion; C:stromule; F:monodehydroascorbate reductase (NADH) activity; P:L-ascorbic acid metabolic process; P:hydrogen peroxide catabolic process; P:regulation of bi…
459	Vss_25249_c0_g2_i4	2079	180.43	179.88	Early nodulin-like protein 1; Phytocyanin-like protein; Flags: Precursor	C:vacuole; P:obsolete electron transport; F:electron transfer activity; C:cytoplasmic vesicle; C:anchored component of plasma membrane
460	Vss_18972_c0_g1_i1	1307	180.22	179.68	Histone H4	C:nucleosome; F:DNA binding; C:nucleolus; C:vacuolar membrane; C:Golgi apparatus; C:cytosol; C:plasma membrane; P:nucleosome assembly; P:response to water deprivation; C:plasmodesma; C:chloroplast; C:thylakoid; C:host cell nucleus; F:protein heterodimerization activity
461	Vss_21217_c0_g1_i1	1496	180.18	179.63	30S ribosomal protein S5, chloroplastic; Flags: Precursor	F:RNA binding; F:structural constituent of ribosome; C:nucleus; C:mitochondrial small ribosomal subunit; P:response to cold; C:chloroplast thylakoid membrane; C:chloroplast stroma; P:adaxial/abaxial pattern specification; P:plastid translation; P:response to cadmium ion; P:chloroplast rRNA processing
462	Vss_20093_c1_g1_i1	1623	179.20	178.66	MDIS1-interacting receptor like kinase 2; Short=AtMIK2; Probable LRR receptor-like serine/threonine-protein kinase At4g08850; Flags: Precursor	F:protein kinase activity; F:protein binding; C:endoplasmic reticulum; C:plasma membrane; P:water transport; P:immune response; C:plant-type cell wall; P:response to hormone; P:embryo development; P:post-embryonic development; P:shoot system morphogenesis; P:macromolecule localization; F:signaling receptor activity; P:regulation of growth; P:regulation of cell differentiation; P:gametophyte devel…
463	Vss_23717_c6_g1_i1	1593	178.66	178.12	Linamarin synthase 1; Cyanohydrin UDP-glucosyltransferase UGT85K4	P:response to stress; P:cell communication; F:UDP-glucosyltransferase activity; P:heterocycle metabolic process; P:regulation of biological process; P:organic substance metabolic process; P:cellular response to oxygen-containing compound
464	Vss_23592_c0_g1_i1	1469	178.27	177.73	Senescence-specific cysteine protease SAG39; Cysteine proteinase SAG39; Protein SENESCENCE-ASSOCIATED GENE 39; Flags: Precursor	C:P-body; F:cysteine-type endopeptidase activity; F:protein binding; C:nucleus; C:endoplasmic reticulum; C:cytosol; P:proteolysis; C:plant-type cell wall; C:plasmodesma; P:pollen development; P:plant-type hypersensitive response; P:response to ethylene; P:response to auxin; P:response to cytokinin; P:response to abscisic acid; P:response to gibberellin; P:response to sucrose; P:response to glucos…
465	Vss_16680_c0_g1_i1	1124	178.12	177.58	40S ribosomal protein S28	P:ribosomal small subunit assembly; F:mRNA binding; F:structural constituent of ribosome; C:cell wall; C:Golgi apparatus; C:plasma membrane; P:translation; C:cytosolic small ribosomal subunit; P:maturation of SSU-rRNA; C:polysomal ribosome
466	Vss_27067_c0_g1_i2	3299	178.09	177.55	Very-long-chain aldehyde decarbonylase GL1-4; Protein GLOSSY 1-4	F:iron ion binding; C:endoplasmic reticulum; C:plasma membrane; P:cuticle hydrocarbon biosynthetic process; P:lipid biosynthetic process; P:response to cold; P:response to water deprivation; P:response to salt stress; P:response to abscisic acid; P:wax biosynthetic process; P:cutin biosynthetic process; P:pollen exine formation; F:oxidoreductase activity; P:defense response to bacterium; P:alkane…
467	Vss_20418_c0_g1_i1	1540	178.06	177.52	Peptidyl-prolyl cis-trans isomerase; Short=PPIase; Cyclophilin; Cyclosporin A-binding protein; Rotamase	P:protein peptidyl-prolyl isomerization; F:peptidyl-prolyl cis-trans isomerase activity; F:protein binding; C:multivesicular body; C:vacuole; C:endoplasmic reticulum; C:Golgi stack; C:trans-Golgi network; C:cytosol; C:plasma membrane; C:plasmodesma; C:chloroplast thylakoid; C:chloroplast stroma; P:de-etiolation; F:cyclosporin A binding; C:thylakoid lumen; P:response to cadmium ion; P:regulation o…
468	Vss_27664_c0_g1_i2	2766	177.70	177.17	Probable methyltransferase PMT17	C:Golgi membrane; C:nucleus; C:endosome; C:vacuolar membrane; C:endoplasmic reticulum; C:trans-Golgi network; F:methyltransferase activity; F:S-adenosylmethionine-dependent methyltransferase activity; C:plant-type cell wall; C:integral component of membrane; P:cell wall pectin metabolic process
469	Vss_25911_c0_g1_i1	2902	177.36	176.82	ATP-dependent zinc metalloprotease FTSH, chloroplastic; Flags: Precursor	F:ATP-dependent peptidase activity; F:metalloendopeptidase activity; F:protein binding; F:ATP binding; P:proteolysis; P:obsolete ATP-dependent proteolysis; P:mitochondrion organization; P:multicellular organism development; F:zinc ion binding; C:chloroplast thylakoid membrane; P:chloroplast organization; C:chloroplast envelope; P:thylakoid membrane organization; P:meristem maintenance; P:photoinh…
470	Vss_24965_c0_g1_i4	2179	176.78	176.25	Aspartic proteinase A1; Flags: Precursor	C:cytoplasm; P:lipid metabolic process; F:peptidase activity
471	Vss_29653_c0_g1_i2	1880	176.78	176.25	Probable esterase D14L; Protein DWARF-14-like; Short=Protein D14-like; Protein HEBIBA D14L	F:protein binding; C:nucleus; C:cytoplasm; P:de-etiolation; P:secondary shoot formation; F:hydrolase activity, acting on ester bonds; P:arbuscular mycorrhizal association; P:response to karrikin; P:strigolactone biosynthetic process; P:cellular response to strigolactone
472	Vss_20614_c0_g1_i1	1030	175.99	175.46	Probable pterin-4-alpha-carbinolamine dehydratase, chloroplastic; 4-alpha-hydroxy-tetrahydropterin dehydratase; PCD/DCoH-like protein 1; Protein AIRP2 TARGET PROTEIN 1; Protein SDIR1-INTERACTING PROTEIN 1; Flags: Precursor	F:protein binding; C:nucleus; C:mitochondrion; P:tetrahydrobiopterin biosynthetic process; F:4-alpha-hydroxytetrahydrobiopterin dehydratase activity; C:chloroplast stroma; P:response to salt stress; P:response to abscisic acid; C:cell periphery; P:ribulose bisphosphate carboxylase complex assembly
473	Vss_22279_c1_g1_i1	1444	175.86	175.32	NAD(P)H dehydrogenase (quinone) FQR1; Flavodoxin-like quinone reductase 1	F:NAD(P)H dehydrogenase (quinone) activity; F:protein binding; C:plasma membrane; P:obsolete electron transport; P:steroid biosynthetic process; C:plasmodesma; F:FMN binding; P:cellular response to auxin stimulus
474	Vss_19663_c0_g1_i2	1679	175.78	175.24	Vesicle-associated membrane protein 721; Short=AtVAMP721; v-SNARE synaptobrevin 7B; Short=AtVAMP7B	F:protein binding; C:vacuolar membrane; C:endoplasmic reticulum; C:Golgi apparatus; C:plasma membrane; P:protein targeting to vacuole; P:vacuole organization; C:cell plate; C:plasmodesma; P:response to salt stress; P:response to abscisic acid; P:cell plate formation involved in plant-type cell wall biogenesis; P:stomatal movement; C:integral component of membrane; P:vesicle-mediated transport; C:…
475	Vss_20397_c0_g1_i1	890	175.34	174.81	Uncharacterized protein At4g14342	P:mRNA splicing, via spliceosome; C:U2 snRNP; C:precatalytic spliceosome
476	Vss_17607_c0_g1_i1	971	175.34	174.80	Outer envelope pore protein 16-1, chloroplastic; Chloroplastic outer envelope pore protein of 16 kDa 1; Short=AtOEP16-1; Short=OEP16-1; Outer plastid envelope protein 16-L; Short=AtOEP16-L; Short=Leave outer plastid envelope protein 16; Protochlorophyllide-dependent translocon protein 16; Short=Ptc16	C:vacuole; P:amino acid transport; P:response to cold; P:response to wounding; P:response to sucrose; P:response to glucose; P:response to jasmonic acid; F:amino acid transmembrane transporter activity; F:protein domain specific binding; C:integral component of chloroplast outer membrane; F:protein homodimerization activity; P:protein import into chloroplast stroma
477	Vss_23717_c8_g2_i1	320	175.23	174.70	UDP-glycosyltransferase 88A1	C:endoplasmic reticulum; C:cytosol; P:response to toxic substance; P:lignin biosynthetic process; F:glucuronosyltransferase activity; P:xenobiotic catabolic process; P:pigment biosynthetic process; F:isoflavone 7-O-glucosyltransferase activity; F:trans-zeatin O-beta-D-glucosyltransferase activity; F:cis-zeatin O-beta-D-glucosyltransferase activity; F:quercetin 3-O-glucosyltransferase activity; F:…
478	Vss_25525_c0_g1_i1	2419	175.22	174.69	Glyceraldehyde-3-phosphate dehydrogenase, cytosolic	F:glyceraldehyde-3-phosphate dehydrogenase (NAD+) (phosphorylating) activity; F:copper ion binding; C:mitochondrion; C:Golgi apparatus; C:cytosol; C:plasma membrane; P:gluconeogenesis; P:glycolytic process; F:zinc ion binding; P:response to heat; P:response to cold; P:response to light stimulus; P:pollen development; C:chloroplast stroma; P:response to salt stress; C:protein-containing complex; P…
479	Vss_22273_c1_g1_i1	1766	174.90	174.37	Linoleate 9S-lipoxygenase 1; Lipoxygenase 1	P:fatty acid metabolic process; C:plastid; P:response to wounding; P:lateral root formation; F:linoleate 13S-lipoxygenase activity; P:lipid oxidation; F:metal ion binding; P:negative regulation of defense response to insect; F:linoleate 9S-lipoxygenase activity
480	Vss_25110_c0_g1_i1	2240	174.85	174.32	Palmitoyl-acyl carrier protein thioesterase, chloroplastic; 16:0-acyl-carrier protein thioesterase; Short=16:0-ACP thioesterase; Acyl-[acyl-carrier-protein] hydrolase; PATE; Flags: Precursor	F:acyl carrier activity; C:fatty acid synthase complex; P:fatty acid biosynthetic process; P:transport; C:plastid; F:acyl-[acyl-carrier-protein] hydrolase activity; P:obsolete acyl-carrier-protein biosynthetic process
481	Vss_21865_c3_g2_i1	1254	174.59	174.06	Polyubiquitin; Contains: Ubiquitin; Flags: Precursor	C:cell wall; C:nucleolus; C:vacuolar membrane; C:plasma membrane; P:ubiquitin-dependent protein catabolic process; P:response to UV-B; P:protein ubiquitination; F:protein tag; F:ubiquitin protein ligase binding
482	Vss_22898_c4_g1_i1	1740	174.59	174.06	Tubulin alpha chain	P:microtubule cytoskeleton organization; P:mitotic cell cycle; F:GTPase activity; F:structural constituent of cytoskeleton; F:protein binding; F:GTP binding; C:nucleolus; C:vacuole; C:cytosol; C:microtubule; C:plasma membrane; P:cellular response to gravity
483	Vss_23672_c1_g1_i2	1111	174.49	173.96	Olee1-like protein; Flags: Precursor	C:extracellular region
484	Vss_16781_c0_g1_i1	1427	174.29	173.76	Uclacyanin 1; Flags: Precursor	F:binding; C:extracellular region; C:vacuole; P:obsolete electron transport; F:electron transfer activity; C:plasmodesma; P:response to abiotic stimulus; P:reproductive process; C:cytoplasmic vesicle; P:multicellular organismal process; P:cellular response to stress; C:anchored component of plasma membrane; P:response to other organism
485	Vss_26155_c0_g1_i1	2627	174.20	173.67	Aspartyl protease family protein 2; Flags: Precursor	F:aspartic-type endopeptidase activity; C:extracellular region; C:cell wall; C:endoplasmic reticulum; P:proteolysis; P:response to water deprivation; P:systemic acquired resistance; P:response to abscisic acid; C:membrane; P:multicellular organismal process; P:anatomical structure development; P:regulation of cellular process
486	Vss_20133_c1_g2_i1	1235	173.27	172.75	60S ribosomal protein L23A	P:ribosomal large subunit assembly; F:structural constituent of ribosome; C:Golgi apparatus; P:translation; P:response to oxidative stress; P:response to cold; C:plasmodesma; C:plastid; P:response to high light intensity; F:rRNA binding; C:cytosolic large ribosomal subunit; C:polysomal ribosome
487	Vss_29418_c2_g5_i8	306	173.20	172.68	Defensin-like protein 1; Cysteine-rich antimicrobial protein 1; Defensin AMP1; Short=DmAMP1	C:extracellular region; P:defense response; P:killing of cells of other organism; P:defense response to fungus
488	Vss_23368_c0_g1_i1	2040	172.38	171.85	Chloroplast stem-loop binding protein of 41 kDa b, chloroplastic; Short=CSP41-b; Heteroglycan-interacting protein 1.3; Protein CHLOROPLAST RNA BINDING; Protein Gb5f; Flags: Precursor	P:polysaccharide catabolic process; C:plastid-encoded plastid RNA polymerase complex; F:DNA binding; F:catalytic activity; F:protein binding; C:peroxisome; C:cytosol; C:ribosome; P:rRNA processing; P:circadian rhythm; P:response to cold; C:plasmodesma; C:chloroplast stroma; P:response to wounding; P:chloroplast organization; C:chloroplast envelope; C:stromule; P:regulation of gene expression; F:r…
489	Vss_20465_c0_g1_i1	1339	172.31	171.79	Ubiquitin-conjugating enzyme E2 2; E2 ubiquitin-conjugating enzyme 2; Ubiquitin carrier protein 2; Ubiquitin-conjugating enzyme E2-17 kDa 2; Ubiquitin-protein ligase 2	P:protein polyubiquitination; F:ATP binding; C:nucleus; C:cytosol; P:postreplication repair; P:endosperm development; P:response to iron ion; P:root epidermal cell differentiation; P:vegetative to reproductive phase transition of meristem; C:UBC13-MMS2 complex; F:ubiquitin protein ligase binding; P:histone H2B ubiquitination; P:proteasome-mediated ubiquitin-dependent protein catabolic process; P:…
490	Vss_24396_c0_g1_i2	3179	172.30	171.78	Eukaryotic translation initiation factor 3 subunit B; Short=eIF3b; eIF-3-eta; eIF3 p110; p82	P:formation of cytoplasmic translation initiation complex; F:translation initiation factor activity; C:ribosome; C:eukaryotic translation initiation factor 3 complex; P:regulation of translational initiation; C:eukaryotic 43S preinitiation complex; F:translation initiation factor binding; C:eukaryotic 48S preinitiation complex
491	Vss_23319_c1_g1_i2	2439	171.60	171.08	Aminomethyltransferase, mitochondrial; Glycine cleavage system T protein; Short=GCVT; Flags: Precursor	F:aminomethyltransferase activity; F:protein binding; C:mitochondrion; C:glycine cleavage complex; P:L-serine metabolic process; P:threonine metabolic process; F:transaminase activity; C:chloroplast thylakoid; C:chloroplast stroma; P:glycine decarboxylation via glycine cleavage system; C:apoplast
492	Vss_19422_c1_g1_i1	1072	171.48	170.96	Protein translation factor SUI1 homolog	F:translation initiation factor activity; C:ribosome; P:regulation of translation; P:regulation of translational initiation
493	Vss_24016_c0_g1_i1	1765	171.20	170.68	S-adenosylmethionine synthase 2; Short=AdoMet synthase 2; Methionine adenosyltransferase 2; Short=MAT 2	F:methionine adenosyltransferase activity; F:ATP binding; C:cytosol; P:methionine metabolic process; P:S-adenosylmethionine biosynthetic process; P:one-carbon metabolic process; F:metal ion binding
494	Vss_21943_c1_g2_i1	1384	170.45	169.93	Ras-related protein RABF2b; Short=AtRABF2b; Ras-related protein Ara-7; Ras-related protein Rab5B; Short=AtRab5B	F:GTPase activity; F:protein binding; F:GTP binding; C:nucleus; C:endoplasmic reticulum; C:cytosol; C:plasma membrane; P:intracellular protein transport; P:endoplasmic reticulum to Golgi vesicle-mediated transport; P:vacuole organization; C:cell plate; C:plasmodesma; P:pollen tube growth; C:cytoplasmic side of endosome membrane; P:endomembrane system organization; C:endocytic vesicle; C:early end…
495	Vss_24949_c1_g1_i1	2796	169.92	169.40	8-amino-7-oxononanoate synthase; Short=AONS; 7-keto-8-amino-pelargonic acid synthase; Short=7-KAP synthase; Short=KAPA synthase; 8-amino-7-ketopelargonate synthase; Biotin synthase 4; Biotin synthase F; Short=AtbioF	C:peroxisome; C:cytosol; P:multicellular organism development; P:biotin biosynthetic process; C:endomembrane system; C:membrane; F:transferase activity, transferring acyl groups other than amino-acyl groups; P:sphingolipid biosynthetic process; F:pyridoxal phosphate binding
496	Vss_22304_c0_g1_i1	1436	169.60	169.09	Ras-related protein RIC1	F:GTPase activity; F:GTP binding; C:vacuolar membrane; C:cytosol; C:plasma membrane; P:intracellular protein transport; P:endoplasmic reticulum to Golgi vesicle-mediated transport; P:vesicle docking involved in exocytosis; P:protein secretion; C:plasmodesma; P:pollen development; P:pollen tube growth; P:ethylene-activated signaling pathway; P:regulation of exocytosis; F:GTP-dependent protein bind…
497	Vss_22125_c0_g1_i3	1511	169.60	169.08	Pathogenesis-related protein R major form; Thaumatin-like protein E22; Flags: Precursor	C:extracellular region; C:cytoplasm; C:endomembrane system; P:response to chemical; C:intracellular membrane-bounded organelle; P:defense response to other organism
498	Vss_25830_c0_g1_i1	2237	169.05	168.54	Phosphoglycerate kinase, chloroplastic; Flags: Precursor	F:phosphoglycerate kinase activity; F:ATP binding; C:nucleus; C:mitochondrion; C:cytosol; C:plasma membrane; P:gluconeogenesis; P:glycolytic process; C:thylakoid; C:chloroplast envelope; P:carbon utilization; P:reductive pentose-phosphate cycle; P:galactolipid biosynthetic process; F:ADP binding; P:response to cadmium ion; P:rhythmic process; P:regulation of defense response to virus by host; P:p…
499	Vss_24182_c0_g2_i1	2749	168.83	168.32	Fructokinase-2	F:glucokinase activity; F:protein binding; F:ATP binding; C:Golgi apparatus; C:cytosol; C:plasma membrane; P:sucrose metabolic process; P:fructose metabolic process; P:galactose metabolic process; P:mannose metabolic process; P:gluconeogenesis; P:glycolytic process; P:fatty acid biosynthetic process; F:fructokinase activity; C:plasmodesma; C:chloroplast stroma; P:plastid organization; P:starch bi…
500	Vss_22806_c0_g1_i1	1929	168.59	168.08	UPF0603 protein OsI_019212, chloroplastic; Flags: Precursor	F:acid phosphatase activity; P:riboflavin metabolic process; C:chloroplast thylakoid membrane; P:photosystem II repair; C:integral component of membrane; P:dephosphorylation; P:hexachlorocyclohexane metabolic process; C:thylakoid lumen
501	Vss_19790_c0_g1_i1	844	168.53	168.02	NADH dehydrogenase [ubiquinone] 1 beta subcomplex subunit 2	C:mitochondrial respiratory chain complex I; P:obsolete oxidation-reduction process
502	Vss_21292_c0_g1_i1	1301	168.44	167.93	Probable aquaporin TIP2-2; Tonoplast intrinsic protein 2-2; Short=OsTIP2;2	C:protein storage vacuole; P:water transport; P:autophagy; C:plant-type vacuole membrane; F:water channel activity; C:central vacuole; P:transmembrane transport; C:cell periphery; P:response to oxygen-containing compound
503	Vss_28326_c0_g1_i2	2268	168.31	167.80	Aspartic proteinase Asp1; Short=OSAP1; Short=OsAsp1; Nucellin-like protein; Flags: Precursor	F:aspartic-type endopeptidase activity; F:binding; C:extracellular region; C:endoplasmic reticulum; P:proteolysis; P:response to water deprivation; C:plant-type cell wall; P:systemic acquired resistance; P:response to abscisic acid; C:membrane; P:multicellular organismal process; P:anatomical structure development; P:regulation of cellular process; P:response to karrikin
504	Vss_19264_c0_g1_i1	1064	167.48	166.98	Mitochondrial pyruvate carrier 4	F:protein binding; C:mitochondrial inner membrane; C:vacuolar membrane; C:plasma membrane; P:mitochondrial pyruvate transmembrane transport; P:regulation of stomatal movement; P:negative regulation of anion channel activity; C:integral component of membrane; P:negative regulation of potassium ion transmembrane transporter activity; P:regulation of response to water deprivation
505	Vss_21092_c0_g1_i1	946	167.27	166.76	Oryzain alpha chain; Flags: Precursor	C:P-body; F:protein binding; C:vacuole; C:cytosol; P:proteolysis; F:cysteine-type peptidase activity; C:plasmodesma; P:pollen development; P:cellular process; C:cytoplasmic stress granule; C:apoplast; P:defense response to fungus
506	Vss_30996_c3_g3_i2	1306	167.18	166.68	Laccase-3; Benzenediol:oxygen oxidoreductase 3; Diphenol oxidase 3; Urishiol oxidase 3; Flags: Precursor	F:copper ion binding; P:lignin biosynthetic process; P:plant-type secondary cell wall biogenesis; F:oxidoreductase activity; P:obsolete oxidation-reduction process
507	Vss_24274_c0_g1_i1	2193	166.98	166.48	Guanosine nucleotide diphosphate dissociation inhibitor 2; Short=AtGDI2	F:Rab GDP-dissociation inhibitor activity; F:GTPase activator activity; C:cytosol; P:small GTPase mediated signal transduction; C:plasmodesma; P:protein transport; P:vesicle-mediated transport; F:small GTPase binding; P:positive regulation of GTPase activity; C:apoplast
508	Vss_21225_c0_g1_i1	881	166.02	165.52	Mitochondrial import receptor subunit TOM6 homolog; Translocase of outer membrane 6 kDa subunit homolog	C:mitochondrial outer membrane translocase complex
509	Vss_20460_c0_g1_i1	1478	165.80	165.30	Coatomer subunit epsilon-2; Epsilon-coat protein 2; Short=Epsilon-COP 2	C:Golgi membrane; F:structural molecule activity; F:protein binding; C:vacuolar membrane; C:cytosol; P:endoplasmic reticulum to Golgi vesicle-mediated transport; P:retrograde vesicle-mediated transport, Golgi to endoplasmic reticulum; P:intra-Golgi vesicle-mediated transport; P:protein transport; C:COPI vesicle coat
510	Vss_20691_c0_g1_i1	1476	165.79	165.29	ATP synthase delta chain, chloroplastic; F-ATPase delta chain; Flags: Precursor	C:plastid; P:ATP synthesis coupled proton transport; C:proton-transporting ATP synthase complex; F:proton-transporting ATP synthase activity, rotational mechanism
511	Vss_19858_c0_g1_i2	1117	165.76	165.26	50S ribosomal protein L10, chloroplastic; CL10; Flags: Precursor	F:structural constituent of ribosome; P:translation; C:chloroplast stroma; C:chloroplast envelope; C:large ribosomal subunit; F:rRNA binding; C:cytosolic ribosome; P:ribosome biogenesis
512	Vss_28249_c0_g1_i1	2182	165.59	165.09	Probable pectinesterase 53; Short=PE 53; Pectin methylesterase 53; Short=AtPME53; Flags: Precursor	F:protein binding; C:cytoplasm; P:starch metabolic process; P:sucrose metabolic process; C:plant-type cell wall; P:pollen germination; P:pollen tube growth; C:endomembrane system; F:pectinesterase activity; P:cell wall modification; C:intracellular membrane-bounded organelle; P:pectin catabolic process; P:defense response to Gram-negative bacterium; C:pollen tube
513	Vss_27128_c0_g2_i1	2188	165.08	164.58	Flowering time control protein FCA; Short=OsFCA; Short=rFCA	F:single-stranded RNA binding; F:mRNA binding; C:nucleus; C:cytosol; P:RNA processing; C:chloroplast; C:thylakoid; P:vegetative to reproductive phase transition of meristem; P:negative regulation of macromolecule metabolic process; P:posttranscriptional regulation of gene expression; P:regulation of cellular biosynthetic process; P:regulation of cellular catabolic process; P:regulation of post-em…
514	Vss_27279_c0_g1_i1	2392	165.02	164.52	3-ketoacyl-CoA synthase 11; Short=KCS-11; Very long-chain fatty acid condensing enzyme 11; Short=VLCFA condensing enzyme 11	P:fatty acid biosynthetic process; P:response to osmotic stress; P:response to cold; P:response to light stimulus; P:response to wounding; P:unidimensional cell growth; F:fatty acid elongase activity; C:fatty acid elongase complex; P:wax biosynthetic process; P:suberin biosynthetic process; C:integral component of membrane; C:cytosolic ribosome; P:obsolete acyl-carrier-protein biosynthetic proces…
515	Vss_22437_c1_g1_i2	1721	164.64	164.14	Polygalacturonase-1 non-catalytic subunit beta; AroGP1; Polygalacturonase converter; Short=PG converter; Flags: Precursor	C:extracellular region; C:Golgi apparatus; P:multicellular organism development
516	Vss_19239_c0_g1_i2	1016	164.10	163.60	Coatomer subunit zeta-3; Zeta-3-coat protein; Zeta-COP 3	C:Golgi membrane; C:plasma membrane; P:intracellular protein transport; P:retrograde vesicle-mediated transport, Golgi to endoplasmic reticulum; P:intra-Golgi vesicle-mediated transport; C:COPI vesicle coat
517	Vss_18255_c0_g1_i1	1030	164.06	163.56	Ubiquitin-conjugating enzyme E2 2; E2 ubiquitin-conjugating enzyme 2; Ubiquitin carrier protein 2; Ubiquitin-conjugating enzyme E2-17 kDa 2; Ubiquitin-protein ligase 2	P:protein polyubiquitination; F:ATP binding; C:nucleus; C:vacuole; C:cytosol; P:postreplication repair; P:ubiquitin-dependent protein catabolic process; P:endosperm development; P:red or far-red light signaling pathway; P:response to iron ion; P:root epidermal cell differentiation; P:regulation of photomorphogenesis; P:vegetative to reproductive phase transition of meristem; P:protein sumoylation…
518	Vss_22272_c0_g1_i1	1894	163.95	163.46	Protein THYLAKOID FORMATION1, chloroplastic; Flags: Precursor	F:protein binding; C:plastid inner membrane; C:chloroplast thylakoid membrane; C:chloroplast stroma; C:chloroplast outer membrane; P:thylakoid membrane organization; P:sugar mediated signaling pathway; P:photosystem II assembly; C:stromule; P:chlorophyll catabolic process; C:integral component of membrane; P:protein import into chloroplast stroma; P:protein import into chloroplast thylakoid membr…
519	Vss_22658_c1_g1_i1	913	163.95	163.45	Iron-sulfur assembly protein IscA, chloroplastic; Plastid SufA-like protein; Protein scaffold protein AtCpIscA; Flags: Precursor	F:structural molecule activity; C:chloroplast stroma; P:iron-sulfur cluster assembly; F:protein-macromolecule adaptor activity; F:metal ion binding; F:iron-sulfur cluster binding; P:protein maturation by iron-sulfur cluster transfer
520	Vss_20729_c0_g1_i2	1161	163.73	163.24	Protein EARLY RESPONSIVE TO DEHYDRATION 15; PAM2-containing protein CID1; Polyadenylate-binding protein-interacting protein 1; Short=PABP-interacting protein 1; Short=Poly(A)-binding protein-interacting protein 1; Protein CTC-INTERACTING DOMAIN 1; Protein LIGHT STRESS-REGULATED 1	F:protein binding; C:cytoplasm; P:response to water deprivation; P:response to bacterium; P:response to high light intensity
521	Vss_19890_c0_g1_i1	969	163.73	163.23	Probable histone H2A.3	C:chromatin; C:nucleosome; F:DNA binding; C:cell wall; C:nucleolus; P:chromatin silencing; P:DNA mediated transformation; P:response to wounding; P:response to bacterium; F:protein heterodimerization activity
522	Vss_27301_c0_g1_i1	1769	163.64	163.14	Trans-cinnamate 4-monooxygenase; Cinnamic acid 4-hydroxylase; Short=C4H; Short=CA4H; Cytochrome P450 73; Cytochrome P450C4H	F:iron ion binding; C:mitochondrion; C:vacuolar membrane; C:endoplasmic reticulum; C:Golgi apparatus; C:plasma membrane; P:L-phenylalanine metabolic process; P:ubiquinone biosynthetic process; C:plant-type cell wall; C:plasmodesma; P:pollen development; P:coumarin biosynthetic process; P:lignin biosynthetic process; P:stilbene biosynthetic process; P:flavonoid biosynthetic process; C:integral com…
523	Vss_22898_c1_g1_i1	668	163.03	162.53	Tubulin alpha chain	P:microtubule cytoskeleton organization; P:mitotic cell cycle; F:GTPase activity; F:structural constituent of cytoskeleton; F:protein binding; F:GTP binding; C:nucleolus; C:vacuole; C:cytosol; C:microtubule; C:plasma membrane; P:microtubule-based process; P:cellular response to gravity
524	Vss_19316_c0_g1_i1	1265	162.78	162.29	60S acidic ribosomal protein P3-1	F:structural constituent of ribosome; C:nucleus; C:plasma membrane; C:cytosolic large ribosomal subunit; P:response to anoxia; P:ribosome biogenesis; C:polysomal ribosome; F:protein-containing complex binding
525	Vss_19612_c1_g1_i1	1282	162.59	162.10	Aquaporin TIP2-1; Delta-tonoplast intrinsic protein; Short=Delta-TIP; Tonoplast intrinsic protein 2-1; Short=AtTIP2;1; Contains: Aquaporin TIP2-1, N-terminally processed	C:protein storage vacuole; C:endoplasmic reticulum; C:Golgi apparatus; C:plasma membrane; P:water transport; P:autophagy; P:vacuole organization; C:plant-type cell wall; C:plasmodesma; P:unidimensional cell growth; C:chloroplast envelope; F:methylammonium transmembrane transporter activity; F:urea transmembrane transporter activity; F:water channel activity; P:urea transport; C:integral component…
526	Vss_24306_c0_g3_i6	954	162.49	162.00	Germin-like protein 5-1; Flags: Precursor	C:extracellular region; C:nucleus; P:metabolic process; P:response to cold; C:plant-type cell wall; C:plasmodesma; P:plasmodesmata-mediated intercellular transport; F:oxidoreductase activity; F:manganese ion binding; P:regulation of root development
527	Vss_19527_c0_g1_i1	1013	162.25	161.76	CDGSH iron-sulfur domain-containing protein NEET; Short=At-NEET	C:mitochondrion; C:chloroplast; F:2 iron, 2 sulfur cluster binding; P:iron ion homeostasis
528	Vss_25893_c3_g1_i3	1953	162.21	161.71	Glutamate decarboxylase; Short=GAD	F:glutamate decarboxylase activity; F:calmodulin binding; C:nucleus; C:cytosol; P:alanine metabolic process; P:aspartate metabolic process; P:glutamate catabolic process; C:plasmodesma; P:beta-alanine metabolic process; P:taurine metabolic process; F:pyridoxal phosphate binding; P:response to cadmium ion
529	Vss_25631_c0_g1_i1	1790	161.34	160.85	B2 protein
530	Vss_21136_c0_g1_i2	1164	161.01	160.52	Protein EARLY RESPONSIVE TO DEHYDRATION 15; PAM2-containing protein CID1; Polyadenylate-binding protein-interacting protein 1; Short=PABP-interacting protein 1; Short=Poly(A)-binding protein-interacting protein 1; Protein CTC-INTERACTING DOMAIN 1; Protein LIGHT STRESS-REGULATED 1	P:response to abiotic stimulus
531	Vss_12386_c0_g2_i1	1391	160.62	160.13	Glutathione S-transferase F10; Short=AtGSTF10; AtGSTF4; GST class-phi member 10; Protein EARLY RESPONSE TO DEHYDRATION 13	P:response to reactive oxygen species; P:response to oomycetes; F:glutathione transferase activity; F:copper ion binding; C:cell wall; C:nucleus; C:mitochondrion; C:cytosol; C:plasma membrane; P:glutathione metabolic process; P:obsolete glutathione conjugation reaction; P:toxin catabolic process; P:response to cold; P:response to xenobiotic stimulus; P:response to water deprivation; C:plasmodesma…
532	Vss_21867_c0_g1_i1	1293	160.49	160.00	MD-2-related lipid-recognition protein ROSY1; Protein INTERACTOR OF SYNAPTOTAGMIN 1; Flags: Precursor	F:protein binding; C:cytoplasm; F:phosphatidylethanolamine binding; P:response to salt stress; P:positive gravitropism; F:sterol binding
533	Vss_23187_c0_g1_i1	2486	160.39	159.90	KH domain-containing protein At4g18375	F:protein binding; C:cytoplasm; P:response to osmotic stress; P:mRNA transcription; P:jasmonic acid mediated signaling pathway; P:positive regulation of flower development; P:heat acclimation; C:nuclear dicing body; C:nuclear speck; P:primary miRNA processing; P:gynoecium development; P:maintenance of floral organ identity; P:negative regulation of short-day photoperiodism, flowering; P:negative …
534	Vss_24902_c0_g1_i1	2404	159.58	159.09	Multicopper oxidase LPR1; Protein LOW PHOSPHATE ROOT 1; Flags: Precursor	F:copper ion binding; C:cell wall; C:endoplasmic reticulum; C:Golgi apparatus; C:cytosol; P:obsolete electron transport; P:meristem maintenance; P:cellular response to phosphate starvation; F:oxidoreductase activity, acting on diphenols and related substances as donors, oxygen as acceptor; P:obsolete oxidation-reduction process; P:response to karrikin
535	Vss_19345_c0_g1_i1	974	159.05	158.57	Protein BUD31 homolog 1; Protein G10 homolog 1	P:mRNA splicing, via spliceosome; C:spliceosomal complex
536	Vss_23816_c0_g1_i2	2239	159.05	158.56	Probable pectinesterase 53; Short=PE 53; Pectin methylesterase 53; Short=AtPME53; Flags: Precursor	F:protein binding; C:cytoplasm; P:starch metabolic process; P:sucrose metabolic process; C:plant-type cell wall; P:pollen germination; P:pollen tube growth; F:pectinesterase activity; P:cell wall modification; P:pectin catabolic process; P:defense response to Gram-negative bacterium; C:pollen tube
537	Vss_19166_c0_g1_i1	562	158.78	158.30	Dirigent protein 7; Short=AtDIR7; Flags: Precursor	F:guiding stereospecific synthesis activity; F:protein homodimerization activity; P:regulation of catalytic activity; P:(-)-pinoresinol biosynthetic process
538	Vss_23812_c6_g3_i2	260	158.42	157.94	Disease resistance protein RPS4; Resistance to Pseudomonas syringae 4	F:nucleotide binding; P:innate immune response-activating signal transduction; C:nucleus; C:cytoplasm; P:plant-type hypersensitive response; C:endomembrane system; F:hydrolase activity, hydrolyzing N-glycosyl compounds; C:organelle membrane; P:defense response to bacterium; F:identical protein binding; P:defense response to fungus
539	Vss_23379_c0_g1_i1	1879	158.36	157.88	Cryptochrome DASH, chloroplastic/mitochondrial; Flags: Precursor	P:photoreactive repair; F:DNA binding; C:nucleus; C:cytoplasm; P:phosphate-containing compound metabolic process; P:circadian rhythm; P:response to external stimulus; P:response to blue light; F:lyase activity; P:multicellular organismal process; P:regulation of developmental process; F:FAD binding; P:organonitrogen compound metabolic process; P:regulation of reproductive process
540	Vss_20187_c0_g1_i1	1346	156.82	156.34	Ubiquitin-conjugating enzyme E2 2; E2 ubiquitin-conjugating enzyme 2; Ubiquitin carrier protein 2; Ubiquitin-conjugating enzyme E2-17 kDa 2; Ubiquitin-protein ligase 2	F:ATP binding; C:nucleus; C:cytosol; P:postreplication repair; P:ubiquitin-dependent protein catabolic process; P:endosperm development; P:response to iron ion; P:root epidermal cell differentiation; P:regulation of photomorphogenesis; P:vegetative to reproductive phase transition of meristem; C:UBC13-MMS2 complex; F:ubiquitin protein ligase binding; P:histone H2B ubiquitination; P:response to ca…
541	Vss_20587_c0_g1_i1	885	156.60	156.13	Tubulin-folding cofactor A; Short=AtTFCA; Short=CFA; Protein KIESEL; TCP1-chaperonin cofactor A; Tubulin-specific chaperone A	C:cytosol; P:tubulin complex assembly; P:post-chaperonin tubulin folding pathway; C:microtubule cytoskeleton; C:tubulin complex; F:beta-tubulin binding
542	Vss_21383_c0_g1_i2	1318	155.82	155.34	Cell number regulator 8; ZmCNR08	C:extracellular region; C:vacuole; C:plasma membrane; C:membrane; C:integral component of membrane
543	Vss_23183_c0_g1_i1	2305	155.72	155.25	RGG repeats nuclear RNA binding protein A	F:mRNA binding; C:nucleus; C:peroxisome; C:cytosol; C:plasma membrane; P:response to light stimulus
544	Vss_20373_c0_g1_i1	1568	155.49	155.02	PLAT domain-containing protein 1; Short=AtPLAT1; Short=PLAT domain protein 1; Flags: Precursor	F:protein binding; C:vacuolar membrane; C:endoplasmic reticulum; C:plasma membrane; P:response to water deprivation; C:chloroplast thylakoid membrane
545	Vss_17923_c0_g2_i1	710	155.07	154.60	Hydrophobic protein LTI6B; Low temperature-induced protein 6B	P:response to cold; P:response to water deprivation; P:response to abscisic acid; C:integral component of membrane; P:hyperosmotic salinity response; P:defense response to fungus
546	Vss_21857_c1_g2_i1	1500	154.74	154.27	14-3-3-like protein	P:DNA damage checkpoint; F:phospholipase A2 activity; F:protein binding; F:ATP binding; C:nucleus; C:mitochondrion; C:cytosol; C:plasma membrane; P:activation of tryptophan 5-monooxygenase activity; F:protein kinase C inhibitor activity; P:phospholipid catabolic process; C:plasmodesma; P:cold acclimation; P:response to abscisic acid; P:brassinosteroid mediated signaling pathway; P:protein kinase …
547	Vss_20120_c0_g1_i1	1299	154.45	153.98	Proteasome subunit beta type-1; 20S proteasome alpha subunit F; 20S proteasome subunit beta-6	F:threonine-type endopeptidase activity; C:nucleus; C:cytosol; C:plasma membrane; P:proteasomal ubiquitin-independent protein catabolic process; C:proteasome core complex, beta-subunit complex; P:proteasome-mediated ubiquitin-dependent protein catabolic process; P:defense response to fungus
548	Vss_24021_c1_g1_i2	1395	154.29	153.82	Abscisic stress-ripening protein 1	F:protein binding; C:nucleus; F:zinc ion binding; P:response to water deprivation; P:response to zinc ion; C:protein-containing complex; F:identical protein binding
549	Vss_24965_c0_g1_i1	1784	154.12	153.65	Aspartic proteinase; Flags: Precursor	C:cytoplasm; P:lipid metabolic process; F:peptidase activity
550	Vss_21619_c0_g1_i1	1326	154.06	153.59	Reactive Intermediate Deaminase A, chloroplastic; 2-iminobutanoate/2-iminopropanoate deaminase; Flags: Precursor	C:mitochondrion; C:vacuole; C:cytosol; P:isoleucine biosynthetic process; C:chloroplast stroma; C:thylakoid; P:response to toxic substance; C:chloroplast envelope; F:deaminase activity; P:response to cadmium ion; P:organonitrogen compound catabolic process
551	Vss_19922_c0_g1_i2	1568	154.01	153.55	50S ribosomal protein L5, chloroplastic	P:ribosomal large subunit assembly; F:structural constituent of ribosome; F:protein binding; C:nucleolus; C:vacuole; C:Golgi apparatus; P:translation; C:plasmodesma; F:rRNA binding; C:cytosolic large ribosomal subunit
552	Vss_29192_c2_g2_i3	3026	153.76	153.30	Receptor-like protein 51; Short=AtRLP51; Protein PUTATIVE DEVELOPMENTAL ORTHOLOG 1; Short=AtPDO1; Protein SUPPRESSOR OF NPR1-1, CONSTITUTIVE 2; Flags: Precursor	P:regulation of cell growth; F:transmembrane receptor protein serine/threonine kinase activity; C:mitochondrion; C:endoplasmic reticulum; C:plasma membrane; P:transmembrane receptor protein serine/threonine kinase signaling pathway; P:serine family amino acid metabolic process; C:plant-type cell wall; C:plasmodesma; P:embryo sac development; P:microsporogenesis; P:plant-type cell wall organizatio…
553	Vss_20083_c0_g1_i1	1869	153.46	152.99	Peroxidase 2; Flags: Precursor	F:peroxidase activity; F:protein binding; C:vacuole; C:cytosol; P:obsolete peroxidase reaction; P:response to oxidative stress; P:response to desiccation; P:response to cold; C:plant-type cell wall; C:plasmodesma; F:heme binding; P:hyperosmotic salinity response; P:hydrogen peroxide catabolic process; P:defense response to fungus; P:obsolete oxidation-reduction process; P:cellular response to che…
554	Vss_28801_c0_g2_i1	2752	153.31	152.85	Probable cellulose synthase A catalytic subunit 5 [UDP-forming]; OsCesA5	C:cell wall; C:endosome; C:trans-Golgi network; C:integral component of plasma membrane; P:starch metabolic process; P:sucrose metabolic process; P:UDP-glucose metabolic process; P:response to water deprivation; C:plasmodesma; C:chloroplast; P:multidimensional cell growth; P:plant-type primary cell wall biogenesis; P:plant-type secondary cell wall biogenesis; P:mucilage biosynthetic process; P:se…
555	Vss_25621_c1_g1_i2	1972	152.84	152.38	Elongation factor 1-gamma 3; Short=EF-1-gamma 3; eEF-1B gamma 3	P:response to reactive oxygen species; F:translation elongation factor activity; F:protein binding; C:extracellular region; C:cell wall; C:vacuole; C:Golgi apparatus; C:cytosol; C:ribosome; C:plasma membrane; P:regulation of translational elongation; P:glutathione metabolic process; C:plasmodesma; P:response to abiotic stimulus; P:response to toxic substance; P:response to zinc ion; F:transferase…
556	Vss_21608_c0_g1_i1	1775	152.53	152.07	50S ribosomal protein L3, chloroplastic; Chloroplastic large ribosomal subunit protein uL3c; Flags: Precursor	F:structural constituent of ribosome; C:mitochondrion; C:ribosome; P:translation; C:chloroplast stroma; C:chloroplast envelope; F:rRNA binding; P:ribosome biogenesis
557	Vss_23771_c0_g1_i2	2114	152.24	151.78	30S ribosomal protein S2, chloroplastic	P:ribosomal small subunit assembly; P:cytoplasmic translation; F:mRNA binding; F:structural constituent of ribosome; C:nucleus; C:Golgi apparatus; C:plasma membrane; C:plasmodesma; C:chloroplast; P:response to salt stress; C:cytosolic small ribosomal subunit; C:polysomal ribosome
558	Vss_19823_c0_g1_i1	1675	152.15	151.69	Calmodulin; Short=CaM	P:microtubule cytoskeleton organization; F:calcium ion binding; C:vacuole; C:cytosol; C:microtubule; C:plasma membrane; P:calcium-mediated signaling; F:protein domain specific binding; F:enzyme regulator activity; P:regulation of catalytic activity
559	Vss_20706_c0_g1_i1	1253	150.50	150.05	60S acidic ribosomal protein P2B	P:cytoplasmic translational elongation; F:structural constituent of ribosome; C:nucleolus; P:response to cold; C:cytosolic large ribosomal subunit; P:ribosome biogenesis; C:polysomal ribosome; F:protein-containing complex binding
560	Vss_22616_c0_g1_i1	1866	149.90	149.44	Zinc finger CCCH domain-containing protein 14; Short=OsC3H14	F:RNA binding; C:nucleus; P:regulation of gene expression; F:metal ion binding; P:positive regulation of leaf senescence; P:regulation of photoperiodism, flowering
561	Vss_31999_c0_g1_i1	925	149.83	149.38	60S ribosomal protein L32-1	F:structural constituent of ribosome; C:nucleolus; C:Golgi apparatus; P:translation; C:cytosolic large ribosomal subunit; P:ribosome biogenesis; C:polysomal ribosome
562	Vss_28587_c1_g2_i3	1928	149.71	149.25	Beta-glucosidase 6; Short=Os3bglu6; Flags: Precursor	F:glucan exo-1,3-beta-glucosidase activity; F:beta-galactosidase activity; F:beta-mannosidase activity; P:starch metabolic process; P:sucrose metabolic process; P:galactose metabolic process; P:glycosaminoglycan catabolic process; P:glycosphingolipid metabolic process; C:beta-galactosidase complex; C:plant-type cell wall; P:coumarin biosynthetic process; P:lignin biosynthetic process; P:stilbene …
563	Vss_21475_c0_g1_i1	779	148.78	148.33	30S ribosomal protein S31, chloroplastic; Plastid-specific 30S ribosomal protein 4; Short=PSRP-4; Flags: Precursor	C:ribosome; C:chloroplast stroma; C:chloroplast envelope; P:plastid translation
564	Vss_30254_c0_g1_i1	3659	148.74	148.29	Dynein light chain 1, axonemal; Short=DNAL1; Flagellar outer arm dynein light chain 1; ODA-LC protein LC1	F:protein binding; C:cytoplasm; C:cilium; C:dynein complex
565	Vss_18701_c0_g1_i1	1052	148.32	147.87	Co-chaperone protein p23-1; Bnp23-1	C:nucleus; C:cytosol; C:plasma membrane; P:response to heat; C:plasmodesma; P:root meristem growth; P:positive regulation of gene expression; P:chaperone cofactor-dependent protein refolding; F:chaperone binding; P:chaperone-mediated protein complex assembly; F:Hsp90 protein binding; P:negative regulation of cytokinin-activated signaling pathway; C:chaperone complex; P:regulation of auxin polar t…
566	Vss_24747_c0_g3_i1	346	148.04	147.59	Calreticulin; Flags: Precursor	F:calcium ion binding; C:mitochondrion; C:vacuolar membrane; C:endoplasmic reticulum lumen; C:endoplasmic reticulum membrane; C:Golgi apparatus; C:cytosol; P:protein folding; P:response to oxidative stress; C:plasmodesma; F:carbohydrate binding; P:endoplasmic reticulum unfolded protein response; P:response to cadmium ion; F:unfolded protein binding
567	Vss_17407_c0_g1_i1	1569	147.77	147.32	2-Cys peroxiredoxin BAS1, chloroplastic; Thiol-specific antioxidant protein; Thioredoxin-dependent peroxiredoxin BAS1; Flags: Precursor	F:protein binding; C:cytosol; P:obsolete peroxidase reaction; P:response to oxidative stress; F:thioredoxin peroxidase activity; P:response to cold; C:chloroplast stroma; C:thylakoid; P:defense response to bacterium; P:hydrogen peroxide catabolic process; P:cell redox homeostasis; C:apoplast; P:obsolete oxidation-reduction process; P:cellular oxidant detoxification
568	Vss_21167_c0_g1_i2	1408	147.75	147.30	Cysteine proteinase inhibitor 6; Short=AtCYS-6; PIP-M; PRLI-interacting factor M; Flags: Precursor	F:cysteine-type endopeptidase inhibitor activity; F:protein binding; C:endoplasmic reticulum; C:cytosol; P:hyperosmotic response; P:response to oxidative stress; P:response to cold; P:response to water deprivation; P:negative regulation of peptidase activity; F:cobalt ion binding
569	Vss_24813_c0_g2_i1	314	147.49	147.04	Cytochrome c oxidase subunit 3; Cytochrome c oxidase polypeptide III	F:cytochrome-c oxidase activity; C:mitochondrial inner membrane; P:mitochondrial electron transport, cytochrome c to oxygen; F:oxidoreduction-driven active transmembrane transporter activity; C:integral component of membrane; C:respiratory chain complex IV; P:proton transmembrane transport; P:proton transmembrane transport
570	Vss_24519_c0_g1_i1	1460	147.38	146.93	UDP-sulfoquinovose synthase, chloroplastic; SoSQD1; Sulfite:UDP-glucose sulfotransferase; Sulfolipid biosynthesis protein; Flags: Precursor	F:sulfotransferase activity; F:zinc ion binding; P:nucleotide metabolic process; P:glycolipid biosynthetic process; C:chloroplast stroma; P:cellular response to phosphate starvation; F:enzyme binding; P:sulfolipid biosynthetic process; F:UDPsulfoquinovose synthase activity; F:FMN-binding domain binding
571	Vss_30514_c2_g1_i3	617	147.01	146.56	Organelle RRM domain-containing protein 1, chloroplastic; Flags: Precursor	C:chromatin; F:single-stranded DNA binding; F:mRNA binding; F:copper ion binding; F:protein binding; F:ATP binding; C:spliceosomal complex; C:nucleolus; C:mitochondrion; C:cytosol; F:poly(U) RNA binding; C:chloroplast stroma; C:thylakoid; P:cold acclimation; P:response to high light intensity; P:response to abscisic acid; C:chloroplast envelope; C:membrane; P:cytidine to uridine editing; C:nuclea…
572	Vss_22429_c1_g1_i1	1909	146.79	146.34	Ferredoxin--NADP reductase, chloroplastic; Short=FNR; Flags: Precursor	F:ferredoxin-NADP+ reductase activity; F:protein binding; C:cytosol; P:obsolete electron transport; F:poly(U) RNA binding; C:chloroplast stroma; P:photosynthesis; P:defense response to bacterium; C:apoplast; P:defense response to fungus; P:obsolete oxidation-reduction process; C:chloroplast thylakoid membrane protein complex
573	Vss_19889_c0_g1_i1	1295	146.06	145.61	Nascent polypeptide-associated complex subunit alpha-like protein; Short=NAC-alpha-like protein; Alpha-NAC-like protein	C:Golgi apparatus; C:nascent polypeptide-associated complex; P:protein targeting to membrane; C:plasmodesma; C:cytosolic ribosome; F:unfolded protein binding
574	Vss_25893_c2_g1_i1	274	145.91	145.46	Glutamate decarboxylase 1; Short=GAD 1	F:glutamate decarboxylase activity; F:calmodulin binding; C:cytosol; P:alanine metabolic process; P:aspartate metabolic process; P:glutamate catabolic process; C:plasmodesma; P:beta-alanine metabolic process; P:taurine metabolic process; F:pyridoxal phosphate binding; P:response to cadmium ion
575	Vss_20540_c0_g1_i1	1397	145.40	144.96	Serine/arginine-rich SC35-like splicing factor SCL30A; Short=At-SCL30A; Short=AtSCL30A; SC35-like splicing factor 30A; Serine/arginine-rich splicing factor 30A	P:mRNA splicing, via spliceosome; F:single-stranded DNA binding; F:mRNA binding; F:translation initiation factor activity; C:nucleolus; C:mitochondrion; C:cytosol; C:ribosome; C:eukaryotic translation initiation factor 3 complex; C:plasma membrane; P:regulation of translational initiation; P:response to osmotic stress; P:response to cold; P:response to water deprivation; C:plastid; P:cytidine to …
576	Vss_24993_c0_g1_i1	2032	145.30	144.86	Protein PHOSPHATE-INDUCED 1; Flags: Precursor	P:response to oomycetes; C:cytoplasm; C:plant-type cell wall; C:plasmodesma; P:response to chemical; C:intracellular membrane-bounded organelle; P:response to karrikin
577	Vss_24090_c0_g1_i1	2009	145.28	144.84	Protein DMR6-LIKE OXYGENASE 2; 2-oxoglutarate (2OG)-Fe(II) oxygenase-like protein DLO2; Salicylate 3-hydroxylase DLO2; Short=S3H DLO2; Short=SA 3-hydroxylase DLO2; Short=Salicylic acid 3-hydroxylase DLO2	P:defense response to oomycetes; P:response to molecule of fungal origin; C:cytosol; P:response to abiotic stimulus; P:response to salicylic acid; P:flavonoid biosynthetic process; P:response to iron ion; P:leaf senescence; P:hydrogen peroxide-mediated programmed cell death; F:flavone synthase activity; F:salicylate 5-hydroxylase activity; P:defense response to bacterium; P:salicylic acid catabol…
578	Vss_31347_c2_g1_i3	6381	145.06	144.62	Probable linoleate 9S-lipoxygenase 4; Root lipoxygenase	F:protein binding; C:plasma membrane; C:chloroplast thylakoid membrane; P:pollen development; C:chloroplast stroma; P:response to wounding; P:response to bacterium; P:response to fungus; P:response to high light intensity; P:jasmonic acid biosynthetic process; P:response to abscisic acid; P:response to salicylic acid; P:response to jasmonic acid; P:anther dehiscence; C:chloroplast envelope; P:lat…
579	Vss_24573_c0_g1_i1	1822	144.72	144.28	FAM10 family protein At4g22670	C:nucleus; C:cytosol; P:heat acclimation; F:oxidoreductase activity, acting on a sulfur group of donors, disulfide as acceptor; F:Hsp70 protein binding; F:identical protein binding; P:response to cadmium ion; F:protein dimerization activity; P:chaperone cofactor-dependent protein refolding; P:protein complex oligomerization; P:obsolete oxidation-reduction process
580	Vss_21865_c2_g1_i1	1308	144.72	144.28	Polyubiquitin; Contains: Ubiquitin; Flags: Precursor	C:cell wall; C:nucleolus; C:vacuolar membrane; C:plasma membrane; P:ubiquitin-dependent protein catabolic process; P:response to UV-B; P:protein ubiquitination; F:protein tag; F:ubiquitin protein ligase binding
581	Vss_27689_c1_g1_i1	2546	144.63	144.20	65-kDa microtubule-associated protein 1; Short=AtMAP65-1	P:microtubule cytoskeleton organization; P:nuclear division; P:cytokinesis by cell plate formation; C:mitochondrion; P:microtubule nucleation; F:microtubule binding; C:phragmoplast; C:plastid; C:preprophase band; P:response to nematode; P:positive regulation of microtubule polymerization; P:cortical microtubule organization; C:tubulin complex; F:protein dimerization activity; P:post-embryonic roo…
582	Vss_22621_c0_g1_i1	1542	144.39	143.95	Peptidyl-prolyl cis-trans isomerase FKBP20-1; Short=PPIase FKBP20-1; FK506-binding protein 20-1; Short=AtFKBP20-1; Immunophilin FKBP20-1; Rotamase	P:protein peptidyl-prolyl isomerization; F:peptidyl-prolyl cis-trans isomerase activity; C:nucleolus; C:vacuole; C:endoplasmic reticulum; C:Golgi apparatus; C:cytosol; P:nucleosome assembly; P:response to fungus; P:response to cytokinin; P:embryo development; P:post-embryonic development; F:histone binding; P:root development; P:chaperone-mediated protein folding; P:cellular heat acclimation
583	Vss_28537_c0_g1_i4	246	144.25	143.81	Ubiquitin-40S ribosomal protein S27a; Contains: Ubiquitin; Contains: 40S ribosomal protein S27a; Flags: Precursor	F:structural constituent of ribosome; C:nucleolus; C:Golgi apparatus; C:plasma membrane; P:translation; C:plasmodesma; P:protein ubiquitination; P:modification-dependent protein catabolic process; C:cytosolic large ribosomal subunit; F:protein tag; F:ubiquitin protein ligase binding; P:ribosome biogenesis; F:metal ion binding
584	Vss_24441_c1_g1_i1	1706	144.21	143.77	LIM domain-containing protein WLIM1; Widely-expressed LIM protein 1; Short=AtWLIM1	F:transcription regulatory region sequence-specific DNA binding; F:mRNA binding; C:cytoplasm; C:plasma membrane; C:actin cytoskeleton; F:metal ion binding; F:actin filament binding; P:actin filament bundle assembly
585	Vss_28723_c0_g1_i2	2905	144.02	143.59	Transmembrane 9 superfamily member 12; Endomembrane protein 7; Transmembrane nine protein 12; Short=AtTMN12; Flags: Precursor	C:Golgi membrane; C:nucleus; C:vacuolar membrane; C:trans-Golgi network; C:cytosol; P:cellular copper ion homeostasis; P:cellular zinc ion homeostasis; C:plasmodesma; C:endosome membrane; C:integral component of membrane; C:Golgi cisterna; P:protein localization to membrane
586	Vss_21689_c0_g1_i1	1172	143.80	143.37	Histone H1	C:chromosome, telomeric region; C:nucleosome; F:transcription regulatory region sequence-specific DNA binding; F:double-stranded telomeric DNA binding; C:nucleolus; C:mitochondrion; P:nucleosome assembly; P:regulation of transcription by RNA polymerase II; P:nucleosome positioning; P:chromosome condensation; F:nucleosomal DNA binding; P:negative regulation of chromatin silencing; F:activating tra…
587	Vss_26221_c0_g1_i3	2157	143.65	143.21	BAG family molecular chaperone regulator 4; Bcl-2-associated athanogene 4	C:nucleus; C:mitochondrion; C:cytosol; P:protein targeting to membrane; P:response to heat; P:response to cold; P:response to salt stress; P:regulation of stomatal movement; P:vegetative to reproductive phase transition of meristem; P:positive regulation of potassium ion transport; F:chaperone binding; C:endoplasmic reticulum exit site; P:cytoplasm protein quality control by the ubiquitin-proteas…
588	Vss_18652_c0_g1_i1	978	143.32	142.89	50S ribosomal protein L28, chloroplastic; CL28; Flags: Precursor	F:structural constituent of ribosome; C:mitochondrial large ribosomal subunit; P:translation; C:chloroplast stroma; C:chloroplast envelope; P:ribosome biogenesis
589	Vss_22887_c0_g1_i1	1667	143.20	142.77	Serine/threonine-protein kinase SRK2A; SNF1-related kinase 2A; Short=PpSnRK2A	F:mRNA binding; F:ATP binding; C:nucleus; C:cytosol; P:sucrose metabolic process; P:unsaturated fatty acid biosynthetic process; P:serine family amino acid metabolic process; P:response to water deprivation; P:response to salt stress; P:response to gibberellin; P:positive regulation of abscisic acid-activated signaling pathway; P:seed germination; F:calcium-dependent protein serine/threonine kina…
590	Vss_25741_c1_g1_i1	2558	143.15	142.72	RNA-binding KH domain-containing protein RCF3; Protein ENHANCED STRESS RESPONSE 1; Protein HIGH OSMOTIC STRESS GENE EXPRESSION 5; Protein REGULATOR OF CBF GENE EXPRESSION 3; Protein SHINY 1	F:RNA binding; F:protein binding; C:cytoplasm; P:RNA processing; P:mRNA transcription; P:positive regulation of flower development; P:regulation of gene expression; C:nuclear speck; P:gynoecium development; P:maintenance of floral organ identity; P:negative regulation of short-day photoperiodism, flowering; P:negative regulation of long-day photoperiodism, flowering
591	Vss_19796_c0_g1_i1	952	142.58	142.15	Nuclear transport factor 2B; Short=AtNTF2b; Short=NTF-2	F:nucleic acid binding; F:protein binding; C:nucleolus; C:cytoplasm; P:protein import into nucleus; C:nuclear pore central transport channel
592	Vss_19689_c1_g1_i1	1274	142.55	142.12	Glycine-rich RNA-binding protein 4, mitochondrial; Short=AtGR-RBP4; AtRBG4; Glycine-rich protein 4; Short=AtGRP4; Mitochondrial RNA-binding protein 1b; Short=At-mRBP1b; Flags: Precursor	F:double-stranded DNA binding; F:single-stranded DNA binding; F:mRNA binding; F:copper ion binding; F:ATP binding; C:nucleus; C:mitochondrial small ribosomal subunit; C:plasma membrane; P:mRNA processing; F:poly(U) RNA binding; P:response to water deprivation; C:plasmodesma; C:chloroplast stroma; C:thylakoid; P:cold acclimation; P:response to abscisic acid; P:seed germination; C:chloroplast envel…
593	Vss_17076_c0_g1_i1	728	142.35	141.92	Protein transport protein Sec61 subunit gamma-1	C:plasma membrane; C:chloroplast envelope; F:P-P-bond-hydrolysis-driven protein transmembrane transporter activity; C:integral component of membrane; P:posttranslational protein targeting to membrane, translocation; C:Ssh1 translocon complex
594	Vss_20252_c1_g9_i2	823	142.08	141.65	Antifungal protein ginkbilobin-like protein 1; Flags: Precursor	F:actin binding; F:mannose binding; C:extracellular space; P:response to abscisic acid; F:aspartic-type endopeptidase inhibitor activity; P:regulation of cellular process; P:defense response to fungus
595	Vss_22320_c0_g1_i1	1040	142.00	141.57	UMP-CMP kinase 3; Deoxycytidylate kinase 3; Short=CK 3; Short=dCMP kinase 3; UMP/CMP kinase a; UMP/CMP kinase b; Uridine monophosphate/cytidine monophosphate kinase 3; Short=UMP/CMP kinase 3; Short=UMP/CMPK 3	F:adenylate kinase activity; F:cytidylate kinase activity; F:ATP binding; C:nucleus; C:mitochondrial matrix; C:cytosol; P:purine nucleobase metabolic process; P:'de novo' pyrimidine nucleobase biosynthetic process; P:UDP biosynthetic process; P:nucleoside triphosphate biosynthetic process; P:pyrimidine ribonucleoside monophosphate metabolic process; C:chloroplast; P:phosphorylation; F:UMP kinase …
596	Vss_18203_c0_g1_i1	1643	141.70	141.27	Probable phospholipid hydroperoxide glutathione peroxidase; Short=PHGPx	F:glutathione peroxidase activity; F:protein binding; C:nucleus; C:mitochondrion; C:endoplasmic reticulum; C:cytosol; C:plasma membrane; P:glutathione metabolic process; P:obsolete peroxidase reaction; P:response to oxidative stress; C:chloroplast thylakoid membrane; C:chloroplast stroma; P:embryo development ending in seed dormancy; C:chloroplast envelope; P:cellular response to water deprivatio…
597	Vss_22603_c0_g1_i1	1975	141.45	141.02	Probable pectin methylesterase CGR3; Cotton Golgi-related 3	F:methyltransferase activity; P:pectin metabolic process; P:positive regulation of cellular process; P:positive regulation of developmental growth; P:cell wall organization; P:plant-type cell wall organization or biogenesis; C:bounding membrane of organelle; C:Golgi apparatus subcompartment
598	Vss_26139_c0_g1_i2	1423	141.40	140.97	Fructose-1,6-bisphosphatase, cytosolic; Short=FBPase; D-fructose-1,6-bisphosphate 1-phosphohydrolase	P:sucrose biosynthetic process; P:fructose metabolic process; P:fructose 6-phosphate metabolic process; P:mannose metabolic process; P:gluconeogenesis; P:glycolytic process; P:pentose-phosphate shunt; C:chloroplast stroma; C:thylakoid; C:chloroplast envelope; P:carbon utilization; P:dephosphorylation; P:starch biosynthetic process; P:reductive pentose-phosphate cycle; P:fructose 1,6-bisphosphate …
599	Vss_23761_c0_g1_i1	2800	141.16	140.74	26S proteasome regulatory subunit 6B homolog	C:proteasome complex; F:calmodulin binding; F:ATP binding; C:cell wall; C:nuclear envelope; C:nucleoplasm; C:nucleolus; C:Golgi apparatus; C:lipid droplet; C:spindle; C:cytosol; C:plasma membrane; P:protein targeting to peroxisome; C:plasmodesma; C:phragmoplast; C:chloroplast thylakoid membrane; P:pollen development; P:pollen tube growth; F:ATPase activity; P:ubiquitin-dependent ERAD pathway; P:r…
600	Vss_20864_c0_g1_i1	1107	141.14	140.72	Nucleoid-associated protein At2g24020, chloroplastic; Suppressor of tic40 protein 2; Flags: Precursor	F:DNA binding; F:protein binding; C:chloroplast thylakoid membrane; C:chloroplast stroma; C:chloroplast envelope; P:protein import into chloroplast stroma
601	Vss_17849_c0_g1_i1	1149	141.04	140.62	Superoxide dismutase [Cu-Zn]	F:superoxide dismutase activity; F:copper ion binding; C:extracellular space; C:endoplasmic reticulum; P:removal of superoxide radicals; P:obsolete oxidation-reduction process
602	Vss_31304_c0_g1_i1	951	140.92	140.49	UDP-glucose 6-dehydrogenase 4; Short=UDP-Glc dehydrogenase 4; Short=UDP-GlcDH 4; Short=UDPGDH 4; Os-UGD4	F:UDP-glucose 6-dehydrogenase activity; C:cell wall; C:nucleus; C:cytosol; P:starch metabolic process; P:sucrose metabolic process; P:glycosaminoglycan biosynthetic process; P:UDP-glucuronate biosynthetic process; P:nucleotide metabolic process; F:NAD binding; P:cell wall pectin metabolic process; P:obsolete oxidation-reduction process
603	Vss_30570_c2_g1_i1	1117	140.29	139.86	Beta-glucosidase 43; Short=AtBGLU43; Flags: Precursor	F:glucan exo-1,3-beta-glucosidase activity; F:beta-galactosidase activity; F:beta-mannosidase activity; P:starch metabolic process; P:sucrose metabolic process; P:galactose metabolic process; P:glycosaminoglycan catabolic process; P:glycosphingolipid metabolic process; C:beta-galactosidase complex; C:plant-type cell wall; P:alkaloid biosynthetic process; C:cytosolic ribosome; F:beta-D-fucosidase …
604	Vss_20535_c1_g1_i2	1389	139.98	139.55	Bifunctional pinoresinol-lariciresinol reductase 2; Short=PLR-Tp2; (+)-lariciresinol reductase; (+)-pinoresinol reductase; (-)-pinoresinol reductase	F:pinoresinol reductase activity; F:lariciresinol reductase activity; F:phenylcoumaran benzylic ether reductase activity; F:oxidoreductase activity, acting on NAD(P)H, oxygen as acceptor; P:(-)-pinoresinol catabolic process; P:(+)-pinoresinol catabolic process; P:(-)-lariciresinol catabolic process; P:(-)-lariciresinol biosynthetic process; P:(+)-lariciresinol catabolic process; P:(+)-lariciresin…
605	Vss_25251_c0_g1_i1	2679	139.90	139.48	ATP synthase subunit beta, chloroplastic; ATP synthase F1 sector subunit beta; F-ATPase subunit beta	C:mitochondrial proton-transporting ATP synthase complex, catalytic sector F(1); F:protein binding; F:ATP binding; C:mitochondrial respiratory chain complex I; C:Golgi apparatus; C:cytosol; C:chloroplast thylakoid membrane; C:chloroplast envelope; F:ATPase activity; P:mitochondrial ATP synthesis coupled proton transport; P:response to cadmium ion; F:proton-transporting ATP synthase activity, rota…
606	Vss_26424_c0_g1_i1	2831	139.87	139.44	Heat shock protein 81-1; Short=HSP81-1; Heat shock protein 82	F:ATP binding; C:cell wall; C:nucleolus; C:mitochondrion; C:endoplasmic reticulum; C:Golgi apparatus; C:cytosol; C:plasma membrane; C:chloroplast stroma; C:cell surface; P:regulation of meristem growth; F:ATPase activity; C:protein-containing complex; P:cellular response to heat; P:defense response to bacterium; C:perinuclear region of cytoplasm; P:protein stabilization; F:unfolded protein bindin…
607	Vss_19164_c0_g2_i1	905	139.64	139.22	60S ribosomal protein L37-3	F:mRNA binding; F:structural constituent of ribosome; P:translation; F:rRNA binding; C:cytosolic large ribosomal subunit; P:ribosome biogenesis; F:metal ion binding
608	Vss_28587_c0_g1_i1	233	139.64	139.21	Beta-glucosidase 16; Short=Os4bglu16; Flags: Precursor	P:carbohydrate metabolic process; P:coumarin biosynthetic process; P:lignin biosynthetic process; P:stilbene biosynthetic process; F:coniferin beta-glucosidase activity
609	Vss_19067_c0_g1_i1	1222	139.26	138.83	Golgi apparatus membrane protein-like protein ECHIDNA	C:trans-Golgi network; P:Golgi organization; P:protein secretion; P:unidimensional cell growth; P:vesicle-mediated transport; C:integral component of Golgi membrane; C:early endosome membrane
610	Vss_28611_c0_g1_i2	2660	138.90	138.47	Auxin-responsive protein IAA11; Indoleacetic acid-induced protein 11	F:transcription regulatory region sequence-specific DNA binding; C:nucleus; P:response to water deprivation; P:response to wounding; P:gravitropism; P:auxin-activated signaling pathway; P:response to jasmonic acid; P:embryonic pattern specification; P:xylem and phloem pattern formation; P:lateral root morphogenesis; F:identical protein binding; P:negative regulation of transcription, DNA-template…
611	Vss_19955_c0_g1_i3	1232	138.72	138.30	Non-specific lipid transfer protein-like 1; Short=OsLTPL1; Flags: Precursor	C:vacuole; P:proteolysis; F:peptidase activity; F:lipid binding; C:membrane; F:hydrolase activity; C:anchored component of membrane; C:aleurone grain membrane
612	Vss_21353_c1_g1_i1	2402	138.55	138.13	14-3-3-like protein	P:DNA damage checkpoint; F:DNA binding; F:phospholipase A2 activity; F:calcium ion binding; F:protein binding; F:ATP binding; C:nucleus; C:Golgi apparatus; C:cytosol; C:plasma membrane; P:activation of tryptophan 5-monooxygenase activity; F:protein kinase C inhibitor activity; P:phospholipid catabolic process; C:plasmodesma; P:cold acclimation; P:brassinosteroid mediated signaling pathway; P:regu…
613	Vss_21428_c0_g1_i2	1742	138.35	137.94	Dihydroflavonol 4-reductase; Short=DFR; Dihydrokaempferol 4-reductase; Flavanone 4-reductase; Short=FNR	F:protein binding; P:anthocyanin-containing compound biosynthetic process; F:racemase and epimerase activity; F:anthocyanidin reductase activity; C:extrinsic component of endoplasmic reticulum membrane; F:dihydrokaempferol 4-reductase activity; P:seed development; F:NADP binding; P:sporopollenin biosynthetic process
614	Vss_21004_c0_g1_i2	1426	138.31	137.89	Proteasome subunit alpha type-2; 20S proteasome alpha subunit B; 20S proteasome subunit alpha-2	F:threonine-type endopeptidase activity; F:ribonuclease activity; C:nucleus; C:vacuole; P:response to zinc ion; P:proteasomal ubiquitin-independent protein catabolic process; C:proteasome core complex, alpha-subunit complex; C:cytosolic ribosome; P:defense response to bacterium; C:polysomal ribosome; P:proteasome-mediated ubiquitin-dependent protein catabolic process; P:regulation of RNA metaboli…
615	Vss_22492_c0_g1_i1	1212	138.17	137.75	30S ribosomal protein 3-1, chloroplastic; Plastid-specific 30S ribosomal protein 3-1; Short=PSRP-3 1; Flags: Precursor	F:structural constituent of ribosome; C:ribosome; C:chloroplast thylakoid membrane; C:chloroplast stroma; F:rRNA binding; P:plastid translation; P:ribosome biogenesis
616	Vss_30129_c1_g3_i3	710	138.14	137.72	Uncharacterized protein At5g39570	F:phosphatidic acid binding
617	Vss_21403_c0_g1_i1	1832	138.11	137.69	Translocase of chloroplast 34, chloroplastic; Short=AtToc34; 34 kDa chloroplast outer envelope protein; GTP-binding protein OEP34; Plastid protein import 3	F:GTPase activity; F:GTP binding; C:chloroplast outer membrane; F:P-P-bond-hydrolysis-driven protein transmembrane transporter activity; P:chloroplast localization; F:identical protein binding; P:protein targeting to chloroplast
618	Vss_23861_c0_g1_i2	1924	138.03	137.61	Caffeoylshikimate esterase; Lysophospholipase 2; Short=LysoPL2	F:2-acylglycerol O-acyltransferase activity; F:lysophospholipase activity; C:endoplasmic reticulum; C:Golgi apparatus; C:plasma membrane; P:phospholipid catabolic process; C:plasmodesma; P:response to zinc ion; P:response to hydrogen peroxide; P:obsolete acyl-carrier-protein biosynthetic process; P:glycerolipid metabolic process; P:response to cadmium ion; F:caffeoyl-CoA: alcohol caffeoyl transfe…
619	Vss_28958_c0_g1_i1	1687	137.95	137.54	Probable small nuclear ribonucleoprotein G; Short=snRNP-G; Sm protein G; Short=Sm-G; Short=SmG	P:spliceosomal snRNP assembly; F:mRNA binding; C:U5 snRNP; C:U1 snRNP; C:U2 snRNP; C:U4 snRNP; C:U12-type spliceosomal complex; C:cytosol; P:response to water deprivation; P:cold acclimation; C:SMN-Sm protein complex; P:hyperosmotic salinity response; C:P granule; C:U2-type prespliceosome; C:precatalytic spliceosome; C:catalytic step 2 spliceosome; C:spliceosomal tri-snRNP complex
620	Vss_20915_c0_g1_i1	1430	137.79	137.38	SKP1-like protein 20; SKP1-like 20	P:microtubule cytoskeleton organization; C:nucleolus; C:spindle; C:cytosol; C:plasma membrane; P:chromosome segregation; P:regulation of mitotic cell cycle; C:phragmoplast; P:auxin-activated signaling pathway; P:embryo development ending in seed dormancy; P:ethylene-activated signaling pathway; P:viral process; P:protein ubiquitination; C:SCF ubiquitin ligase complex; P:SCF-dependent proteasomal …
621	Vss_22859_c0_g1_i1	1826	137.78	137.36	Protein LIFEGUARD 3; Short=AtLFG3	F:protein binding; P:brassinosteroid mediated signaling pathway; P:unidimensional cell growth; C:membrane; P:cellular response to unfolded protein; P:defense response to fungus; P:negative regulation of cell death; P:regulation of plant organ morphogenesis
622	Vss_19234_c0_g1_i2	879	137.68	137.26	Dolichyl-diphosphooligosaccharide--protein glycosyltransferase subunit 4A	C:endoplasmic reticulum; C:endoplasmic reticulum membrane; C:integral component of membrane
623	Vss_28066_c2_g2_i4	1069	137.58	137.17	DNA-directed RNA polymerases II, IV and V subunit 6A; RNA polymerase Rpb6	C:RNA polymerase IV complex; C:RNA polymerase V complex; F:DNA binding; F:DNA-directed 5'-3' RNA polymerase activity; C:RNA polymerase II, core complex; C:RNA polymerase III complex; C:RNA polymerase I complex; P:purine nucleobase metabolic process; P:pyrimidine nucleobase metabolic process; P:transcription, DNA-templated
624	Vss_21663_c0_g1_i1	2173	137.59	137.17	Spermidine synthase 1; Short=SPDSY 1; Putrescine aminopropyltransferase 1	F:spermidine synthase activity; F:protein binding; C:cytoplasm; C:plasma membrane; P:arginine metabolic process; P:proline metabolic process; P:spermine biosynthetic process; P:spermidine biosynthetic process; P:putrescine biosynthetic process; P:alkaloid biosynthetic process; P:phloem or xylem histogenesis; F:spermine synthase activity; P:beta-alanine metabolic process; F:putrescine N-methyltran…
625	Vss_30629_c0_g1_i1	4881	137.08	136.66	ABC transporter B family member 19; Short=ABC transporter ABCB.19; Short=AtABCB19; Multidrug resistance protein 11; P-glycoprotein 19	F:protein binding; F:ATP binding; C:mitochondrion; C:vacuolar membrane; C:plasma membrane; P:regulation of cell size; C:plasmodesma; P:response to blue light; P:photomorphogenesis; P:positive gravitropism; P:response to far red light; P:auxin efflux; F:auxin influx transmembrane transporter activity; F:auxin efflux transmembrane transporter activity; P:basipetal auxin transport; P:acropetal auxin…
626	Vss_30682_c4_g1_i1	972	137.02	136.61	Tubulin beta-5 chain; Beta-5-tubulin	P:microtubule cytoskeleton organization; P:mitotic cell cycle; F:GTPase activity; F:structural constituent of cytoskeleton; F:protein binding; F:GTP binding; C:Golgi apparatus; C:microtubule; C:plasma membrane; P:response to cold; P:response to ethylene; C:tubulin complex; P:seed trichome elongation
627	Vss_26630_c0_g1_i1	2527	136.82	136.41	Chloroplast stem-loop binding protein of 41 kDa b, chloroplastic; Short=CSP41-b; Heteroglycan-interacting protein 1.3; Protein CHLOROPLAST RNA BINDING; Protein Gb5f; Flags: Precursor	F:RNA binding; F:catalytic activity; P:response to stress; C:chloroplast; C:plastid envelope; P:response to abiotic stimulus; P:plastid organization; P:gene expression; P:cellular nitrogen compound metabolic process; P:primary metabolic process
628	Vss_22606_c0_g1_i1	1234	136.17	135.76	Flowering time control protein FCA; Short=OsFCA; Short=rFCA	F:single-stranded DNA binding; F:mRNA binding; F:copper ion binding; F:protein binding; F:ATP binding; C:nucleus; C:mitochondrion; P:response to cold; P:response to bacterium; P:positive regulation of gene expression; P:cytidine to uridine editing; P:regulation of cellular protein metabolic process; P:negative regulation of biological process; P:regulation of post-embryonic development; P:positiv…
629	Vss_22273_c1_g2_i2	1777	136.13	135.72	Probable lipoxygenase 6	F:protein binding; P:isoprenoid biosynthetic process; C:chloroplast; P:pollen development; P:response to wounding; P:response to bacterium; P:response to fungus; P:response to high light intensity; P:response to jasmonic acid; P:anther dehiscence; P:response to ozone; F:linoleate 13S-lipoxygenase activity; P:lipid oxidation; F:metal ion binding; P:stamen filament development
630	Vss_21066_c0_g3_i1	210	135.60	135.19	Putative ATP synthase protein YMF19; Mitochondrial protein YMF19	C:mitochondrial proton-transporting ATP synthase complex, coupling factor F(o); F:ATP binding; C:vacuole; P:ATP biosynthetic process; P:ion transport; C:integral component of membrane; F:cobalt ion binding
631	Vss_22718_c2_g1_i2	1400	135.16	134.75	Thioredoxin-like protein AAED1, chloroplastic; AhpC/TSA antioxidant enzyme domain-containing protein 1; Flags: Precursor	P:obsolete oxidation-reduction process
632	Vss_21865_c3_g1_i2	235	134.90	134.49	Polyubiquitin; Contains: Ubiquitin; Flags: Precursor	C:cell wall; C:nucleolus; C:vacuolar membrane; C:cytosol; P:ubiquitin-dependent protein catabolic process; P:response to UV-B; P:protein ubiquitination; F:protein tag; F:ubiquitin protein ligase binding
633	Vss_22898_c2_g1_i1	298	133.81	133.41	Tubulin alpha-1 chain	P:microtubule cytoskeleton organization; P:mitotic cell cycle; F:GTPase activity; F:structural constituent of cytoskeleton; F:GTP binding; C:cytoplasm; C:microtubule
634	Vss_25048_c0_g1_i1	2595	133.80	133.40	Nuclear transport factor 2; Short=AtNTF2	F:RNA binding; C:cytoplasm; C:intracellular membrane-bounded organelle
635	Vss_28654_c5_g2_i1	1148	133.75	133.34	ATP synthase subunit alpha, mitochondrial	C:mitochondrial proton-transporting ATP synthase complex, catalytic sector F(1); F:ATP binding; C:plasma membrane; C:chloroplast thylakoid membrane; P:ATP synthesis coupled proton transport; F:ATPase activity; F:ADP binding; F:proton-transporting ATP synthase activity, rotational mechanism; F:chaperone binding
636	Vss_22319_c0_g1_i1	2306	133.38	132.98	Dihydroflavonol 4-reductase; Short=DFR; Dihydrokaempferol 4-reductase; Flavanone 4-reductase; Short=FNR	C:Golgi apparatus; C:cytosol; P:nucleotide-sugar biosynthetic process; C:membrane; F:oxidoreductase activity; F:lyase activity; P:cell wall organization
637	Vss_22412_c0_g1_i3	1037	133.13	132.73	40S ribosomal protein S15a-1	F:structural constituent of ribosome; C:cell wall; C:mitochondrion; C:vacuolar membrane; C:Golgi apparatus; C:plasma membrane; P:translation; C:plasmodesma; C:cytosolic small ribosomal subunit; P:ribosome biogenesis; C:polysomal ribosome
638	Vss_27057_c1_g1_i2	3544	133.07	132.67	3-hydroxyisobutyryl-CoA hydrolase-like protein 3, mitochondrial; Flags: Precursor	F:3-hydroxyisobutyryl-CoA hydrolase activity; C:cell wall; C:cytosol; P:isoleucine catabolic process; P:leucine catabolic process; P:valine catabolic process; P:response to abiotic stimulus; P:response to organic substance; P:beta-alanine metabolic process; C:intracellular membrane-bounded organelle; P:regulation of cellular process; F:aspartic-type peptidase activity; P:defense response to other…
639	Vss_30118_c0_g1_i1	1161	132.84	132.43	Proteasome subunit alpha type-4-2; 20S proteasome alpha subunit C; 20S proteasome subunit alpha-3	F:threonine-type endopeptidase activity; F:ribonuclease activity; C:nucleus; C:vacuole; P:response to zinc ion; P:proteasomal ubiquitin-independent protein catabolic process; C:proteasome core complex, alpha-subunit complex; C:cytosolic ribosome; C:polysomal ribosome; P:proteasome-mediated ubiquitin-dependent protein catabolic process; P:response to cadmium ion; P:regulation of RNA metabolic proc…
640	Vss_21865_c3_g1_i1	685	132.70	132.30	Polyubiquitin; Contains: Ubiquitin; Flags: Precursor	F:structural constituent of ribosome; C:cell wall; C:nucleolus; C:vacuolar membrane; C:ribosome; P:translation; P:ubiquitin-dependent protein catabolic process; P:response to UV-B; P:protein ubiquitination; F:protein tag; F:ubiquitin protein ligase binding; P:ribosome biogenesis
641	Vss_23592_c0_g1_i2	1515	132.60	132.20	Senescence-specific cysteine protease SAG39; Cysteine proteinase SAG39; Protein SENESCENCE-ASSOCIATED GENE 39; Flags: Precursor	C:P-body; F:cysteine-type endopeptidase activity; F:protein binding; C:nucleus; C:endoplasmic reticulum; C:cytosol; P:proteolysis; C:plant-type cell wall; C:plasmodesma; P:pollen development; P:plant-type hypersensitive response; P:response to ethylene; P:response to auxin; P:response to cytokinin; P:response to abscisic acid; P:response to gibberellin; P:response to sucrose; P:response to glucos…
642	Vss_23462_c0_g1_i6	2540	132.44	132.04	NADP-dependent glyceraldehyde-3-phosphate dehydrogenase; Glyceraldehyde-3-phosphate dehydrogenase [NADP(+)]; Non-phosphorylating glyceraldehyde 3-phosphate dehydrogenase; Triosephosphate dehydrogenase	C:cytosol; P:glycolytic process; P:response to stress; P:multicellular organism development; F:glyceraldehyde-3-phosphate dehydrogenase (NADP+) (non-phosphorylating) activity; F:lactaldehyde dehydrogenase activity; C:plastid; P:response to abiotic stimulus; P:response to chemical; P:obsolete oxidation-reduction process
643	Vss_21947_c0_g1_i1	1578	132.23	131.83	50S ribosomal protein L13, chloroplastic; CL13; Protein EMBRYO DEFECTIVE 1473; Flags: Precursor	F:mRNA binding; F:structural constituent of ribosome; C:chloroplast stroma; C:thylakoid; C:chloroplast envelope; P:negative regulation of translation; C:cytosolic large ribosomal subunit; P:ribosome biogenesis
644	Vss_19072_c0_g1_i1	1846	132.08	131.68	Dihydroflavonol 4-reductase; Short=DFR; Dihydrokaempferol 4-reductase; Flavanone 4-reductase; Short=FNR	F:protein binding; C:endoplasmic reticulum; C:cytosol; P:defense response; P:response to cold; P:coumarin biosynthetic process; P:lignin biosynthetic process; P:stilbene biosynthetic process; P:flavonoid biosynthetic process; F:oxidoreductase activity, acting on the CH-OH group of donors, NAD or NADP as acceptor; F:cinnamoyl-CoA reductase activity; P:negative regulation of circadian rhythm; P:see…
645	Vss_21011_c0_g1_i1	1525	131.31	130.91	Histone H2B.11	C:nucleosome; F:DNA binding; C:nucleolus; P:nucleosome assembly; C:plasmodesma; C:chloroplast thylakoid; C:chloroplast stroma; F:protein heterodimerization activity
646	Vss_26534_c0_g1_i1	3204	131.30	130.90	26S proteasome regulatory subunit 6B homolog	C:proteasome complex; F:calmodulin binding; F:ATP binding; C:cell wall; C:nuclear envelope; C:nucleoplasm; C:nucleolus; C:Golgi apparatus; C:lipid droplet; C:spindle; C:cytosol; C:plasma membrane; P:protein targeting to peroxisome; P:female gamete generation; P:response to heat; C:plasmodesma; C:phragmoplast; C:chloroplast thylakoid membrane; P:pollen development; P:pollen tube growth; P:leaf mor…
647	Vss_19545_c0_g1_i1	1016	130.72	130.33	Probable small nuclear ribonucleoprotein F; Short=snRNP-F; Sm protein F; Short=Sm-F; Short=SmF	P:spliceosomal snRNP assembly; C:P-body; F:RNA binding; C:U1 snRNP; C:U6 snRNP; C:nucleolus; C:sno(s)RNA-containing ribonucleoprotein complex; P:maturation of SSU-rRNA; C:U4/U6 x U5 tri-snRNP complex; C:catalytic step 2 spliceosome
648	Vss_18203_c0_g1_i2	1663	130.70	130.30	Probable phospholipid hydroperoxide glutathione peroxidase; Short=PHGPx	F:glutathione peroxidase activity; F:protein binding; C:nucleus; C:mitochondrion; C:endoplasmic reticulum; C:cytosol; C:plasma membrane; P:glutathione metabolic process; P:obsolete peroxidase reaction; P:response to oxidative stress; C:chloroplast thylakoid membrane; C:chloroplast stroma; P:embryo development ending in seed dormancy; C:chloroplast envelope; P:cellular response to water deprivatio…
649	Vss_16730_c0_g1_i1	1022	130.66	130.26	NADH dehydrogenase [ubiquinone] 1 beta subcomplex subunit 10-B	C:mitochondrial respiratory chain complex I; P:photorespiration; P:obsolete oxidation-reduction process
650	Vss_23639_c0_g1_i1	1749	130.59	130.20	Guanine nucleotide-binding protein subunit beta-like protein	P:microtubule cytoskeleton organization; P:positive regulation of protein phosphorylation; F:mRNA binding; F:structural constituent of ribosome; F:MAP-kinase scaffold activity; F:protein kinase C binding; F:protein binding; C:plasma membrane; C:cilium; C:chloroplast; P:response to glucose; P:seed germination; P:positive regulation of signal transduction; P:vegetative to reproductive phase transit…
651	Vss_20002_c0_g1_i1	1751	130.59	130.19	16 kDa phloem protein 2; Short=AtPP16-2; Short=Phloem protein 16-2	C:vacuole; C:plasma membrane; P:defense response; F:lipid binding; C:endomembrane system; F:ion binding; P:regulation of cellular process
652	Vss_26007_c0_g1_i1	1736	130.49	130.10	L-type lectin-domain containing receptor kinase S.4; Short=LecRK-S.4; Flags: Precursor	P:defense response to oomycetes; F:protein serine/threonine kinase activity; F:protein binding; C:cytosol; C:plasma membrane; P:serine family amino acid metabolic process; P:response to organonitrogen compound; F:carbohydrate binding; P:defense response to bacterium; P:protein autophosphorylation; P:regulation of response to stimulus; P:regulation of cellular process; C:pollen aperture; P:pollen …
653	Vss_21865_c0_g1_i1	221	130.28	129.89	Ubiquitin-40S ribosomal protein S27a; Contains: Ubiquitin; Contains: 40S ribosomal protein S27a; Flags: Precursor	F:structural constituent of ribosome; C:nucleolus; C:Golgi apparatus; C:plasma membrane; P:translation; P:ubiquitin-dependent protein catabolic process; C:plasmodesma; P:protein ubiquitination; C:cytosolic large ribosomal subunit; F:protein tag; F:ubiquitin protein ligase binding; P:ribosome biogenesis; F:metal ion binding
654	Vss_27685_c0_g1_i2	846	130.07	129.68	Calcium-dependent protein kinase 15; Short=OsCDPK15; Short=OsCPK15	F:calmodulin-dependent protein kinase activity; F:calcium ion binding; F:calmodulin binding; F:ATP binding; C:nucleus; C:vacuole; C:cytosol; C:plasma membrane; P:serine family amino acid metabolic process; P:abscisic acid-activated signaling pathway; F:calcium-dependent protein serine/threonine kinase activity; P:regulation of anion channel activity; P:peptidyl-serine phosphorylation; P:intracell…
655	Vss_27474_c0_g1_i1	1964	129.14	128.75	Violaxanthin de-epoxidase, chloroplastic; Flags: Precursor	P:fatty acid metabolic process; P:response to heat; C:chloroplast thylakoid membrane; P:xanthophyll cycle; P:chlorophyll metabolic process; F:protein domain specific binding; C:thylakoid lumen; F:violaxanthin de-epoxidase activity; P:obsolete oxidation-reduction process
656	Vss_18819_c0_g1_i1	1595	129.06	128.67	60S ribosomal protein L6, mitochondrial	F:structural constituent of ribosome; C:ribosome; P:translation; C:chloroplast stroma; P:embryo development ending in seed dormancy; C:chloroplast envelope; F:rRNA binding; P:ribosome biogenesis
657	Vss_23426_c0_g2_i1	2196	128.78	128.39	Alpha-galactosidase; Alpha-D-galactoside galactohydrolase; Melibiase; Flags: Precursor	F:hydrolase activity, hydrolyzing O-glycosyl compounds; P:carbohydrate metabolic process; C:plant-type cell wall; P:response to fungus; P:positive regulation of flower development; P:leaf morphogenesis; C:apoplast; F:raffinose alpha-galactosidase activity; P:cell wall organization
658	Vss_21841_c0_g1_i1	1490	128.72	128.33	Ubiquitin-conjugating enzyme E2 2; E2 ubiquitin-conjugating enzyme 2; Ubiquitin carrier protein 2; Ubiquitin-conjugating enzyme E2-17 kDa 2; Ubiquitin-protein ligase 2	P:protein polyubiquitination; F:ATP binding; C:nucleus; C:vacuole; C:cytosol; P:postreplication repair; P:ubiquitin-dependent protein catabolic process; P:endosperm development; P:red or far-red light signaling pathway; P:response to iron ion; P:root epidermal cell differentiation; P:regulation of photomorphogenesis; P:vegetative to reproductive phase transition of meristem; P:protein sumoylation…
659	Vss_20389_c0_g1_i1	680	128.61	128.22	Eukaryotic translation initiation factor 1A; Short=eIF-1A; Eukaryotic translation initiation factor 4C; Short=eIF-4C	F:translation initiation factor activity; C:ribosome; P:regulation of translational initiation
660	Vss_25154_c0_g2_i1	1162	128.39	128.00	L-ascorbate oxidase; Short=ASO; Short=Ascorbase; Flags: Precursor	F:copper ion binding; C:extracellular region; C:vacuolar membrane; C:plasmodesma; P:cellular process; F:oxidoreductase activity; C:anchored component of plasma membrane; P:obsolete oxidation-reduction process
661	Vss_24964_c0_g1_i1	2034	127.79	127.40	Shikimate O-hydroxycinnamoyltransferase; Hydroxycinnamoyl transferase; Hydroxycinnamoyl-Coenzyme A shikimate/quinate hydroxycinnamoyltransferase	C:cytoplasm; P:alkaloid biosynthetic process; P:suberin biosynthetic process; F:O-acetyltransferase activity; P:obsolete acyl-carrier-protein biosynthetic process; F:13-hydroxylupinine O-tigloyltransferase activity; F:O-hydroxycinnamoyltransferase activity; P:cell wall pectin biosynthetic process; P:biological regulation; F:caffeoyl-CoA: alcohol caffeoyl transferase activity; P:alkyl caffeate est…
662	Vss_22045_c0_g1_i1	2320	127.71	127.33	3)-beta-glucan endohydrolase; Short=(1-	C:endoplasmic reticulum; P:starch metabolic process; P:sucrose metabolic process; P:(1->3)-beta-D-glucan catabolic process; P:embryo development ending in seed dormancy; P:pollen exine formation; F:protein homodimerization activity; F:glucan endo-1,3-beta-D-glucosidase activity; C:anchored component of plasma membrane; P:defense response to fungus
663	Vss_19442_c0_g1_i1	796	127.49	127.11	Non-specific lipid-transfer protein 2; Short=LTP 2; Flags: Precursor	C:cell wall; P:lipid transport; F:lipid binding; P:response to water deprivation; P:response to salt stress; P:response to abscisic acid; C:apoplast
664	Vss_22842_c0_g1_i1	1217	127.13	126.75	Protein BUNDLE SHEATH DEFECTIVE 2, chloroplastic; Short=ZmBSD2; Flags: Precursor	F:protein binding; C:chloroplast stroma; F:protein folding chaperone; F:metal ion binding; P:chaperone-mediated protein folding; C:chaperone complex; P:ribulose bisphosphate carboxylase complex assembly; F:polysome binding
665	Vss_27819_c0_g1_i1	1372	126.94	126.55	Eukaryotic translation initiation factor 6; Short=eIF-6	P:ribosomal subunit export from nucleus; P:maturation of 5.8S rRNA; P:maturation of LSU-rRNA; F:translation initiation factor activity; C:nucleolus; C:cytosol; C:ribosome; P:regulation of translational initiation; P:embryo development ending in seed dormancy; C:preribosome, large subunit precursor; P:mature ribosome assembly; F:ribosome binding; F:ribosomal large subunit binding; P:cellular respo…
666	Vss_22171_c0_g1_i1	1449	126.85	126.47	Cytochrome b6-f complex iron-sulfur subunit, chloroplastic; Plastohydroquinone:plastocyanin oxidoreductase iron-sulfur protein; Rieske iron-sulfur protein; Short=ISP; Short=RISP; Flags: Precursor	F:protein binding; C:mitochondrial respiratory chain complex III; C:plasma membrane; P:obsolete electron transport; P:mitochondrial electron transport, ubiquinol to cytochrome c; F:ubiquinol-cytochrome-c reductase activity; P:aerobic respiration; P:response to heat; C:cytochrome b6f complex; C:photosystem II; C:chloroplast thylakoid membrane; P:photosynthetic electron transport chain; C:chloropla…
667	Vss_24172_c0_g1_i1	1815	126.82	126.43	Magnesium-chelatase subunit ChlI, chloroplastic; Short=Mg-chelatase subunit I-1; Mg-protoporphyrin IX chelatase subunit ChlI; Flags: Precursor	F:ATP binding; C:cell wall; C:chloroplast thylakoid; C:chloroplast stroma; C:magnesium chelatase complex; P:photosynthesis; P:chlorophyll biosynthetic process; F:magnesium chelatase activity; F:ATPase activity
668	Vss_24058_c0_g2_i2	1680	126.80	126.42	50S ribosomal protein L11, chloroplastic; CL11; Flags: Precursor	P:ribosomal large subunit assembly; F:structural constituent of ribosome; P:translation; C:chloroplast stroma; C:chloroplast envelope; C:cytosolic large ribosomal subunit; F:large ribosomal subunit rRNA binding
669	Vss_31856_c0_g1_i1	1500	126.66	126.27	Non-functional NADPH-dependent codeinone reductase 2	C:nucleus; C:cytosol; P:gluconeogenesis; P:glycolytic process; F:alcohol dehydrogenase (NADP+) activity; P:response to cold; P:response to water deprivation; C:chloroplast; P:response to salt stress; F:steroid dehydrogenase activity; P:siderophore biosynthetic process; P:caprolactam catabolic process; F:3''-deamino-3''-oxonicotianamine reductase activity; P:cellular response to zinc ion starvatio…
670	Vss_22876_c0_g1_i1	1831	126.61	126.23	Probable sodium/metabolite cotransporter BASS5, chloroplastic; Bile acid-sodium symporter family protein 5; Flags: Precursor	P:plasma membrane pyruvate transport; C:chloroplast thylakoid; C:chloroplast envelope; F:symporter activity; C:membrane; C:integral component of membrane; P:glucosinolate biosynthetic process; F:glycolate transmembrane transporter activity; F:pyruvate transmembrane transporter activity; P:response to stimulus; P:pantothenate import across plasma membrane
671	Vss_22553_c0_g1_i1	2029	126.29	125.90	26S proteasome regulatory subunit 6A homolog; Tat-binding protein homolog 1; Short=TBP-1	F:ATP binding; C:cell wall; C:nucleus; C:cytosol; C:plasma membrane; P:female gamete generation; C:proteasome regulatory particle, base subcomplex; P:response to heat; C:plasmodesma; P:embryo sac development; P:pollen development; P:leaf morphogenesis; P:maintenance of root meristem identity; P:glucose mediated signaling pathway; P:lateral root formation; F:ATPase activity; F:TBP-class protein bi…
672	Vss_28723_c0_g1_i3	2940	126.13	125.75	Transmembrane 9 superfamily member 11; Endomembrane protein 6; Transmembrane nine protein 11; Short=AtTMN11; Flags: Precursor	C:Golgi membrane; C:nucleus; C:vacuolar membrane; C:trans-Golgi network; C:cytosol; P:cellular copper ion homeostasis; P:cellular zinc ion homeostasis; C:plasmodesma; C:endosome membrane; C:integral component of membrane; C:Golgi cisterna; P:protein localization to membrane
673	Vss_18603_c0_g1_i1	889	126.08	125.69	Histone H3.2	C:chromosome, centromeric region; C:nucleosome; F:DNA binding; P:rRNA transcription; P:double fertilization forming a zygote and endosperm; C:chromocenter; C:rDNA protrusion; P:centromere complex assembly; F:protein heterodimerization activity; P:pollen sperm cell differentiation; C:generative cell nucleus; P:cell division; P:meiotic chromosome separation
674	Vss_25142_c1_g2_i1	684	125.52	125.14	Ubiquinol-cytochrome c reductase complex 6.7 kDa protein; Short=CR6	C:mitochondrion; C:mitochondrial inner membrane; C:membrane; C:integral component of membrane; P:obsolete oxidation-reduction process; C:respirasome
675	Vss_25893_c3_g1_i4	684	125.39	125.01	Glutamate decarboxylase; Short=GAD	F:glutamate decarboxylase activity; F:calmodulin binding; C:nucleus; C:cytosol; P:alanine metabolic process; P:aspartate metabolic process; P:glutamate catabolic process; C:plasmodesma; P:beta-alanine metabolic process; P:taurine metabolic process; F:pyridoxal phosphate binding; P:response to cadmium ion
676	Vss_6905_c1_g1_i1	1838	125.25	124.87	3)-beta-glucan endohydrolase; Short=(1-	F:hydrolase activity, hydrolyzing O-glycosyl compounds; C:cytoplasm; C:plasma membrane; P:carbohydrate metabolic process; P:cellular process; C:anchored component of membrane; C:intracellular membrane-bounded organelle; P:defense response to other organism
677	Vss_27419_c1_g1_i1	1614	125.06	124.68	Nucleolin 2; Protein NUCLEOLIN LIKE 2	P:endonucleolytic cleavage involved in rRNA processing; C:chromatin; F:double-stranded DNA binding; F:single-stranded DNA binding; F:single-stranded RNA binding; F:mRNA binding; F:copper ion binding; F:ATP binding; C:nucleolus; C:mitochondrion; P:response to osmotic stress; P:response to water deprivation; P:cold acclimation; P:response to abscisic acid; P:seed germination; P:cotyledon vascular t…
678	Vss_29897_c0_g1_i3	1962	125.02	124.64	Superoxide dismutase [Cu-Zn], chloroplastic; Flags: Precursor	F:superoxide dismutase activity; F:copper ion binding; C:extracellular space; C:chloroplast stroma; C:thylakoid; P:response to iron ion; P:removal of superoxide radicals; P:gene silencing by miRNA; P:response to copper ion; C:apoplast; P:obsolete oxidation-reduction process; P:cellular response to sucrose stimulus; P:cellular response to ozone; P:cellular response to salt stress; P:cellular respo…
679	Vss_24569_c0_g1_i2	2462	124.77	124.39	Triacylglycerol lipase 1; Flags: Precursor	F:phospholipase activity; F:triglyceride lipase activity; C:extracellular region; P:phospholipid catabolic process; P:response to gibberellin; P:regulation of seed germination; P:glycerolipid metabolic process; F:galactolipase activity; P:regulation of seed dormancy process
680	Vss_23343_c0_g2_i2	214	124.70	124.32	Probable mannose-1-phosphate guanylyltransferase 2	F:mannose-1-phosphate guanylyltransferase activity; F:protein binding; F:GTP binding; C:nucleus; C:cytosol; P:fructose metabolic process; P:mannose metabolic process; P:GDP-mannose biosynthetic process; P:response to heat; P:response to salt stress; P:response to jasmonic acid; P:response to ozone; P:L-ascorbic acid biosynthetic process; P:cellulose biosynthetic process; P:defense response to bac…
681	Vss_30907_c0_g1_i1	1012	123.80	123.43	Bet1-like protein At4g14600	C:plasma membrane; P:protein transport; C:integral component of Golgi membrane; P:vacuolar sequestering of sodium ion; P:positive regulation of response to salt stress
682	Vss_28629_c0_g1_i1	3283	123.60	123.23	ABC transporter G family member 11; Short=ABC transporter ABCG.11; Short=AtABCG11; Protein CUTICULAR DEFECT AND ORGAN FUSION 1; Protein DESPERADO; Protein PERMEABLE LEAVES 1; White-brown complex homolog protein 11; Short=AtWBC11	F:ATP binding; C:vacuole; C:endoplasmic reticulum; C:plasmodesma; C:chloroplast; P:response to wounding; P:response to salt stress; P:response to abscisic acid; P:hormone-mediated signaling pathway; C:external side of plasma membrane; P:wax biosynthetic process; P:stem vascular tissue pattern formation; P:suberin biosynthetic process; P:cotyledon vascular tissue pattern formation; F:fatty acid tr…
683	Vss_21943_c0_g1_i1	587	123.59	123.22	Ras-related protein RHN1	P:cytokinesis by cell plate formation; F:GTPase activity; F:protein binding; F:GTP binding; C:nucleus; C:endoplasmic reticulum; C:cytosol; C:plasma membrane; P:intracellular protein transport; P:endocytosis; P:vacuole organization; C:cell plate; C:plasmodesma; C:cytoplasmic side of endosome membrane; P:endomembrane system organization; C:endocytic vesicle; C:early endosome membrane; C:multivesicu…
684	Vss_21239_c0_g2_i1	826	123.08	122.71	Protein BOLA2	F:protein binding; C:nucleus; C:cytosol; P:cellular iron ion homeostasis; P:response to oxidative stress; P:response to iron ion; P:[2Fe-2S] cluster assembly; F:iron-sulfur cluster binding
685	Vss_22832_c1_g2_i1	813	123.04	122.67	40S ribosomal protein S21	P:endonucleolytic cleavage in ITS1 to separate SSU-rRNA from 5.8S rRNA and LSU-rRNA from tricistronic rRNA transcript (SSU-rRNA, 5.8S rRNA, LSU-rRNA); P:endonucleolytic cleavage to generate mature 3'-end of SSU-rRNA from (SSU-rRNA, 5.8S rRNA, LSU-rRNA); F:structural constituent of ribosome; C:nucleus; P:translation; P:chloroplast organization; C:cytosolic small ribosomal subunit; C:polysomal ribo…
686	Vss_27928_c0_g1_i1	1881	123.01	122.64	Transmembrane 9 superfamily member 2; Endomembrane protein 8; Transmembrane nine protein 2; Short=AtTMN2; Flags: Precursor	C:Golgi membrane; C:vacuolar membrane; C:trans-Golgi network; C:plant-type cell wall; C:plasmodesma; P:response to nematode; C:endosome membrane; C:integral component of membrane; P:cellular transition metal ion homeostasis; P:protein localization to membrane
687	Vss_21689_c0_g1_i2	1212	122.88	122.51	Histone H1	C:chromosome, telomeric region; C:nucleosome; F:transcription regulatory region sequence-specific DNA binding; F:double-stranded telomeric DNA binding; C:nucleolus; C:mitochondrion; P:nucleosome assembly; P:regulation of transcription by RNA polymerase II; P:nucleosome positioning; P:chromosome condensation; F:nucleosomal DNA binding; P:negative regulation of chromatin silencing; F:activating tra…
688	Vss_28537_c3_g3_i1	664	122.87	122.49	Polyubiquitin; Contains: Ubiquitin; Flags: Precursor	C:cell wall; C:nucleolus; C:vacuolar membrane; C:plasma membrane; P:ubiquitin-dependent protein catabolic process; P:response to UV-B; P:protein ubiquitination; F:protein tag; F:ubiquitin protein ligase binding
689	Vss_22562_c1_g1_i2	1224	122.86	122.48	Protein SPIRAL1-like 2	C:spindle microtubule; C:phragmoplast; C:preprophase band; P:unidimensional cell growth; C:cortical microtubule, transverse to long axis; P:cortical microtubule organization; P:anisotropic cell growth; P:cellular response to salt stress
690	Vss_20512_c1_g1_i1	1253	122.83	122.46	Binding partner of ACD11 1	F:nucleic acid binding; F:protein binding; C:cytoplasm; C:plasma membrane; P:negative regulation of plant-type hypersensitive response; P:defense response to fungus
691	Vss_28739_c1_g1_i1	4198	122.59	122.21	Plasma membrane ATPase; Proton pump	F:magnesium ion binding; F:protein binding; F:ATP binding; C:nucleus; C:Golgi apparatus; C:plasma membrane; P:oxidative phosphorylation; P:vacuole organization; P:vacuolar acidification; F:proton-exporting ATPase activity, phosphorylative mechanism; P:response to water deprivation; C:plasmodesma; P:response to salt stress; C:plant-type vacuole membrane; P:response to abscisic acid; P:proanthocyan…
692	Vss_20247_c1_g1_i2	697	122.22	121.85	3)-beta-glucan endohydrolase; Short=(1-	F:(1->3)-beta-D-glucan binding; C:cytoplasm; P:starch metabolic process; P:sucrose metabolic process; P:(1->3)-beta-D-glucan catabolic process; C:plant-type cell wall; C:plasmodesma; F:protein homodimerization activity; F:glucan endo-1,3-beta-D-glucosidase activity; C:membrane-bounded organelle; C:intracellular organelle; C:anchored component of plasma membrane; P:callose deposition in cell wall
693	Vss_28805_c0_g1_i1	2922	122.15	121.78	Probable methylenetetrahydrofolate reductase	F:methylenetetrahydrofolate reductase (NAD(P)H) activity; C:cytosol; P:methionine biosynthetic process; P:tetrahydrofolate interconversion; P:obsolete oxidation-reduction process; F:FAD binding
694	Vss_6600_c0_g1_i1	1267	122.15	121.78	Probable tocopherol O-methyltransferase, chloroplastic; Gamma-tocopherol methyltransferase; Vitamin E pathway gene 4 protein; Flags: Precursor	F:phosphoethanolamine N-methyltransferase activity; C:cytosol; P:diacylglycerol biosynthetic process; P:phosphatidylcholine biosynthetic process; C:chloroplast; P:pollen development; P:pollen tube growth; P:pollen tube guidance; P:vitamin E biosynthetic process; P:triglyceride biosynthetic process; P:methylation; P:choline biosynthetic process; P:phosphatidylethanolamine metabolic process; P:post…
695	Vss_22575_c0_g1_i1	1535	122.10	121.73	Ran-binding protein 1 homolog c	F:GTPase activator activity; C:nuclear pore; C:cytoplasm; P:protein import into nucleus; F:small GTPase binding
696	Vss_20095_c0_g1_i1	1123	121.91	121.54	Histone H3.2	C:chromosome, centromeric region; C:nucleosome; F:DNA binding; P:rRNA transcription; P:double fertilization forming a zygote and endosperm; C:chromocenter; C:rDNA protrusion; P:centromere complex assembly; F:protein heterodimerization activity; P:pollen sperm cell differentiation; C:generative cell nucleus; P:cell division; P:meiotic chromosome separation
697	Vss_19517_c0_g1_i2	984	121.55	121.18	Ubiquitin-fold modifier 1; Flags: Precursor	C:nucleus; C:cytoplasm; P:protein K69-linked ufmylation
698	Vss_28988_c8_g1_i4	1219	121.51	121.14	Uncharacterized protein At4g28440	F:mRNA binding; C:cytosol
699	Vss_24486_c0_g1_i1	2074	121.29	120.92	GDSL esterase/lipase At5g03820; Extracellular lipase At5g03820; Flags: Precursor	F:hydrolase activity, acting on ester bonds; C:apoplast
700	Vss_21784_c0_g1_i1	1855	121.22	120.85	Elongation factor Tu, chloroplastic; Short=EF-Tu	F:tRNA binding; F:GTPase activity; F:GTP binding; C:cytoplasm
701	Vss_21210_c0_g1_i1	1352	121.13	120.76	Proteasome subunit beta type-3; 20S proteasome alpha subunit C; 20S proteasome subunit beta-3	F:threonine-type endopeptidase activity; C:nucleus; C:vacuolar membrane; C:cytosol; P:proteasomal ubiquitin-independent protein catabolic process; C:proteasome core complex, beta-subunit complex; P:proteasome-mediated ubiquitin-dependent protein catabolic process
702	Vss_20435_c0_g1_i1	1432	121.03	120.66	50S ribosomal protein L4, chloroplastic; CL4; R-protein L4; Flags: Precursor	C:plastid large ribosomal subunit; F:structural constituent of ribosome; C:nucleus; P:DNA-templated transcription, termination; P:translation; F:poly(U) RNA binding; C:chloroplast thylakoid membrane; C:chloroplast stroma; F:rRNA binding; C:cytosolic ribosome; P:ribosome biogenesis
703	Vss_19619_c0_g1_i1	1805	121.00	120.63	Very-long-chain (3R)-3-hydroxyacyl-CoA dehydratase PASTICCINO 2A; 3-hydroxyacyl-CoA dehydratase PASTICCINO 2A; Short=HACD; Short=PAS2A; Protein tyrosine phosphatase-like protein	C:nucleus; C:endoplasmic reticulum; P:multicellular organism development; F:3-hydroxyacyl-CoA dehydratase activity; P:sphingolipid biosynthetic process; C:integral component of endoplasmic reticulum membrane; P:fatty acid elongation; P:very long-chain fatty acid biosynthetic process; F:very-long-chain 3-hydroxyacyl-CoA dehydratase activity; F:3-hydroxy-arachidoyl-CoA dehydratase activity; F:3-hyd…
704	Vss_27604_c0_g4_i1	2805	120.69	120.33	4-coumarate--CoA ligase 1; Short=4CL 1; 4-coumaroyl-CoA synthase 1	F:ATP binding; C:cytosol; P:circadian rhythm; P:response to wounding; P:cinnamic acid metabolic process; P:coumarin biosynthetic process; P:lignin biosynthetic process; P:stilbene biosynthetic process; P:pollen exine formation; P:green leaf volatile biosynthetic process; F:4-coumarate-CoA ligase activity; F:benzoate-CoA ligase activity; P:benzoate metabolic process; P:ferulate metabolic process; …
705	Vss_28326_c0_g1_i3	2411	120.18	119.82	Aspartic proteinase Asp1; Short=OSAP1; Short=OsAsp1; Nucellin-like protein; Flags: Precursor	F:aspartic-type endopeptidase activity; F:binding; C:extracellular region; C:endoplasmic reticulum; P:proteolysis; P:response to water deprivation; C:plant-type cell wall; P:systemic acquired resistance; P:response to abscisic acid; C:membrane; P:multicellular organismal process; P:anatomical structure development; P:regulation of cellular process; P:response to karrikin
706	Vss_21374_c1_g1_i1	242	119.94	119.58	Histone H2B.9	C:nucleosome; F:DNA binding; C:nucleus; C:chromosome; C:nucleolus; C:endoplasmic reticulum; C:cytosol; P:nucleosome assembly; C:plasmodesma; C:chloroplast thylakoid; C:chloroplast stroma; F:protein heterodimerization activity
707	Vss_30682_c3_g1_i1	774	119.93	119.57	Tubulin beta-1 chain; Beta-1-tubulin	P:microtubule cytoskeleton organization; P:mitotic cell cycle; F:GTPase activity; F:structural constituent of cytoskeleton; F:GTP binding; C:cell wall; C:vacuole; C:Golgi apparatus; C:cytosol; C:microtubule; C:plasma membrane; P:response to cold; C:plasmodesma; P:response to ethylene; P:response to cadmium ion; P:seed trichome elongation
708	Vss_22825_c0_g1_i2	1394	119.91	119.54	Phenylalanine ammonia-lyase	F:protein binding; C:cytosol; P:L-phenylalanine metabolic process; P:tyrosine metabolic process; P:defense response; P:response to oxidative stress; P:pollen development; P:phenylpropanoid biosynthetic process; P:drought recovery; P:alkaloid biosynthetic process; P:response to UV-B; F:amino acid binding; C:protein-containing complex; F:phenylalanine ammonia-lyase activity; P:salicylic acid catabo…
709	Vss_29751_c0_g1_i1	2324	119.76	119.40	12-oxophytodienoate reductase 3; 12-oxophytodienoate-10,11-reductase 3; Short=AtOPR3; Short=OPDA-reductase 3; Protein DELAYED DEHISCENCE 1; Contains: 12-oxophytodienoate reductase 3, N-terminally processed	C:peroxisome; C:cytosol; P:defense response; P:response to wounding; P:response to fungus; P:jasmonic acid biosynthetic process; F:FMN binding; P:response to ozone; F:12-oxophytodienoate reductase activity; P:oxylipin biosynthetic process; F:identical protein binding; P:stamen development; P:obsolete oxidation-reduction process
710	Vss_27179_c1_g1_i1	1942	119.37	119.01	UBP1-associated protein 2C	C:nucleolus; C:cytosol; P:RNA processing; P:defense response; P:cell death; F:poly(U) RNA binding; P:response to cold; P:response to water deprivation; P:RNA modification; C:chloroplast thylakoid membrane; C:chloroplast stroma; P:response to salt stress; P:ethylene biosynthetic process; P:abscisic acid-activated signaling pathway; C:chloroplast envelope; P:regulation of seed germination; P:leaf s…
711	Vss_20762_c1_g1_i1	1810	119.37	119.00	Probable pyridoxal 5'-phosphate synthase subunit PDX1; Short=PLP synthase subunit PDX1; Sor-like protein	C:vacuolar membrane; C:cytosol; C:plasma membrane; P:cellular amino acid metabolic process; P:response to lipid hydroperoxide; P:pyridoxine biosynthetic process; P:response to UV-B; P:response to non-ionic osmotic stress; C:endomembrane system; P:chlorophyll metabolic process; F:pyridoxal 5'-phosphate synthase (glutamine hydrolysing) activity; P:hyperosmotic salinity response; F:protein homodimer…
712	Vss_28792_c0_g1_i1	2873	119.31	118.95	Heat shock 70 kDa protein, mitochondrial; Flags: Precursor	F:ATP binding; C:cell wall; C:nucleolus; C:mitochondrion; C:endoplasmic reticulum lumen; C:Golgi apparatus; C:cytosol; C:plasma membrane; P:response to heat; P:response to cold; C:plasmodesma; P:pollen development; C:chloroplast stroma; C:thylakoid; C:plant-type vacuole membrane; P:pollen germination; P:pollen tube growth; C:chloroplast envelope; P:viral process; C:mediator complex; F:ATPase acti…
713	Vss_24689_c0_g2_i2	1081	119.30	118.94	Protein RER1B; Short=AtRER1B	C:endoplasmic reticulum; C:cis-Golgi network; P:protein retention in ER lumen; P:retrograde vesicle-mediated transport, Golgi to endoplasmic reticulum; C:integral component of Golgi membrane
714	Vss_23535_c0_g1_i1	1690	119.24	118.88	Vesicle-associated protein 1-2; Plant VAP homolog 12; Short=AtPVA12; VAMP-associated protein 1-2; Contains: Vesicle-associated protein 1-2, N-terminally processed	C:protein storage vacuole; F:protein binding; C:nucleus; C:endoplasmic reticulum membrane; C:cytosol; C:plasma membrane; P:protein targeting; P:endoplasmic reticulum-plasma membrane tethering; P:endoplasmic reticulum membrane organization
715	Vss_27765_c0_g1_i1	3054	119.10	118.74	Dynamin-related protein 1E; Dynamin-like protein 4; Dynamin-like protein DLP2; Dynamin-like protein E	P:mitochondrial fission; F:GTPase activity; F:GTP binding; C:mitochondrion; C:vacuolar membrane; C:peroxisome; C:cytosol; C:microtubule; C:plasma membrane; C:cell cortex; F:microtubule binding; C:cell plate; C:plasmodesma; C:phragmoplast; C:chloroplast thylakoid membrane; P:embryo development ending in seed dormancy; P:cell plate formation involved in plant-type cell wall biogenesis; P:xylem and …
716	Vss_20923_c0_g1_i1	1049	119.03	118.67	Sec-independent protein translocase protein TATA, chloroplastic; Protein THYLAKOID ASSEMBLY 4; Protein TWIN-ARGININE TRANSLOCATION A; Flags: Precursor	C:chloroplast thylakoid membrane; C:chloroplast envelope; F:proton motive force dependent protein transmembrane transporter activity; C:integral component of thylakoid membrane; C:TAT protein transport complex; P:protein transport by the Tat complex; P:protein import into chloroplast thylakoid membrane; P:regulation of response to water deprivation
717	Vss_24486_c0_g2_i2	1334	118.90	118.54	Cyclase-like protein 3; Short=OsCYL3; Flags: Precursor	F:arylformamidase activity; C:extracellular region; C:endoplasmic reticulum; C:Golgi apparatus; P:response to cold; P:response to water deprivation; P:response to salt stress; P:tryptophan catabolic process to kynurenine; P:negative regulation of programmed cell death; P:glyoxylate metabolic process; C:cell periphery
718	Vss_21772_c1_g1_i1	1655	118.80	118.44	GDSL esterase/lipase At4g01130; Extracellular lipase At4g01130; Flags: Precursor	C:cytoplasm; F:hydrolase activity, acting on ester bonds
719	Vss_20284_c0_g1_i2	1201	118.78	118.42	Photosystem I reaction center subunit II, chloroplastic; Photosystem I 20 kDa subunit; Short=PSI-D; Flags: Precursor	C:chloroplast thylakoid membrane; C:photosystem I reaction center; C:chloroplast envelope; C:plastoglobule; P:photosynthesis; F:protein domain specific binding
720	Vss_24434_c0_g1_i2	1589	118.70	118.34	Soluble inorganic pyrophosphatase; Pyrophosphate phospho-hydrolase; Short=PPase	F:magnesium ion binding; F:inorganic diphosphatase activity; C:cytosol; P:oxidative phosphorylation; C:chloroplast stroma; C:thylakoid; C:chloroplast envelope; P:cell wall organization or biogenesis; P:cellular component organization or biogenesis
721	Vss_19413_c0_g1_i1	1448	118.64	118.29	Ubiquitin-conjugating enzyme E2 7; E2 ubiquitin-conjugating enzyme 7; Ubiquitin carrier protein 7; Ubiquitin-protein ligase 7	P:protein polyubiquitination; F:ATP binding; C:nucleus; C:cytosol; P:postreplication repair; P:ubiquitin-dependent protein catabolic process; P:endosperm development; P:response to iron ion; P:root epidermal cell differentiation; P:vegetative to reproductive phase transition of meristem; C:UBC13-MMS2 complex; F:ubiquitin protein ligase binding; P:histone H2B ubiquitination; P:response to cadmium …
722	Vss_31341_c2_g7_i1	226	118.65	118.29	Disease resistance protein TAO1; Protein TARGET OF AVRB OPERATION 1	F:NAD+ nucleosidase activity; C:cytoplasm; P:nicotinamide metabolic process; P:pollen development; P:meristem maintenance; P:response to red light; C:endomembrane system; C:organelle membrane; P:defense response to bacterium; F:identical protein binding; C:intracellular membrane-bounded organelle; P:nicotinate nucleotide metabolic process; P:regulation of cellular process
723	Vss_19212_c0_g1_i1	1084	118.62	118.26	Sm-like protein LSM5; Short=AtLSM5; Protein SUPERSENSITIVE TO ABA AND DROUGHT 1; Short=AtSAD1; U6 snRNA-associated Sm-like protein LSM5	P:mRNA splicing, via spliceosome; C:spliceosomal complex
724	Vss_23512_c0_g1_i1	1738	118.46	118.10	Cathepsin B-like protease 3; Cathepsin B3; Short=AtCathB3; Flags: Precursor	F:cysteine-type endopeptidase activity; C:extracellular space; C:lysosome; C:cytosol; P:proteolysis; P:defense response; P:anatomical structure development; P:regulation of catalytic activity; P:proteolysis involved in cellular protein catabolic process
725	Vss_20421_c0_g1_i2	1276	118.39	118.03	ADP-ribosylation factor 1	F:protein binding; F:GTP binding; C:early endosome; C:vacuolar membrane; C:Golgi stack; C:cytosol; C:plasma membrane; P:protein ADP-ribosylation; P:intracellular protein transport; C:plasmodesma; P:embryo sac cellularization; P:embryo development ending in seed dormancy; P:endosperm development; C:microtubule cytoskeleton; F:phospholipase activator activity; P:vesicle-mediated transport; P:positi…
726	Vss_28028_c2_g1_i1	257	118.05	117.70	ATP-citrate synthase alpha chain protein 2; Short=ATP-citrate synthase A-2; ATP-citrate lyase A-2; Citrate cleavage enzyme A-2	F:ATP citrate synthase activity; F:ATP binding; C:cytosol; P:acetyl-CoA biosynthetic process; P:tricarboxylic acid cycle; P:lipid metabolic process; C:citrate lyase complex
727	Vss_20020_c0_g1_i1	1362	117.78	117.42	Proteasome subunit alpha type-4-1; 20S proteasome alpha subunit C; 20S proteasome subunit alpha-3	F:threonine-type endopeptidase activity; C:nucleus; C:cytoplasm; P:proteasomal ubiquitin-independent protein catabolic process; C:proteasome core complex, beta-subunit complex; P:proteasome-mediated ubiquitin-dependent protein catabolic process
728	Vss_19358_c0_g1_i2	998	117.75	117.39	40S ribosomal protein S27-2	P:ribosomal small subunit assembly; F:mRNA binding; F:structural constituent of ribosome; C:cell wall; C:nucleolus; C:plasma membrane; P:translation; C:plasmodesma; C:cytosolic small ribosomal subunit; C:polysomal ribosome; F:metal ion binding
729	Vss_25376_c0_g2_i3	1741	117.72	117.36	Gibberellin-regulated protein 8; GAST1 protein homolog 8; Flags: Precursor	F:protein binding; C:cytoplasm; C:plasma membrane; C:plant-type cell wall; C:plasmodesma; P:response to salt stress; P:response to abscisic acid; P:gibberellic acid mediated signaling pathway; P:response to sucrose; P:response to glucose; P:response to fructose; P:response to salicylic acid; P:heat acclimation; P:cell redox homeostasis; P:response to karrikin; P:regulation of reactive oxygen spec…
730	Vss_22273_c1_g2_i1	1946	117.26	116.90	Lipoxygenase 3, chloroplastic; Short=AtLOX3; Flags: Precursor	F:protein binding; P:fatty acid metabolic process; P:isoprenoid biosynthetic process; C:chloroplast; P:pollen development; P:response to wounding; P:response to bacterium; P:response to fungus; P:response to high light intensity; P:response to jasmonic acid; P:anther dehiscence; P:response to ozone; F:linoleate 13S-lipoxygenase activity; P:lipid oxidation; F:metal ion binding; P:stamen filament d…
731	Vss_19588_c0_g1_i1	1186	117.03	116.68	ADP-ribosylation factor 1	F:GTPase activity; F:GTP binding; C:nucleus; C:lysosomal membrane; C:Golgi apparatus; C:spindle; C:cytosol; C:plasma membrane; P:protein ADP-ribosylation; P:intracellular protein transport; P:cell cycle; P:chromosome segregation; C:plasmodesma; P:vesicle-mediated transport; C:late endosome membrane; P:cell division; P:defense response to virus
732	Vss_26632_c1_g1_i1	2416	116.96	116.60	Malate dehydrogenase [NADP], chloroplastic; NADP-MDH; Flags: Precursor	C:nucleus; C:mitochondrion; C:vacuolar membrane; C:plasma membrane; P:carbohydrate metabolic process; P:pyruvate metabolic process; P:oxaloacetate metabolic process; P:malate metabolic process; P:NADH metabolic process; F:NAD(P)+ transhydrogenase activity; C:plasmodesma; C:chloroplast stroma; C:thylakoid; C:chloroplast envelope; P:carbon utilization; P:reductive tricarboxylic acid cycle; F:L-mala…
733	Vss_25173_c0_g1_i1	2763	116.85	116.50	RuBisCO large subunit-binding protein subunit beta, chloroplastic; 60 kDa chaperonin subunit beta; CPN-60 beta; Flags: Precursor	F:ATP binding; C:cell wall; C:chaperonin-containing T-complex; C:plasma membrane; P:protein folding; C:plasmodesma; C:chloroplast stroma; C:chloroplast envelope; P:response to metal ion; F:transferase activity; F:unfolded protein binding
734	Vss_22956_c0_g1_i1	2015	116.80	116.45	Omega-6 fatty acid desaturase, chloroplastic; Flags: Precursor	P:unsaturated fatty acid biosynthetic process; C:chloroplast inner membrane; P:photoinhibition; C:integral component of membrane; F:oxidoreductase activity; F:protein domain specific binding
735	Vss_20010_c0_g1_i1	1416	116.76	116.41	40S ribosomal protein S18	F:structural constituent of ribosome; C:vacuolar membrane; P:translation; C:plasmodesma; F:rRNA binding; C:cytosolic small ribosomal subunit; P:ribosome biogenesis
736	Vss_22062_c0_g1_i1	1306	116.69	116.33	Photosynthetic NDH subunit of subcomplex B 5, chloroplastic; Short=Protein PnsB5; NAD(P)H dehydrogenase 18; Flags: Precursor	P:response to oxidative stress; C:chloroplast
737	Vss_21226_c0_g1_i1	1389	116.54	116.19	LIM domain-containing protein WLIM1; Widely-expressed LIM protein 1; Short=AtWLIM1	F:transcription regulatory region sequence-specific DNA binding; F:mRNA binding; C:plasma membrane; C:actin cytoskeleton; F:actin filament binding; P:actin filament bundle assembly
738	Vss_26198_c1_g1_i1	1596	116.49	116.13	Peptidyl-prolyl cis-trans isomerase FKBP15-2; Short=PPIase FKBP15-2; 15 kDa FK506-binding protein; Short=15 kDa FKBP; FK506-binding protein 15-2; Short=AtFKBP15-2; FK506-binding protein 2-2; Immunophilin FKBP15-2; Rotamase; Flags: Precursor	P:protein peptidyl-prolyl isomerization; F:peptidyl-prolyl cis-trans isomerase activity; C:nucleolus; C:vacuole; C:endoplasmic reticulum lumen; C:Golgi apparatus; C:cytosol; P:nucleosome assembly; C:chloroplast thylakoid membrane; P:response to fungus; F:histone binding; P:cellular heat acclimation
739	Vss_23588_c0_g1_i1	1088	116.22	115.87	Noroxomaritidine synthase 2; CYP96T2; Cytochrome P450 96T2	F:monooxygenase activity; F:iron ion binding; C:vacuole; C:endoplasmic reticulum membrane; P:defense response; P:response to wounding; P:suberin biosynthetic process; F:oxidoreductase activity, acting on paired donors, with incorporation or reduction of molecular oxygen; F:alkane 1-monooxygenase activity; F:heme binding; P:very long-chain fatty acid biosynthetic process; P:floral organ developmen…
740	Vss_20685_c0_g2_i1	1817	116.00	115.65	Probable 6-phosphogluconolactonase 2; Short=6PGL 2	P:defense response to oomycetes; C:vacuolar membrane; C:peroxisome; C:cytosol; P:carbohydrate metabolic process; P:pentose-phosphate shunt, oxidative branch; C:chloroplast; F:6-phosphogluconolactonase activity; C:vesicle; P:nitrate assimilation
741	Vss_23309_c0_g2_i1	2439	115.82	115.47	O-fucosyltransferase 5; Short=O-FucT-5; O-fucosyltransferase family protein	P:primary metabolic process; F:peptide-O-fucosyltransferase activity; P:organic substance metabolic process
742	Vss_27426_c0_g1_i3	2022	115.76	115.41	Transcription factor MYB106; Myb-related protein 106; Short=AtMYB106; Transcription factor NOEK	P:tryptophan biosynthetic process; C:chromatin; F:transcription regulatory region sequence-specific DNA binding; P:defense response to insect; F:chromatin binding; F:DNA-binding transcription factor activity; F:protein binding; C:nucleus; C:transcription regulator complex; C:cytoplasm; P:regulation of transcription, DNA-templated; C:plasmodesma; P:pollen development; P:response to wounding; P:res…
743	Vss_27496_c2_g1_i1	2330	115.60	115.25	Triose phosphate/phosphate translocator, chloroplastic; Short=cTPT; Flags: Precursor	F:inorganic phosphate transmembrane transporter activity; C:vacuolar membrane; C:peroxisome; C:Golgi apparatus; P:phosphate ion transport; P:vacuole organization; P:gamete generation; P:embryo sac development; P:response to nematode; P:photosynthetic acclimation; F:triose-phosphate:phosphate antiporter activity; P:response to sucrose; P:response to glucose; P:embryo development ending in seed dor…
744	Vss_19235_c2_g1_i1	1713	115.32	114.97	Rhodanese-like domain-containing protein 6; Sulfurtransferase 6; Short=AtStr6	C:nucleus; C:cytoplasm
745	Vss_29382_c0_g1_i2	3953	115.28	114.93	Phosphatidylinositol 4-phosphate 5-kinase 9; Short=AtPIP5K9; 1-phosphatidylinositol 4-phosphate kinase 9; Diphosphoinositide kinase 9; PtdIns(4)P-5-kinase 9	F:actin monomer binding; F:ATP binding; C:nucleus; C:cytosol; P:carbohydrate metabolic process; P:cellular amino acid metabolic process; P:establishment of tissue polarity; C:chloroplast; C:plastid outer membrane; P:plant-type cell wall modification; P:pollen germination; P:pollen tube growth; P:positive gravitropism; P:stomatal movement; P:lateral root formation; F:1-phosphatidylinositol-4-phosp…
746	Vss_21883_c1_g1_i1	1900	115.25	114.91	Putative disease resistance protein At4g11170	F:protein binding; P:signal transduction
747	Vss_22673_c0_g1_i1	1487	115.03	114.68	Thylakoid lumenal 17.4 kDa protein, chloroplastic; P17.4; Flags: Precursor	F:protein binding; C:chloroplast thylakoid
748	Vss_24432_c0_g1_i2	1946	115.01	114.67	Chalcone synthase; Naringenin-chalcone synthase	P:chalcone biosynthetic process; P:flavonoid biosynthetic process; F:naringenin-chalcone synthase activity
749	Vss_26414_c0_g1_i1	2996	114.86	114.52	Oxysterol-binding protein-related protein 1C; OSBP-related protein 1C	F:lipid binding
750	Vss_21068_c0_g1_i1	2028	114.73	114.38	10 kDa chaperonin 2, chloroplastic; Chloroplast chaperonin 10; Short=Chl-Cpn10; Flags: Precursor	C:mitochondrial matrix; C:chloroplast stroma; C:chloroplast envelope; F:protein domain specific binding; F:metal ion binding; F:unfolded protein binding; P:chaperone cofactor-dependent protein refolding; F:chaperone binding
751	Vss_23329_c2_g1_i2	1596	114.45	114.10	bZIP transcription factor 60; Short=OsbZIP60	F:transcription regulatory region sequence-specific DNA binding; F:DNA-binding transcription factor activity; F:protein binding; C:nucleus; C:transcription regulator complex; C:endoplasmic reticulum membrane; P:regulation of transcription, DNA-templated; P:regulation of transcription, DNA-templated; P:positive regulation of transcription from RNA polymerase II promoter involved in unfolded protei…
752	Vss_22997_c2_g1_i2	1729	114.35	114.00	Monothiol glutaredoxin-S17; Short=AtGrxS17	C:mitochondrial matrix; C:cytosol; P:obsolete electron transport; P:protein folding; P:cation transport; P:cellular response to DNA damage stimulus; C:chloroplast; P:auxin polar transport; P:heat acclimation; F:protein disulfide oxidoreductase activity; F:oxidoreductase activity, acting on a sulfur group of donors, disulfide as acceptor; F:isomerase activity; P:cellular homeostasis; F:Hsp70 prote…
753	Vss_20735_c1_g1_i1	465	114.30	113.96	Copper transport protein CCH; Copper chaperone CCH	C:cell wall; C:nucleus; C:cytosol; C:plasma membrane; P:copper ion transport; P:cellular copper ion homeostasis; C:plasmodesma; C:chloroplast; P:flower development; P:root morphogenesis; P:phloem transport; P:heat acclimation; F:copper chaperone activity; F:protein domain specific binding; F:lead ion binding; F:cadmium ion binding; P:cadmium ion homeostasis; P:sodium ion homeostasis; P:detoxifica…
754	Vss_27394_c0_g1_i2	2560	114.19	113.84	Cysteine proteinase RD21A; Protein RESPONSIVE TO DEHYDRATION 21; Short=RD21; Flags: Precursor	C:P-body; F:cysteine-type endopeptidase activity; F:protein binding; C:nucleus; C:endoplasmic reticulum; C:cytosol; P:proteolysis; C:plant-type cell wall; C:plasmodesma; P:pollen development; P:plant-type hypersensitive response; P:response to auxin; P:response to cytokinin; P:response to sucrose; P:response to glucose; P:response to fructose; P:leaf senescence; P:response to UV-B; C:senescence-a…
755	Vss_23657_c0_g1_i1	2309	114.05	113.71	DnaJ protein homolog; DNAJ-1; Flags: Precursor	F:mRNA binding; F:ATP binding; C:cell wall; C:nucleolus; C:endoplasmic reticulum lumen; C:cytosol; C:plasma membrane; P:protein folding; P:defense response; F:cytoskeletal protein binding; P:response to heat; C:plasmodesma; C:chloroplast; P:megagametogenesis; P:phototropism; P:response to abscisic acid; P:pollen tube growth; P:positive regulation of flower development; P:positive gravitropism; F:…
756	Vss_24870_c0_g1_i1	1903	114.01	113.66	Leucine-rich repeat extensin-like protein 4; Short=AtLRX4; Short=LRR/EXTENSIN4; Cell wall hydroxyproline-rich glycoprotein; Flags: Precursor	F:protein kinase activity; F:structural constituent of cell wall; F:protein binding; P:transport; P:defense response; C:plant-type cell wall; C:plasmodesma; P:response to external stimulus; P:response to abiotic stimulus; P:post-embryonic development; P:pollen tube growth; P:shoot system morphogenesis; P:trichoblast differentiation; C:membrane; F:signaling receptor activity; F:peptide binding; P:…
757	Vss_28362_c0_g1_i1	687	113.45	113.10	Villin-4	P:regulation of cell growth; C:cytosol; C:actin filament; P:gravitropism; P:response to abscisic acid; C:actin filament bundle; P:root hair elongation; P:actin filament severing; F:actin filament binding; P:actin filament bundle assembly; P:response to calcium ion; P:actin filament capping; P:cytoplasmic streaming; P:regulation of auxin polar transport
758	Vss_31244_c2_g1_i1	1241	113.38	113.03	Uncharacterized mitochondrial protein AtMg00030; ORF107a	C:mitochondrion
759	Vss_23812_c6_g2_i1	238	113.04	112.70	Disease resistance protein RPS4; Resistance to Pseudomonas syringae 4	F:nucleotide binding; P:innate immune response-activating signal transduction; C:nucleus; C:cytosol; P:plant-type hypersensitive response; P:response to organic substance; C:endomembrane system; C:organelle membrane; P:defense response to bacterium; F:identical protein binding; P:defense response to other organism
760	Vss_27850_c0_g1_i1	1402	112.91	112.57	GDSL esterase/lipase At4g28780; Extracellular lipase At4g28780; Flags: Precursor	F:protein binding; C:cell wall; C:nucleus; C:chloroplast thylakoid; P:systemic acquired resistance; P:response to salicylic acid; P:response to lithium ion; P:lipid catabolic process; F:lipase activity; P:cuticle development; P:hyperosmotic salinity response; C:apoplast
761	Vss_21865_c1_g1_i3	1679	112.84	112.50	Polyubiquitin; Contains: Ubiquitin; Flags: Precursor	C:cell wall; C:nucleolus; C:vacuolar membrane; C:plasma membrane; P:ubiquitin-dependent protein catabolic process; P:response to salicylic acid; P:response to UV-B; P:protein ubiquitination; F:protein tag; F:ubiquitin protein ligase binding
762	Vss_24336_c0_g1_i1	1946	112.13	111.79	Malate dehydrogenase, mitochondrial; Flags: Precursor	F:copper ion binding; C:cell wall; C:mitochondrial matrix; C:Golgi apparatus; C:cytosol; P:pyruvate metabolic process; P:glyoxylate cycle; P:malate metabolic process; F:NAD(P)+ transhydrogenase activity; P:response to cold; C:glyoxysome; P:chloroplast organization; C:chloroplast envelope; P:reductive tricarboxylic acid cycle; F:L-malate dehydrogenase activity; P:regulation of fatty acid beta-oxid…
763	Vss_25685_c0_g1_i1	1921	111.98	111.64	Fructose-1,6-bisphosphatase, cytosolic; Short=FBPase; D-fructose-1,6-bisphosphate 1-phosphohydrolase	C:cytosol; P:sucrose biosynthetic process; P:fructose metabolic process; P:fructose 6-phosphate metabolic process; P:mannose metabolic process; P:gluconeogenesis; P:glycolytic process; P:pentose-phosphate shunt; P:response to cold; C:chloroplast stroma; P:photosynthetic electron transport in photosystem I; C:stromule; P:carbon utilization; P:dephosphorylation; P:reductive pentose-phosphate cycle;…
764	Vss_27687_c0_g2_i1	2230	111.89	111.56	Phenylalanine ammonia-lyase	F:protein binding; C:cytoplasm; C:cytosol; P:L-phenylalanine catabolic process; P:tyrosine metabolic process; P:defense response; P:response to oxidative stress; P:circadian rhythm; P:pollen development; P:cinnamic acid biosynthetic process; P:drought recovery; P:alkaloid biosynthetic process; P:response to UV-B; F:ammonia-lyase activity; C:protein-containing complex; F:phenylalanine ammonia-lyas…
765	Vss_25524_c0_g1_i1	2789	111.81	111.47	Serine--glyoxylate aminotransferase; Alanine--glyoxylate aminotransferase; Short=AGT; Asparagine aminotransferase; Serine--pyruvate aminotransferase	F:serine-pyruvate transaminase activity; C:peroxisome; C:plasma membrane; P:alanine metabolic process; P:aspartate metabolic process; P:L-serine metabolic process; P:threonine metabolic process; F:alanine-glyoxylate transaminase activity; C:chloroplast stroma; P:photorespiration; P:glycine biosynthetic process, by transamination of glyoxylate; C:apoplast; F:serine-glyoxylate transaminase activity
766	Vss_23969_c0_g1_i1	1862	111.68	111.34	Flowering locus K homology domain; Short=Flowering locus KH domain	F:RNA binding; F:protein binding; C:cytoplasm; P:RNA processing; P:mRNA transcription; P:positive regulation of flower development; P:regulation of gene expression; C:nuclear body; P:gynoecium development; P:negative regulation of short-day photoperiodism, flowering; P:negative regulation of long-day photoperiodism, flowering; P:regulation of cellular process
767	Vss_24643_c0_g1_i1	2318	111.66	111.32	Coatomer subunit delta-2; Delta-coat protein 2; Short=Delta-COP 2	C:cytosol; P:endoplasmic reticulum to Golgi vesicle-mediated transport; P:retrograde vesicle-mediated transport, Golgi to endoplasmic reticulum; C:plasmodesma; C:COPI vesicle coat; P:Golgi localization
768	Vss_20602_c0_g1_i1	920	111.38	111.04	Antifungal protein ginkbilobin-like protein 1; Flags: Precursor	F:actin binding; F:mannose binding; C:extracellular space; P:response to abscisic acid; F:aspartic-type endopeptidase inhibitor activity; P:regulation of cellular process; P:defense response to fungus
769	Vss_22276_c0_g1_i1	2271	111.32	110.98	Actin	F:structural constituent of cytoskeleton; F:protein binding; F:ATP binding; C:cell wall; C:nucleolus; C:mitochondrion; C:cytosol; C:plasma membrane; P:Golgi to plasma membrane transport; P:cytoskeleton organization; P:protein localization; P:response to light stimulus; C:plasmodesma; C:chloroplast stroma; P:response to wounding; P:response to auxin; P:seed germination; C:chloroplast envelope; C:i…
770	Vss_28537_c3_g4_i2	354	111.32	110.98	Polyubiquitin; Contains: Ubiquitin; Flags: Precursor	C:cell wall; C:nucleolus; C:vacuolar membrane; C:cytosol; P:ubiquitin-dependent protein catabolic process; P:response to UV-B; P:protein ubiquitination; F:protein tag; F:ubiquitin protein ligase binding
771	Vss_20195_c0_g1_i1	1567	111.15	110.81	Casein kinase II subunit beta-1; Short=CK II beta-1	F:protein serine/threonine kinase activity; C:nucleus; C:transcription regulator complex; C:cytosol; C:protein kinase CK2 complex; F:transcription factor binding; P:serine family amino acid metabolic process; F:protein kinase regulator activity; P:positive regulation of circadian rhythm; P:photoperiodism, flowering; P:regulation of protein serine/threonine kinase activity
772	Vss_19459_c0_g1_i1	908	111.14	110.80	RING-box protein 1a; At-Rbx1;1; Protein RING of cullins 1; RBX1-2; RBX1a-At	C:nucleus; C:cytoplasm; P:ubiquitin-dependent protein catabolic process; F:zinc ion binding; P:protein ubiquitination; C:cullin-RING ubiquitin ligase complex; F:ubiquitin protein ligase activity; F:cullin family protein binding
773	Vss_30805_c3_g1_i6	655	110.91	110.57	Polyphenol oxidase, chloroplastic; Short=PPO; Catechol oxidase; Flags: Precursor	F:catechol oxidase activity; F:copper ion binding; P:obsolete electron transport; P:tyrosine metabolic process; C:plastid; P:obsolete oxidation-reduction process; P:(+)-3'-hydroxylarreatricin biosynthetic process; P:(+)-larreatricin metabolic process
774	Vss_24546_c0_g1_i2	1203	110.83	110.49	Ferredoxin--NADP reductase, chloroplastic; Short=FNR; Flags: Precursor	F:ferredoxin-NADP+ reductase activity; F:protein binding; P:obsolete electron transport; C:chloroplast stroma; P:photosynthesis; P:defense response to bacterium; P:defense response to fungus; P:obsolete oxidation-reduction process; C:chloroplast thylakoid membrane protein complex
775	Vss_21186_c0_g1_i1	1094	110.77	110.43	Peroxiredoxin Q, chloroplastic; Thioredoxin peroxidase; Thioredoxin-dependent peroxiredoxin Q; Flags: Precursor	F:antioxidant activity; F:oxidoreductase activity; P:obsolete oxidation-reduction process
776	Vss_20298_c0_g1_i2	1590	110.68	110.34	Cold shock protein 1; Short=AtCSP1; Cold shock domain-containing protein 1	F:DNA binding; P:response to stress; F:zinc ion binding; P:response to abiotic stimulus; P:cellular macromolecule metabolic process; P:chromosome organization; P:nucleic acid metabolic process; C:cellular anatomical entity
777	Vss_20648_c0_g1_i1	1832	110.54	110.21	26S proteasome regulatory subunit 7; 26S proteasome AAA-ATPase subunit RPT1; 26S proteasome subunit 7; Regulatory particle triple-A ATPase subunit 1	F:ATP binding; C:cell wall; C:nucleus; C:cytosol; C:plasma membrane; P:female gamete generation; C:proteasome regulatory particle, base subcomplex; P:response to heat; C:plasmodesma; P:embryo sac development; P:pollen development; P:leaf morphogenesis; P:maintenance of root meristem identity; P:glucose mediated signaling pathway; P:lateral root formation; F:TBP-class protein binding; P:meristem g…
778	Vss_30762_c0_g1_i1	1702	110.45	110.12	Probable aldo-keto reductase 3	F:aldo-keto reductase (NADP) activity; C:cytosol; C:plasma membrane; C:chloroplast envelope; P:vitamin B6 metabolic process; P:response to cadmium ion; P:obsolete oxidation-reduction process
779	Vss_27432_c0_g1_i2	1181	110.01	109.68	Putative 12-oxophytodienoate reductase 11; OPDA-reductase 11; Short=OsOPR11	C:peroxisome; C:cytosol; P:defense response; P:response to wounding; P:response to fungus; P:jasmonic acid biosynthetic process; F:FMN binding; P:response to ozone; F:12-oxophytodienoate reductase activity; P:oxylipin biosynthetic process; F:identical protein binding; P:stamen development; P:obsolete oxidation-reduction process
780	Vss_28313_c0_g1_i1	2620	110.00	109.67	Laccase-2; Benzenediol:oxygen oxidoreductase 2; Diphenol oxidase 2; Urishiol oxidase 2; Flags: Precursor	F:copper ion binding; P:response to water deprivation; P:lignin biosynthetic process; P:plant-type secondary cell wall biogenesis; P:lignin catabolic process; P:response to copper ion; C:apoplast; F:hydroquinone:oxygen oxidoreductase activity; P:obsolete oxidation-reduction process
781	Vss_19981_c0_g1_i1	1056	110.01	109.67	Uncharacterized protein At5g48480	C:cytosol; P:biological_process
782	Vss_19495_c0_g1_i1	1359	109.79	109.46	Photosystem II reaction center PSB28 protein, chloroplastic; Photosystem II protein W-like; Flags: Precursor	F:protein binding; C:chloroplast thylakoid membrane; C:photosystem II oxygen evolving complex; P:photosynthesis
783	Vss_22719_c1_g1_i1	947	109.78	109.44	28 kDa ribonucleoprotein, chloroplastic; Short=28RNP; Flags: Precursor	F:double-stranded DNA binding; F:single-stranded DNA binding; F:mRNA binding; F:copper ion binding; F:ATP binding; C:nucleus; C:mitochondrion; C:plasma membrane; P:mRNA processing; F:poly(U) RNA binding; P:response to water deprivation; C:plasmodesma; C:chloroplast thylakoid membrane; C:chloroplast stroma; P:cold acclimation; P:response to salt stress; P:response to abscisic acid; P:seed germinat…
784	Vss_22176_c0_g1_i1	2070	109.77	109.43	26S proteasome regulatory subunit 7; 26S proteasome AAA-ATPase subunit RPT1; 26S proteasome subunit 7; Regulatory particle triple-A ATPase subunit 1	F:ATP binding; C:cell wall; C:nucleus; C:plasma membrane; P:female gamete generation; C:proteasome regulatory particle, base subcomplex; P:response to heat; C:plasmodesma; P:embryo sac development; P:pollen development; P:leaf morphogenesis; P:maintenance of root meristem identity; P:glucose mediated signaling pathway; P:lateral root formation; F:ATPase activity; F:TBP-class protein binding; P:ub…
785	Vss_20391_c0_g1_i1	1226	109.70	109.37	LIM domain-containing protein WLIM1; Widely-expressed LIM protein 1; Short=AtWLIM1	F:transcription regulatory region sequence-specific DNA binding; F:mRNA binding; C:cytoplasm; C:plasma membrane; C:actin cytoskeleton; F:metal ion binding; F:actin filament binding; P:actin filament bundle assembly
786	Vss_23680_c0_g1_i1	1798	109.26	108.92	Stromal cell-derived factor 2-like protein; Short=AtSDF2; Short=SDF2-like protein; Flags: Precursor	P:pattern recognition receptor signaling pathway; C:endoplasmic reticulum; C:membrane; P:defense response to bacterium; P:defense response to fungus
787	Vss_22658_c1_g1_i2	660	109.08	108.75	Iron-sulfur assembly protein IscA, chloroplastic; Plastid SufA-like protein; Protein scaffold protein AtCpIscA; Flags: Precursor	F:structural molecule activity; C:chloroplast stroma; P:iron-sulfur cluster assembly; F:protein-macromolecule adaptor activity; F:metal ion binding; F:iron-sulfur cluster binding; P:protein maturation by iron-sulfur cluster transfer
788	Vss_26095_c0_g1_i1	2625	109.04	108.71	Betaine aldehyde dehydrogenase, chloroplastic; Short=BADH; Flags: Precursor	F:3-chloroallyl aldehyde dehydrogenase activity; F:aldehyde dehydrogenase (NAD+) activity; F:binding; C:mitochondrion; C:vacuole; C:endoplasmic reticulum; C:Golgi apparatus; P:cellular aldehyde metabolic process; P:gluconeogenesis; P:glycolytic process; P:arginine metabolic process; P:histidine metabolic process; P:isoleucine catabolic process; P:leucine catabolic process; P:lysine catabolic proc…
789	Vss_20312_c0_g1_i1	1053	108.91	108.58	Protein TIC 20-v, chloroplastic; Translocon at the inner envelope membrane of chloroplasts 20-V; Short=AtTIC20-v; Flags: Precursor	C:mitochondrion; C:chloroplast thylakoid membrane; C:chloroplast inner membrane
790	Vss_21458_c0_g1_i1	1870	108.90	108.57	Beta-glucosidase 24; Short=Os6bglu24; Flags: Precursor	F:glucan exo-1,3-beta-glucosidase activity; F:beta-galactosidase activity; F:beta-mannosidase activity; C:Golgi apparatus; P:starch metabolic process; P:sucrose metabolic process; P:galactose metabolic process; P:glycosaminoglycan catabolic process; P:glycosphingolipid metabolic process; C:beta-galactosidase complex; C:plant-type cell wall; C:plasmodesma; P:coumarin biosynthetic process; P:lignin…
791	Vss_22716_c0_g1_i1	1359	108.75	108.42	Malate dehydrogenase, mitochondrial; Flags: Precursor	F:copper ion binding; C:cell wall; C:mitochondrial matrix; C:Golgi apparatus; C:cytosol; P:pyruvate metabolic process; P:glyoxylate cycle; P:malate metabolic process; F:NAD(P)+ transhydrogenase activity; P:response to cold; C:glyoxysome; P:chloroplast organization; C:chloroplast envelope; P:reductive tricarboxylic acid cycle; F:L-malate dehydrogenase activity; P:regulation of fatty acid beta-oxid…
792	Vss_25978_c2_g1_i2	1894	108.63	108.30	Tubulin beta-2 chain; Beta-2-tubulin	P:microtubule cytoskeleton organization; P:mitotic cell cycle; F:GTPase activity; F:structural constituent of cytoskeleton; F:protein binding; F:GTP binding; C:Golgi apparatus; C:microtubule; C:plasma membrane; P:response to cold; C:tubulin complex
793	Vss_27685_c0_g3_i2	2278	108.56	108.24	Calcium-dependent protein kinase 15; Short=OsCDPK15; Short=OsCPK15	F:protein kinase activity; F:calmodulin-dependent protein kinase activity; F:calcium ion binding; F:calmodulin binding; F:ATP binding; C:nucleus; C:vacuole; C:peroxisomal membrane; C:endoplasmic reticulum membrane; C:cytosol; C:plasma membrane; P:protein phosphorylation; P:serine family amino acid metabolic process; P:response to salt stress; P:abscisic acid-activated signaling pathway; F:calcium…
794	Vss_24800_c0_g1_i1	2299	108.40	108.08	Eukaryotic translation initiation factor 5; Short=eIF-5	F:nucleotide binding; P:formation of translation preinitiation complex; P:formation of cytoplasmic translation initiation complex; F:translation initiation factor activity; F:GDP-dissociation inhibitor activity; C:nucleus; C:cytosol; C:ribosome; P:regulation of translational initiation; F:ion binding; F:eukaryotic initiation factor eIF2 binding
795	Vss_23585_c0_g1_i1	1853	108.31	107.98	Inositol 3-kinase; Myo-inositol kinase; Protein LOW PHYTIC ACID 3	F:phosphotransferase activity, alcohol group as acceptor
796	Vss_24459_c0_g1_i1	272	108.15	107.82	PITH domain-containing protein At3g04780	C:cytosol
797	Vss_23492_c0_g1_i2	1441	108.05	107.72	Dihydroflavonol 4-reductase; Short=DFR; Dihydrokaempferol 4-reductase; Flavanone 4-reductase; Short=FNR	C:endoplasmic reticulum; C:cytosol; P:defense response; P:phenylpropanoid biosynthetic process; F:oxidoreductase activity, acting on the CH-OH group of donors, NAD or NADP as acceptor; P:negative regulation of biological process; P:sporopollenin biosynthetic process
798	Vss_22244_c0_g1_i1	1758	107.78	107.45	26S proteasome regulatory subunit 6B homolog	C:P-body; F:ATP binding; C:cell wall; C:nucleus; C:plasma membrane; P:female gamete generation; C:proteasome regulatory particle, base subcomplex; P:response to heat; C:plasmodesma; P:embryo sac development; P:pollen development; P:leaf morphogenesis; P:maintenance of root meristem identity; P:glucose mediated signaling pathway; P:lateral root formation; F:TBP-class protein binding; C:cytosolic p…
799	Vss_20462_c0_g1_i1	1010	107.78	107.45	Autophagy-related protein 8C; Autophagy-related ubiquitin-like modifier ATG8C; Flags: Precursor	P:autophagosome assembly; C:autophagosome membrane; F:protein binding; C:microtubule; P:proteolysis; P:cellular response to nitrogen starvation; C:plant-type vacuole membrane; P:protein transport; F:Atg8 ligase activity; F:Atg8 activating enzyme activity; F:Atg8-specific protease activity; C:cytoplasmic vesicle; P:defense response to fungus
800	Vss_19903_c0_g1_i1	806	107.73	107.41	SNF1-related protein kinase regulatory subunit beta-3; Short=AKIN subunit beta-3; Short=AKINB3; Short=AKINbeta3	F:protein binding; P:lipid metabolic process; C:chloroplast starch grain; P:response to sucrose; F:protein kinase regulator activity; C:nucleotide-activated protein kinase complex; P:oxoacid metabolic process; P:cellular response to nitrogen levels; P:regulation of protein kinase activity; F:maltose binding
801	Vss_24653_c0_g1_i1	1322	107.54	107.22	Iron-sulfur cluster assembly protein 1; Short=AtISU1; Short=AtIscU1; Short=Protein ISCU-LIKE 1; NifU-like N-terminal domain-containing protein ISU1; NifU-like protein ISU1; Flags: Precursor	F:structural molecule activity; F:protein binding; C:mitochondrial matrix; C:cytosol; P:cellular iron ion homeostasis; F:ferrous iron binding; C:chloroplast; P:[2Fe-2S] cluster assembly; P:[4Fe-4S] cluster assembly; F:2 iron, 2 sulfur cluster binding; F:4 iron, 4 sulfur cluster binding
802	Vss_20987_c0_g1_i1	1664	107.35	107.02	26S proteasome non-ATPase regulatory subunit 14 homolog; 26S proteasome regulatory subunit RPN11; Short=AtRPN11	P:protein deneddylation; F:thiol-dependent ubiquitin-specific protease activity; F:protein binding; C:nucleus; C:cytosol; P:signal transduction; F:metallopeptidase activity; C:proteasome regulatory particle, lid subcomplex; P:response to external stimulus; P:response to auxin; P:response to carbohydrate; P:specification of floral organ identity; P:negative regulation of photomorphogenesis; P:COP9…
803	Vss_27423_c0_g1_i2	2862	107.26	106.93	Auxilin-related protein 1; Auxilin-like protein 1	C:cytosol; C:plasma membrane; P:actin filament organization; C:cell plate; P:chloroplast avoidance movement; P:chloroplast accumulation movement; C:endomembrane system; F:clathrin binding; C:vesicle; C:intracellular membrane-bounded organelle; P:negative regulation of growth; P:cellular response to blue light; P:clathrin coat disassembly; P:negative regulation of clathrin-dependent endocytosis
804	Vss_21044_c0_g1_i1	1722	107.18	106.85	ATP synthase gamma chain, chloroplastic; F-ATPase gamma subunit; Flags: Precursor	C:mitochondrial proton-transporting ATP synthase complex, catalytic sector F(1); C:chloroplast ATP synthase complex; P:ATP synthesis coupled proton transport; F:enzyme regulator activity; F:proton-transporting ATP synthase activity, rotational mechanism; P:regulation of catalytic activity; P:regulation of root morphogenesis
805	Vss_23588_c0_g2_i1	1533	107.04	106.72	Noroxomaritidine synthase 2; CYP96T2; Cytochrome P450 96T2	P:defense response to insect; F:iron ion binding; F:protein binding; C:vacuole; C:endoplasmic reticulum membrane; P:response to wounding; P:jasmonic acid metabolic process; P:wax biosynthetic process; P:fruit development; P:suberin biosynthetic process; F:oxidoreductase activity, acting on paired donors, with incorporation or reduction of molecular oxygen; F:oxidoreductase activity, acting on pai…
806	Vss_21658_c3_g1_i3	2038	107.01	106.68	SAGA-associated factor 29 homolog A; Short=AtSGF29a; 29 kDa SAGA-associated factor homolog A	C:SAGA complex; C:Ada2/Gcn5/Ada3 transcription activator complex; P:response to salt stress; P:response to salicylic acid; F:protein domain specific binding; F:methylated histone binding; P:histone H3 acetylation; P:histone H4 acetylation; P:defense response to fungus
807	Vss_20477_c1_g1_i1	1380	106.86	106.54	Calmodulin; Short=CaM	P:microtubule cytoskeleton organization; F:calcium ion binding; C:vacuole; C:cytosol; C:microtubule; C:plasma membrane; P:calcium-mediated signaling; F:protein domain specific binding; F:enzyme regulator activity; P:regulation of catalytic activity
808	Vss_21935_c0_g1_i2	1469	106.83	106.51	Stress-related protein	F:protein binding; C:vacuole; C:lipid droplet; P:lipid storage; P:lipid droplet organization; P:positive regulation of growth; P:developmental vegetative growth; P:positive regulation of response to water deprivation
809	Vss_23272_c0_g1_i1	496	106.74	106.42	Very-long-chain aldehyde decarbonylase GL1-8; Protein GLOSSY 1-8	F:C-4 methylsterol oxidase activity; F:iron ion binding; C:endoplasmic reticulum membrane; P:embryo development ending in seed dormancy; C:chloroplast envelope; C:integral component of membrane; P:sterol biosynthetic process; F:carbon-carbon lyase activity; P:4-alpha-methyl-delta7-sterol oxidation
810	Vss_25785_c0_g1_i1	2423	106.49	106.17	Betaine aldehyde dehydrogenase, chloroplastic; Short=BADH; Flags: Precursor	F:succinate-semialdehyde dehydrogenase (NAD+) activity; F:copper ion binding; C:cell wall; C:mitochondrial matrix; C:peroxisome; P:glutamate decarboxylation to succinate; P:glycine metabolic process; P:L-serine metabolic process; P:threonine metabolic process; P:isoprenoid biosynthetic process; F:betaine-aldehyde dehydrogenase activity; P:response to heat; P:response to cold; P:response to water …
811	Vss_26994_c0_g1_i2	2708	106.43	106.11	Dolichyl-diphosphooligosaccharide--protein glycosyltransferase subunit 1A; Ribophorin IA; Short=RPN-IA; Ribophorin-1A; Flags: Precursor	F:protein binding; C:Golgi apparatus; C:oligosaccharyltransferase complex; C:integral component of membrane; P:protein N-linked glycosylation via asparagine
812	Vss_18498_c0_g1_i1	1028	106.21	105.88	Protein Asterix	C:integral component of membrane
813	Vss_21760_c0_g1_i1	1298	105.92	105.60	Peptidyl-prolyl cis-trans isomerase Pin1; Short=PPIase Pin1; MdPin1; Rotamase Pin1	P:protein peptidyl-prolyl isomerization; F:peptidyl-prolyl cis-trans isomerase activity; F:protein binding; C:nucleus; C:endoplasmic reticulum; C:cytosol; C:plasma membrane; C:plasmodesma; P:gravitropism; P:regulation of flower development; P:regulation of protein localization; P:regulation of cell cycle
814	Vss_27598_c0_g1_i1	3048	105.85	105.53	Neutral ceramidase 1; Short=AtNCER1; Short=N-CDase 1; Short=NCDase 1; Acylsphingosine deacylase 1; N-acylsphingosine amidohydrolase 1; Flags: Precursor	C:extracellular region; C:vacuolar membrane; C:endoplasmic reticulum; C:Golgi apparatus; P:glycosphingolipid metabolic process; C:plasmodesma; F:N-acylsphingosine amidohydrolase activity; P:cellular response to oxidative stress; P:long-chain fatty acid biosynthetic process; P:sphingosine biosynthetic process; P:ceramide catabolic process; P:cellular sphingolipid homeostasis
815	Vss_21311_c0_g1_i1	1913	105.73	105.41	24-methylenesterol C-methyltransferase 3; Short=24-sterol C-methyltransferase 3; Short=Sterol-C-methyltransferase 3	F:sterol 24-C-methyltransferase activity; C:vacuole; C:endoplasmic reticulum; C:plasmodesma; P:embryo development ending in seed dormancy; C:integral component of membrane; P:sterol biosynthetic process; F:24-methylenesterol C-methyltransferase activity; P:methylation
816	Vss_29104_c0_g1_i1	1030	105.69	105.37	50S ribosomal protein L17, chloroplastic; CL17; Flags: Precursor	F:structural constituent of ribosome; P:translation; C:chloroplast stroma; C:chloroplast envelope; F:rRNA binding; C:cytosolic large ribosomal subunit; P:ribosome biogenesis
817	Vss_29479_c4_g2_i1	5523	105.44	105.13	Glycine dehydrogenase (decarboxylating), mitochondrial; Glycine cleavage system P protein; Glycine decarboxylase; Glycine dehydrogenase (aminomethyl-transferring); Flags: Precursor	F:glycine dehydrogenase (decarboxylating) activity; F:protein binding; F:ATP binding; C:mitochondrion; C:glycine cleavage complex; P:L-serine metabolic process; P:threonine metabolic process; C:chloroplast envelope; F:glycine binding; P:glycine decarboxylation via glycine cleavage system; F:pyridoxal phosphate binding; P:response to cadmium ion; C:apoplast; P:obsolete oxidation-reduction process
818	Vss_24358_c0_g1_i1	1886	105.39	105.07	Clathrin light chain 3	F:structural molecule activity; C:cytoskeleton; P:intracellular protein transport; C:cell plate; C:phragmoplast; C:chloroplast envelope; C:clathrin coat of trans-Golgi network vesicle; C:clathrin coat of coated pit; F:clathrin heavy chain binding; F:identical protein binding; P:clathrin coat assembly; P:clathrin-dependent endocytosis
819	Vss_27725_c1_g2_i1	1989	105.36	105.04	Acidic leucine-rich nuclear phosphoprotein 32-related protein; ANP32/acidic nuclear phosphoprotein-like protein	F:protein binding; F:histone binding
820	Vss_27671_c1_g1_i2	1326	105.31	104.99	Shikimate O-hydroxycinnamoyltransferase; Hydroxycinnamoyl transferase; Hydroxycinnamoyl-Coenzyme A shikimate/quinate hydroxycinnamoyltransferase	F:protein binding; C:cytosol; P:tyrosine metabolic process; P:pollen development; P:coumarin biosynthetic process; P:lignin biosynthetic process; P:stilbene biosynthetic process; P:positive regulation of flavonoid biosynthetic process; P:auxin homeostasis; C:membrane; F:N-acyltransferase activity; P:obsolete acyl-carrier-protein biosynthetic process; P:cellular component biogenesis; F:shikimate O…
821	Vss_23073_c0_g1_i1	679	105.14	104.83	Photosystem II stability/assembly factor HCF136, chloroplastic; Flags: Precursor	C:photosystem II; C:chloroplast stromal thylakoid; C:chloroplast thylakoid membrane; P:plastid organization; C:chloroplast envelope; P:photosynthesis; C:thylakoid lumen; P:response to cadmium ion
822	Vss_22895_c0_g1_i1	1459	105.13	104.81	CBS domain-containing protein CBSX2, chloroplastic; CBS domain-containing protein 1; Short=AtCDCP1; Protein LOSS OF THE TIMING OF ET AND JA BIOSYNTHESIS 1; Short=AtLEJ1; Flags: Precursor	C:chloroplast; P:cell redox homeostasis
823	Vss_21919_c0_g1_i2	883	104.95	104.63	50S ribosomal protein L34, chloroplastic; CL34; Flags: Precursor	F:RNA binding; F:structural constituent of ribosome; C:mitochondrial large ribosomal subunit; P:translation; C:plastid; P:ribosome biogenesis
824	Vss_25831_c0_g2_i1	948	104.70	104.38	Thioredoxin M-type, chloroplastic; Short=Trx-M; Flags: Precursor	F:enzyme inhibitor activity; F:protein binding; C:mitochondrial matrix; C:cytosol; C:plasma membrane; P:regulation of carbohydrate metabolic process; P:response to oxidative stress; F:enzyme activator activity; P:response to cold; C:chloroplast thylakoid; C:chloroplast stroma; C:stromule; P:plasmodesmata-mediated intercellular transport; F:oxidoreductase activity, acting on a sulfur group of dono…
825	Vss_26224_c0_g1_i2	538	104.50	104.18	Probable thiol methyltransferase 2; Protein HARMLESS TO OZONE LAYER 3; Short=AtHOL3	C:peroxisome; C:cytosol; C:plasma membrane; C:chloroplast envelope; F:thiol S-methyltransferase activity; P:glucosinolate catabolic process
826	Vss_21216_c0_g1_i1	1635	104.43	104.12	Ras-related protein RABE1c; Short=AtRABE1c; Ras-related protein Ara-3; Ras-related protein Rab8A; Short=AtRab8A	F:GTPase activity; F:GTP binding; C:vacuolar membrane; C:cytosol; C:plasma membrane; P:intracellular protein transport; P:endoplasmic reticulum to Golgi vesicle-mediated transport; P:vesicle docking involved in exocytosis; P:protein secretion; C:plasmodesma; P:pollen development; P:pollen tube growth; P:ethylene-activated signaling pathway; P:regulation of exocytosis; F:GTP-dependent protein bind…
827	Vss_19770_c0_g1_i1	1079	104.43	104.11	Light-harvesting complex-like protein OHP2, chloroplastic; One-helix protein 2; Protein LIGHT-HARVESTING LIKE 6; Flags: Precursor	C:chloroplast thylakoid membrane; P:response to light intensity; P:photosystem II assembly
828	Vss_26423_c0_g1_i1	2006	104.21	103.89	Protein disulfide-isomerase; Short=PDI; Flags: Precursor	F:protein disulfide isomerase activity; F:protein binding; C:extracellular region; C:nucleus; C:vacuolar membrane; C:endoplasmic reticulum lumen; C:Golgi apparatus; C:cytosol; C:plasma membrane; C:chloroplast stroma; C:thylakoid; P:embryo development ending in seed dormancy; P:endosperm development; P:response to zinc ion; P:photoinhibition; P:protein folding in endoplasmic reticulum; P:response …
829	Vss_25932_c0_g1_i1	2030	104.18	103.87	Phospho-2-dehydro-3-deoxyheptonate aldolase 1, chloroplastic; 3-deoxy-D-arabino-heptulosonate 7-phosphate synthase 1; DAHP synthase 1; Phospho-2-keto-3-deoxyheptonate aldolase 1; Flags: Precursor	P:tryptophan biosynthetic process; F:3-deoxy-7-phosphoheptulonate synthase activity; F:protein binding; C:mitochondrion; P:tyrosine biosynthetic process; P:L-phenylalanine biosynthetic process; P:chorismate biosynthetic process; C:chloroplast thylakoid; P:response to wounding
830	Vss_27622_c0_g1_i2	3559	104.14	103.83	Guanine nucleotide-binding protein subunit beta-like protein	C:Golgi membrane; F:structural molecule activity; F:protein binding; C:nucleoplasm; C:cytosol; C:ribosome; C:cytoskeleton; C:cilium; P:intracellular protein transport; P:endoplasmic reticulum to Golgi vesicle-mediated transport; P:retrograde vesicle-mediated transport, Golgi to endoplasmic reticulum; P:intra-Golgi vesicle-mediated transport; P:microtubule-based process; P:post-embryonic developme…
831	Vss_21974_c2_g1_i1	1764	103.91	103.60	Secretory carrier-associated membrane protein 4; Short=Secretory carrier membrane protein 4	C:mitochondrion; C:early endosome; C:cytosol; C:plasma membrane; P:protein transport; C:integral component of membrane; C:transport vesicle membrane; C:trans-Golgi network membrane; C:recycling endosome membrane
832	Vss_24838_c1_g1_i1	1930	103.85	103.53	Triose phosphate/phosphate translocator, chloroplastic; Short=cTPT; Flags: Precursor	F:inorganic phosphate transmembrane transporter activity; F:nucleotide-sugar transmembrane transporter activity; C:mitochondrion; C:vacuolar membrane; C:Golgi apparatus; P:phosphate ion transport; P:vacuole organization; P:gamete generation; C:plastid inner membrane; P:response to nematode; P:photosynthetic acclimation; F:triose-phosphate:phosphate antiporter activity; P:response to sucrose; P:re…
833	Vss_29933_c2_g1_i4	3204	103.75	103.44	GDP-mannose 3,5-epimerase 1; Short=GDP-Man 3,5-epimerase 1; OsGME-1	C:endosome; C:endoplasmic reticulum; C:signal peptidase complex; C:trans-Golgi network; C:cytosol; C:plasma membrane; P:starch metabolic process; P:sucrose metabolic process; P:signal peptide processing; F:dTDP-glucose 4,6-dehydratase activity; P:nucleotide metabolic process; C:integral component of membrane; F:hydrolase activity; F:racemase and epimerase activity, acting on carbohydrates and der…
834	Vss_22972_c0_g1_i1	903	103.75	103.44	Profilin-2; Pollen allergen Ole e 2; AltName: Allergen=Ole e 2	F:actin binding; F:actin monomer binding; F:phosphatidylinositol-4,5-bisphosphate binding; C:cytoskeleton; C:cell cortex; P:nuclear migration; P:phospholipase C-inhibiting G protein-coupled receptor signaling pathway; P:sequestering of actin monomers; P:protein complex oligomerization; F:proline-rich region binding
835	Vss_24092_c0_g1_i1	1708	103.58	103.26	3-ketoacyl-CoA synthase 4; Short=KCS-4; Very long-chain fatty acid condensing enzyme 4; Short=VLCFA condensing enzyme 4	P:fatty acid biosynthetic process; P:response to osmotic stress; P:response to cold; P:response to light stimulus; P:response to wounding; P:unidimensional cell growth; F:fatty acid elongase activity; C:fatty acid elongase complex; P:wax biosynthetic process; P:suberin biosynthetic process; C:integral component of membrane; C:cytosolic ribosome; P:obsolete acyl-carrier-protein biosynthetic proces…
836	Vss_23743_c1_g1_i1	2147	103.40	103.08	Transcription initiation factor TFIID subunit 15b; TBP-associated factor 15b; Short=AtTAF15b	F:nucleic acid binding; C:chloroplast
837	Vss_21170_c0_g1_i1	1086	103.34	103.02	Uncharacterized protein At2g27730, mitochondrial; Flags: Precursor	F:copper ion binding; C:nucleolus; C:mitochondrial respiratory chain complex I; C:vacuole; P:photorespiration
838	Vss_28118_c0_g1_i4	1945	103.09	102.78	Ribulose-phosphate 3-epimerase, chloroplastic; Pentose-5-phosphate 3-epimerase; Short=PPE; R5P3E; Short=RPE; Flags: Precursor	F:ribulose-phosphate 3-epimerase activity; C:cytosol; P:pentose-phosphate shunt, non-oxidative branch; P:response to cold; C:chloroplast thylakoid membrane; C:chloroplast stroma; C:stromule; P:carbon utilization; P:reductive pentose-phosphate cycle; P:pentose catabolic process; P:cellular carbohydrate metabolic process; F:metal ion binding
839	Vss_23326_c0_g1_i1	4142	102.96	102.65	Cellulose synthase A catalytic subunit 9 [UDP-forming]; OsCesA9	C:cell wall; C:endosome; C:endoplasmic reticulum; C:trans-Golgi network; C:integral component of plasma membrane; P:starch metabolic process; P:sucrose metabolic process; P:UDP-glucose metabolic process; P:response to cold; P:response to water deprivation; C:plasmodesma; C:chloroplast; P:multidimensional cell growth; P:plant-type primary cell wall biogenesis; P:plant-type secondary cell wall biog…
840	Vss_18762_c0_g1_i1	1773	102.96	102.65	GDSL esterase/lipase At1g58430; Extracellular lipase At1g58430; Flags: Precursor	F:hydrolase activity, acting on ester bonds
841	Vss_27477_c2_g1_i1	1994	102.96	102.64	Outer plastidial membrane protein porin; Voltage-dependent anion-selective channel protein; Short=VDAC	F:protein binding; C:cell wall; C:nucleolus; C:vacuolar membrane; C:Golgi apparatus; C:plasma membrane; F:voltage-gated anion channel activity; P:aerobic respiration; P:response to cold; C:chloroplast envelope; P:regulation of seed germination; F:porin activity; P:inorganic anion transport; C:integral component of mitochondrial outer membrane; P:defense response to bacterium; C:pore complex; P:an…
842	Vss_19919_c0_g1_i1	1116	102.89	102.58	Ribosomal protein S13, mitochondrial	F:RNA binding; F:structural constituent of ribosome; C:mitochondrial small ribosomal subunit; P:translation; C:chloroplast stroma; C:chloroplast envelope; P:ribosome biogenesis
843	Vss_22273_c0_g1_i1	1014	102.87	102.56	Linoleate 9S-lipoxygenase 1; Lipoxygenase 1	P:fatty acid metabolic process; C:chloroplast; P:pollen development; P:response to wounding; P:response to bacterium; P:response to fungus; P:response to high light intensity; P:response to abscisic acid; P:response to jasmonic acid; P:anther dehiscence; P:response to ozone; P:lateral root formation; F:linoleate 13S-lipoxygenase activity; P:lipid oxidation; F:metal ion binding; P:stamen filament …
844	Vss_20156_c0_g3_i1	1297	102.79	102.48	Transmembrane emp24 domain-containing protein p24beta2; p24 family protein beta1; Short=p24beta1; p24 family protein beta2; Short=p24beta2; Flags: Precursor	C:endoplasmic reticulum; C:endoplasmic reticulum membrane; C:endoplasmic reticulum-Golgi intermediate compartment; P:intracellular protein transport; P:endoplasmic reticulum to Golgi vesicle-mediated transport; P:Golgi organization; C:integral component of membrane; C:COPII-coated ER to Golgi transport vesicle; C:Golgi cisterna membrane
845	Vss_24843_c0_g1_i1	2316	102.76	102.45	Formate dehydrogenase, mitochondrial; Short=FDH; NAD-dependent formate dehydrogenase; Flags: Precursor	P:sulfur amino acid metabolic process; F:phosphoglycerate dehydrogenase activity; F:protein binding; F:ATP binding; C:nucleus; C:mitochondrion; C:cytosol; P:glycine metabolic process; P:L-serine biosynthetic process; P:threonine metabolic process; P:pollen development; P:megagametogenesis; C:chloroplast stroma; P:embryo development ending in seed dormancy; P:photorespiration; F:NAD binding; P:obs…
846	Vss_22651_c0_g1_i2	1389	102.67	102.36	Heme oxygenase 1, chloroplastic; Short=AtHO1; Protein GENOMES UNCOUPLED 2; Protein REVERSAL OF THE DET PHENOTYPE 4; Flags: Precursor	F:heme oxygenase (decyclizing) activity; P:heme oxidation; C:chloroplast; P:chloroplast-nucleus signaling pathway; P:phytochromobilin biosynthetic process; P:inflorescence development; P:photosynthesis; P:chlorophyll metabolic process; F:heme binding; F:metal ion binding; P:photoperiodism, flowering
847	Vss_30996_c1_g1_i1	428	102.14	101.83	Laccase-12; Benzenediol:oxygen oxidoreductase 12; Diphenol oxidase 12; Urishiol oxidase 12; Flags: Precursor	F:copper ion binding; C:extracellular region; P:response to water deprivation; P:lignin biosynthetic process; P:plant-type secondary cell wall biogenesis; F:oxidoreductase activity; P:response to copper ion
848	Vss_24646_c0_g1_i1	1933	102.00	101.69	Proteasome subunit alpha type-2; 20S proteasome alpha subunit B; 20S proteasome subunit alpha-2	F:threonine-type endopeptidase activity; C:nucleus; C:vacuolar membrane; P:response to cold; P:response to zinc ion; P:proteasomal ubiquitin-independent protein catabolic process; C:proteasome core complex, alpha-subunit complex; C:cytosolic ribosome; P:defense response to bacterium; C:polysomal ribosome; P:proteasome-mediated ubiquitin-dependent protein catabolic process; P:response to cadmium i…
849	Vss_23362_c1_g1_i4	1651	101.93	101.62	Non-specific lipid transfer protein GPI-anchored 5; Short=AtLTPG-5; Short=Protein LTP-GPI-ANCHORED 5; Xylogen like protein 12; Short=AtXYLP12; Short=AtXYP8; Flags: Precursor	P:response to molecule of bacterial origin; P:response to molecule of oomycetes origin; F:lipid transporter activity; C:cytoplasm; C:plasma membrane; P:seed germination; P:xylem development; P:leaf senescence; P:seed coat development; P:fatty acid transport; C:anchored component of membrane; C:intracellular membrane-bounded organelle; P:defense response to fungus; P:response to herbivore; P:PAMP-…
850	Vss_27137_c0_g1_i1	2507	101.92	101.61	Signal peptide peptidase-like 2; Short=AtSPPL2; Flags: Precursor	C:lysosomal membrane; C:endosome; C:Golgi-associated vesicle membrane; P:multicellular organismal process; P:membrane protein proteolysis; F:aspartic endopeptidase activity, intramembrane cleaving; C:integral component of cytoplasmic side of endoplasmic reticulum membrane; C:integral component of lumenal side of endoplasmic reticulum membrane
851	Vss_21919_c0_g1_i1	868	101.82	101.51	50S ribosomal protein L34, chloroplastic; CL34; Chloroplastic large ribosomal subunit protein bL34c; Flags: Precursor	F:RNA binding; F:structural constituent of ribosome; C:mitochondrial large ribosomal subunit; P:translation; C:plastid; P:ribosome biogenesis
852	Vss_24340_c1_g1_i2	1847	101.68	101.37	Heterogeneous nuclear ribonucleoprotein 1; Short=hnRNP1	C:chromatin; F:mRNA binding; C:nucleolus; C:cytosol; F:poly(U) RNA binding; P:response to cold; C:chloroplast stroma; C:thylakoid; P:response to abscisic acid; P:vegetative to reproductive phase transition of meristem; C:membrane; C:nuclear speck; F:chromatin DNA binding; P:RNA stabilization; P:negative regulation of transcription, DNA-templated; P:positive regulation of mRNA splicing, via splice…
853	Vss_27647_c0_g2_i1	2329	101.53	101.22	Glutathione reductase, chloroplastic; Short=GR; Short=GRase; Flags: Precursor	F:dihydrolipoyl dehydrogenase activity; C:nucleus; C:mitochondrial respiratory chain complex I; C:mitochondrial matrix; C:peroxisome; C:glycine cleavage complex; P:gluconeogenesis; P:glycolytic process; P:tricarboxylic acid cycle; P:obsolete electron transport; P:glycine metabolic process; P:L-serine metabolic process; P:threonine metabolic process; F:zinc ion binding; C:chloroplast; C:plastid en…
854	Vss_29603_c0_g1_i1	2839	101.45	101.15	Auxin-responsive protein IAA13; Indoleacetic acid-induced protein 13	F:transcription regulatory region sequence-specific DNA binding; C:nucleus; P:auxin-activated signaling pathway; P:embryonic pattern specification; P:xylem and phloem pattern formation; P:lateral root morphogenesis; F:identical protein binding; P:negative regulation of transcription, DNA-templated; P:positive regulation of leaf senescence; P:negative regulation of lateral root development
855	Vss_29230_c4_g4_i2	1499	101.46	101.15	Protein ZINC INDUCED FACILITATOR-LIKE 1; Protein ZIF-LIKE 1	C:plasma membrane; P:response to water deprivation; P:gravitropism; C:plant-type vacuole membrane; P:basipetal auxin transport; F:potassium ion antiporter activity; P:root development; P:response to karrikin; P:regulation of stomatal closure
856	Vss_24680_c0_g1_i2	2096	101.39	101.08	ERBB-3 BINDING PROTEIN 1; Short=StEBP1	P:regulation of cell growth; F:RNA binding; F:protein binding; C:nucleolus; C:cytosol; C:plasma membrane; P:transcription, DNA-templated; P:rRNA processing; P:multicellular organism development; P:auxin-activated signaling pathway; P:cell cycle G1/S phase transition; P:regulation of cell division
857	Vss_30274_c0_g1_i2	1565	101.29	100.98	50S ribosomal protein L12, chloroplastic	C:plastid large ribosomal subunit; F:RNA binding; F:structural constituent of ribosome; P:translation; C:plasmodesma; C:chloroplast thylakoid membrane; C:chloroplast stroma; C:chloroplast envelope; P:ribosome biogenesis; P:defense response to bacterium
858	Vss_25855_c0_g1_i1	2877	101.10	100.79	Protein disulfide-isomerase; Short=PDI; Flags: Precursor	F:protein disulfide isomerase activity; F:protein binding; C:vacuolar membrane; C:endoplasmic reticulum lumen; C:Golgi apparatus; C:plasma membrane; C:chloroplast stroma; C:thylakoid; P:embryo development ending in seed dormancy; P:endosperm development; P:response to zinc ion; P:photoinhibition; P:protein folding in endoplasmic reticulum; P:response to endoplasmic reticulum stress; P:regulation …
859	Vss_25464_c0_g1_i1	2210	101.06	100.75	4-hydroxy-3-methylbut-2-enyl diphosphate reductase, chloroplastic; Flags: Precursor	C:chloroplast stroma; P:isopentenyl diphosphate biosynthetic process, methylerythritol 4-phosphate pathway; F:4-hydroxy-3-methylbut-2-en-1-yl diphosphate synthase activity; F:metal ion binding; P:dimethylallyl diphosphate biosynthetic process; F:4 iron, 4 sulfur cluster binding; F:4-hydroxy-3-methylbut-2-en-1-yl diphosphate reductase activity; P:obsolete oxidation-reduction process
860	Vss_21190_c0_g1_i1	1955	100.93	100.62	Outer plastidial membrane protein porin; Voltage-dependent anion-selective channel protein; Short=VDAC	F:protein binding; C:cell wall; C:nucleolus; C:vacuolar membrane; C:Golgi apparatus; C:plasma membrane; F:voltage-gated anion channel activity; P:aerobic respiration; P:response to cold; C:chloroplast envelope; P:regulation of seed germination; C:integral component of mitochondrial outer membrane; P:defense response to bacterium; P:anion transmembrane transport
861	Vss_22971_c1_g1_i1	1403	100.88	100.58	50S ribosomal protein L19, chloroplastic	F:mRNA binding; F:structural constituent of ribosome; C:ribosome; P:translation; C:chloroplast stroma; C:chloroplast envelope; F:rRNA binding; P:ribosome biogenesis
862	Vss_20846_c0_g1_i1	1497	100.88	100.57	SKP1-like protein 1A; Short=SKP1-like 1; UFO-binding protein 1	P:microtubule cytoskeleton organization; C:nucleus; C:spindle; C:cytosol; C:plasma membrane; P:chromosome segregation; P:regulation of mitotic cell cycle; C:phragmoplast; P:auxin-activated signaling pathway; P:ethylene-activated signaling pathway; P:viral process; P:protein ubiquitination; C:SCF ubiquitin ligase complex; P:SCF-dependent proteasomal ubiquitin-dependent protein catabolic process; P…
863	Vss_22825_c1_g1_i1	1237	100.82	100.52	Phenylalanine ammonia-lyase	F:protein binding; C:cytoplasm; P:L-phenylalanine catabolic process; P:tyrosine metabolic process; P:defense response; P:response to oxidative stress; P:pollen development; P:cinnamic acid biosynthetic process; P:drought recovery; P:alkaloid biosynthetic process; P:response to UV-B; F:amino acid binding; C:protein-containing complex; F:phenylalanine ammonia-lyase activity; P:salicylic acid catabo…
864	Vss_26684_c0_g1_i2	2823	100.75	100.44	Polyadenylate-binding protein 2; Short=PABP-2; Short=Poly(A)-binding protein 2	F:mRNA 3'-UTR binding; F:translation initiation factor activity; F:protein binding; C:nucleus; C:cytosol; C:ribosome; P:regulation of translational initiation; P:response to stress; F:poly(A) binding; F:poly(U) RNA binding; P:response to cadmium ion; P:regulation of nuclear-transcribed mRNA poly(A) tail shortening; C:ribonucleoprotein complex
865	Vss_18622_c1_g1_i1	1135	100.66	100.35	Histone H4	C:nucleosome; F:DNA binding; C:nucleolus; C:vacuolar membrane; C:Golgi apparatus; C:cytosol; C:plasma membrane; P:nucleosome assembly; P:response to water deprivation; C:plasmodesma; C:chloroplast; C:thylakoid; C:host cell nucleus; F:protein heterodimerization activity
866	Vss_25482_c0_g1_i1	2857	100.45	100.14	Allene oxide synthase, chloroplastic; Cytochrome P450 74A; Hydroperoxide dehydrase; Flags: Precursor	F:monooxygenase activity; F:iron ion binding; C:mitochondrion; P:defense response; P:lipid biosynthetic process; C:chloroplast thylakoid membrane; P:response to wounding; P:response to fungus; P:jasmonic acid biosynthetic process; C:plastoglobule; P:green leaf volatile biosynthetic process; P:sterol metabolic process; F:oxidoreductase activity, acting on paired donors, with incorporation or reduc…
867	Vss_19912_c0_g1_i1	1438	100.40	100.10	Ras-related protein RABA1f; Short=AtRABA1f	P:cytokinesis by cell plate formation; F:GTPase activity; F:protein binding; F:GTP binding; C:nucleus; C:vacuole; C:cytosol; C:plasma membrane; P:intracellular protein transport; C:cell plate; C:plasmodesma; P:response to auxin; C:early endosome membrane; C:trans-Golgi network membrane; P:cell wall biogenesis; P:response to cadmium ion; P:regulation of vesicle-mediated transport
868	Vss_28762_c2_g1_i1	1532	100.36	100.05	GDSL esterase/lipase At5g45670; Extracellular lipase At5g45670; Flags: Precursor	C:nucleus; P:systemic acquired resistance; P:lipid catabolic process; F:lipase activity; P:response to chemical; P:cuticle development; C:apoplast
869	Vss_28537_c3_g2_i3	313	100.26	99.96	Polyubiquitin; Contains: Ubiquitin; Flags: Precursor	C:cell wall; C:nucleolus; C:vacuolar membrane; C:cytosol; P:ubiquitin-dependent protein catabolic process; P:response to UV-B; P:protein ubiquitination; F:protein tag; F:ubiquitin protein ligase binding
870	Vss_30107_c0_g1_i1	1304	100.24	99.94	Polyubiquitin; Contains: Ubiquitin; Flags: Precursor	C:nucleus; C:cytosol; C:plasma membrane; P:ubiquitin-dependent protein catabolic process; P:protein ubiquitination; F:protein tag; F:ubiquitin protein ligase binding
871	Vss_20827_c0_g1_i1	809	100.25	99.94	V-type proton ATPase subunit e2; Short=V-ATPase subunit e2; Vacuolar H(+)-ATPase subunit e isoform 2; Vacuolar proton pump subunit e2	C:vacuole; C:endomembrane system; F:proton transmembrane transporter activity; C:proton-transporting V-type ATPase, V0 domain; P:proton transmembrane transport; P:proton transmembrane transport
872	Vss_21181_c0_g1_i2	541	99.96	99.65	Succinate dehydrogenase subunit 6, mitochondrial	C:mitochondrial respiratory chain complex II, succinate dehydrogenase complex (ubiquinone); C:vacuolar membrane; C:plastid; F:protein-membrane adaptor activity
873	Vss_20208_c0_g1_i1	1098	99.88	99.58	Enoyl-[acyl-carrier-protein] reductase, mitochondrial; 2-enoyl thioester reductase; Flags: Precursor	F:copper ion binding; F:ATP binding; C:nucleus; C:mitochondrion; P:fatty acid metabolic process; C:chloroplast; F:oxidoreductase activity
874	Vss_26825_c0_g1_i4	1881	99.88	99.58	Probable protein phosphatase 2C 59; Short=AtPP2C59; HopW1-1-interacting protein 2; Protein phosphatase 2C WIN2; Short=PP2C WIN2	F:magnesium-dependent protein serine/threonine phosphatase activity; C:nucleus; C:mitochondrion; C:cytosol; C:plasma membrane; C:magnesium-dependent protein serine/threonine phosphatase complex; P:protein dephosphorylation; P:pollen germination; C:integral component of membrane; P:defense response to bacterium; F:metal ion binding
875	Vss_25831_c0_g1_i1	2097	99.85	99.55	Stromal processing peptidase, chloroplastic; Flags: Precursor	C:nucleolus; C:mitochondrial respiratory chain complex III; C:vacuolar membrane; P:proteolysis; F:peptidase activity; C:plastid; F:oxidoreductase activity; C:mitochondrial processing peptidase complex; F:metal ion binding
876	Vss_736_c0_g1_i1	1392	99.71	99.41	Nitrate reductase [NADH]; Short=NR	F:cytochrome-b5 reductase activity, acting on NAD(P)H; F:copper ion binding; F:protein binding; C:mitochondrial outer membrane; C:vacuole; C:endoplasmic reticulum; C:Golgi apparatus; C:cytosol; C:plasma membrane; P:amino sugar metabolic process; P:obsolete electron transport; P:nitric oxide biosynthetic process; C:nitrate reductase complex; P:response to light stimulus; C:plant-type cell wall; P:…
877	Vss_25367_c0_g1_i1	2776	99.67	99.37	Transmembrane 9 superfamily member 1; Endomembrane protein 12; Transmembrane nine protein 1; Short=AtTMN1; Flags: Precursor	C:Golgi membrane; C:vacuolar membrane; C:Golgi medial cisterna; C:cis-Golgi network; C:trans-Golgi network; C:plant-type cell wall; C:plasmodesma; P:response to nematode; C:endosome membrane; C:integral component of membrane; P:cellular transition metal ion homeostasis; P:protein localization to membrane
878	Vss_30487_c0_g1_i2	6238	99.62	99.32	Clathrin heavy chain 2	F:structural molecule activity; C:vacuolar membrane; C:cytosol; P:intracellular protein transport; C:plasmodesma; C:chloroplast; C:clathrin coat of trans-Golgi network vesicle; C:clathrin coat of coated pit; F:clathrin light chain binding; F:identical protein binding; C:clathrin complex; P:clathrin-dependent endocytosis
879	Vss_29886_c1_g3_i1	306	99.60	99.30	Peroxidase 12; Short=Atperox P12; ATP4a; PRXR6; Flags: Precursor	F:peroxidase activity; C:extracellular region; C:cell wall; C:mitochondrion; C:vacuole; P:response to oxidative stress; C:plant-type cell wall; C:plasmodesma; F:oxidoreductase activity; F:heme binding; P:hydrogen peroxide catabolic process; F:metal ion binding; P:obsolete oxidation-reduction process; P:cellular oxidant detoxification
880	Vss_28849_c0_g1_i1	3210	99.44	99.14	Protein trichome birefringence-like 24	C:Golgi apparatus; P:hemicellulose metabolic process; F:O-acetyltransferase activity; P:obsolete acyl-carrier-protein biosynthetic process
881	Vss_30371_c1_g1_i1	1464	99.40	99.10	Cytochrome c oxidase subunit 6a, mitochondrial; Short=AtCOX6a; Flags: Precursor	F:cytochrome-c oxidase activity; C:mitochondrial respiratory chain complex IV; P:mitochondrial electron transport, cytochrome c to oxygen; F:enzyme regulator activity; P:proton transmembrane transport
882	Vss_19503_c0_g1_i1	793	99.37	99.07	Cyclin-dependent kinases regulatory subunit 1	C:cyclin-dependent protein kinase holoenzyme complex; C:nucleus; C:cytoplasm; P:regulation of mitotic cell cycle; C:SCF ubiquitin ligase complex; F:protein kinase binding; P:DNA endoreduplication; F:histone binding; F:ubiquitin binding; P:positive regulation of cyclin-dependent protein serine/threonine kinase activity; P:cell division; F:cyclin-dependent protein serine/threonine kinase activator …
883	Vss_22973_c0_g1_i1	1754	99.34	99.04	ER lumen protein-retaining receptor B	C:endoplasmic reticulum; C:Golgi apparatus; P:protein retention in ER lumen; C:integral component of membrane; F:ER retention sequence binding
884	Vss_22841_c0_g1_i1	1439	99.12	98.82	30S ribosomal protein S21, chloroplastic; Chloroplastic small ribosomal subunit protein bS21c; Flags: Precursor	F:RNA binding; F:structural constituent of ribosome; C:ribosome; P:translation; C:plastid; P:ribosome biogenesis
885	Vss_19835_c1_g1_i1	849	99.06	98.76	Cytochrome b-c1 complex subunit 8; Complex III subunit 8; Complex III subunit VII; Ubiquinol-cytochrome c reductase complex 8.2 kDa protein; Ubiquinol-cytochrome c reductase complex ubiquinone-binding protein QP-C	C:mitochondrial inner membrane; P:obsolete oxidation-reduction process; C:respirasome
886	Vss_20832_c0_g1_i1	1318	98.93	98.63	Vacuolar protein sorting-associated protein 29; Protein MAIGO 1; Vesicle protein sorting 29	P:receptor recycling; C:multivesicular body; C:Golgi apparatus; P:protein targeting to vacuole; C:retromer complex; C:late endosome membrane; P:retrograde transport, endosome to Golgi
887	Vss_24092_c0_g2_i1	755	98.78	98.48	3-ketoacyl-CoA synthase 20; Short=KCS-20; Very long-chain fatty acid condensing enzyme 20; Short=VLCFA condensing enzyme 20	P:fatty acid biosynthetic process; P:response to osmotic stress; P:response to cold; P:response to light stimulus; P:response to wounding; F:fatty acid elongase activity; C:fatty acid elongase complex; P:suberin biosynthetic process; C:membrane; P:obsolete acyl-carrier-protein biosynthetic process; P:pollen tube development
888	Vss_21001_c0_g2_i2	1400	98.74	98.44	Ras-related protein RABB1c; Short=AtRABB1c; Ras-related protein Rab2A; Short=AtRab2A	C:Golgi membrane; P:cytokinesis by cell plate formation; F:GTPase activity; F:GTP binding; C:nucleus; C:endosome; C:vacuolar membrane; C:endoplasmic reticulum; C:endoplasmic reticulum membrane; C:cytosol; C:plasma membrane; P:intracellular protein transport; P:endoplasmic reticulum to Golgi vesicle-mediated transport; C:cell plate; C:plasmodesma; F:kinase binding; P:hyperosmotic salinity response…
889	Vss_25859_c0_g1_i1	1933	98.73	98.43	Fructose-bisphosphate aldolase, cytoplasmic isozyme	P:response to hypoxia; F:fructose-bisphosphate aldolase activity; F:copper ion binding; C:mitochondrion; C:plasma membrane; P:sucrose biosynthetic process; P:fructose metabolic process; P:mannose metabolic process; P:inositol metabolic process; P:gluconeogenesis; P:glycolytic process; P:pentose-phosphate shunt; P:response to oxidative stress; C:plasmodesma; C:chloroplast thylakoid; P:response to …
890	Vss_25315_c0_g1_i2	2249	98.28	97.98	Phosphoethanolamine N-methyltransferase	F:phosphoethanolamine N-methyltransferase activity; C:cytosol; P:diacylglycerol biosynthetic process; P:phosphatidylcholine biosynthetic process; P:pollen development; P:pollen tube growth; P:pollen tube guidance; P:triglyceride biosynthetic process; P:methylation; P:choline biosynthetic process; C:intracellular membrane-bounded organelle; P:phosphatidylethanolamine metabolic process; P:post-embr…
891	Vss_29885_c0_g1_i1	421	98.26	97.96	Kinesin-like protein KIN-8A	P:cytokinesis by cell plate formation; F:microtubule motor activity; F:ATP binding; C:nucleus; C:endoplasmic reticulum; C:Golgi stack; C:microtubule; C:plasma membrane; P:microtubule-based movement; P:microtubule depolymerization; F:microtubule binding; C:secondary cell wall; P:plant-type secondary cell wall biogenesis; P:trichome morphogenesis; F:ATPase activity; C:tubulin complex; P:metaxylem d…
892	Vss_28542_c1_g1_i1	2075	98.21	97.92	S-adenosylmethionine decarboxylase proenzyme; Short=AdoMetDC; Short=SAMDC; Contains: S-adenosylmethionine decarboxylase alpha chain; Contains: S-adenosylmethionine decarboxylase beta chain; Flags: Precursor	F:adenosylmethionine decarboxylase activity; C:cytoplasm; P:arginine metabolic process; P:proline metabolic process; P:spermine biosynthetic process; P:spermidine biosynthetic process
893	Vss_29444_c4_g1_i3	3650	98.02	97.72	Casein kinase 1-like protein HD16; Os03g0793500 protein; Protein EARLY FLOWERING 1; Protein HEADING DATE 16	F:protein serine/threonine kinase activity; F:protein serine/threonine/tyrosine kinase activity; F:ATP binding; C:nucleus; C:chromosome; C:plasma membrane; P:endocytosis; P:serine family amino acid metabolic process; P:response to cold; C:plasmodesma; P:photomorphogenesis; P:gibberellic acid mediated signaling pathway; P:response to brassinosteroid; P:blue light signaling pathway; P:auxin metabol…
894	Vss_20358_c0_g1_i2	1111	98.00	97.70	Nucleoside diphosphate kinase 1; Nucleoside diphosphate kinase I; Short=NDK I; Short=NDP kinase I; Short=NDPK I	F:DNA binding; F:nucleoside diphosphate kinase activity; F:protein binding; F:ATP binding; C:nucleus; C:mitochondrial inner membrane; C:peroxisome; C:Golgi apparatus; C:cytosol; P:purine nucleobase metabolic process; P:nucleoside diphosphate phosphorylation; P:GTP biosynthetic process; P:pyrimidine nucleobase metabolic process; P:UTP biosynthetic process; P:CTP biosynthetic process; F:zinc ion bi…
895	Vss_19423_c0_g1_i1	1179	97.77	97.47	Thioredoxin M-type, chloroplastic; Short=Trx-M; Flags: Precursor	F:enzyme inhibitor activity; F:protein binding; C:cytosol; P:regulation of carbohydrate metabolic process; P:obsolete electron transport; P:glycerol ether metabolic process; F:enzyme activator activity; P:response to cold; P:response to light stimulus; C:chloroplast thylakoid membrane; C:chloroplast stroma; P:plastid organization; C:stromule; P:plasmodesmata-mediated intercellular transport; P:po…
896	Vss_27960_c0_g1_i1	2411	97.75	97.45	Ketol-acid reductoisomerase, chloroplastic; Acetohydroxy-acid reductoisomerase; Alpha-keto-beta-hydroxylacyl reductoisomerase; Flags: Precursor	F:magnesium ion binding; F:ketol-acid reductoisomerase activity; C:mitochondrion; P:isoleucine biosynthetic process; P:leucine biosynthetic process; P:valine biosynthetic process; C:chloroplast; P:pantothenate biosynthetic process; F:protein homodimerization activity; P:response to cadmium ion; P:obsolete oxidation-reduction process; F:NADPH binding
897	Vss_17670_c0_g1_i2	678	97.64	97.34	Hydrophobic protein LTI6B; Low temperature-induced protein 6B	P:response to cold; P:response to water deprivation; P:response to abscisic acid; C:integral component of membrane; P:hyperosmotic salinity response; P:defense response to fungus
898	Vss_22812_c0_g1_i2	2039	97.58	97.29	Protein SRC2 homolog; Short=AtSRC2	C:plant-type vacuole; C:endomembrane system; C:membrane
899	Vss_27475_c0_g1_i1	2854	97.51	97.21	Trans-cinnamate 4-monooxygenase; Cinnamic acid 4-hydroxylase; Short=C4H; Short=CA4H; Cytochrome P450 73; Cytochrome P450C4H	F:iron ion binding; C:mitochondrion; C:vacuolar membrane; C:endoplasmic reticulum; C:Golgi apparatus; C:plasma membrane; P:L-phenylalanine metabolic process; P:ubiquinone biosynthetic process; C:plant-type cell wall; C:plasmodesma; P:pollen development; P:coumarin biosynthetic process; P:lignin biosynthetic process; P:stilbene biosynthetic process; P:flavonoid biosynthetic process; C:integral com…
900	Vss_20729_c0_g1_i1	1195	97.44	97.14	Protein EARLY RESPONSIVE TO DEHYDRATION 15; PAM2-containing protein CID1; Polyadenylate-binding protein-interacting protein 1; Short=PABP-interacting protein 1; Short=Poly(A)-binding protein-interacting protein 1; Protein CTC-INTERACTING DOMAIN 1; Protein LIGHT STRESS-REGULATED 1	F:protein binding; C:cytoplasm; P:response to water deprivation; P:response to bacterium; P:response to high light intensity
901	Vss_24967_c0_g1_i1	1747	97.20	96.91	3'(2'),5'-bisphosphate nucleotidase; 3'(2'),5-bisphosphonucleoside 3'(2')-phosphohydrolase; DPNPase	P:sulfate assimilation; C:cytoplasm; F:3'(2'),5'-bisphosphate nucleotidase activity; F:inositol monophosphate 1-phosphatase activity; F:inositol bisphosphate phosphatase activity; P:streptomycin biosynthetic process; C:intracellular membrane-bounded organelle; P:phosphatidylinositol phosphorylation; P:inositol phosphate dephosphorylation
902	Vss_28428_c4_g4_i1	1289	97.11	96.82	Protein IN2-1 homolog B; Glutathione S-transferase GSTZ5	F:catalytic activity; F:protein binding; C:peroxisome; C:cytosol; P:glutathione metabolic process; P:response to stress; C:chloroplast stroma; P:protein glutathionylation; P:response to cadmium ion; P:regulation of cellular process; P:cellular response to chemical stimulus; P:response to oxygen-containing compound
903	Vss_21065_c0_g1_i2	1446	97.03	96.73	U2 small nuclear ribonucleoprotein B''; Short=U2 snRNP B''	F:mRNA binding; C:nuclear speck
904	Vss_26760_c0_g1_i1	2517	96.83	96.54	Coronatine-insensitive protein homolog 1a	P:defense response to insect; F:protein binding; C:cytoplasm; P:response to insect; P:shade avoidance; P:response to auxin; P:jasmonic acid and ethylene-dependent systemic resistance; P:anther dehiscence; P:regulation of flower development; P:stomatal movement; P:response to far red light; P:SCF-dependent proteasomal ubiquitin-dependent protein catabolic process; P:negative regulation of defense …
905	Vss_22350_c0_g1_i1	1593	96.80	96.51	Protein CURVATURE THYLAKOID 1C, chloroplastic; Flags: Precursor	C:plastid chromosome; C:granal stacked thylakoid; P:response to abscisic acid; P:photosynthetic electron transport in photosystem I; C:chloroplast envelope; F:protein domain specific binding; C:chloroplast photosystem I; C:chloroplast nucleoid; P:granum assembly; P:membrane bending
906	Vss_23515_c0_g2_i1	1375	96.64	96.35	2-methylene-furan-3-one reductase; Enone oxidoreductase; Short=FaEO; Quinone oxidoreductase; Short=FaQR	C:chloroplast; F:oxidoreductase activity, acting on the CH-CH group of donors, NAD or NADP as acceptor; F:transition metal ion binding; P:obsolete oxidation-reduction process
907	Vss_29044_c0_g2_i1	3350	96.57	96.28	Chaperone protein ClpC1, chloroplastic; ATP-dependent Clp protease ATP-binding subunit ClpC homolog 1; Casein lytic proteinase C1; Flags: Precursor	F:ATP-dependent peptidase activity; F:protein binding; F:ATP binding; C:cell wall; C:mitochondrion; P:obsolete ATP-dependent proteolysis; C:chloroplast thylakoid membrane; C:chloroplast stroma; P:chloroplast organization; P:regulation of chlorophyll biosynthetic process; C:chloroplast membrane; P:cellular response to heat; P:protein unfolding; P:protein import into chloroplast stroma; P:positive …
908	Vss_22177_c0_g1_i1	2573	96.56	96.27	Protein CANDIDATE G-PROTEIN COUPLED RECEPTOR 7; Short=AtCand7; Flags: Precursor	C:integral component of membrane
909	Vss_28604_c0_g1_i1	414	96.54	96.25	3)-beta-glucan endohydrolase; Short=(1-	C:cell wall; C:cytoplasm; P:carbohydrate metabolic process; F:beta-glucosidase activity; C:plasmodesma; P:response to bacterium; P:embryo development ending in seed dormancy; P:pollen exine formation; C:membrane-bounded organelle; C:intracellular organelle; C:anchored component of plasma membrane; C:apoplast
910	Vss_33999_c0_g1_i1	1878	96.47	96.18	Probable ADP-ribosylation factor GTPase-activating protein AGD8; Short=ARF GAP AGD8; Protein ARF-GAP DOMAIN 8; Short=AtAGD8	F:GTPase activator activity; F:phospholipid binding; C:nucleus; C:endosome; C:vacuole; C:trans-Golgi network; C:cytosol; C:plasma membrane; P:intracellular protein transport; P:cytoskeleton organization; P:pollen development; P:response to abscisic acid; P:embryo development ending in seed dormancy; C:clathrin-coated vesicle; C:endocytic vesicle; F:clathrin binding; P:negative regulation of cell …
911	Vss_20371_c0_g1_i2	1173	96.43	96.14	Thioredoxin-like protein AAED1, chloroplastic; AhpC/TSA antioxidant enzyme domain-containing protein 1; Flags: Precursor	P:obsolete oxidation-reduction process
912	Vss_27823_c0_g2_i1	1424	96.36	96.06	50S ribosomal protein L9, chloroplastic; CL9; Flags: Precursor	C:plastid large ribosomal subunit; F:mRNA binding; F:structural constituent of ribosome; C:mitochondrion; C:ribosome; P:translation; C:chloroplast stroma; C:chloroplast envelope; P:ribosome biogenesis
913	Vss_19866_c1_g1_i1	900	96.25	95.96	Mitochondrial import inner membrane translocase subunit TIM22-3	F:protein transmembrane transporter activity; C:chloroplast outer membrane; C:TIM22 mitochondrial import inner membrane insertion complex; F:protein homodimerization activity; P:protein targeting to chloroplast; P:protein insertion into mitochondrial inner membrane
914	Vss_21383_c0_g1_i1	1298	96.14	95.85	Cell number regulator 8; ZmCNR08	C:extracellular region; C:vacuole; C:plasma membrane; P:response to oxidative stress; C:membrane; C:integral component of membrane
915	Vss_22723_c0_g1_i1	1543	96.02	95.73	Phosphomannomutase; Short=OsPMM	F:phosphomannomutase activity; F:protein binding; C:cytosol; P:fructose metabolic process; P:mannose metabolic process; P:protein N-linked glycosylation; P:GDP-mannose biosynthetic process; P:protein targeting to ER
916	Vss_25910_c1_g1_i1	835	95.80	95.51	Expansin-A4; Alpha-expansin-4; OsEXP4; OsEXPA4; OsaEXPa1.22; Flags: Precursor	C:extracellular region; C:cytosol; P:syncytium formation; C:plant-type cell wall; C:plasmodesma; P:response to gibberellin; P:unidimensional cell growth; P:plant-type cell wall loosening; P:response to red light; P:lateral root formation; C:membrane; P:primary root development
917	Vss_28605_c1_g1_i2	1864	95.68	95.40	Cytochrome c1-1, heme protein, mitochondrial; Complex III subunit 4-1; Complex III subunit IV-1; Cytochrome b-c1 complex subunit 4-1; Ubiquinol-cytochrome-c reductase complex cytochrome c1 subunit 1; Short=Cytochrome c-1-1; Flags: Precursor	F:protein binding; C:mitochondrial respiratory chain complex III; C:vacuolar membrane; C:plasma membrane; P:obsolete electron transport; P:mitochondrial electron transport, ubiquinol to cytochrome c; F:ubiquinol-cytochrome-c reductase activity; C:integral component of membrane; F:heme binding; P:mitochondrial ATP synthesis coupled proton transport; F:metal ion binding
918	Vss_18887_c0_g1_i1	1424	95.68	95.39	Eukaryotic translation initiation factor 4E-1; Short=eIF-4E-1; Short=eIF4E-1; eIF-4F 25 kDa subunit; eIF-4F p26 subunit; mRNA cap-binding protein	F:RNA 7-methylguanosine cap binding; C:P-body; F:translation initiation factor activity; C:nucleolus; C:cytosol; C:ribosome; C:mRNA cap binding complex; P:regulation of translation; P:regulation of translational initiation; C:cytoplasmic stress granule; C:eukaryotic translation initiation factor 4F complex; F:eukaryotic initiation factor 4G binding; P:response to anoxia; P:negative regulation of …
919	Vss_21296_c0_g1_i2	2339	95.58	95.29	RHOMBOID-like protein 1; Short=AtRBL1	C:Golgi membrane; F:serine-type endopeptidase activity; C:mitochondrion; C:plasma membrane; P:proteolysis; C:plasmodesma; C:integral component of membrane
920	Vss_19585_c0_g1_i1	1588	95.55	95.26	NADP-dependent D-sorbitol-6-phosphate dehydrogenase; Aldose-6-phosphate reductase [NADPH]; NADP-S6PDH	C:nucleus; C:cytosol; P:gluconeogenesis; P:glycolytic process; F:alcohol dehydrogenase (NADP+) activity; P:response to cold; P:response to water deprivation; C:chloroplast; P:response to salt stress; F:steroid dehydrogenase activity; F:oxidoreductase activity, acting on the CH-NH group of donors, NAD or NADP as acceptor; F:oxidoreductase activity, acting on paired donors, with oxidation of a pair…
921	Vss_28830_c0_g1_i1	2639	95.53	95.24	Transmembrane 9 superfamily member 7; Endomembrane protein 5; Transmembrane nine protein 7; Short=AtTMN7; Flags: Precursor	C:Golgi membrane; C:nucleus; C:vacuolar membrane; C:trans-Golgi network; P:ion transport; P:cellular copper ion homeostasis; P:cellular zinc ion homeostasis; C:plant-type cell wall; C:plasmodesma; C:endosome membrane; C:integral component of membrane; C:Golgi cisterna; P:protein localization to membrane
922	Vss_23713_c0_g1_i1	1827	95.44	95.15	28 kDa ribonucleoprotein, chloroplastic; Short=28RNP; Flags: Precursor	F:nucleic acid binding; F:double-stranded DNA binding; F:mRNA binding; C:nucleus; C:Golgi apparatus; P:mRNA processing; F:poly(U) RNA binding; P:response to water deprivation; C:chloroplast thylakoid membrane; C:chloroplast stroma; P:cold acclimation; P:response to salt stress; P:response to abscisic acid; C:chloroplast envelope; C:stromule; P:chloroplast RNA processing; P:RNA stabilization; P:in…
923	Vss_25161_c0_g1_i5	2004	95.32	95.04	ABC transporter F family member 1; Short=ABC transporter ABCF.1; Short=AtABCF1; GCN20-type ATP-binding cassette protein GCN1	F:protein binding; F:ATP binding; C:mitochondrion; C:cytosol; C:plasma membrane; P:regulation of cell size; C:plasmodesma; C:chloroplast; P:response to blue light; P:photomorphogenesis; C:plant-type vacuole membrane; P:positive gravitropism; P:response to aluminum ion; P:cellular aluminum ion homeostasis; P:response to far red light; P:auxin efflux; F:auxin influx transmembrane transporter activi…
924	Vss_30848_c1_g1_i4	3700	95.24	94.95	Auxin-responsive protein IAA5; Indoleacetic acid-induced protein 5	F:transcription regulatory region sequence-specific DNA binding; F:protein binding; C:nucleus; P:response to water deprivation; P:response to wounding; P:gravitropism; P:auxin-activated signaling pathway; P:response to jasmonic acid; P:lateral root morphogenesis; P:negative regulation of transcription, DNA-templated; P:regulation of multicellular organismal development
925	Vss_27971_c0_g1_i2	2317	95.23	94.94	Aspartate aminotransferase, cytoplasmic; Transaminase A	P:tryptophan biosynthetic process; F:L-aspartate:2-oxoglutarate aminotransferase activity; C:mitochondrial matrix; C:peroxisome; C:cytosol; P:tricarboxylic acid cycle; P:2-oxoglutarate metabolic process; P:oxaloacetate metabolic process; P:alanine metabolic process; P:arginine metabolic process; P:aspartate metabolic process; P:cysteine metabolic process; P:glutamate metabolic process; P:proline …
926	Vss_21709_c0_g1_i1	2087	95.17	94.89	3-isopropylmalate dehydrogenase, chloroplastic; Short=3-IPM-DH; Short=IMDH; Beta-IPM dehydrogenase; Flags: Precursor	F:isocitrate dehydrogenase (NAD+) activity; F:protein binding; C:mitochondrion; P:tricarboxylic acid cycle; P:isocitrate metabolic process; F:zinc ion binding; P:cellular amino acid biosynthetic process; C:chloroplast
927	Vss_25556_c2_g1_i4	1837	95.02	94.73	Shikimate O-hydroxycinnamoyltransferase; Hydroxycinnamoyl transferase; Hydroxycinnamoyl-Coenzyme A shikimate/quinate hydroxycinnamoyltransferase	C:cytoplasm; P:anatomical structure morphogenesis; P:phenylpropanoid biosynthetic process; F:N-acyltransferase activity; P:obsolete acyl-carrier-protein biosynthetic process; P:external encapsulating structure organization; F:hydroxycinnamoyltransferase activity
928	Vss_28043_c0_g1_i1	2656	94.79	94.50	4-coumarate--CoA ligase 1; Short=4CL 1; 4-coumaroyl-CoA synthase 1	F:ATP binding; C:cytoplasm; P:response to wounding; P:coumarin biosynthetic process; P:lignin biosynthetic process; P:stilbene biosynthetic process; P:pollen exine formation; F:4-coumarate-CoA ligase activity; P:defense response to fungus
929	Vss_28118_c0_g1_i1	1979	94.79	94.50	Ribulose-phosphate 3-epimerase, chloroplastic; Pentose-5-phosphate 3-epimerase; Short=PPE; R5P3E; Short=RPE; Flags: Precursor	F:ribulose-phosphate 3-epimerase activity; C:cytosol; P:pentose-phosphate shunt, non-oxidative branch; P:response to cold; C:chloroplast thylakoid membrane; C:chloroplast stroma; C:stromule; P:carbon utilization; P:reductive pentose-phosphate cycle; P:pentose catabolic process; P:cellular carbohydrate metabolic process; F:metal ion binding
930	Vss_19862_c0_g3_i1	437	94.76	94.48	Wound-induced basic protein
931	Vss_20176_c0_g1_i1	1224	94.73	94.44	30S ribosomal protein S6 alpha, chloroplastic; Flags: Precursor	F:structural constituent of ribosome; C:ribosome; P:translation; C:chloroplast thylakoid membrane; P:ribosome biogenesis; F:small ribosomal subunit rRNA binding
932	Vss_22585_c1_g1_i1	1590	94.70	94.41	50S ribosomal protein L15, chloroplastic; CL15; Flags: Precursor	C:plastid large ribosomal subunit; F:structural constituent of ribosome; P:translation; C:chloroplast stroma; C:chloroplast envelope; C:cytosolic large ribosomal subunit; P:ribosome biogenesis
933	Vss_24638_c2_g1_i1	2398	94.64	94.35	Pyrophosphate--fructose 6-phosphate 1-phosphotransferase subunit beta; Short=PFP; 6-phosphofructokinase, pyrophosphate dependent; PPi-PFK; Pyrophosphate-dependent 6-phosphofructose-1-kinase	F:6-phosphofructokinase activity; F:ATP binding; C:cell wall; C:6-phosphofructokinase complex; P:fructose metabolic process; P:fructose 6-phosphate metabolic process; P:galactose metabolic process; P:mannose metabolic process; P:gluconeogenesis; P:pentose-phosphate shunt; P:response to sucrose; P:response to glucose; P:response to fructose; P:embryo development ending in seed dormancy; P:photosyn…
934	Vss_16680_c0_g1_i2	1088	94.60	94.31	40S ribosomal protein S28	P:ribosomal small subunit assembly; F:mRNA binding; F:structural constituent of ribosome; C:cell wall; C:Golgi apparatus; C:plasma membrane; P:translation; C:cytosolic small ribosomal subunit; P:maturation of SSU-rRNA; C:polysomal ribosome
935	Vss_21016_c0_g1_i3	1669	94.41	94.12	Ricin B-like lectin EULS3; Euonymus lectin S3; Short=AtEULS3	F:protein binding; C:nucleus; C:cytoplasm; F:carbohydrate binding; P:defense response to bacterium; P:stomatal closure
936	Vss_19205_c0_g1_i1	1298	94.19	93.90	Pathogenesis-related protein PRMS; Flags: Precursor	C:extracellular region; C:cell wall; P:response to water deprivation; P:response to wounding; P:response to bacterium; P:systemic acquired resistance; P:response to ethylene; P:response to salicylic acid; P:response to jasmonic acid; P:response to vitamin B1; P:response to herbivore
937	Vss_27646_c0_g1_i1	2604	94.08	93.80	Betaine aldehyde dehydrogenase, chloroplastic; Short=BADH; Flags: Precursor	F:succinate-semialdehyde dehydrogenase (NAD+) activity; F:copper ion binding; C:cell wall; C:mitochondrial matrix; C:peroxisome; C:cytosol; P:pyruvate metabolic process; P:glutamate decarboxylation to succinate; P:glycine metabolic process; P:L-phenylalanine metabolic process; P:L-serine metabolic process; P:threonine metabolic process; P:circadian rhythm; P:isoprenoid biosynthetic process; F:ace…
938	Vss_27432_c0_g2_i1	694	94.01	93.72	12-oxophytodienoate reductase 1; 12-oxophytodienoate-10,11-reductase 1; Short=AtOPR1; Short=OPDA-reductase 1; FS-AT-I	C:peroxisome; C:cytosol; P:defense response; P:response to wounding; P:response to fungus; P:jasmonic acid biosynthetic process; F:FMN binding; P:response to ozone; F:12-oxophytodienoate reductase activity; P:oxylipin biosynthetic process; F:identical protein binding; P:stamen development; P:obsolete oxidation-reduction process
939	Vss_25485_c0_g1_i1	2024	93.79	93.50	Probable ATP synthase 24 kDa subunit, mitochondrial; Flags: Precursor	F:copper ion binding; C:nucleolus; C:mitochondrial proton-transporting ATP synthase complex; F:zinc ion binding; C:chloroplast; P:pollen development; F:cobalt ion binding
940	Vss_23224_c0_g2_i2	1414	93.58	93.30	50S ribosomal protein L1, chloroplastic; CL1; Flags: Precursor	P:maturation of LSU-rRNA; F:structural constituent of ribosome; C:nucleus; P:translation; C:chloroplast thylakoid membrane; C:chloroplast stroma; C:chloroplast envelope; F:rRNA binding; C:cytosolic large ribosomal subunit
941	Vss_23098_c0_g1_i2	4359	93.55	93.26	DCC family protein At1g52590, chloroplastic; Flags: Precursor	C:plastoglobule
942	Vss_21405_c0_g1_i1	1584	93.43	93.15	Alcohol dehydrogenase class-3; Alcohol dehydrogenase class-III; Glutathione-dependent formaldehyde dehydrogenase; Short=FALDH; Short=FDH; Short=GSH-FDH; S-(hydroxymethyl)glutathione dehydrogenase	F:L-iditol 2-dehydrogenase activity; C:cytosol; C:plasma membrane; P:fructose metabolic process; P:mannose metabolic process; F:zinc ion binding; P:L-idonate catabolic process; F:ribitol 2-dehydrogenase activity; P:response to stimulus; P:obsolete oxidation-reduction process; F:L-idonate 5-dehydrogenase activity (NAD-dependent)
943	Vss_19608_c0_g2_i1	1142	93.32	93.04	Beta-glucosidase 11; Short=Os4bglu11; Flags: Precursor	F:glucan exo-1,3-beta-glucosidase activity; F:beta-galactosidase activity; F:beta-mannosidase activity; C:Golgi apparatus; C:cytosol; P:starch metabolic process; P:sucrose metabolic process; P:galactose metabolic process; P:glycosaminoglycan catabolic process; P:glycosphingolipid metabolic process; C:beta-galactosidase complex; C:plant-type cell wall; C:plasmodesma; P:coumarin biosynthetic proces…
944	Vss_12737_c0_g1_i1	897	93.31	93.03	Pathogenesis-related protein 1; Short=AOPR1	P:defense response
945	Vss_24534_c2_g1_i1	2121	93.29	93.01	Caffeic acid 3-O-methyltransferase; Short=CAOMT; Short=COMT; S-adenosysl-L-methionine:caffeic acid 3-O-methyltransferase	C:nucleus; C:cytoplasm; C:plasma membrane; C:plasmodesma; P:coumarin biosynthetic process; P:lignin biosynthetic process; P:stilbene biosynthetic process; P:alkaloid biosynthetic process; F:luteolin O-methyltransferase activity; F:quercetin 3-O-methyltransferase activity; F:myricetin 3'-O-methyltransferase activity; F:identical protein binding; F:protein dimerization activity; F:caffeate O-methyl…
946	Vss_20768_c0_g1_i1	2330	93.29	93.01	MOB kinase activator-like 1A; Mob1 homolog 1A; Mps one binder kinase activator-like 1A	C:nucleus; C:early endosome; C:trans-Golgi network; C:cytoskeleton; C:plasma membrane; C:phragmoplast; P:megasporogenesis; P:microsporogenesis; C:plant-type vacuole membrane; P:auxin-activated signaling pathway; P:root meristem growth; P:organ growth; F:metal ion binding; P:cell division
947	Vss_28205_c0_g1_i1	3878	93.26	92.97	Alpha-mannosidase At3g26720; Flags: Precursor	F:alpha-mannosidase activity; C:cell wall; C:vacuolar membrane; C:Golgi apparatus; C:cytosol; P:mannose metabolic process; P:glycoprotein metabolic process; F:carbohydrate binding; C:apoplast
948	Vss_19584_c0_g1_i1	1350	93.19	92.91	Nectarin-1; Superoxide dismutase [Mn]; Flags: Precursor	C:nucleus; P:response to cold; C:plant-type cell wall; C:plasmodesma; P:plasmodesmata-mediated intercellular transport; F:manganese ion binding; P:regulation of root development
949	Vss_23170_c0_g1_i1	1372	93.17	92.89	Abscisic stress-ripening protein 3	F:protein binding; C:nucleus; C:cytoplasm; P:regulation of transcription, DNA-templated; P:response to oxidative stress; F:zinc ion binding; P:response to water deprivation; P:response to zinc ion; P:response to aluminum ion; C:protein-containing complex; F:identical protein binding; F:sequence-specific DNA binding
950	Vss_20155_c0_g1_i1	1203	93.16	92.88	Ubiquitin-conjugating enzyme E2 2; E2 ubiquitin-conjugating enzyme 2; Ubiquitin carrier protein 2; Ubiquitin-conjugating enzyme E2-17 kDa 2; Ubiquitin-protein ligase 2	P:protein polyubiquitination; F:ATP binding; C:nucleus; C:vacuole; C:cytosol; P:postreplication repair; P:ubiquitin-dependent protein catabolic process; P:endosperm development; P:red or far-red light signaling pathway; P:response to iron ion; P:root epidermal cell differentiation; P:regulation of photomorphogenesis; P:vegetative to reproductive phase transition of meristem; P:protein sumoylation…
951	Vss_23073_c0_g1_i2	1768	93.17	92.88	Photosystem II stability/assembly factor HCF136, chloroplastic; Flags: Precursor	F:protein binding; C:photosystem II; C:chloroplast thylakoid membrane; P:photosynthesis
952	Vss_21293_c1_g1_i2	1343	93.11	92.83	Cytochrome c oxidase subunit 2; Cytochrome c oxidase polypeptide II	F:cytochrome-c oxidase activity; F:copper ion binding; C:mitochondrial inner membrane; P:mitochondrial electron transport, cytochrome c to oxygen; C:integral component of membrane; C:respiratory chain complex IV; P:proton transmembrane transport; P:proton transmembrane transport
953	Vss_29503_c0_g1_i1	2341	93.10	92.82	Leucine-rich repeat extensin-like protein 4; Short=AtLRX4; Short=LRR/EXTENSIN4; Cell wall hydroxyproline-rich glycoprotein; Flags: Precursor	F:protein kinase activity; F:structural constituent of cell wall; F:protein binding; C:plasma membrane; P:phosphate-containing compound metabolic process; P:response to stress; C:plant-type cell wall; C:plasmodesma; P:pollen tube growth; P:trichoblast differentiation; P:regulation of root meristem growth; F:signaling receptor activity; P:cell wall biogenesis; P:regulation of cellular process
954	Vss_10567_c0_g1_i1	204	92.95	92.67	Beta-glucosidase 34; Short=Os10bglu34; Flags: Precursor	C:plant-type vacuole; F:beta-galactosidase activity; F:beta-mannosidase activity; P:starch metabolic process; P:sucrose metabolic process; P:galactose metabolic process; P:glycosaminoglycan catabolic process; P:glycosphingolipid metabolic process; C:beta-galactosidase complex; C:plant-type cell wall; P:anthocyanin-containing compound biosynthetic process; P:coumarin biosynthetic process; P:lignin…
955	Vss_21660_c0_g1_i1	989	92.87	92.59	Protein MAINTENANCE OF PSII UNDER HIGH LIGHT 1	F:protein binding; C:chloroplast thylakoid membrane; P:regulation of protein complex stability
956	Vss_24082_c0_g2_i1	2072	92.84	92.56	Isocitrate dehydrogenase [NADP]; Short=IDH; IDP; NADP(+)-specific ICDH; Oxalosuccinate decarboxylase	F:magnesium ion binding; F:3-isopropylmalate dehydrogenase activity; F:isocitrate dehydrogenase (NAD+) activity; F:ATP binding; C:mitochondrion; P:tricarboxylic acid cycle; P:isocitrate metabolic process; F:zinc ion binding; P:isoleucine biosynthetic process; P:leucine biosynthetic process; P:valine biosynthetic process; C:chloroplast; P:gametophyte development; F:NAD binding
957	Vss_23407_c2_g1_i1	2089	92.75	92.47	7-deoxyloganetin glucosyltransferase; Genipin glucosyltransferase; UDP-glucose glucosyltransferase 2; Short=GjUGT2; UDP-glycosyltransferase 85A24	F:UDP-glucosyltransferase activity
958	Vss_25387_c0_g1_i3	1845	92.68	92.40	Protein EXORDIUM-like 5; Flags: Precursor	C:extracellular space; C:cytoplasm; C:plant-type cell wall; C:plasmodesma; P:response to chemical; C:intracellular membrane-bounded organelle; C:apoplast; P:response to karrikin
959	Vss_20421_c0_g1_i1	1275	92.65	92.37	ADP-ribosylation factor 1	F:protein binding; F:GTP binding; C:early endosome; C:vacuolar membrane; C:Golgi stack; C:cytosol; C:plasma membrane; P:protein ADP-ribosylation; P:intracellular protein transport; C:plasmodesma; P:embryo sac cellularization; P:embryo development ending in seed dormancy; P:endosperm development; C:microtubule cytoskeleton; F:phospholipase activator activity; P:vesicle-mediated transport; P:positi…
960	Vss_23492_c0_g1_i3	838	92.63	92.35	Dihydroflavonol 4-reductase; Short=DFR; Dihydrokaempferol 4-reductase; Flavanone 4-reductase; Short=FNR	F:catalytic activity; F:binding; C:endoplasmic reticulum; C:cytosol; P:lipid metabolic process; P:defense response; P:response to cold; P:coumarin biosynthetic process; P:lignin biosynthetic process; P:stilbene biosynthetic process; F:oxidoreductase activity, acting on the CH-OH group of donors, NAD or NADP as acceptor; F:cinnamoyl-CoA reductase activity; P:negative regulation of circadian rhythm…
961	Vss_22802_c0_g1_i1	1682	92.55	92.27	2-methylene-furan-3-one reductase; Enone oxidoreductase; Short=FaEO; Quinone oxidoreductase; Short=FaQR	C:plastid; F:oxidoreductase activity, acting on the CH-CH group of donors, NAD or NADP as acceptor; P:obsolete oxidation-reduction process
962	Vss_20501_c0_g1_i1	890	92.47	92.19	Cold-regulated 413 plasma membrane protein 2; Short=AtCOR413-PM2	C:vacuolar membrane; C:plasma membrane; P:cold acclimation; C:chloroplast inner membrane; P:response to abscisic acid; P:response to sucrose; P:response to glucose; P:response to fructose; C:integral component of membrane; P:cellular response to water deprivation
963	Vss_19435_c0_g1_i1	1748	92.40	92.12	Thiol protease aleurain; Short=AtALEU; Senescence-associated gene product 2; Flags: Precursor	C:plant-type vacuole; C:P-body; F:cysteine-type endopeptidase activity; F:protein binding; C:extracellular space; C:lysosome; C:endoplasmic reticulum; C:cytosol; C:plant-type cell wall; C:plasmodesma; P:pollen development; P:plant-type hypersensitive response; C:cytoplasmic stress granule; P:programmed cell death involved in cell development; P:response to nutrient levels; P:defense response to b…
964	Vss_25573_c2_g1_i2	1675	92.30	92.02	Protein FLX-like 2; Short=AtFLXL2	P:developmental process
965	Vss_21240_c0_g1_i1	1239	91.96	91.69	Protein FLX-like 1; Short=AtFLXL1	F:molecular_function; C:nucleus; C:cytoplasm; P:multicellular organism development; P:flower development; P:cell differentiation
966	Vss_29003_c0_g1_i2	3684	91.81	91.53	Phospholipase D alpha 1; Short=PLD alpha 1; Choline phosphatase 1; Phosphatidylcholine-hydrolyzing phospholipase D 1	F:phospholipase D activity; F:calcium ion binding; F:protein binding; F:phosphatidylinositol-4,5-bisphosphate binding; C:plasma membrane; P:response to oxidative stress; P:response to cold; P:response to water deprivation; C:plasmodesma; P:response to salt stress; P:positive regulation of abscisic acid-activated signaling pathway; P:embryo development ending in seed dormancy; C:chloroplast envelo…
967	Vss_19455_c0_g1_i2	1313	91.80	91.52	40S ribosomal protein S12	F:structural constituent of ribosome; C:nucleus; P:translation; C:cytosolic small ribosomal subunit; P:ribosome biogenesis; C:polysomal ribosome
968	Vss_23170_c0_g1_i2	1408	91.75	91.48	Abscisic stress-ripening protein 3	C:nucleus; C:cytoplasm; P:regulation of transcription, DNA-templated; P:response to oxidative stress; F:zinc ion binding; P:response to water deprivation; P:response to zinc ion; P:response to aluminum ion; C:protein-containing complex; F:identical protein binding; F:sequence-specific DNA binding
969	Vss_21650_c0_g1_i1	2269	91.74	91.47	Protein disulfide-isomerase; Short=PDI; Flags: Precursor	F:protein disulfide isomerase activity; F:protein binding; C:nucleolus; C:vacuole; C:endoplasmic reticulum lumen; C:cytosol; C:plant-type cell wall; C:thylakoid; P:embryo development ending in seed dormancy; P:endosperm development; P:response to zinc ion; P:protein folding in endoplasmic reticulum; P:response to endoplasmic reticulum stress; P:regulation of programmed cell death; P:cell redox ho…
970	Vss_20255_c1_g1_i2	1207	91.71	91.43	ATP-dependent Clp protease proteolytic subunit; Endopeptidase Clp	F:ATP-dependent peptidase activity; F:serine-type endopeptidase activity; P:proteolysis; P:obsolete ATP-dependent proteolysis; C:endopeptidase Clp complex; C:chloroplast; P:chloroplast organization
971	Vss_27604_c0_g4_i2	2660	91.69	91.41	4-coumarate--CoA ligase 1; Short=4CL 1; 4-coumaroyl-CoA synthase 1	F:ATP binding; C:cytosol; P:circadian rhythm; P:response to wounding; P:cinnamic acid metabolic process; P:coumarin biosynthetic process; P:lignin biosynthetic process; P:stilbene biosynthetic process; P:pollen exine formation; P:green leaf volatile biosynthetic process; F:4-coumarate-CoA ligase activity; F:benzoate-CoA ligase activity; P:benzoate metabolic process; P:ferulate metabolic process; …
972	Vss_24889_c0_g1_i2	2314	91.57	91.29	Shikimate O-hydroxycinnamoyltransferase; Hydroxycinnamoyl transferase; Hydroxycinnamoyl-Coenzyme A shikimate/quinate hydroxycinnamoyltransferase	C:cytoplasm; P:suberin biosynthetic process; F:N-acyltransferase activity; P:cellular nitrogen compound metabolic process; P:obsolete acyl-carrier-protein biosynthetic process; F:O-hydroxycinnamoyltransferase activity; P:cell wall pectin biosynthetic process; P:biological regulation
973	Vss_6645_c0_g1_i1	1491	91.49	91.21	Photosystem II 22 kDa protein 1, chloroplastic; Short=22 kDa protein of photosystem II 1; Photosystem II subunit 1; Short=OsPsbS1; Flags: Precursor	C:chloroplast; C:photosystem II; C:chloroplast thylakoid membrane; C:plastid; C:thylakoid; P:response to high light intensity; P:nonphotochemical quenching; P:photosynthesis; C:membrane; C:integral component of membrane
974	Vss_19977_c2_g3_i1	764	91.41	91.13	Acyl-CoA-binding protein; Short=ACBP	F:fatty-acyl-CoA binding; F:protein binding; C:extracellular region; C:cell wall; C:nucleus; C:cytosol; P:response to jasmonic acid; C:endomembrane system; C:membrane; F:phosphatidylcholine binding; F:metal ion binding; P:seed development; P:response to freezing; P:regulation of seedling development
975	Vss_26810_c0_g1_i3	2014	91.37	91.09	Laccase-10; Benzenediol:oxygen oxidoreductase 10; Diphenol oxidase 10; Urishiol oxidase 10; Flags: Precursor	F:copper ion binding; P:response to water deprivation; P:lignin biosynthetic process; P:plant-type secondary cell wall biogenesis; F:oxidoreductase activity; P:response to copper ion; P:obsolete oxidation-reduction process
976	Vss_21786_c0_g1_i1	1708	91.27	90.99	Succinate--CoA ligase [ADP-forming] subunit alpha-1, mitochondrial; Succinyl-CoA synthetase subunit alpha-1; Short=SCS-alpha-1; Flags: Precursor	F:nucleotide binding; F:succinate-CoA ligase (ADP-forming) activity; F:succinate-CoA ligase (GDP-forming) activity; F:copper ion binding; C:cell wall; C:mitochondrion; C:cytosol; P:succinyl-CoA metabolic process; P:succinate metabolic process; C:succinate-CoA ligase complex (ADP-forming); P:reductive tricarboxylic acid cycle; P:response to cadmium ion; F:transferase activity, transferring acyl gr…
977	Vss_21167_c0_g1_i1	1714	91.12	90.84	Cysteine proteinase inhibitor 12; Oryzacystatin XII; Short=OC-XII; Oryzacystatin-12; Flags: Precursor	F:cysteine-type endopeptidase inhibitor activity; F:protein binding; C:endoplasmic reticulum; C:cytosol; P:hyperosmotic response; P:response to oxidative stress; P:response to cold; P:response to water deprivation; P:negative regulation of peptidase activity; F:cobalt ion binding
978	Vss_19409_c0_g1_i1	1366	91.10	90.82	Ubiquitin-conjugating enzyme E2 2; E2 ubiquitin-conjugating enzyme 2; Ubiquitin carrier protein 2; Ubiquitin-conjugating enzyme E2-17 kDa 2; Ubiquitin-protein ligase 2	P:protein polyubiquitination; F:ATP binding; C:nucleus; C:cytosol; P:DNA repair; P:ubiquitin-dependent protein catabolic process; P:response to auxin; P:endosperm development; P:response to metal ion; P:vegetative to reproductive phase transition of meristem; F:NEDD8 transferase activity; F:ubiquitin protein ligase binding; P:histone H2B ubiquitination; P:protein neddylation; F:ubiquitin conjugat…
979	Vss_28341_c0_g1_i2	2704	91.10	90.82	Endoglucanase 19; Endo-1,4-beta glucanase 19; Flags: Precursor	P:polysaccharide catabolic process; F:binding; C:early endosome; C:trans-Golgi network; C:plasma membrane; P:starch metabolic process; P:sucrose metabolic process; F:cellulase activity; C:cell plate; P:response to nematode; P:response to cytokinin; P:unidimensional cell growth; P:cellulose biosynthetic process; P:hyperosmotic salinity response; P:cortical microtubule organization; P:shoot system …
980	Vss_25854_c0_g1_i1	1933	90.90	90.63	Zinc finger CCCH domain-containing protein 37; Short=AtC3H37; ENHANCER OF AG-4 protein 1	F:RNA binding; F:protein binding; C:nucleus; P:cell differentiation; F:metal ion binding
981	Vss_24813_c0_g1_i1	448	90.67	90.39	Cytochrome c oxidase subunit 3; Cytochrome c oxidase polypeptide III	F:cytochrome-c oxidase activity; C:mitochondrial inner membrane; P:mitochondrial electron transport, cytochrome c to oxygen; F:oxidoreduction-driven active transmembrane transporter activity; C:integral component of membrane; C:respiratory chain complex IV; P:proton transmembrane transport; P:proton transmembrane transport
982	Vss_24622_c0_g1_i1	999	90.48	90.21	Guanine nucleotide-binding protein subunit beta-like protein	P:positive regulation of protein phosphorylation; F:structural constituent of ribosome; F:MAP-kinase scaffold activity; F:protein kinase C binding; C:nucleolus; C:plasma membrane; C:chloroplast; P:seed germination; P:positive regulation of signal transduction; P:gibberellin mediated signaling pathway; C:cytosolic small ribosomal subunit; P:ribosome biogenesis; C:polysomal ribosome; F:ribosome bin…
983	Vss_22104_c0_g1_i1	2267	90.27	90.00	Geranylgeranyl pyrophosphate synthase, chloroplastic; Short=GGPP synthase; Short=GGPS; (2E,6E)-farnesyl diphosphate synthase; Dimethylallyltranstransferase; Farnesyl diphosphate synthase; Farnesyltranstransferase; Geranyltranstransferase; Flags: Precursor	F:dimethylallyltranstransferase activity; F:farnesyltranstransferase activity; F:geranyltranstransferase activity; F:protein binding; C:mitochondrion; C:endoplasmic reticulum; C:cytosol; P:steroid biosynthetic process; C:chloroplast; C:etioplast; P:embryo development ending in seed dormancy; P:carotenoid biosynthetic process; P:geranyl diphosphate biosynthetic process; P:geranylgeranyl diphosphat…
984	Vss_23447_c0_g1_i2	2041	89.93	89.66	Phosphatidylinositol/phosphatidylcholine transfer protein SFH8; Protein SEC FOURTEEN HOMOLOGS 8; Short=AtSFH8	P:anatomical structure morphogenesis; P:cellular process; P:system development; C:cellular anatomical entity
985	Vss_25953_c0_g1_i1	1932	89.92	89.65	Glutathione reductase, chloroplastic; Short=GR; Short=GRase; Flags: Precursor	F:glutathione-disulfide reductase activity; F:thioredoxin-disulfide reductase activity; C:mitochondrion; C:cytosol; P:gluconeogenesis; P:obsolete electron transport; P:pyrimidine nucleobase metabolic process; P:glutathione metabolic process; C:chloroplast; C:membrane; P:cell redox homeostasis; F:flavin adenine dinucleotide binding; F:NADP binding; P:obsolete oxidation-reduction process; P:cellula…
986	Vss_30464_c0_g1_i1	1258	89.80	89.52	Actin-depolymerizing factor; Short=ADF	P:innate immune response-activating signal transduction; C:cytoplasm; C:actin filament; P:actin filament polymerization; P:actin filament depolymerization; P:defense response to bacterium; F:actin filament binding; P:actin filament bundle assembly
987	Vss_21638_c0_g1_i1	1762	89.62	89.35	Clavaminate synthase-like protein At3g21360	C:nucleus; F:oxidoreductase activity; F:metal ion binding; P:obsolete oxidation-reduction process
988	Vss_21558_c0_g1_i1	1307	89.62	89.35	Cytochrome c	C:mitochondrial intermembrane space; C:cytosol; P:obsolete electron transport; P:mitochondrial electron transport, ubiquinol to cytochrome c; P:mitochondrial electron transport, cytochrome c to oxygen; F:electron transfer activity; P:gibberellic acid homeostasis; F:heme binding; F:metal ion binding; C:respirasome
989	Vss_24860_c0_g1_i1	1794	89.47	89.20	30S ribosomal protein S2, chloroplastic	P:ribosomal small subunit assembly; P:cytoplasmic translation; F:mRNA binding; F:structural constituent of ribosome; C:nucleus; C:Golgi apparatus; C:plasma membrane; C:plasmodesma; C:chloroplast; P:response to salt stress; C:cytosolic small ribosomal subunit; C:polysomal ribosome
990	Vss_20635_c0_g1_i1	1056	89.47	89.20	40S ribosomal protein S24-2	F:mRNA binding; F:structural constituent of ribosome; C:cell wall; C:nucleolus; C:vacuolar membrane; C:Golgi apparatus; C:plasma membrane; P:translation; C:chloroplast; C:cytosolic small ribosomal subunit; P:ribosome biogenesis; C:polysomal ribosome
991	Vss_23037_c0_g1_i2	1552	89.38	89.11	ER lumen protein-retaining receptor A; HDEL receptor	C:endoplasmic reticulum; C:Golgi apparatus; P:protein retention in ER lumen; C:integral component of membrane; F:ER retention sequence binding
992	Vss_28346_c0_g1_i1	2501	89.07	88.80	Protein RETICULATA-RELATED 1, chloroplastic; Flags: Precursor	P:multicellular organism development; C:chloroplast envelope; P:response to stimulus
993	Vss_19358_c0_g1_i1	1067	88.88	88.61	40S ribosomal protein S27-2	P:ribosomal small subunit assembly; F:mRNA binding; F:structural constituent of ribosome; C:cell wall; C:nucleolus; C:plasma membrane; P:translation; C:plasmodesma; C:cytosolic small ribosomal subunit; C:polysomal ribosome
994	Vss_23172_c0_g1_i1	1967	88.87	88.60	PTI1-like tyrosine-protein kinase At3g15890	F:protein serine/threonine kinase activity; F:protein tyrosine kinase activity; F:ATP binding; C:plasma membrane; P:response to stress; P:signal transduction; P:homeostasis of number of meristem cells; P:serine family amino acid metabolic process; C:plasmodesma; C:glyoxysome; P:protoderm histogenesis; F:coreceptor activity; F:protein kinase binding; F:receptor serine/threonine kinase binding; P:c…
995	Vss_22729_c0_g1_i2	2280	88.78	88.51	Peroxisomal (S)-2-hydroxy-acid oxidase GLO5; Glycolate oxidase 5; Short=GOX 5; Short=OsGLO5; Short chain alpha-hydroxy acid oxidase GLO5	F:protein binding; C:nucleus; C:peroxisome; F:glycolate oxidase activity; C:glycolate oxidase complex; C:plasmodesma; C:chloroplast stroma; P:oxidative photosynthetic carbon pathway; P:regulation of photosynthesis; F:FMN binding; P:modulation by virus of host process; C:cytosolic ribosome; P:defense response to bacterium; C:apoplast; P:hydrogen peroxide biosynthetic process; F:very-long-chain-(S)…
996	Vss_29300_c3_g1_i5	1597	88.59	88.32	Ribonucleoside-diphosphate reductase small chain; Ribonucleoside-diphosphate reductase R2 subunit; Ribonucleotide reductase small subunit	F:ribonucleoside-diphosphate reductase activity, thioredoxin disulfide as acceptor; C:nucleus; C:ribonucleoside-diphosphate reductase complex; P:purine nucleobase metabolic process; P:pyrimidine nucleobase metabolic process; P:DNA replication; P:DNA repair; P:multicellular organism development; P:deoxyribonucleoside diphosphate metabolic process; P:ribonucleotide metabolic process; P:deoxyribonuc…
997	Vss_24521_c0_g1_i1	1501	88.45	88.18	Agamous-like MADS-box protein AGL11; Agamous like-protein 11; Short=VvAGL11; MADS-box protein 5; Short=VvMADS5; Protein SEED DEVELOPMENT INHIBITOR; VvAG3; VviAG3	F:RNA polymerase II transcription regulatory region sequence-specific DNA binding; F:DNA-binding transcription factor activity, RNA polymerase II-specific; C:nucleus; C:transcription regulator complex; F:transcription factor binding; P:embryo sac development; P:specification of carpel identity; P:stomatal lineage progression; P:floral meristem determinacy; P:specification of ovule identity; F:pro…
998	Vss_28654_c6_g1_i1	2859	88.43	88.16	Uncharacterized protein ORF91	C:plastid
999	Vss_23492_c0_g1_i1	1464	88.11	87.84	Dihydroflavonol 4-reductase; Short=DFR; Dihydrokaempferol 4-reductase; Flavanone 4-reductase; Short=FNR	C:endoplasmic reticulum; C:cytosol; P:defense response; P:phenylpropanoid biosynthetic process; F:oxidoreductase activity, acting on the CH-OH group of donors, NAD or NADP as acceptor; P:negative regulation of biological process; P:sporopollenin biosynthetic process
1000	Vss_17815_c1_g1_i1	2305	88.04	87.77	Laccase-10; Benzenediol:oxygen oxidoreductase 10; Diphenol oxidase 10; Urishiol oxidase 10; Flags: Precursor	F:copper ion binding; P:response to water deprivation; P:lignin biosynthetic process; P:plant-type secondary cell wall biogenesis; P:lignin catabolic process; P:response to copper ion; C:apoplast; F:hydroquinone:oxygen oxidoreductase activity; P:obsolete oxidation-reduction process
