# Supplementary material for: De Novo Sporophyte Transcriptome Assembly and Functional Annotation in the Endangered Fern Species Vandenboschia speciosa (Willd.) G. Kunkel
Source: Genes (Basel). 2021 Jun 30;12(7):1017. doi: 10.3390/genes12071017 (PMC8304985; doi:10.3390/genes12071017)
Supplement: Supplementary file 1 [file genes-12-01017-s001.zip › genes-1262071-supplementary/Supplementary files/Table S2.xlsx]

## Sheet: Hoja1
	SeqName	Length	TPM	FPKM	Description	GO Names
1	Vss_18715_c0_g1_i1	1336	1702.42	1697.27	Glycine-rich RNA-binding protein 2	P:alternative mRNA splicing, via spliceosome; C:chromatin; F:double-stranded DNA binding; F:single-stranded DNA binding; F:mRNA binding; F:copper ion binding; F:protein binding; F:ATP binding; C:cell wall; C:nucleolus; C:mitochondrion; C:peroxisome; C:Golgi apparatus; C:cytosol; C:plasma membrane; P:mRNA export from nucleus; P:circadian rhythm; P:response to water deprivation; C:plasmodesma; C:ch…
2	Vss_20433_c0_g1_i3	1508	344.85	343.80	Glycine-rich protein 2	F:double-stranded DNA binding; F:single-stranded DNA binding; F:mRNA binding; F:protein binding; C:nucleolus; C:cytosol; F:zinc ion binding; P:response to desiccation; P:cold acclimation; P:response to salt stress; P:unidimensional cell growth; P:vegetative to reproductive phase transition of meristem; P:RNA secondary structure unwinding; C:vesicle; P:DNA duplex unwinding; P:regulation of cellula…
3	Vss_19817_c1_g1_i2	1401	340.46	339.43	Glycine-rich RNA-binding protein GRP1A	P:alternative mRNA splicing, via spliceosome; F:double-stranded DNA binding; F:single-stranded DNA binding; F:mRNA binding; F:copper ion binding; F:protein binding; F:ATP binding; C:cell wall; C:nucleolus; C:mitochondrion; C:peroxisome; C:Golgi apparatus; C:cytosol; C:plasma membrane; P:mRNA export from nucleus; P:circadian rhythm; P:response to water deprivation; C:plasmodesma; C:chloroplast thy…
4	Vss_18485_c0_g2_i1	676	243.30	242.56	Ubiquitin-conjugating enzyme E2 2; E2 ubiquitin-conjugating enzyme 2; Ubiquitin carrier protein 2; Ubiquitin-conjugating enzyme E2-17 kDa 2; Ubiquitin-protein ligase 2	P:protein polyubiquitination; F:ATP binding; C:nucleus; C:cytosol; P:postreplication repair; P:endosperm development; P:response to iron ion; P:root epidermal cell differentiation; P:vegetative to reproductive phase transition of meristem; C:UBC13-MMS2 complex; F:ubiquitin protein ligase binding; P:histone H2B ubiquitination; P:proteasome-mediated ubiquitin-dependent protein catabolic process; P:…
5	Vss_19864_c0_g1_i1	1211	236.50	235.78	Ubiquitin-conjugating enzyme E2 2; E2 ubiquitin-conjugating enzyme 2; Ubiquitin carrier protein 2; Ubiquitin-conjugating enzyme E2-17 kDa 2; Ubiquitin-protein ligase 2	P:protein polyubiquitination; F:ATP binding; C:nucleus; C:vacuole; C:cytosol; P:postreplication repair; P:ubiquitin-dependent protein catabolic process; P:endosperm development; P:red or far-red light signaling pathway; P:response to iron ion; P:root epidermal cell differentiation; P:regulation of photomorphogenesis; P:vegetative to reproductive phase transition of meristem; P:protein sumoylation…
6	Vss_28330_c0_g1_i1	3334	230.99	230.29	Flowering time control protein FCA; Short=OsFCA; Short=rFCA	C:chromatin; F:chromatin binding; F:mRNA binding; F:protein binding; C:nucleus; C:cytosol; P:response to temperature stimulus; P:RNA modification; P:regulation of flower development; P:regulation of glucosinolate biosynthetic process; P:defense response to bacterium; F:ion binding; F:sequence-specific DNA binding; P:negative regulation of innate immune response; P:positive regulation of transcrip…
7	Vss_28678_c1_g1_i2	2205	218.92	218.26	Heterogeneous nuclear ribonucleoprotein 1; Short=hnRNP1	C:chromatin; F:single-stranded DNA binding; F:single-stranded RNA binding; F:mRNA binding; C:nucleolus; C:cytosol; P:response to cold; C:chloroplast; C:thylakoid; P:response to abscisic acid; P:vegetative to reproductive phase transition of meristem; P:posttranscriptional regulation of gene expression; C:membrane; C:nuclear speck; F:chromatin DNA binding; P:negative regulation of transcription, D…
8	Vss_20962_c0_g1_i1	672	196.67	196.07	Glycine-rich protein 2	F:double-stranded DNA binding; F:single-stranded DNA binding; F:mRNA binding; F:protein binding; C:nucleolus; C:cytosol; F:zinc ion binding; P:response to desiccation; P:cold acclimation; P:response to salt stress; P:unidimensional cell growth; P:vegetative to reproductive phase transition of meristem; P:RNA secondary structure unwinding; C:vesicle; P:DNA duplex unwinding; P:regulation of cellula…
9	Vss_20267_c0_g1_i1	1836	195.67	195.07	Protein FLX-like 2; Short=AtFLXL2	P:developmental process
10	Vss_21240_c0_g1_i2	1455	185.26	184.70	Protein FLX-like 1; Short=AtFLXL1	P:developmental process
11	Vss_20465_c0_g1_i1	1339	172.31	171.79	Ubiquitin-conjugating enzyme E2 2; E2 ubiquitin-conjugating enzyme 2; Ubiquitin carrier protein 2; Ubiquitin-conjugating enzyme E2-17 kDa 2; Ubiquitin-protein ligase 2	P:protein polyubiquitination; F:ATP binding; C:nucleus; C:cytosol; P:postreplication repair; P:endosperm development; P:response to iron ion; P:root epidermal cell differentiation; P:vegetative to reproductive phase transition of meristem; C:UBC13-MMS2 complex; F:ubiquitin protein ligase binding; P:histone H2B ubiquitination; P:proteasome-mediated ubiquitin-dependent protein catabolic process; P:…
12	Vss_27128_c0_g2_i1	2188	165.08	164.58	Flowering time control protein FCA; Short=OsFCA; Short=rFCA	F:single-stranded RNA binding; F:mRNA binding; C:nucleus; C:cytosol; P:RNA processing; C:chloroplast; C:thylakoid; P:vegetative to reproductive phase transition of meristem; P:negative regulation of macromolecule metabolic process; P:posttranscriptional regulation of gene expression; P:regulation of cellular biosynthetic process; P:regulation of cellular catabolic process; P:regulation of post-em…
13	Vss_18255_c0_g1_i1	1030	164.06	163.56	Ubiquitin-conjugating enzyme E2 2; E2 ubiquitin-conjugating enzyme 2; Ubiquitin carrier protein 2; Ubiquitin-conjugating enzyme E2-17 kDa 2; Ubiquitin-protein ligase 2	P:protein polyubiquitination; F:ATP binding; C:nucleus; C:vacuole; C:cytosol; P:postreplication repair; P:ubiquitin-dependent protein catabolic process; P:endosperm development; P:red or far-red light signaling pathway; P:response to iron ion; P:root epidermal cell differentiation; P:regulation of photomorphogenesis; P:vegetative to reproductive phase transition of meristem; P:protein sumoylation…
14	Vss_20187_c0_g1_i1	1346	156.82	156.34	Ubiquitin-conjugating enzyme E2 2; E2 ubiquitin-conjugating enzyme 2; Ubiquitin carrier protein 2; Ubiquitin-conjugating enzyme E2-17 kDa 2; Ubiquitin-protein ligase 2	F:ATP binding; C:nucleus; C:cytosol; P:postreplication repair; P:ubiquitin-dependent protein catabolic process; P:endosperm development; P:response to iron ion; P:root epidermal cell differentiation; P:regulation of photomorphogenesis; P:vegetative to reproductive phase transition of meristem; C:UBC13-MMS2 complex; F:ubiquitin protein ligase binding; P:histone H2B ubiquitination; P:response to ca…
15	Vss_22616_c0_g1_i1	1866	149.90	149.44	Zinc finger CCCH domain-containing protein 14; Short=OsC3H14	F:RNA binding; C:nucleus; P:regulation of gene expression; F:metal ion binding; P:positive regulation of leaf senescence; P:regulation of photoperiodism, flowering
16	Vss_26221_c0_g1_i3	2157	143.65	143.21	BAG family molecular chaperone regulator 4; Bcl-2-associated athanogene 4	C:nucleus; C:mitochondrion; C:cytosol; P:protein targeting to membrane; P:response to heat; P:response to cold; P:response to salt stress; P:regulation of stomatal movement; P:vegetative to reproductive phase transition of meristem; P:positive regulation of potassium ion transport; F:chaperone binding; C:endoplasmic reticulum exit site; P:cytoplasm protein quality control by the ubiquitin-proteas…
17	Vss_22606_c0_g1_i1	1234	136.17	135.76	Flowering time control protein FCA; Short=OsFCA; Short=rFCA	F:single-stranded DNA binding; F:mRNA binding; F:copper ion binding; F:protein binding; F:ATP binding; C:nucleus; C:mitochondrion; P:response to cold; P:response to bacterium; P:positive regulation of gene expression; P:cytidine to uridine editing; P:regulation of cellular protein metabolic process; P:negative regulation of biological process; P:regulation of post-embryonic development; P:positiv…
18	Vss_23639_c0_g1_i1	1749	130.59	130.20	Guanine nucleotide-binding protein subunit beta-like protein	P:microtubule cytoskeleton organization; P:positive regulation of protein phosphorylation; F:mRNA binding; F:structural constituent of ribosome; F:MAP-kinase scaffold activity; F:protein kinase C binding; F:protein binding; C:plasma membrane; C:cilium; C:chloroplast; P:response to glucose; P:seed germination; P:positive regulation of signal transduction; P:vegetative to reproductive phase transit…
19	Vss_21841_c0_g1_i1	1490	128.72	128.33	Ubiquitin-conjugating enzyme E2 2; E2 ubiquitin-conjugating enzyme 2; Ubiquitin carrier protein 2; Ubiquitin-conjugating enzyme E2-17 kDa 2; Ubiquitin-protein ligase 2	P:protein polyubiquitination; F:ATP binding; C:nucleus; C:vacuole; C:cytosol; P:postreplication repair; P:ubiquitin-dependent protein catabolic process; P:endosperm development; P:red or far-red light signaling pathway; P:response to iron ion; P:root epidermal cell differentiation; P:regulation of photomorphogenesis; P:vegetative to reproductive phase transition of meristem; P:protein sumoylation…
20	Vss_19413_c0_g1_i1	1448	118.64	118.29	Ubiquitin-conjugating enzyme E2 7; E2 ubiquitin-conjugating enzyme 7; Ubiquitin carrier protein 7; Ubiquitin-protein ligase 7	P:protein polyubiquitination; F:ATP binding; C:nucleus; C:cytosol; P:postreplication repair; P:ubiquitin-dependent protein catabolic process; P:endosperm development; P:response to iron ion; P:root epidermal cell differentiation; P:vegetative to reproductive phase transition of meristem; C:UBC13-MMS2 complex; F:ubiquitin protein ligase binding; P:histone H2B ubiquitination; P:response to cadmium …
21	Vss_23969_c0_g1_i1	1862	111.68	111.34	Flowering locus K homology domain; Short=Flowering locus KH domain	F:RNA binding; F:protein binding; C:cytoplasm; P:RNA processing; P:mRNA transcription; P:positive regulation of flower development; P:regulation of gene expression; C:nuclear body; P:gynoecium development; P:negative regulation of short-day photoperiodism, flowering; P:negative regulation of long-day photoperiodism, flowering; P:regulation of cellular process
22	Vss_24340_c1_g1_i2	1847	101.68	101.37	Heterogeneous nuclear ribonucleoprotein 1; Short=hnRNP1	C:chromatin; F:mRNA binding; C:nucleolus; C:cytosol; F:poly(U) RNA binding; P:response to cold; C:chloroplast stroma; C:thylakoid; P:response to abscisic acid; P:vegetative to reproductive phase transition of meristem; C:membrane; C:nuclear speck; F:chromatin DNA binding; P:RNA stabilization; P:negative regulation of transcription, DNA-templated; P:positive regulation of mRNA splicing, via splice…
23	Vss_20155_c0_g1_i1	1203	93.16	92.88	Ubiquitin-conjugating enzyme E2 2; E2 ubiquitin-conjugating enzyme 2; Ubiquitin carrier protein 2; Ubiquitin-conjugating enzyme E2-17 kDa 2; Ubiquitin-protein ligase 2	P:protein polyubiquitination; F:ATP binding; C:nucleus; C:vacuole; C:cytosol; P:postreplication repair; P:ubiquitin-dependent protein catabolic process; P:endosperm development; P:red or far-red light signaling pathway; P:response to iron ion; P:root epidermal cell differentiation; P:regulation of photomorphogenesis; P:vegetative to reproductive phase transition of meristem; P:protein sumoylation…
24	Vss_25573_c2_g1_i2	1675	92.30	92.02	Protein FLX-like 2; Short=AtFLXL2	P:developmental process
25	Vss_21240_c0_g1_i1	1239	91.96	91.69	Protein FLX-like 1; Short=AtFLXL1	F:molecular_function; C:nucleus; C:cytoplasm; P:multicellular organism development; P:flower development; P:cell differentiation
26	Vss_19409_c0_g1_i1	1366	91.10	90.82	Ubiquitin-conjugating enzyme E2 2; E2 ubiquitin-conjugating enzyme 2; Ubiquitin carrier protein 2; Ubiquitin-conjugating enzyme E2-17 kDa 2; Ubiquitin-protein ligase 2	P:protein polyubiquitination; F:ATP binding; C:nucleus; C:cytosol; P:DNA repair; P:ubiquitin-dependent protein catabolic process; P:response to auxin; P:endosperm development; P:response to metal ion; P:vegetative to reproductive phase transition of meristem; F:NEDD8 transferase activity; F:ubiquitin protein ligase binding; P:histone H2B ubiquitination; P:protein neddylation; F:ubiquitin conjugat…
27	Vss_24521_c0_g1_i1	1501	88.45	88.18	Agamous-like MADS-box protein AGL11; Agamous like-protein 11; Short=VvAGL11; MADS-box protein 5; Short=VvMADS5; Protein SEED DEVELOPMENT INHIBITOR; VvAG3; VviAG3	F:RNA polymerase II transcription regulatory region sequence-specific DNA binding; F:DNA-binding transcription factor activity, RNA polymerase II-specific; C:nucleus; C:transcription regulator complex; F:transcription factor binding; P:embryo sac development; P:specification of carpel identity; P:stomatal lineage progression; P:floral meristem determinacy; P:specification of ovule identity; F:pro…
28	Vss_24400_c0_g1_i1	1641	87.59	87.32	Probable ribose-5-phosphate isomerase 3, chloroplastic; Phosphoriboisomerase 3; Protein EMBRYO DEFECTIVE 3119; Flags: Precursor	F:ribose-5-phosphate isomerase activity; C:cytosol; P:cell death; P:pentose-phosphate shunt, non-oxidative branch; C:chloroplast thylakoid membrane; C:chloroplast stroma; P:vegetative to reproductive phase transition of meristem; P:carbon utilization; P:reductive pentose-phosphate cycle; P:cellulose biosynthetic process; P:defense response to bacterium; P:uridine biosynthetic process; P:response …
29	Vss_25718_c0_g1_i1	2252	84.34	84.08	Flowering time control protein FCA; Short=OsFCA; Short=rFCA	F:DNA binding; F:mRNA binding; F:protein binding; C:nucleus; P:mRNA catabolic process; P:regulation of cell size; C:plastid; P:response to bacterium; P:plant-type hypersensitive response; P:regulation of flower development; P:positive regulation of gene expression; P:regulation of cellular protein metabolic process; P:regulation of timing of transition from vegetative to reproductive phase; P:neg…
30	Vss_28884_c2_g1_i1	2976	79.30	79.06	Heterogeneous nuclear ribonucleoprotein 1; Short=hnRNP1	F:double-stranded DNA binding; F:single-stranded DNA binding; F:single-stranded RNA binding; F:mRNA binding; F:copper ion binding; F:protein binding; F:ATP binding; C:nucleus; C:mitochondrion; C:cytosol; P:RNA processing; P:regulation of translational initiation; C:chloroplast; C:thylakoid; P:cold acclimation; P:seed germination; P:vegetative to reproductive phase transition of meristem; C:membra…
31	Vss_24892_c3_g1_i2	2426	78.90	78.66	Protein FLX-like 2; Short=AtFLXL2	P:developmental process
32	Vss_29049_c4_g2_i4	2325	78.28	78.04	Flowering time control protein FCA; Short=OsFCA; Short=rFCA	F:single-stranded DNA binding; F:single-stranded RNA binding; F:mRNA binding; F:copper ion binding; F:ATP binding; C:nucleus; C:mitochondrion; C:cytosol; P:RNA processing; P:response to cold; C:chloroplast; C:thylakoid; P:vegetative to reproductive phase transition of meristem; P:regulation of gene expression; P:cytidine to uridine editing; F:protein homodimerization activity; P:negative regulati…
33	Vss_20051_c0_g1_i1	1539	71.01	70.80	Ubiquitin-conjugating enzyme E2 2; E2 ubiquitin-conjugating enzyme 2; Ubiquitin carrier protein 2; Ubiquitin-conjugating enzyme E2-17 kDa 2; Ubiquitin-protein ligase 2	P:protein polyubiquitination; F:ATP binding; C:nucleus; C:vacuole; C:cytosol; P:postreplication repair; P:ubiquitin-dependent protein catabolic process; P:endosperm development; P:red or far-red light signaling pathway; P:response to iron ion; P:root epidermal cell differentiation; P:regulation of photomorphogenesis; P:vegetative to reproductive phase transition of meristem; P:protein sumoylation…
34	Vss_20436_c0_g1_i1	1740	69.99	69.78	Ubiquitin-conjugating enzyme E2 2; E2 ubiquitin-conjugating enzyme 2; Ubiquitin carrier protein 2; Ubiquitin-conjugating enzyme E2-17 kDa 2; Ubiquitin-protein ligase 2	P:protein polyubiquitination; F:ATP binding; C:nucleus; C:vacuole; C:cytosol; P:postreplication repair; P:ubiquitin-dependent protein catabolic process; P:endosperm development; P:red or far-red light signaling pathway; P:response to iron ion; P:root epidermal cell differentiation; P:regulation of photomorphogenesis; P:vegetative to reproductive phase transition of meristem; P:protein sumoylation…
35	Vss_20962_c1_g1_i2	1075	68.70	68.49	Cold shock domain-containing protein 3; Short=AtCSP3	F:nucleic acid binding; F:DNA binding; F:double-stranded DNA binding; F:single-stranded DNA binding; F:RNA binding; F:mRNA binding; F:protein binding; C:nucleus; C:nucleolus; C:cytoplasm; C:mitochondrion; C:cytosol; C:plasma membrane; F:zinc ion binding; P:response to desiccation; P:response to cold; P:response to water deprivation; P:cold acclimation; P:response to salt stress; P:response to abs…
36	Vss_28330_c0_g1_i2	3538	67.28	67.08	Flowering time control protein FCA; Short=OsFCA; Short=rFCA	C:chromatin; F:chromatin binding; F:mRNA binding; F:protein binding; C:nucleus; C:cytosol; P:regulation of flower development; P:regulation of glucosinolate biosynthetic process; P:defense response to bacterium; F:sequence-specific DNA binding; P:negative regulation of innate immune response; P:positive regulation of transcription, DNA-templated; P:defense response to fungus; P:cellular response …
37	Vss_29348_c2_g2_i1	3479	66.77	66.57	Squamosa promoter-binding-like protein 10	F:transcription regulatory region sequence-specific DNA binding; F:DNA-binding transcription factor activity; F:protein binding; C:nucleus; C:transcription regulator complex; C:cytoplasm; C:plasma membrane; P:regulation of transcription, DNA-templated; P:regulation of cell size; P:megasporogenesis; P:microsporogenesis; P:positive regulation of flower development; P:vegetative to reproductive phas…
38	Vss_33775_c0_g1_i1	201	66.49	66.29	AT-hook motif nuclear-localized protein 10; AT-hook protein 1	C:histone deacetylase complex; C:chromatin; F:minor groove of adenine-thymine-rich DNA binding; F:DNA-binding transcription factor activity; C:transcription regulator complex; C:nucleolus; C:mitochondrion; C:cytosol; P:regulation of transcription, DNA-templated; P:photomorphogenesis; P:skotomorphogenesis; P:xylem and phloem pattern formation; P:xylem development; P:pollen wall assembly; P:vegetat…
39	Vss_26136_c1_g1_i1	2224	66.48	66.28	Homeobox-leucine zipper protein HOX5; HD-ZIP protein HOX5; Homeodomain transcription factor HOX5; OsHox5	F:transcription regulatory region sequence-specific DNA binding; F:DNA-binding transcription factor activity, RNA polymerase II-specific; C:nucleus; P:response to water deprivation; P:response to blue light; P:response to salt stress; P:response to auxin; P:response to sucrose; P:negative regulation of abscisic acid-activated signaling pathway; P:negative regulation of translation; P:negative reg…
40	Vss_30732_c0_g2_i1	4306	62.91	62.72	Floral homeotic protein APETALA 2	P:telomere maintenance; F:transcription regulatory region sequence-specific DNA binding; F:DNA-binding transcription factor activity; F:protein binding; C:nucleus; C:transcription regulator complex; P:regulation of transcription, DNA-templated; P:response to cold; P:seed germination; P:ethylene-activated signaling pathway; P:specification of floral organ identity; P:vegetative to reproductive pha…
41	Vss_30732_c0_g1_i4	4138	61.62	61.43	Floral homeotic protein APETALA 2	F:transcription regulatory region sequence-specific DNA binding; F:DNA-binding transcription factor activity, RNA polymerase II-specific; C:nucleus; P:regulation of glycolytic process; P:response to water deprivation; P:response to salt stress; P:response to abscisic acid; P:response to sucrose; P:regulation of flower development; P:meristem maintenance; P:specification of floral organ identity; …
42	Vss_25603_c2_g1_i1	2209	60.69	60.51	FRIGIDA-like protein 3	F:protein binding; P:multicellular organism development
43	Vss_24892_c2_g2_i1	1085	59.23	59.05	Protein FLX-like 2; Short=AtFLXL2	P:multicellular organism development
44	Vss_23518_c0_g1_i1	1696	58.57	58.39	Coatomer subunit alpha-1; Alpha-coat protein 1; Short=Alpha-COP 1	F:protein binding; C:cytoplasm; C:cytoskeleton; C:cilium; P:regulation of transcription, DNA-templated; P:RNA processing; P:intracellular protein transport; P:microtubule-based process; P:signal transduction; F:methyltransferase activity; P:response to abiotic stimulus; P:response to hormone; P:positive regulation of metabolic process; P:vegetative to reproductive phase transition of meristem; C:…
45	Vss_27119_c0_g1_i1	2870	57.79	57.61	Alkaline/neutral invertase CINV2; Alkaline/neutral invertase I; Short=A/N-INVI; Cytosolic invertase 2	F:sucrose alpha-glucosidase activity; F:protein binding; C:nucleus; C:mitochondrion; C:cytosol; C:plasma membrane; P:starch metabolic process; P:sucrose catabolic process; P:cellular amino acid metabolic process; P:circadian rhythm; C:chloroplast; P:pollen development; P:regulation of seed germination; P:lateral root formation; C:glucosidase II complex; F:glycopeptide alpha-N-acetylgalactosaminid…
46	Vss_28308_c0_g1_i1	2837	56.41	56.24	SNF1-related protein kinase catalytic subunit alpha KIN10; Short=AKIN10; AKIN alpha-2; Short=AKINalpha2; SNF1-related kinase 1.1; Short=SnRK1.1	P:response to hypoxia; F:protein serine/threonine kinase activity; F:ATP binding; C:nucleus; C:endoplasmic reticulum; C:Golgi apparatus; C:cytosol; C:plasma membrane; P:starch metabolic process; P:fatty acid biosynthetic process; P:response to oxidative stress; P:serine family amino acid metabolic process; P:response to cold; P:response to water deprivation; C:chloroplast; P:detection of nutrient…
47	Vss_20204_c0_g1_i1	1005	56.24	56.07	Ubiquitin-conjugating enzyme E2 2; E2 ubiquitin-conjugating enzyme 2; Ubiquitin carrier protein 2; Ubiquitin-conjugating enzyme E2-17 kDa 2; Ubiquitin-protein ligase 2	P:protein polyubiquitination; F:ATP binding; C:nucleus; C:cytosol; P:postreplication repair; P:endosperm development; P:response to iron ion; P:root epidermal cell differentiation; P:regulation of photomorphogenesis; P:vegetative to reproductive phase transition of meristem; P:regulation of mitotic metaphase/anaphase transition; P:anaphase-promoting complex-dependent catabolic process; C:UBC13-MM…
48	Vss_25573_c2_g1_i1	1804	54.26	54.10	Protein FLX-like 1; Short=AtFLXL1	P:developmental process
49	Vss_20873_c1_g1_i3	1884	53.71	53.55	Peroxidase 29; Short=Atperox P29; ATP40; Flags: Precursor	F:peroxidase activity; C:vacuole; C:cytosol; P:obsolete peroxidase reaction; P:response to oxidative stress; C:plant-type cell wall; C:plasmodesma; P:lignin biosynthetic process; P:vegetative to reproductive phase transition of meristem; F:heme binding; P:hydrogen peroxide catabolic process; P:anther wall tapetum development; P:defense response to fungus; P:obsolete oxidation-reduction process; P…
50	Vss_25603_c1_g1_i1	2519	53.17	53.01	FRIGIDA-like protein 3	F:protein binding; P:post-embryonic development; C:intracellular membrane-bounded organelle; P:reproductive structure development; P:regulation of developmental process
51	Vss_18979_c0_g1_i2	1362	53.08	52.92	Ubiquitin-conjugating enzyme E2 2; E2 ubiquitin-conjugating enzyme 2; Ubiquitin carrier protein 2; Ubiquitin-conjugating enzyme E2-17 kDa 2; Ubiquitin-protein ligase 2	P:protein polyubiquitination; F:ATP binding; C:nucleus; C:vacuole; C:cytosol; P:postreplication repair; P:ubiquitin-dependent protein catabolic process; P:endosperm development; P:red or far-red light signaling pathway; P:response to iron ion; P:root epidermal cell differentiation; P:regulation of photomorphogenesis; P:vegetative to reproductive phase transition of meristem; P:protein sumoylation…
52	Vss_23875_c1_g1_i2	2616	51.12	50.97	Protein FLX-like 2; Short=AtFLXL2	F:nucleotide binding; F:DNA binding; F:mRNA binding; F:protein binding; C:nucleus; C:cytosol; P:mRNA catabolic process; P:response to cold; P:plant-type hypersensitive response; P:response to salt stress; P:RNA secondary structure unwinding; P:positive regulation of salicylic acid mediated signaling pathway; C:ribonucleoprotein complex; P:regulation of photoperiodism, flowering
53	Vss_25945_c0_g1_i2	231	50.80	50.64	Polyamine oxidase 1; Short=OsPAO1; OsAO4	C:peroxisome; C:plant-type cell wall; P:spermine catabolic process; F:polyamine oxidase activity; C:apoplast; P:regulation of timing of transition from vegetative to reproductive phase; F:flavin adenine dinucleotide binding; F:norspermine:oxygen oxidoreductase activity; F:spermine:oxygen oxidoreductase (spermidine-forming) activity; F:N1-acetylspermine:oxygen oxidoreductase (3-acetamidopropanal-f…
54	Vss_26695_c0_g2_i1	2609	49.07	48.92	Flowering time control protein FCA; Short=OsFCA; Short=rFCA	F:single-stranded RNA binding; F:mRNA binding; C:nucleus; C:cytosol; P:RNA processing; C:chloroplast; P:vegetative to reproductive phase transition of meristem; P:regulation of gene expression; P:regulation of cellular biosynthetic process; C:intracellular non-membrane-bounded organelle; P:shoot system development; P:regulation of post-embryonic development; P:regulation of RNA metabolic process;…
55	Vss_29648_c1_g1_i1	2691	47.02	46.88	Squamosa promoter-binding-like protein 10	F:transcription regulatory region sequence-specific DNA binding; F:DNA-binding transcription factor activity; F:protein binding; C:nucleus; C:transcription regulator complex; C:cytoplasm; C:plasma membrane; P:regulation of transcription, DNA-templated; P:megasporogenesis; P:microsporogenesis; P:positive regulation of flower development; P:vegetative to reproductive phase transition of meristem; P…
56	Vss_24538_c0_g1_i1	1682	46.27	46.13	Flowering locus K homology domain; Short=Flowering locus KH domain	F:mRNA binding; F:protein binding; C:cytoplasm; P:RNA processing; P:mRNA transcription; P:positive regulation of flower development; P:regulation of gene expression; C:nuclear speck; P:gynoecium development; P:maintenance of floral organ identity; P:negative regulation of short-day photoperiodism, flowering; P:negative regulation of long-day photoperiodism, flowering
57	Vss_28884_c1_g1_i1	2428	45.28	45.14	Heterogeneous nuclear ribonucleoprotein 1; Short=hnRNP1	F:single-stranded DNA binding; F:single-stranded RNA binding; F:mRNA binding; F:copper ion binding; F:protein binding; F:ATP binding; C:nucleus; C:mitochondrion; C:cytosol; P:RNA processing; P:regulation of translation; P:response to cold; C:chloroplast; C:thylakoid; P:vegetative to reproductive phase transition of meristem; C:membrane; P:cytidine to uridine editing; P:shoot system development; P…
58	Vss_31323_c1_g1_i1	5652	45.26	45.13	Probable serine/threonine-protein kinase SIS8; MAPKK kinase SIS8; Protein SUGAR INSENSITIVE 8	P:response to hypoxia; P:defense response to oomycetes; P:response to molecule of bacterial origin; P:developmental process involved in reproduction; F:calmodulin-dependent protein kinase activity; F:MAP kinase kinase kinase activity; F:protein tyrosine kinase activity; F:calmodulin binding; F:ATP binding; C:nucleolus; C:early endosome; C:endoplasmic reticulum; C:endoplasmic reticulum membrane; C…
59	Vss_27814_c0_g1_i3	2650	44.44	44.31	FRIGIDA-like protein 3	F:protein binding; P:post-embryonic development; P:reproductive structure development
60	Vss_23728_c0_g1_i2	2435	44.08	43.94	FRIGIDA-like protein 3	F:protein binding; P:post-embryonic development; P:reproductive structure development
61	Vss_27820_c0_g1_i3	2643	43.14	43.01	Flowering time control protein FCA; Short=OsFCA; Short=rFCA	C:chromatin; F:nucleic acid binding; F:chromatin binding; F:mRNA binding; F:protein binding; C:nucleus; C:cytosol; C:chloroplast; P:regulation of flower development; P:regulation of glucosinolate biosynthetic process; P:defense response to bacterium; F:sequence-specific DNA binding; P:negative regulation of innate immune response; P:positive regulation of transcription, DNA-templated; P:defense r…
62	Vss_24545_c0_g1_i4	1799	42.65	42.52	Homeobox-leucine zipper protein HOX20; HD-ZIP protein HOX20; Homeodomain transcription factor HOX20; OsHox20	F:transcription regulatory region sequence-specific DNA binding; F:DNA-binding transcription factor activity, RNA polymerase II-specific; C:nucleus; P:regulation of transcription by RNA polymerase II; P:response to water deprivation; P:response to blue light; P:response to salt stress; P:response to auxin; P:response to gibberellin; P:response to sucrose; P:negative regulation of abscisic acid-ac…
63	Vss_26939_c1_g2_i2	2244	42.55	42.42	Homeobox-leucine zipper protein HOX4; HD-ZIP protein HOX4; Homeodomain transcription factor HOX4; OsHox4	F:transcription regulatory region sequence-specific DNA binding; F:DNA-binding transcription factor activity, RNA polymerase II-specific; C:nucleus; P:regulation of transcription by RNA polymerase II; P:response to water deprivation; P:response to blue light; P:response to salt stress; P:response to auxin; P:response to sucrose; P:negative regulation of abscisic acid-activated signaling pathway; …
64	Vss_27140_c1_g1_i2	2979	42.28	42.15	FRIGIDA-like protein 3	F:protein binding; C:nucleus; P:regulation of post-embryonic development; P:reproductive structure development
65	Vss_27587_c0_g1_i2	3122	42.24	42.12	Heterogeneous nuclear ribonucleoprotein 1; Short=hnRNP1	F:double-stranded DNA binding; F:RNA binding; F:single-stranded RNA binding; F:mRNA binding; C:spliceosomal complex; C:cytosol; P:mRNA processing; P:RNA splicing; C:chloroplast; C:thylakoid; P:vegetative to reproductive phase transition of meristem; P:mRNA transport; P:mitochondrial RNA modification; P:regulation of response to salt stress; P:regulation of response to water deprivation
66	Vss_27308_c0_g1_i6	242	41.92	41.79	E3 ubiquitin-protein ligase APD1; Protein ABERRANT POLLEN DEVELOPMENT 1	F:nucleotide binding; P:mitotic cell cycle; P:double-strand break repair via homologous recombination; F:nucleic acid binding; F:microtubule motor activity; F:helicase activity; F:ubiquitin-protein transferase activity; F:protein binding; F:ATP binding; C:nucleus; C:cytoplasm; C:mitochondrion; C:endosome; C:vacuole; C:vacuolar membrane; C:kinesin complex; C:microtubule; C:plasma membrane; P:DNA r…
67	Vss_26816_c0_g1_i1	2794	41.55	41.42	Ethylene-responsive transcription factor RAP2-12; Protein RELATED TO APETALA2 12	F:transcription regulatory region sequence-specific DNA binding; P:response to hypoxia; F:DNA-binding transcription factor activity; C:nucleus; C:transcription regulator complex; C:cytoplasm; C:plasma membrane; P:regulation of transcription, DNA-templated; P:cell death; P:response to water deprivation; P:response to wounding; P:response to salt stress; P:chloroplast organization; P:cytokinin-acti…
68	Vss_30076_c1_g2_i1	3799	41.28	41.15	Alkaline/neutral invertase A, mitochondrial; Short=A/N-INVA; Flags: Precursor	F:sucrose alpha-glucosidase activity; F:protein binding; C:nucleus; C:mitochondrion; C:cytosol; C:plasma membrane; P:starch metabolic process; P:sucrose catabolic process; P:cellular amino acid metabolic process; P:circadian rhythm; C:chloroplast; P:pollen development; P:regulation of seed germination; P:lateral root formation; C:glucosidase II complex; F:glycopeptide alpha-N-acetylgalactosaminid…
69	Vss_26511_c1_g1_i1	2059	41.23	41.10	Heterogeneous nuclear ribonucleoprotein 1; Short=hnRNP1	F:single-stranded DNA binding; F:single-stranded RNA binding; F:mRNA binding; F:copper ion binding; F:ATP binding; C:mitochondrion; C:cytosol; P:defense response; P:response to cold; C:chloroplast; P:vegetative to reproductive phase transition of meristem; P:cytidine to uridine editing; C:nuclear speck; F:protein homodimerization activity; P:negative regulation of transcription, DNA-templated; P:…
70	Vss_27793_c0_g1_i1	2784	40.84	40.71	G-type lectin S-receptor-like serine/threonine-protein kinase LECRK4; Short=OsLecRK4; OsRLCK136; Flags: Precursor	P:response to acid chemical; P:response to hypoxia; P:regulation of response to biotic stimulus; F:protein kinase activity; F:protein serine/threonine kinase activity; F:protein serine/threonine/tyrosine kinase activity; F:protein tyrosine kinase activity; F:protein binding; F:ATP binding; C:nucleus; C:endosome; C:endoplasmic reticulum membrane; C:Golgi apparatus; C:cytosol; C:plasma membrane; P:…
71	Vss_28294_c0_g1_i1	2837	40.70	40.58	Histone deacetylase 19; Short=AtHD1; Short=HD	C:histone deacetylase complex; C:nucleolus; C:cytosol; P:DNA mediated transformation; P:pathogenesis; P:embryo sac development; P:response to salt stress; P:response to abscisic acid; P:embryo development ending in seed dormancy; P:jasmonic acid and ethylene-dependent systemic resistance; C:chloroplast envelope; P:negative regulation of seed germination; P:vegetative to reproductive phase transit…
72	Vss_22082_c0_g1_i1	1845	40.26	40.14	Ubiquitin-conjugating enzyme E2 2; E2 ubiquitin-conjugating enzyme 2; Ubiquitin carrier protein 2; Ubiquitin-conjugating enzyme E2-17 kDa 2; Ubiquitin-protein ligase 2	P:protein polyubiquitination; F:ATP binding; C:nucleus; C:vacuole; C:cytosol; P:postreplication repair; P:ubiquitin-dependent protein catabolic process; P:endosperm development; P:response to iron ion; P:root epidermal cell differentiation; P:regulation of photomorphogenesis; P:vegetative to reproductive phase transition of meristem; P:protein sumoylation; C:UBC13-MMS2 complex; F:ubiquitin protei…
73	Vss_21321_c0_g1_i1	1312	40.12	40.00	Ubiquitin-conjugating enzyme E2 2; E2 ubiquitin-conjugating enzyme 2; Ubiquitin carrier protein 2; Ubiquitin-conjugating enzyme E2-16 kDa; Ubiquitin-protein ligase 2	F:nucleotide binding; P:protein polyubiquitination; F:protein binding; C:nucleus; C:vacuole; P:postreplication repair; P:fatty acid beta-oxidation; P:response to heat; P:response to iron ion; P:root epidermal cell differentiation; P:vegetative to reproductive phase transition of meristem; P:protein import into peroxisome matrix; F:SUMO transferase activity; C:UBC13-MMS2 complex; P:histone H2B ubi…
74	Vss_24428_c0_g1_i1	2344	39.54	39.42	Protein arginine N-methyltransferase PRMT10	C:nucleus; C:cytosol; P:regulation of transcription, DNA-templated; F:histone-arginine N-methyltransferase activity; P:vegetative to reproductive phase transition of meristem; F:[myelin basic protein]-arginine N-methyltransferase activity; P:peptidyl-arginine methylation, to asymmetrical-dimethyl arginine; P:histone arginine methylation; F:protein-arginine omega-N monomethyltransferase activity; …
75	Vss_28172_c0_g1_i1	2655	39.20	39.08	Lysine-specific histone demethylase 1 homolog 3; Flavin-containing amine oxidase domain-containing protein 3; Protein FLOWERING LOCUS D-LIKE; Protein LSD1-LIKE 3	C:peroxisome; P:chromatin organization; P:spermidine catabolic process; P:spermine catabolic process; F:polyamine oxidase activity; F:flavin adenine dinucleotide binding; F:norspermine:oxygen oxidoreductase activity; F:spermine:oxygen oxidoreductase (spermidine-forming) activity; F:spermidine:oxygen oxidoreductase (3-aminopropanal-forming) activity; F:N1-acetylspermine:oxygen oxidoreductase (3-ac…
76	Vss_30458_c0_g1_i1	3505	38.07	37.95	Probable serine/threonine-protein kinase SIS8; MAPKK kinase SIS8; Protein SUGAR INSENSITIVE 8	P:MAPK cascade; P:cytokinesis by cell plate formation; P:response to hypoxia; P:defense response to oomycetes; P:cell surface pattern recognition receptor signaling pathway; F:MAP kinase kinase kinase activity; F:protein serine/threonine/tyrosine kinase activity; F:protein tyrosine kinase activity; F:ATP binding; C:nucleolus; C:early endosome; C:endoplasmic reticulum; C:endoplasmic reticulum memb…
77	Vss_30830_c0_g1_i2	3049	37.43	37.32	E3 ubiquitin-protein ligase MBR2; HAL3-interacting protein 1 homolog; Short=AtHIP1; MED25-binding RING-H2 protein 2; RING-H2 finger MBR2; RING-type E3 ubiquitin transferase MBR2	F:protein binding; P:flower development; P:vegetative to reproductive phase transition of meristem; P:protein ubiquitination; P:water homeostasis; P:regulation of growth; P:proteasome-mediated ubiquitin-dependent protein catabolic process; C:intracellular membrane-bounded organelle; P:regulation of response to osmotic stress; P:regulation of developmental process; P:regulation of multicellular or…
78	Vss_22696_c0_g1_i1	1359	36.82	36.71	Ubiquitin-conjugating enzyme E2 2; E2 ubiquitin-conjugating enzyme 2; Ubiquitin carrier protein 2; Ubiquitin-conjugating enzyme E2-17 kDa 2; Ubiquitin-protein ligase 2	P:protein polyubiquitination; F:ATP binding; C:nucleus; C:cytosol; P:postreplication repair; P:response to gibberellin; P:endosperm development; P:response to iron ion; P:root epidermal cell differentiation; P:vegetative to reproductive phase transition of meristem; C:UBC13-MMS2 complex; F:ubiquitin protein ligase binding; P:histone H2B ubiquitination; P:proteasome-mediated ubiquitin-dependent pr…
79	Vss_23317_c0_g1_i4	2097	36.12	36.01	Probable ribose-5-phosphate isomerase 3, chloroplastic; Phosphoriboisomerase 3; Protein EMBRYO DEFECTIVE 3119; Flags: Precursor	F:ribose-5-phosphate isomerase activity; C:cytosol; P:cell death; P:pentose-phosphate shunt, non-oxidative branch; C:chloroplast thylakoid membrane; C:chloroplast stroma; C:chloroplast envelope; P:vegetative to reproductive phase transition of meristem; P:carbon utilization; P:cellulose biosynthetic process; P:uridine biosynthetic process; P:response to karrikin
80	Vss_23723_c0_g1_i1	1451	35.94	35.84	Ubiquitin-conjugating enzyme E2 2; E2 ubiquitin-conjugating enzyme 2; Ubiquitin carrier protein 2; Ubiquitin-conjugating enzyme E2-17 kDa 2; Ubiquitin-protein ligase 2	F:ATP binding; C:nucleus; C:cytosol; P:postreplication repair; P:ubiquitin-dependent protein catabolic process; P:endosperm development; P:response to iron ion; P:root epidermal cell differentiation; P:regulation of photomorphogenesis; P:vegetative to reproductive phase transition of meristem; C:UBC13-MMS2 complex; F:ubiquitin protein ligase binding; P:histone H2B ubiquitination; P:response to ca…
81	Vss_31051_c0_g1_i1	2301	35.73	35.62	Cullin-associated NEDD8-dissociated protein 1; Cullin-associated and neddylation-dissociated protein 1; Short=AtCAND1; Protein ENHANCER OF TIR1-1 AUXIN RESISTANCE 2; Protein HEMIVENATA	F:protein binding; C:cell wall; C:nucleus; C:cytosol; C:plasma membrane; P:response to auxin; P:xylem and phloem pattern formation; P:vegetative to reproductive phase transition of meristem; P:SCF complex assembly; P:protein ubiquitination
82	Vss_29320_c0_g1_i2	1402	34.30	34.19	Ubiquitin-conjugating enzyme E2 2; E2 ubiquitin-conjugating enzyme 2; Ubiquitin carrier protein 2; Ubiquitin-conjugating enzyme E2-17 kDa 2; Ubiquitin-protein ligase 2	P:protein polyubiquitination; F:ATP binding; C:nucleus; C:cytosol; P:ubiquitin-dependent protein catabolic process; P:response to heat; P:endosperm development; P:vegetative to reproductive phase transition of meristem; F:ubiquitin protein ligase binding; P:histone H2B ubiquitination; F:ubiquitin conjugating enzyme activity
83	Vss_25573_c2_g1_i4	1120	34.04	33.94	Protein FLX-like 2; Short=AtFLXL2	F:molecular_function; C:nucleus; C:cytoplasm; P:multicellular organism development; P:flower development; P:cell differentiation
84	Vss_20263_c1_g1_i1	1019	33.83	33.73	Ubiquitin-conjugating enzyme E2 2; E2 ubiquitin-conjugating enzyme 2; Ubiquitin carrier protein 2; Ubiquitin-conjugating enzyme E2-17 kDa 2; Ubiquitin-protein ligase 2	F:nucleotide binding; P:protein polyubiquitination; C:nucleus; C:cytosol; P:DNA repair; P:endosperm development; P:vegetative to reproductive phase transition of meristem; F:ubiquitin protein ligase binding; P:histone H2B ubiquitination; P:proteasome-mediated ubiquitin-dependent protein catabolic process; F:ubiquitin conjugating enzyme activity
85	Vss_30189_c0_g2_i2	4960	33.75	33.64	BEL1-like homeodomain protein 1; Short=BEL1-like protein 1; Protein EMBRYO SAC DEVELOPMENT ARREST 29	F:RNA polymerase II cis-regulatory region sequence-specific DNA binding; F:DNA-binding transcription factor activity; C:nucleus; C:transcription regulator complex; C:cytosol; P:regulation of transcription, DNA-templated; P:regulation of transcription by RNA polymerase II; P:negative regulation of cell population proliferation; C:plasmodesma; P:photomorphogenesis; P:leaf morphogenesis; P:xylem and…
86	Vss_24892_c2_g2_i2	999	33.03	32.93	Protein FLX-like 2; Short=AtFLXL2	P:multicellular organism development
87	Vss_24655_c0_g1_i3	1797	32.06	31.97	Zinc finger protein CONSTANS-LIKE 4	F:transcription regulatory region sequence-specific DNA binding; F:DNA-binding transcription factor activity; F:transcription coregulator activity; C:nucleus; C:transcription regulator complex; P:regulation of transcription, DNA-templated; P:circadian rhythm; F:zinc ion binding; P:chloroplast organization; P:regulation of flower development; P:negative regulation of photomorphogenesis; P:photopro…
88	Vss_29528_c0_g1_i1	2975	31.59	31.49	Protein FLX-like 2; Short=AtFLXL2	F:double-stranded DNA binding; F:single-stranded DNA binding; F:mRNA binding; F:copper ion binding; F:protein binding; F:ATP binding; C:nucleus; C:mitochondrion; P:RNA processing; P:mRNA catabolic process; P:response to osmotic stress; F:poly(U) RNA binding; P:response to water deprivation; C:chloroplast thylakoid membrane; C:chloroplast stroma; P:plant-type hypersensitive response; P:cold acclim…
89	Vss_21406_c0_g1_i1	2169	31.41	31.31	Gamma carbonic anhydrase 2, mitochondrial; Short=AtCA2; Short=GAMMA CA2; Transcription factor APFI; Flags: Precursor	F:carbonate dehydratase activity; C:mitochondrial respiratory chain complex I; C:vacuolar membrane; P:one-carbon metabolic process; P:nitrogen compound metabolic process; P:response to salt stress; P:response to abscisic acid; P:photorespiration; P:anther dehiscence; P:vegetative to reproductive phase transition of meristem; F:identical protein binding; F:metal ion binding; P:protein homotrimeriz…
90	Vss_27820_c0_g1_i2	2843	31.08	30.99	Flowering time control protein FCA; Short=OsFCA; Short=rFCA	C:chromatin; F:nucleic acid binding; F:chromatin binding; F:mRNA binding; F:protein binding; C:nucleus; C:cytosol; C:chloroplast; P:regulation of flower development; P:regulation of glucosinolate biosynthetic process; P:defense response to bacterium; F:sequence-specific DNA binding; P:negative regulation of innate immune response; P:positive regulation of transcription, DNA-templated; P:defense r…
91	Vss_22915_c0_g1_i1	1409	31.02	30.92	Ubiquitin-conjugating enzyme E2 2; E2 ubiquitin-conjugating enzyme 2; Ubiquitin carrier protein 2; Ubiquitin-conjugating enzyme E2-17 kDa 2; Ubiquitin-protein ligase 2	P:protein polyubiquitination; F:ATP binding; C:nucleus; C:cytosol; P:postreplication repair; P:endosperm development; P:response to iron ion; P:root epidermal cell differentiation; P:regulation of photomorphogenesis; P:vegetative to reproductive phase transition of meristem; P:regulation of mitotic metaphase/anaphase transition; P:anaphase-promoting complex-dependent catabolic process; C:UBC13-MM…
92	Vss_23782_c0_g1_i1	1511	30.85	30.76	Zinc finger protein CONSTANS-LIKE 4	F:transcription regulatory region sequence-specific DNA binding; F:DNA-binding transcription factor activity; F:protein binding; C:nucleus; C:transcription regulator complex; P:regulation of transcription, DNA-templated; F:zinc ion binding; P:regulation of flower development; P:negative regulation of photomorphogenesis; P:red light signaling pathway; P:response to far red light; F:identical prote…
93	Vss_22948_c0_g1_i2	1818	30.17	30.08	ATP-dependent Clp protease proteolytic subunit; Endopeptidase Clp	F:ATP-dependent peptidase activity; F:serine-type endopeptidase activity; C:cytosol; P:proteolysis; P:obsolete ATP-dependent proteolysis; P:protein quality control for misfolded or incompletely synthesized proteins; C:chloroplast thylakoid membrane; P:chloroplast organization; C:chloroplastic endopeptidase Clp complex; C:chloroplast envelope; P:regulation of timing of transition from vegetative t…
94	Vss_29716_c0_g1_i1	4090	29.86	29.77	ISWI chromatin-remodeling complex ATPase CHR11; ISW2-like; Protein CHROMATIN REMODELING 11; Sucrose nonfermenting protein 2 homolog	C:nucleosome; F:DNA helicase activity; F:protein binding; F:ATP binding; C:cell wall; C:replication fork; C:cytosol; P:DNA repair; P:DNA methylation-dependent heterochromatin assembly; P:regulation of gene expression by genetic imprinting; P:regulation of transcription by RNA polymerase II; P:DNA mediated transformation; P:response to radiation; P:response to water deprivation; C:plasmodesma; P:m…
95	Vss_24557_c0_g1_i2	2197	29.65	29.56	Senescence-associated protein AAF, chlorolplastic; Protein ARABIDOPSIS A-FIFTEEN; Flags: Precursor	C:chloroplast; P:leaf senescence; P:vegetative to reproductive phase transition of meristem; P:cellular response to oxidative stress; P:reactive oxygen species metabolic process
96	Vss_20896_c0_g1_i1	1772	28.92	28.83	Ubiquitin-conjugating enzyme E2 2; E2 ubiquitin-conjugating enzyme 2; Ubiquitin carrier protein 2; Ubiquitin-conjugating enzyme E2-17 kDa 2; Ubiquitin-protein ligase 2	P:protein polyubiquitination; F:protein binding; C:nucleus; C:cytosol; P:postreplication repair; P:ubiquitin-dependent protein catabolic process; P:fatty acid beta-oxidation; P:response to iron ion; P:root epidermal cell differentiation; P:vegetative to reproductive phase transition of meristem; P:protein import into peroxisome matrix; C:UBC13-MMS2 complex; P:histone H2B ubiquitination; P:respons…
97	Vss_28330_c0_g1_i3	843	28.73	28.64	Flowering time control protein FCA; Short=OsFCA; Short=rFCA	C:chromatin; F:chromatin binding; F:mRNA binding; F:protein binding; C:nucleus; C:cytosol; P:response to osmotic stress; P:response to cold; P:response to water deprivation; P:RNA modification; P:regulation of flower development; P:regulation of glucosinolate biosynthetic process; P:negative regulation of gene expression; P:defense response to bacterium; F:ion binding; F:sequence-specific DNA bin…
98	Vss_18979_c0_g1_i1	1306	28.53	28.44	Ubiquitin-conjugating enzyme E2 2; E2 ubiquitin-conjugating enzyme 2; Ubiquitin carrier protein 2; Ubiquitin-conjugating enzyme E2-17 kDa 2; Ubiquitin-protein ligase 2	P:protein polyubiquitination; F:ATP binding; C:nucleus; C:vacuole; C:cytosol; P:postreplication repair; P:ubiquitin-dependent protein catabolic process; P:endosperm development; P:red or far-red light signaling pathway; P:response to iron ion; P:root epidermal cell differentiation; P:regulation of photomorphogenesis; P:vegetative to reproductive phase transition of meristem; P:protein sumoylation…
99	Vss_20097_c0_g1_i2	1325	28.30	28.21	Ubiquitin-conjugating enzyme E2 2; E2 ubiquitin-conjugating enzyme 2; Ubiquitin carrier protein 2; Ubiquitin-conjugating enzyme E2-17 kDa 2; Ubiquitin-protein ligase 2	P:protein polyubiquitination; F:ATP binding; C:nucleus; C:peroxisomal membrane; C:cytosol; P:postreplication repair; P:ubiquitin-dependent protein catabolic process; P:fatty acid beta-oxidation; P:endosperm development; P:response to iron ion; P:root epidermal cell differentiation; P:vegetative to reproductive phase transition of meristem; P:protein import into peroxisome matrix; C:UBC13-MMS2 com…
100	Vss_24892_c3_g1_i3	2442	27.78	27.70	Protein FLX-like 2; Short=AtFLXL2	P:developmental process
101	Vss_23317_c0_g1_i5	2066	27.56	27.47	Probable ribose-5-phosphate isomerase 3, chloroplastic; Phosphoriboisomerase 3; Protein EMBRYO DEFECTIVE 3119; Flags: Precursor	F:ribose-5-phosphate isomerase activity; C:cytosol; P:cell death; P:pentose-phosphate shunt, non-oxidative branch; C:chloroplast thylakoid membrane; C:chloroplast stroma; C:chloroplast envelope; P:vegetative to reproductive phase transition of meristem; P:carbon utilization; P:cellulose biosynthetic process; P:uridine biosynthetic process; P:response to karrikin
102	Vss_28452_c0_g1_i1	3183	27.50	27.41	Heterogeneous nuclear ribonucleoprotein 1; Short=hnRNP1	F:single-stranded DNA binding; F:single-stranded RNA binding; F:mRNA binding; F:copper ion binding; F:protein binding; F:ATP binding; C:nucleus; C:mitochondrion; C:cytosol; P:RNA processing; P:response to cold; C:chloroplast; P:vegetative to reproductive phase transition of meristem; P:regulation of gene expression; P:cytidine to uridine editing; P:regulation of cellular biosynthetic process; C:i…
103	Vss_17041_c0_g1_i1	452	27.31	27.23	Glycine-rich protein 2	F:double-stranded DNA binding; F:single-stranded DNA binding; F:mRNA binding; F:protein binding; C:nucleus; C:cytosol; F:zinc ion binding; P:response to desiccation; P:cold acclimation; P:response to salt stress; P:unidimensional cell growth; P:vegetative to reproductive phase transition of meristem; P:RNA secondary structure unwinding; C:vesicle; P:DNA duplex unwinding; P:regulation of cellular …
104	Vss_21893_c0_g1_i2	1198	27.15	27.07	NAD(P)H-quinone oxidoreductase subunit T, chloroplastic; DNA J PROTEIN C75; NAD(P)H dehydrogenase subunit T; Short=NDH subunit T; NADH-plastoquinone oxidoreductase subunit T; Protein CHLORORESPIRATORY REDUCTION J; Flags: Precursor	P:pattern recognition receptor signaling pathway; C:endoplasmic reticulum lumen; C:endoplasmic reticulum membrane; C:plasma membrane; P:protein folding; F:cytoskeletal protein binding; C:chloroplast thylakoid membrane; P:phototropism; P:response to abscisic acid; P:positive gravitropism; P:vegetative to reproductive phase transition of meristem; C:NAD(P)H dehydrogenase complex (plastoquinone); P:…
105	Vss_22082_c0_g1_i3	1862	27.10	27.02	Ubiquitin-conjugating enzyme E2 2; E2 ubiquitin-conjugating enzyme 2; Ubiquitin carrier protein 2; Ubiquitin-conjugating enzyme E2-17 kDa 2; Ubiquitin-protein ligase 2	P:protein polyubiquitination; F:ATP binding; C:nucleus; C:vacuole; C:cytosol; P:postreplication repair; P:ubiquitin-dependent protein catabolic process; P:endosperm development; P:response to iron ion; P:root epidermal cell differentiation; P:regulation of photomorphogenesis; P:vegetative to reproductive phase transition of meristem; P:protein sumoylation; C:UBC13-MMS2 complex; F:ubiquitin protei…
106	Vss_5769_c0_g1_i1	454	26.50	26.42	Laccase-12; Benzenediol:oxygen oxidoreductase 12; Diphenol oxidase 12; Urishiol oxidase 12; Flags: Precursor	F:copper ion binding; P:response to water deprivation; P:lignin biosynthetic process; P:plant-type secondary cell wall biogenesis; P:vegetative to reproductive phase transition of meristem; F:oxidoreductase activity; P:response to copper ion; P:obsolete oxidation-reduction process
107	Vss_27104_c1_g2_i2	1675	26.23	26.15	Protein FLX-like 1; Short=AtFLXL1	P:multicellular organism development; P:flower development; P:cell differentiation
108	Vss_25573_c2_g1_i5	1414	26.05	25.98	Protein FLX-like 2; Short=AtFLXL2	P:developmental process
109	Vss_20990_c0_g1_i1	1387	25.80	25.72	Gamma carbonic anhydrase-like 2, mitochondrial; Short=AtCAL2; Short=GAMMA CAL2; Flags: Precursor	F:carbonate dehydratase activity; C:mitochondrial respiratory chain complex I; C:vacuolar membrane; P:one-carbon metabolic process; P:nitrogen compound metabolic process; P:response to salt stress; P:response to abscisic acid; P:photorespiration; P:anther dehiscence; P:vegetative to reproductive phase transition of meristem; F:identical protein binding; F:metal ion binding; P:protein homotrimeriz…
110	Vss_22452_c0_g1_i1	1959	25.55	25.47	BAG family molecular chaperone regulator 4; Bcl-2-associated athanogene 4	C:nucleus; C:mitochondrion; C:cytosol; P:protein targeting to membrane; P:response to heat; P:response to cold; P:response to salt stress; P:regulation of stomatal movement; P:vegetative to reproductive phase transition of meristem; P:positive regulation of potassium ion transport; F:chaperone binding; C:endoplasmic reticulum exit site; P:cytoplasm protein quality control by the ubiquitin-proteas…
111	Vss_31047_c1_g1_i4	1264	25.10	25.03	Polyamine oxidase 1; Flags: Precursor	C:peroxisome; C:plant-type cell wall; P:spermidine catabolic process; P:spermine catabolic process; F:polyamine oxidase activity; C:apoplast; P:regulation of timing of transition from vegetative to reproductive phase; F:flavin adenine dinucleotide binding; F:norspermine:oxygen oxidoreductase activity; F:spermine:oxygen oxidoreductase (spermidine-forming) activity; F:N1-acetylspermine:oxygen oxido…
112	Vss_28504_c0_g1_i2	2251	25.01	24.93	GATA transcription factor 9	F:transcription regulatory region sequence-specific DNA binding; F:DNA-binding transcription factor activity; F:protein binding; C:transcription regulator complex; C:nucleolus; P:regulation of transcription, DNA-templated; P:circadian rhythm; F:zinc ion binding; P:response to light stimulus; P:seed germination; P:cell differentiation; P:positive regulation of transcription, DNA-templated; P:flora…
113	Vss_28280_c1_g1_i2	1230	24.91	24.83	Cyclic dof factor 2; Dof zinc finger protein DOF5.2; Short=AtDOF5.2	P:negative regulation of transcription by RNA polymerase II; F:RNA polymerase II cis-regulatory region sequence-specific DNA binding; F:DNA-binding transcription repressor activity, RNA polymerase II-specific; P:vasculature development; F:protein binding; C:nucleus; F:zinc ion binding; P:chloroplast organization; P:response to auxin; P:response to salicylic acid; P:flower development; P:response …
114	Vss_25800_c1_g1_i1	2036	24.51	24.44	Serine/threonine-protein kinase STY13; AtSTYPK; Serine/threonine/tyrosine-protein kinase 13	P:response to hypoxia; P:defense response to oomycetes; F:MAP kinase kinase kinase activity; F:protein serine/threonine/tyrosine kinase activity; F:protein tyrosine kinase activity; F:protein binding; F:ATP binding; C:nucleolus; C:early endosome; C:endoplasmic reticulum; C:endoplasmic reticulum membrane; C:trans-Golgi network; C:cytosol; C:plasma membrane; P:cell cycle; P:transmembrane receptor p…
115	Vss_25710_c0_g1_i1	2796	24.33	24.25	Serine/threonine-protein kinase STY17; Serine/threonine/tyrosine-protein kinase 17	P:response to hypoxia; P:defense response to oomycetes; F:MAP kinase kinase kinase activity; F:protein serine/threonine/tyrosine kinase activity; F:protein tyrosine kinase activity; F:protein binding; F:ATP binding; C:nucleolus; C:early endosome; C:endoplasmic reticulum; C:endoplasmic reticulum membrane; C:trans-Golgi network; C:cytosol; C:plasma membrane; C:cell cortex; P:transmembrane receptor …
116	Vss_28417_c0_g1_i1	2711	24.25	24.17	Probable alkaline/neutral invertase B; Short=A/N-INVB	F:sucrose alpha-glucosidase activity; F:protein binding; C:nucleus; C:mitochondrion; C:cytosol; C:plasma membrane; P:starch metabolic process; P:sucrose catabolic process; P:cellular amino acid metabolic process; P:circadian rhythm; C:chloroplast; P:pollen development; P:regulation of seed germination; P:lateral root formation; C:glucosidase II complex; F:glycopeptide alpha-N-acetylgalactosaminid…
117	Vss_22827_c1_g1_i3	2146	24.25	24.17	Ubiquitin-conjugating enzyme E2 2; E2 ubiquitin-conjugating enzyme 2; Ubiquitin carrier protein 2; Ubiquitin-conjugating enzyme E2-17 kDa 2; Ubiquitin-protein ligase 2	P:protein polyubiquitination; F:ATP binding; C:nucleus; C:vacuole; C:cytosol; P:postreplication repair; P:ubiquitin-dependent protein catabolic process; P:endosperm development; P:red or far-red light signaling pathway; P:response to iron ion; P:root epidermal cell differentiation; P:regulation of photomorphogenesis; P:vegetative to reproductive phase transition of meristem; P:protein sumoylation…
118	Vss_30427_c0_g1_i4	2699	23.29	23.22	GATA transcription factor 16	F:transcription regulatory region sequence-specific DNA binding; F:DNA-binding transcription activator activity, RNA polymerase II-specific; C:nucleolus; P:circadian rhythm; F:zinc ion binding; P:response to absence of light; P:response to auxin; P:cytokinin-activated signaling pathway; P:negative regulation of flower development; P:regulation of meristem structural organization; P:negative regul…
119	Vss_28280_c1_g1_i1	1253	23.26	23.19	Dof zinc finger protein DOF1.5; Short=AtDOF1.5	P:negative regulation of transcription by RNA polymerase II; F:RNA polymerase II cis-regulatory region sequence-specific DNA binding; F:DNA-binding transcription repressor activity, RNA polymerase II-specific; P:vasculature development; F:protein binding; C:nucleus; F:zinc ion binding; P:chloroplast organization; P:response to auxin; P:response to salicylic acid; P:flower development; P:response …
120	Vss_18151_c2_g2_i1	395	22.71	22.64	Glycine-rich RNA-binding, abscisic acid-inducible protein	P:alternative mRNA splicing, via spliceosome; F:double-stranded DNA binding; F:single-stranded DNA binding; F:mRNA binding; F:copper ion binding; F:protein binding; F:ATP binding; C:cell wall; C:nucleolus; C:mitochondrion; C:peroxisome; C:Golgi apparatus; C:cytosol; C:plasma membrane; P:mRNA export from nucleus; P:circadian rhythm; F:poly(U) RNA binding; P:response to water deprivation; C:plasmod…
121	Vss_30077_c1_g2_i2	435	22.55	22.48	Protein FLX-like 3; Short=AtFLXL3	F:molecular_function; P:multicellular organism development; P:flower development; P:cell differentiation
122	Vss_31051_c0_g2_i1	2132	22.17	22.10	Cullin-associated NEDD8-dissociated protein 1; Cullin-associated and neddylation-dissociated protein 1; Short=AtCAND1; Protein ENHANCER OF TIR1-1 AUXIN RESISTANCE 2; Protein HEMIVENATA	F:protein binding; C:cell wall; C:nucleus; C:cytosol; C:plasma membrane; P:response to auxin; P:xylem and phloem pattern formation; P:vegetative to reproductive phase transition of meristem; P:SCF complex assembly; P:protein ubiquitination
123	Vss_27140_c1_g1_i3	931	22.11	22.04	FRIGIDA-like protein 3	F:protein binding; P:vegetative to reproductive phase transition of meristem
124	Vss_23659_c0_g1_i2	2067	22.10	22.03	Cyclic dof factor 3; Dof zinc finger protein DOF3.3; Short=AtDOF3.3; H-protein promoter-binding factor 2a	P:negative regulation of transcription by RNA polymerase II; F:RNA polymerase II cis-regulatory region sequence-specific DNA binding; F:DNA-binding transcription repressor activity, RNA polymerase II-specific; P:vasculature development; F:DNA binding; F:protein binding; C:nucleus; P:regulation of transcription, DNA-templated; P:response to wounding; P:response to insect; P:chloroplast organizatio…
125	Vss_24655_c0_g1_i1	1762	21.83	21.77	Zinc finger protein CONSTANS-LIKE 4	F:transcription regulatory region sequence-specific DNA binding; F:DNA-binding transcription factor activity; F:transcription coregulator activity; C:nucleus; C:transcription regulator complex; C:plasma membrane; P:regulation of transcription, DNA-templated; P:circadian rhythm; F:zinc ion binding; P:chloroplast organization; P:regulation of flower development; P:negative regulation of photomorpho…
126	Vss_29728_c1_g1_i1	3851	21.76	21.69	E3 ubiquitin-protein ligase BRE1-like 2; RING-type E3 ubiquitin transferase BRE1-like 2	F:ubiquitin-protein transferase activity; C:nucleus; C:mitochondrion; P:leaf morphogenesis; P:seed dormancy process; P:vegetative to reproductive phase transition of meristem; P:regulation of G2/M transition of mitotic cell cycle; P:histone monoubiquitination; P:histone H2B ubiquitination; F:protein homodimerization activity; P:regulation of timing of cell differentiation; P:defense response to f…
127	Vss_30830_c0_g1_i4	1311	21.62	21.56	E3 ubiquitin-protein ligase MBR2; HAL3-interacting protein 1 homolog; Short=AtHIP1; MED25-binding RING-H2 protein 2; RING-H2 finger MBR2; RING-type E3 ubiquitin transferase MBR2	C:cell wall; C:nucleus; P:response to salt stress; P:flower development; P:negative regulation of gibberellic acid mediated signaling pathway; P:vegetative to reproductive phase transition of meristem; C:membrane; P:protein ubiquitination; F:enzyme binding; P:water homeostasis; P:regulation of growth; P:proteasome-mediated ubiquitin-dependent protein catabolic process; P:regulation of response to…
128	Vss_31445_c2_g1_i2	5815	21.46	21.40	Squamosa promoter-binding-like protein 15	F:transcription regulatory region sequence-specific DNA binding; F:DNA-binding transcription factor activity; F:protein binding; C:nucleus; C:transcription regulator complex; P:regulation of transcription, DNA-templated; P:positive regulation of vernalization response; P:leaf shaping; P:positive regulation of transcription, DNA-templated; P:regulation of timing of transition from vegetative to re…
129	Vss_25087_c0_g1_i1	2714	21.27	21.21	Protein TRAUCO; Protein ASH2 RELATIVE; Short=AtASH2; Short=AtASH2R	C:chromatin; F:transcription regulatory region sequence-specific DNA binding; F:protein binding; P:embryo development ending in seed dormancy; P:vegetative to reproductive phase transition of meristem; F:chromatin DNA binding; F:histone methyltransferase activity (H3-K4 specific); C:Set1C/COMPASS complex; P:simple leaf morphogenesis; P:histone H3-K4 trimethylation
130	Vss_31047_c1_g1_i2	1551	21.27	21.20	Lysine-specific histone demethylase 1 homolog 3; Flavin-containing amine oxidase domain-containing protein 3; Protein FLOWERING LOCUS D-LIKE; Protein LSD1-LIKE 3	C:cytoplasm; C:plant-type cell wall; P:histone modification; C:intracellular membrane-bounded organelle; P:spermidine catabolic process; P:spermine catabolic process; F:polyamine oxidase activity; C:apoplast; P:regulation of timing of transition from vegetative to reproductive phase; P:system development; F:flavin adenine dinucleotide binding; F:N1-acetylspermine:oxygen oxidoreductase (propane-1,…
131	Vss_30513_c0_g1_i1	2726	21.13	21.06	AT-hook motif nuclear-localized protein 10; AT-hook protein 1	F:minor groove of adenine-thymine-rich DNA binding; C:nucleoplasm; C:nucleolus; C:mitochondrion; C:cytosol; P:photomorphogenesis; P:xylem and phloem pattern formation; P:xylem development; P:vegetative to reproductive phase transition of meristem; P:regulation of histone modification; F:sequence-specific DNA binding; F:protein self-association; P:negative regulation of innate immune response; P:n…
132	Vss_20097_c0_g1_i3	958	20.78	20.71	Ubiquitin-conjugating enzyme E2 2; E2 ubiquitin-conjugating enzyme 2; Ubiquitin carrier protein 2; Ubiquitin-conjugating enzyme E2-17 kDa 2; Ubiquitin-protein ligase 2	P:protein polyubiquitination; F:ATP binding; C:nucleus; C:peroxisomal membrane; C:cytosol; P:postreplication repair; P:ubiquitin-dependent protein catabolic process; P:fatty acid beta-oxidation; P:endosperm development; P:response to iron ion; P:root epidermal cell differentiation; P:vegetative to reproductive phase transition of meristem; P:protein import into peroxisome matrix; C:UBC13-MMS2 com…
133	Vss_27998_c0_g1_i1	4152	20.73	20.66	FACT complex subunit SPT16; Facilitates chromatin transcription complex subunit SPT16	C:euchromatin; C:nucleolus; C:cytosol; P:DNA replication; P:DNA repair; P:vegetative to reproductive phase transition of meristem; F:nucleosome binding; P:positive regulation of transcription elongation from RNA polymerase II promoter; P:DNA replication-independent nucleosome organization; C:FACT complex; F:histone binding
134	Vss_26511_c1_g1_i3	2055	20.64	20.58	Heterogeneous nuclear ribonucleoprotein 1; Short=hnRNP1	F:single-stranded RNA binding; F:mRNA binding; C:nucleus; C:cytosol; P:RNA processing; P:regulation of translation; C:chloroplast; C:thylakoid; P:response to abscisic acid; P:vegetative to reproductive phase transition of meristem; C:membrane; P:RNA stabilization; P:shoot system development; P:regulation of nuclear-transcribed mRNA catabolic process, deadenylation-dependent decay; P:regulation of…
135	Vss_25742_c0_g1_i3	2124	20.26	20.20	Cold shock protein 2; Short=AtCSP2; Cold shock domain-containing protein 2; Glycine-rich protein 2; Short=AtGRP2	F:double-stranded DNA binding; F:single-stranded DNA binding; F:mRNA binding; F:protein binding; C:nucleus; C:cytosol; F:zinc ion binding; P:response to desiccation; P:cold acclimation; P:response to salt stress; P:unidimensional cell growth; P:vegetative to reproductive phase transition of meristem; P:RNA secondary structure unwinding; C:vesicle; P:DNA duplex unwinding; P:regulation of cellular …
136	Vss_22854_c0_g1_i2	1289	20.26	20.20	DnaJ protein ERDJ3B; Chaperone protein dnaJ 19; Short=AtDjB19; Short=AtJ19; Endoplasmic reticulum dnaJ domain-containing protein 3B; Short=AtERdj3B; Protein SCJ1 homolog ERDJ3B; Flags: Precursor	P:nuclear membrane fusion; P:pattern recognition receptor signaling pathway; C:mitochondrion; C:vacuole; C:endoplasmic reticulum lumen; C:cytosol; C:plasma membrane; F:cytoskeletal protein binding; C:plasmodesma; C:chloroplast thylakoid membrane; P:embryo sac cellularization; P:phototropism; P:response to abscisic acid; P:pollen tube growth; C:chloroplast envelope; P:positive gravitropism; P:pola…
137	Vss_28021_c0_g1_i1	3144	20.21	20.15	Chaperone protein dnaJ 15; Short=AtDjB15; Short=AtJ15; Protein ALTERED RESPONSE TO GRAVITY; Short=AtARG1	C:Golgi membrane; P:nuclear membrane fusion; P:pattern recognition receptor signaling pathway; C:mitochondrion; C:vacuole; C:endoplasmic reticulum lumen; C:endoplasmic reticulum membrane; C:cytoskeleton; C:plasma membrane; F:cytoskeletal protein binding; C:plasmodesma; C:chloroplast thylakoid membrane; P:embryo sac cellularization; P:phototropism; P:response to abscisic acid; P:pollen tube growth…
138	Vss_30180_c0_g1_i1	4908	20.20	20.14	Flowering time control protein FCA; Short=OsFCA; Short=rFCA	F:RNA binding; F:protein binding; C:U1 snRNP; C:cytosol; C:mediator complex; P:mRNA cis splicing, via spliceosome; C:U2-type prespliceosome
139	Vss_31184_c0_g1_i2	4676	20.10	20.04	Squamosa promoter-binding-like protein 12	F:transcription regulatory region sequence-specific DNA binding; F:DNA-binding transcription factor activity; F:protein binding; C:nucleus; C:transcription regulator complex; C:plasma membrane; P:regulation of transcription, DNA-templated; P:megasporogenesis; P:microsporogenesis; P:positive regulation of flower development; P:vegetative to reproductive phase transition of meristem; P:inflorescenc…
140	Vss_24399_c0_g1_i1	1634	20.00	19.94	E3 ubiquitin ligase BIG BROTHER-related; Short=AtBBR; RING-type E3 ubiquitin transferase BIG BROTHER-related	F:ubiquitin-protein transferase activity; C:cytoplasm; P:negative regulation of cell population proliferation; P:vegetative to reproductive phase transition of meristem; C:membrane; F:ubiquitin conjugating enzyme binding; P:proteasome-mediated ubiquitin-dependent protein catabolic process; C:intracellular membrane-bounded organelle; P:negative regulation of organ growth; F:metal ion binding; P:fl…
141	Vss_5551_c1_g1_i1	268	19.96	19.90	Coatomer subunit alpha-1; Alpha-coat protein 1; Short=Alpha-COP 1	C:Golgi membrane; F:structural molecule activity; C:nucleolus; C:cytosol; C:plasma membrane; P:rRNA processing; P:endoplasmic reticulum to Golgi vesicle-mediated transport; P:retrograde vesicle-mediated transport, Golgi to endoplasmic reticulum; P:intra-Golgi vesicle-mediated transport; P:megagametogenesis; P:vegetative to reproductive phase transition of meristem; P:histone modification; P:pepti…
142	Vss_28492_c0_g3_i1	1488	19.83	19.77	Probable E3 ubiquitin-protein ligase HIP1; HAL3-interacting protein 1; Short=OsHIP1; RING-H2 finger HIP1; RING-type E3 ubiquitin transferase HIP1	P:protein monoubiquitination; P:negative regulation of cell population proliferation; C:amyloplast; P:gravitropism; P:response to salt stress; P:abscisic acid metabolic process; P:response to gibberellin; P:response to chitin; P:vegetative to reproductive phase transition of meristem; C:membrane; P:water homeostasis; F:ubiquitin conjugating enzyme binding; P:proteasome-mediated ubiquitin-dependen…
143	Vss_24399_c0_g1_i3	1657	19.81	19.75	E3 ubiquitin ligase BIG BROTHER-related; Short=AtBBR; RING-type E3 ubiquitin transferase BIG BROTHER-related	F:ubiquitin-protein transferase activity; C:cytoplasm; P:negative regulation of cell population proliferation; P:vegetative to reproductive phase transition of meristem; C:membrane; F:ubiquitin conjugating enzyme binding; P:proteasome-mediated ubiquitin-dependent protein catabolic process; C:intracellular membrane-bounded organelle; P:negative regulation of organ growth; F:metal ion binding; P:fl…
144	Vss_23642_c0_g1_i3	4059	19.56	19.50	BEL1-like homeodomain protein 7; Short=BEL1-like protein 7	F:RNA polymerase II cis-regulatory region sequence-specific DNA binding; F:DNA-binding transcription factor activity; C:nucleus; C:transcription regulator complex; C:cytosol; P:regulation of transcription, DNA-templated; P:regulation of transcription by RNA polymerase II; C:plasmodesma; P:response to symbiotic fungus; P:cytokinin-activated signaling pathway; P:response to abscisic acid; P:leaf mo…
145	Vss_31552_c0_g1_i3	6967	19.55	19.49	DExH-box ATP-dependent RNA helicase DExH12; BRR2 homolog A; Short=AtBRR2A; Pre-mRNA-splicing helicase BRR2A; Protein EMBRYO DEFECTIVE 1507	P:spliceosome conformational change to release U4 (or U4atac) and U1 (or U11); F:RNA helicase activity; F:mRNA binding; F:protein binding; F:ATP binding; C:spliceosomal complex; C:nucleolus; C:cytosol; P:rRNA processing; C:plastid; P:vegetative to reproductive phase transition of meristem; P:regulation of gene expression; P:cellular macromolecule metabolic process; F:catalytic activity, acting on…
146	Vss_DN31196_c1_g1_i1	5108	19.36	19.30	BEL1-like homeodomain protein 1; Short=BEL1-like protein 1	F:RNA polymerase II cis-regulatory region sequence-specific DNA binding; F:DNA-binding transcription factor activity; C:nucleus; C:transcription regulator complex; C:cytosol; P:regulation of transcription, DNA-templated; P:regulation of transcription by RNA polymerase II; P:negative regulation of cell population proliferation; C:plasmodesma; P:photomorphogenesis; P:leaf morphogenesis; P:xylem and…
147	Vss_24892_c3_g1_i4	2885	19.11	19.05	Protein FLX-like 2; Short=AtFLXL2	P:developmental process
148	Vss_30586_c1_g1_i5	3470	18.77	18.71	Squamosa promoter-binding-like protein 3	F:transcription regulatory region sequence-specific DNA binding; F:DNA-binding transcription factor activity; F:protein binding; C:nucleus; C:transcription regulator complex; C:cytoplasm; C:plasma membrane; P:regulation of transcription, DNA-templated; P:regulation of transcription, DNA-templated; P:regulation of cell size; P:megasporogenesis; P:microsporogenesis; P:positive regulation of flower …
149	Vss_29480_c0_g2_i1	2369	18.69	18.63	Neutral/alkaline invertase 3, chloroplastic; Short=OsNIN3; Flags: Precursor	F:sucrose alpha-glucosidase activity; F:protein binding; C:nucleus; C:mitochondrion; C:cytosol; C:plasma membrane; P:starch metabolic process; P:sucrose catabolic process; P:cellular amino acid metabolic process; P:circadian rhythm; C:chloroplast; P:pollen development; P:regulation of seed germination; P:lateral root formation; C:glucosidase II complex; F:glycopeptide alpha-N-acetylgalactosaminid…
150	Vss_26215_c0_g1_i1	2139	18.51	18.45	Protein CDC73 homolog; Protein PLANT HOMOLOGOUS TO PARAFIBROMIN	F:protein binding; P:transcription elongation from RNA polymerase II promoter; P:positive regulation of flower development; P:vegetative to reproductive phase transition of meristem; C:Cdc73/Paf1 complex; P:histone H3-K4 methylation
151	Vss_25742_c0_g1_i6	2628	18.16	18.11	Cold shock protein 2; Short=AtCSP2; Cold shock domain-containing protein 2; Glycine-rich protein 2; Short=AtGRP2	F:double-stranded DNA binding; F:single-stranded DNA binding; F:mRNA binding; F:protein binding; C:nucleus; C:cytosol; F:zinc ion binding; P:response to desiccation; P:cold acclimation; P:response to salt stress; P:unidimensional cell growth; P:vegetative to reproductive phase transition of meristem; P:RNA secondary structure unwinding; C:vesicle; P:DNA duplex unwinding; P:regulation of cellular …
152	Vss_31253_c1_g1_i7	4456	18.03	17.98	Serine/threonine-protein kinase EDR1; MAPKK kinase EDR1; Protein ENHANCED DISEASE RESISTANCE 1; Short=AtEDR1; Serine/threonine/tyrosine-protein kinase 10	P:MAPK cascade; P:response to hypoxia; P:defense response to oomycetes; P:immune system process; F:MAP kinase kinase kinase activity; F:protein serine/threonine/tyrosine kinase activity; F:protein tyrosine kinase activity; F:protein binding; F:ATP binding; C:nucleolus; C:early endosome; C:endoplasmic reticulum; C:endoplasmic reticulum membrane; C:trans-Golgi network; C:cytosol; C:plasma membrane;…
153	Vss_25991_c0_g1_i2	2513	17.90	17.85	GATA transcription factor 2; Short=AtGATA-2	F:transcription regulatory region sequence-specific DNA binding; F:DNA-binding transcription activator activity, RNA polymerase II-specific; C:nucleolus; P:circadian rhythm; F:zinc ion binding; P:response to light stimulus; P:seed germination; P:regulation of flower development; P:regulation of meristem structural organization; F:protein homodimerization activity; P:negative regulation of transcr…
154	Vss_23882_c1_g1_i5	1663	17.90	17.85	Zinc finger protein SHOOT GRAVITROPISM 5; Protein indeterminate-domain 15; Short=AtIDD15	F:transcription regulatory region sequence-specific DNA binding; F:DNA-binding transcription factor activity; C:nucleus; C:transcription regulator complex; P:regulation of transcription, DNA-templated; P:asymmetric cell division; C:chloroplast; P:detection of gravity; P:positive regulation of gibberellic acid mediated signaling pathway; P:positive gravitropism; P:negative gravitropism; P:leaf mor…
155	Vss_30168_c0_g1_i6	4067	17.73	17.68	Flowering time control protein FCA; Short=OsFCA; Short=rFCA	C:chromatin; F:chromatin binding; F:double-stranded DNA binding; F:single-stranded DNA binding; F:mRNA binding; F:copper ion binding; F:protein binding; F:ATP binding; C:nucleus; C:mitochondrion; C:cytosol; P:response to water deprivation; C:chloroplast; P:cold acclimation; P:seed germination; P:regulation of flower development; P:regulation of glucosinolate biosynthetic process; P:cytidine to ur…
156	Vss_22310_c0_g2_i1	2613	17.68	17.63	Probable alkaline/neutral invertase B; Short=A/N-INVB	F:sucrose alpha-glucosidase activity; F:protein binding; C:nucleus; C:mitochondrion; C:cytosol; C:plasma membrane; P:starch metabolic process; P:sucrose catabolic process; P:cellular amino acid metabolic process; P:circadian rhythm; C:chloroplast; P:pollen development; P:regulation of seed germination; P:lateral root formation; C:glucosidase II complex; F:glycopeptide alpha-N-acetylgalactosaminid…
157	Vss_31062_c2_g1_i1	2797	17.56	17.50	Flowering time control protein FCA; Short=OsFCA; Short=rFCA	F:single-stranded RNA binding; F:mRNA binding; F:protein binding; C:spliceosomal complex; C:cytoplasm; P:regulation of cell size; P:response to bacterium; P:plant-type hypersensitive response; P:regulation of flower development; P:regulation of cellular protein metabolic process; P:positive regulation of mRNA splicing, via spliceosome; P:regulation of timing of transition from vegetative to repro…
158	Vss_24165_c0_g1_i2	1570	17.50	17.45	Guanine nucleotide-binding protein subunit beta-like protein	P:immune system process; C:cytosol; C:cilium; P:regulation of transcription, DNA-templated; P:RNA processing; P:proteolysis; P:signal transduction; P:embryo sac development; P:response to carbohydrate; P:negative regulation of flower development; P:fruit development; P:vegetative to reproductive phase transition of meristem; P:histone H3-K36 methylation; P:positive regulation of macromolecule bio…
159	Vss_22827_c1_g1_i1	2114	17.20	17.15	Ubiquitin-conjugating enzyme E2 2; E2 ubiquitin-conjugating enzyme 2; Ubiquitin carrier protein 2; Ubiquitin-conjugating enzyme E2-17 kDa 2; Ubiquitin-protein ligase 2	P:protein polyubiquitination; F:ATP binding; C:nucleus; C:vacuole; C:cytosol; P:postreplication repair; P:ubiquitin-dependent protein catabolic process; P:endosperm development; P:red or far-red light signaling pathway; P:response to iron ion; P:root epidermal cell differentiation; P:regulation of photomorphogenesis; P:vegetative to reproductive phase transition of meristem; P:protein sumoylation…
160	Vss_25912_c0_g2_i4	2374	16.87	16.81	Flowering locus K homology domain; Short=Flowering locus KH domain	F:RNA binding; F:protein binding; C:cytoplasm; P:RNA processing; P:mRNA transcription; P:positive regulation of flower development; C:nuclear speck; P:gynoecium development; P:maintenance of floral organ identity; P:negative regulation of short-day photoperiodism, flowering; P:negative regulation of long-day photoperiodism, flowering
161	Vss_23723_c0_g1_i3	1409	16.78	16.72	Ubiquitin-conjugating enzyme E2 2; E2 ubiquitin-conjugating enzyme 2; Ubiquitin carrier protein 2; Ubiquitin-conjugating enzyme E2-17 kDa 2; Ubiquitin-protein ligase 2	F:ATP binding; C:nucleus; C:cytosol; P:postreplication repair; P:ubiquitin-dependent protein catabolic process; P:endosperm development; P:response to iron ion; P:root epidermal cell differentiation; P:vegetative to reproductive phase transition of meristem; C:UBC13-MMS2 complex; F:ubiquitin protein ligase binding; P:histone H2B ubiquitination; P:response to cadmium ion; P:regulation of biologica…
162	Vss_20155_c0_g1_i2	1171	16.54	16.49	Ubiquitin-conjugating enzyme E2 8; E2 ubiquitin-conjugating enzyme 8; UBCAT4A; Ubiquitin carrier protein 8; Ubiquitin-conjugating enzyme E2-17 kDa 8; Ubiquitin-protein ligase 8	F:ATP binding; C:nucleus; C:vacuole; P:postreplication repair; P:endosperm development; P:red or far-red light signaling pathway; P:response to iron ion; P:root epidermal cell differentiation; P:regulation of photomorphogenesis; P:vegetative to reproductive phase transition of meristem; P:protein sumoylation; C:UBC13-MMS2 complex; F:ubiquitin protein ligase binding; P:histone H2B ubiquitination; …
163	Vss_20097_c0_g1_i1	902	16.00	15.95	Ubiquitin-conjugating enzyme E2 2; E2 ubiquitin-conjugating enzyme 2; Ubiquitin carrier protein 2; Ubiquitin-conjugating enzyme E2-17 kDa 2; Ubiquitin-protein ligase 2	P:protein polyubiquitination; F:ATP binding; C:nucleus; C:peroxisomal membrane; C:cytosol; P:postreplication repair; P:ubiquitin-dependent protein catabolic process; P:fatty acid beta-oxidation; P:endosperm development; P:response to iron ion; P:root epidermal cell differentiation; P:vegetative to reproductive phase transition of meristem; P:protein import into peroxisome matrix; C:UBC13-MMS2 com…
164	Vss_23849_c2_g1_i2	2165	15.88	15.84	Cyclic dof factor 2; Dof zinc finger protein DOF5.2; Short=AtDOF5.2	F:RNA polymerase II cis-regulatory region sequence-specific DNA binding; F:DNA-binding transcription repressor activity, RNA polymerase II-specific; P:vasculature development; F:protein binding; C:nucleus; F:zinc ion binding; P:response to wounding; P:response to insect; P:chloroplast organization; P:response to auxin; P:response to salicylic acid; P:response to jasmonic acid; P:flower developmen…
165	Vss_30815_c0_g2_i1	1786	15.85	15.80	Probable ATP-dependent DNA helicase CHR12; Protein CHROMATIN REMODELING 12; Short=AtCHR12; Protein MINUSCULE 1	C:nucleosome; C:Swr1 complex; F:DNA helicase activity; F:ATP binding; C:cell wall; C:replication fork; C:cytosol; P:transcription-coupled nucleotide-excision repair; P:DNA recombination; P:DNA methylation-dependent heterochromatin assembly; P:regulation of gene expression by genetic imprinting; P:cell cycle; P:DNA mediated transformation; P:response to water deprivation; C:plasmodesma; P:megagame…
166	Vss_26885_c2_g2_i3	2223	15.72	15.67	DnaJ protein ERDJ3B; Chaperone protein dnaJ 19; Short=AtDjB19; Short=AtJ19; Endoplasmic reticulum dnaJ domain-containing protein 3B; Short=AtERdj3B; Protein SCJ1 homolog ERDJ3B; Flags: Precursor	P:nuclear membrane fusion; C:mitochondrion; C:vacuole; C:endoplasmic reticulum lumen; C:plasma membrane; F:cytoskeletal protein binding; C:plasmodesma; C:chloroplast thylakoid membrane; P:embryo sac cellularization; P:phototropism; P:pollen tube growth; C:chloroplast envelope; P:positive gravitropism; P:polar nucleus fusion; P:synergid death; P:vegetative to reproductive phase transition of meris…
167	Vss_24097_c0_g1_i1	3065	15.70	15.65	Probable alkaline/neutral invertase B; Short=A/N-INVB	F:sucrose alpha-glucosidase activity; F:protein binding; C:nucleus; C:mitochondrion; C:cytosol; C:plasma membrane; P:starch metabolic process; P:sucrose catabolic process; P:cellular amino acid metabolic process; P:circadian rhythm; C:chloroplast; P:pollen development; P:regulation of seed germination; P:lateral root formation; C:glucosidase II complex; F:glycopeptide alpha-N-acetylgalactosaminid…
168	Vss_22915_c0_g1_i2	1439	15.61	15.56	Ubiquitin-conjugating enzyme E2 2; E2 ubiquitin-conjugating enzyme 2; Ubiquitin carrier protein 2; Ubiquitin-conjugating enzyme E2-17 kDa 2; Ubiquitin-protein ligase 2	P:protein polyubiquitination; F:ATP binding; C:nucleus; C:cytosol; P:postreplication repair; P:endosperm development; P:response to iron ion; P:root epidermal cell differentiation; P:regulation of photomorphogenesis; P:vegetative to reproductive phase transition of meristem; P:regulation of mitotic metaphase/anaphase transition; P:anaphase-promoting complex-dependent catabolic process; C:UBC13-MM…
169	Vss_29049_c4_g2_i5	2052	15.60	15.55	Flowering time control protein FCA; Short=OsFCA; Short=rFCA	F:single-stranded DNA binding; F:single-stranded RNA binding; F:mRNA binding; F:copper ion binding; F:ATP binding; C:nucleus; C:mitochondrion; C:cytosol; P:RNA processing; P:response to cold; C:chloroplast; C:thylakoid; P:vegetative to reproductive phase transition of meristem; P:regulation of gene expression; P:cytidine to uridine editing; F:protein homodimerization activity; P:negative regulati…
170	Vss_21851_c0_g1_i1	1427	15.58	15.53	Transcription initiation factor TFIID subunit 14b; GAS 41-like protein; Protein AF-9 homolog a; TBP-associated factor 14b; Short=AtTAF14b	F:protein binding; P:regulation of transcription, DNA-templated; P:cellular response to DNA damage stimulus; P:regulation of flower development; C:NuA4 histone acetyltransferase complex; P:histone H4-K5 acetylation; P:regulation of timing of transition from vegetative to reproductive phase; P:regulation of histone H4 acetylation; P:regulation of photoperiodism, flowering
171	Vss_30092_c0_g1_i1	659	15.21	15.16	Zinc finger protein MAGPIE; Protein POLLEN SPECIFIC GENE 3; Protein indeterminate-domain 3; Short=AtIDD3	F:transcription regulatory region sequence-specific DNA binding; F:DNA-binding transcription factor activity; C:nucleus; C:transcription regulator complex; P:regulation of transcription, DNA-templated; P:asymmetric cell division; C:chloroplast; P:detection of gravity; P:positive regulation of gibberellic acid mediated signaling pathway; P:positive gravitropism; P:negative gravitropism; P:leaf mor…
172	Vss_27001_c0_g1_i2	2287	14.96	14.92	Histone deacetylase 9; Short=AtHDAC9	F:protein binding; C:nucleus; C:cytosol; P:embryo sac development; P:response to salt stress; P:response to abscisic acid; P:embryo development ending in seed dormancy; C:chloroplast envelope; P:negative regulation of seed germination; P:vegetative to reproductive phase transition of meristem; P:seed maturation; P:posttranscriptional gene silencing; F:NAD-dependent histone deacetylase activity (H…
173	Vss_23903_c0_g1_i1	1876	14.61	14.57	Homeobox-leucine zipper protein HOX21; HD-ZIP protein HOX21; Homeodomain transcription factor HOX21; OsHox21	F:transcription regulatory region sequence-specific DNA binding; F:DNA-binding transcription factor activity, RNA polymerase II-specific; C:nucleus; P:regulation of transcription by RNA polymerase II; P:response to water deprivation; P:response to blue light; P:response to salt stress; P:response to auxin; P:response to gibberellin; P:response to sucrose; P:negative regulation of abscisic acid-ac…
174	Vss_25742_c0_g1_i1	1409	14.55	14.50	Cold shock protein 2; Short=AtCSP2; Cold shock domain-containing protein 2; Glycine-rich protein 2; Short=AtGRP2	F:double-stranded DNA binding; F:single-stranded DNA binding; F:mRNA binding; F:protein binding; C:nucleus; C:cytosol; F:zinc ion binding; P:response to desiccation; P:cold acclimation; P:response to salt stress; P:unidimensional cell growth; P:vegetative to reproductive phase transition of meristem; P:RNA secondary structure unwinding; C:vesicle; P:DNA duplex unwinding; P:regulation of cellular …
175	Vss_24637_c0_g2_i2	2113	14.54	14.50	Flowering locus K homology domain; Short=Flowering locus KH domain	F:RNA binding; F:protein binding; C:cytoplasm; P:RNA processing; P:positive regulation of flower development; P:mRNA metabolic process; C:nuclear body; P:negative regulation of post-embryonic development; P:negative regulation of response to stimulus; P:regulation of cellular process; P:regulation of photoperiodism, flowering; P:negative regulation of reproductive process
176	Vss_30451_c0_g1_i2	3377	14.53	14.49	Zinc finger protein CONSTANS-LIKE 10	F:transcription regulatory region sequence-specific DNA binding; F:DNA-binding transcription factor activity; C:nucleus; C:transcription regulator complex; C:plasma membrane; P:regulation of transcription, DNA-templated; P:regulation of transcription, DNA-templated; P:circadian rhythm; F:zinc ion binding; P:chloroplast organization; P:regulation of flower development; P:far-red light signaling pa…
177	Vss_30090_c0_g1_i1	3759	14.24	14.20	Probable transmembrane GTPase FZO-like, chloroplastic; Flags: Precursor	F:catalytic activity; F:GTP binding; P:proteolysis; C:chloroplast outer membrane; P:thylakoid membrane organization; P:vegetative to reproductive phase transition of meristem; P:negative regulation of plant-type hypersensitive response; P:negative regulation of defense response to bacterium
178	Vss_25479_c1_g1_i3	1828	14.00	13.96	E3 ubiquitin-protein ligase BIG BROTHER; Protein ENHANCER OF DA1-1; RING-type E3 ubiquitin transferase BIG BROTHER	F:ubiquitin-protein transferase activity; C:nucleus; C:cytoplasm; P:negative regulation of cell population proliferation; P:response to water deprivation; P:response to abscisic acid; P:response to chitin; P:vegetative to reproductive phase transition of meristem; C:membrane; F:ubiquitin conjugating enzyme binding; P:proteasome-mediated ubiquitin-dependent protein catabolic process; P:negative re…
179	Vss_19326_c0_g1_i1	770	13.95	13.91	Flowering-promoting factor 1-like protein 2; FPF1-like protein 2	F:protein binding; F:GTP binding; P:response to auxin; P:positive regulation of flower development; P:vegetative to reproductive phase transition of meristem; P:negative regulation of mitotic metaphase/anaphase transition; C:mitotic spindle; P:regulation of root development
180	Vss_30657_c0_g1_i4	3407	13.74	13.69	Probable E3 ubiquitin-protein ligase RHG1A; RING-H2 finger G1a; RING-H2 zinc finger protein RHG1a; RING-type E3 ubiquitin transferase RHG1A	F:ubiquitin-protein transferase activity; F:protein binding; P:vegetative to reproductive phase transition of meristem; P:protein ubiquitination; P:proteasome-mediated ubiquitin-dependent protein catabolic process
181	Vss_27869_c0_g2_i4	1515	13.65	13.60	Homeobox-leucine zipper protein HOX4; HD-ZIP protein HOX4; Homeodomain transcription factor HOX4; OsHox4	F:transcription regulatory region sequence-specific DNA binding; F:DNA-binding transcription factor activity, RNA polymerase II-specific; C:nucleus; P:regulation of transcription by RNA polymerase II; P:response to water deprivation; P:response to blue light; P:response to salt stress; P:response to auxin; P:response to gibberellin; P:response to sucrose; P:negative regulation of abscisic acid-ac…
182	Vss_30469_c0_g1_i2	4060	13.63	13.59	Salt tolerance receptor-like cytoplasmic kinase 1; Receptor-like cytoplasmic kinase 154; Short=OsRLCK154	P:MAPK cascade; P:response to hypoxia; P:defense response to oomycetes; P:response to molecule of bacterial origin; F:MAP kinase kinase kinase activity; F:protein serine/threonine/tyrosine kinase activity; F:protein tyrosine kinase activity; F:ATP binding; C:nucleolus; C:early endosome; C:vacuole; C:endoplasmic reticulum; C:endoplasmic reticulum membrane; C:trans-Golgi network; C:cytosol; P:trans…
183	Vss_27473_c1_g1_i2	2143	13.60	13.56	Putative GATA transcription factor 22; Protein CYTOKININ-RESPONSIVE GATA FACTOR 1; Protein GNC-LIKE; Short=AtGNL	F:transcription regulatory region sequence-specific DNA binding; F:DNA-binding transcription activator activity, RNA polymerase II-specific; C:nucleolus; P:circadian rhythm; F:zinc ion binding; P:response to auxin; P:cytokinin-activated signaling pathway; P:negative regulation of flower development; P:regulation of meristem structural organization; P:negative regulation of gibberellic acid mediat…
184	Vss_23906_c0_g1_i1	3216	13.58	13.54	Transcription factor PCF2	F:RNA polymerase II cis-regulatory region sequence-specific DNA binding; F:DNA-binding transcription activator activity; F:protein binding; C:nucleus; P:regulation of cell size; P:anatomical structure morphogenesis; P:response to cytokinin; P:response to abscisic acid; P:response to gibberellin; P:regulation of seed germination; P:inflorescence development; P:auxin homeostasis; P:regulation of de…
185	Vss_22770_c0_g1_i3	1966	13.55	13.51	Heterogeneous nuclear ribonucleoprotein 1; Short=hnRNP1	C:chromatin; F:single-stranded DNA binding; F:single-stranded RNA binding; F:mRNA binding; C:nucleolus; C:cytosol; P:response to cold; P:RNA modification; C:chloroplast thylakoid membrane; C:chloroplast stroma; P:response to abscisic acid; C:chloroplast envelope; P:vegetative to reproductive phase transition of meristem; C:nuclear speck; F:chromatin DNA binding; P:RNA stabilization; P:negative re…
186	Vss_27121_c0_g1_i3	1767	13.50	13.45	Homeobox-leucine zipper protein HOX21; HD-ZIP protein HOX21; Homeodomain transcription factor HOX21; OsHox21	F:transcription regulatory region sequence-specific DNA binding; F:DNA-binding transcription factor activity, RNA polymerase II-specific; C:nucleus; P:regulation of transcription by RNA polymerase II; P:response to water deprivation; P:response to blue light; P:response to salt stress; P:response to auxin; P:response to gibberellin; P:response to sucrose; P:negative regulation of abscisic acid-ac…
187	Vss_23849_c1_g1_i1	744	13.29	13.25	Cyclic dof factor 2; Dof zinc finger protein DOF5.2; Short=AtDOF5.2	F:RNA polymerase II cis-regulatory region sequence-specific DNA binding; F:DNA-binding transcription repressor activity, RNA polymerase II-specific; F:protein binding; C:nucleus; P:chloroplast organization; P:vegetative to reproductive phase transition of meristem; P:negative regulation of transcription, DNA-templated; P:regulation of timing of transition from vegetative to reproductive phase
188	Vss_30830_c0_g1_i1	1089	13.25	13.21	E3 ubiquitin-protein ligase MBR2; HAL3-interacting protein 1 homolog; Short=AtHIP1; MED25-binding RING-H2 protein 2; RING-H2 finger MBR2; RING-type E3 ubiquitin transferase MBR2	P:flower development; P:vegetative to reproductive phase transition of meristem; C:membrane; P:protein ubiquitination; F:enzyme binding; P:water homeostasis; P:regulation of growth; P:proteasome-mediated ubiquitin-dependent protein catabolic process; C:intracellular membrane-bounded organelle; P:regulation of response to osmotic stress; P:regulation of developmental process; P:regulation of multi…
189	Vss_27179_c1_g2_i1	608	13.00	12.96	UBP1-associated protein 2A; UBP1-interacting protein 2a	F:double-stranded DNA binding; F:single-stranded DNA binding; F:copper ion binding; F:ATP binding; C:nucleolus; C:mitochondrion; C:Golgi apparatus; C:cytosol; P:RNA processing; P:defense response; P:cell death; P:cold acclimation; P:ethylene biosynthetic process; P:abscisic acid-activated signaling pathway; P:regulation of seed germination; P:leaf senescence; P:vegetative to reproductive phase tr…
190	Vss_30407_c2_g4_i3	1503	12.82	12.78	Serine/threonine-protein kinase STY13; AtSTYPK; Serine/threonine/tyrosine-protein kinase 13	P:response to hypoxia; P:defense response to oomycetes; F:MAP kinase kinase kinase activity; F:protein serine/threonine/tyrosine kinase activity; F:protein tyrosine kinase activity; F:protein binding; F:ATP binding; C:nucleolus; C:early endosome; C:endoplasmic reticulum; C:endoplasmic reticulum membrane; C:trans-Golgi network; C:cytosol; C:plasma membrane; P:transmembrane receptor protein serine/…
191	Vss_25539_c0_g1_i1	2668	12.73	12.70	Protein arginine N-methyltransferase PRMT10	C:nucleus; C:cytosol; F:histone-arginine N-methyltransferase activity; P:response to salt stress; P:regulation of flower development; P:vegetative to reproductive phase transition of meristem; F:[myelin basic protein]-arginine N-methyltransferase activity; P:peptidyl-arginine methylation, to asymmetrical-dimethyl arginine; P:histone H3-R2 methylation; P:histone H3-R17 methylation; P:histone H3-R2…
192	Vss_28884_c2_g1_i3	2043	12.73	12.69	Heterogeneous nuclear ribonucleoprotein 1; Short=hnRNP1	F:double-stranded DNA binding; F:single-stranded DNA binding; F:single-stranded RNA binding; F:mRNA binding; F:copper ion binding; F:protein binding; F:ATP binding; C:nucleus; C:mitochondrion; C:cytosol; P:RNA processing; P:regulation of translational initiation; C:chloroplast; C:thylakoid; P:cold acclimation; P:seed germination; P:vegetative to reproductive phase transition of meristem; C:membra…
193	Vss_22736_c0_g1_i1	1383	12.69	12.65	Chaperone protein dnaJ 72; Short=AtDjC72; Short=AtJ72	P:pattern recognition receptor signaling pathway; F:protein binding; C:nucleus; C:vacuole; C:endoplasmic reticulum lumen; C:plasma membrane; P:response to heat; C:plasmodesma; C:chloroplast thylakoid membrane; P:phototropism; P:response to abscisic acid; P:pollen tube growth; C:chloroplast envelope; P:positive gravitropism; P:vegetative to reproductive phase transition of meristem; C:NAD(P)H dehy…
194	Vss_31448_c1_g1_i3	4228	12.69	12.65	DnaJ protein ERDJ3B; Chaperone protein dnaJ B6; Short=OsDjB6; Endoplasmic reticulum dnaJ domain-containing protein 3B; Short=OsERdj3B; Flags: Precursor	P:nuclear membrane fusion; P:pattern recognition receptor signaling pathway; C:nucleus; C:mitochondrion; C:vacuole; C:endoplasmic reticulum lumen; C:cytosol; C:plasma membrane; F:cytoskeletal protein binding; C:plasmodesma; C:chloroplast thylakoid membrane; P:embryo sac cellularization; P:phototropism; P:pollen tube growth; C:chloroplast envelope; P:positive gravitropism; P:polar nucleus fusion; …
195	Vss_26836_c0_g2_i2	1875	12.43	12.40	GATA transcription factor 12	F:transcription regulatory region sequence-specific DNA binding; F:DNA-binding transcription activator activity, RNA polymerase II-specific; C:nucleolus; P:circadian rhythm; F:zinc ion binding; P:response to light stimulus; P:seed germination; P:regulation of flower development; P:regulation of meristem structural organization; P:cell differentiation; F:protein homodimerization activity; P:negati…
196	Vss_30916_c1_g1_i1	1631	12.43	12.39	AP2-like ethylene-responsive transcription factor AIL1; Protein AINTEGUMENTA-LIKE 1	P:telomere maintenance; F:transcription regulatory region sequence-specific DNA binding; F:DNA-binding transcription factor activity, RNA polymerase II-specific; C:nucleus; P:regulation of glycolytic process; P:regulation of transcription by RNA polymerase II; P:response to water deprivation; P:response to salt stress; P:response to abscisic acid; P:response to sucrose; P:ethylene-activated signa…
197	Vss_29938_c0_g1_i2	2947	12.37	12.33	Transcription factor PCF2	F:RNA polymerase II cis-regulatory region sequence-specific DNA binding; F:DNA-binding transcription activator activity; F:protein binding; C:nucleus; P:regulation of cell size; P:anatomical structure morphogenesis; P:response to cytokinin; P:response to abscisic acid; P:response to gibberellin; P:regulation of seed germination; P:inflorescence development; P:auxin homeostasis; P:regulation of de…
198	Vss_23633_c0_g1_i1	1513	12.25	12.22	Homeobox-leucine zipper protein HOX21; HD-ZIP protein HOX21; Homeodomain transcription factor HOX21; OsHox21	F:transcription regulatory region sequence-specific DNA binding; F:DNA-binding transcription factor activity, RNA polymerase II-specific; C:nucleus; P:regulation of transcription by RNA polymerase II; P:response to water deprivation; P:response to blue light; P:response to salt stress; P:response to auxin; P:response to gibberellin; P:response to sucrose; P:negative regulation of abscisic acid-ac…
199	Vss_29561_c0_g1_i6	3500	12.14	12.10	Transcription factor MYB124; Myb-related protein 124; Short=AtMYB124; Protein FOUR LIPS	F:transcription regulatory region sequence-specific DNA binding; F:DNA-binding transcription factor activity; F:transcription coactivator activity; F:protein binding; C:nucleus; C:transcription regulator complex; P:regulation of transcription, DNA-templated; P:cellular response to DNA damage stimulus; P:negative regulation of cell population proliferation; P:response to cold; P:megasporogenesis; …
200	Vss_31158_c1_g1_i1	5090	11.97	11.94	Flowering time control protein FPA	F:RNA binding; C:cytoplasm; P:multicellular organism development; P:cellular process
201	Vss_30915_c0_g1_i2	1695	11.74	11.70	Squamosa promoter-binding-like protein 7	F:DNA-binding transcription factor activity; C:transcription regulator complex; P:regulation of transcription, DNA-templated; P:positive regulation of vernalization response; P:leaf shaping; C:nuclear speck; P:cellular response to copper ion starvation; F:protein homodimerization activity; F:sequence-specific DNA binding; P:positive regulation of transcription, DNA-templated; P:regulation of timi…
202	Vss_30572_c0_g1_i1	3751	11.69	11.66	ATP-dependent DNA helicase DDM1; Protein CHROMATIN REMODELING 1; Short=AtCHR1; Short=CHR01; Protein DECREASED DNA METHYLATION 1; Short=AtDDM1; Protein SOMNIFEROUS 1; SWI/SNF2-related matrix-associated actin-dependent regulator of chromatin DDM1	C:nucleosome; F:DNA helicase activity; F:protein binding; F:ATP binding; C:cell wall; C:replication fork; C:cytosol; P:DNA repair; P:DNA recombination; P:DNA methylation-dependent heterochromatin assembly; P:regulation of gene expression by genetic imprinting; P:regulation of transcription by RNA polymerase II; P:DNA mediated transformation; P:response to water deprivation; C:plasmodesma; P:megag…
203	Vss_29881_c0_g1_i1	3682	11.68	11.65	Transcription factor PCF2	F:RNA polymerase II cis-regulatory region sequence-specific DNA binding; F:DNA-binding transcription activator activity; F:protein binding; C:nucleus; P:regulation of cell size; P:anatomical structure morphogenesis; P:response to cytokinin; P:response to abscisic acid; P:response to gibberellin; P:regulation of seed germination; P:inflorescence development; P:auxin homeostasis; P:regulation of de…
204	Vss_23157_c0_g1_i5	1667	11.68	11.64	Ubiquitin-conjugating enzyme E2 2; E2 ubiquitin-conjugating enzyme 2; Ubiquitin carrier protein 2; Ubiquitin-conjugating enzyme E2-17 kDa 2; Ubiquitin-protein ligase 2	P:protein polyubiquitination; F:ATP binding; C:nucleus; C:cytosol; P:postreplication repair; P:ubiquitin-dependent protein catabolic process; P:fatty acid beta-oxidation; P:endosperm development; P:response to iron ion; P:root epidermal cell differentiation; P:regulation of photomorphogenesis; P:vegetative to reproductive phase transition of meristem; P:protein import into peroxisome matrix; C:UB…
205	Vss_27701_c0_g1_i4	2354	11.54	11.50	Flowering locus K homology domain; Short=Flowering locus KH domain	F:RNA binding; P:RNA processing; P:flower development; C:nuclear body; P:regulation of post-embryonic development; P:regulation of response to stimulus; P:regulation of cellular process; P:negative regulation of developmental process; P:regulation of reproductive process
206	Vss_28834_c0_g1_i1	3072	11.49	11.45	Protein RBL; COMPASS-like H3K4 histone methylation complex component RBL; RBBP5-like protein; Short=AtRbBp5; Retinoblastoma-binding protein-like	P:vegetative to reproductive phase transition of meristem; F:histone binding; C:Set1C/COMPASS complex
207	Vss_31477_c2_g1_i7	326	11.46	11.43	CHD3-type chromatin-remodeling factor PICKLE; Protein CHROMATIN REMODELING 6; Short=AtCHR6; Protein GYMNOS	F:DNA binding; F:helicase activity; F:protein binding; F:ATP binding; C:nucleus; P:chromatin remodeling; C:plasmodesma; P:megagametogenesis; P:response to auxin; P:cytokinin-activated signaling pathway; P:response to gibberellin; P:negative regulation of abscisic acid-activated signaling pathway; P:nucleosome positioning; P:negative regulation of transcription, DNA-templated; F:metal ion binding;…
208	Vss_29264_c1_g1_i3	3147	11.45	11.42	Squamosa promoter-binding-like protein 10	F:transcription regulatory region sequence-specific DNA binding; F:DNA-binding transcription factor activity; F:protein binding; C:nucleus; C:transcription regulator complex; C:plasma membrane; P:regulation of transcription, DNA-templated; P:megasporogenesis; P:microsporogenesis; P:positive regulation of flower development; P:vegetative to reproductive phase transition of meristem; P:inflorescenc…
209	Vss_30168_c0_g1_i3	3582	11.38	11.34	Flowering time control protein FCA; Short=OsFCA; Short=rFCA	C:chromatin; F:chromatin binding; F:double-stranded DNA binding; F:single-stranded DNA binding; F:mRNA binding; F:copper ion binding; F:protein binding; F:ATP binding; C:nucleus; C:mitochondrion; C:cytosol; P:response to water deprivation; C:chloroplast; P:cold acclimation; P:seed germination; P:regulation of flower development; P:regulation of glucosinolate biosynthetic process; P:cytidine to ur…
210	Vss_30253_c0_g1_i2	4304	11.36	11.33	Helicase-like transcription factor CHR28; Protein CHROMATIN REMODELING 28; Protein SNF2-RING-HELICASE-LIKE 2	C:nucleosome; F:DNA binding; F:DNA helicase activity; F:chromatin binding; F:protein binding; F:ATP binding; C:cell wall; C:replication fork; C:cytosol; P:DNA repair; P:DNA methylation-dependent heterochromatin assembly; P:regulation of gene expression by genetic imprinting; P:regulation of transcription by RNA polymerase II; P:DNA mediated transformation; C:plasmodesma; P:megagametogenesis; P:or…
211	Vss_23875_c1_g1_i1	2595	11.31	11.28	Protein FLX-like 2; Short=AtFLXL2	F:nucleotide binding; F:DNA binding; F:mRNA binding; F:protein binding; C:nucleus; C:cytosol; P:mRNA catabolic process; P:response to cold; P:plant-type hypersensitive response; P:response to salt stress; P:RNA secondary structure unwinding; P:positive regulation of salicylic acid mediated signaling pathway; C:ribonucleoprotein complex; P:regulation of photoperiodism, flowering
212	Vss_29805_c3_g4_i5	2150	11.18	11.15	Transcription factor MYB3R-5; Myb-related protein 3R-5	F:transcription regulatory region sequence-specific DNA binding; F:DNA-binding transcription factor activity; F:transcription coactivator activity; F:protein binding; C:nucleus; C:transcription regulator complex; P:regulation of transcription, DNA-templated; P:cellular response to DNA damage stimulus; P:negative regulation of cell population proliferation; P:response to cold; P:pollen development…
213	Vss_23882_c1_g1_i2	1634	11.18	11.15	Zinc finger protein SHOOT GRAVITROPISM 5; Protein indeterminate-domain 15; Short=AtIDD15	F:transcription regulatory region sequence-specific DNA binding; F:DNA-binding transcription factor activity; C:nucleus; C:transcription regulator complex; P:regulation of transcription, DNA-templated; P:asymmetric cell division; C:chloroplast; P:detection of gravity; P:positive regulation of gibberellic acid mediated signaling pathway; P:positive gravitropism; P:negative gravitropism; P:leaf mor…
214	Vss_25991_c0_g1_i1	2547	11.07	11.03	GATA transcription factor 2; Short=AtGATA-2	F:transcription regulatory region sequence-specific DNA binding; F:DNA-binding transcription activator activity, RNA polymerase II-specific; C:nucleolus; P:circadian rhythm; F:zinc ion binding; P:response to light stimulus; P:seed germination; P:regulation of flower development; P:regulation of meristem structural organization; F:protein homodimerization activity; P:negative regulation of transcr…
215	Vss_30828_c0_g1_i1	3940	11.01	10.98	Probable E3 ubiquitin-protein ligase HIP1; HAL3-interacting protein 1; Short=OsHIP1; RING-H2 finger HIP1; RING-type E3 ubiquitin transferase HIP1	F:protein binding; C:cell wall; C:nucleus; P:response to salt stress; P:negative regulation of gibberellic acid mediated signaling pathway; P:vegetative to reproductive phase transition of meristem; P:protein ubiquitination; P:proteasome-mediated ubiquitin-dependent protein catabolic process; F:ubiquitin protein ligase activity
216	Vss_23849_c2_g1_i3	2139	10.99	10.96	Cyclic dof factor 2; Dof zinc finger protein DOF5.2; Short=AtDOF5.2	F:RNA polymerase II cis-regulatory region sequence-specific DNA binding; F:DNA-binding transcription repressor activity, RNA polymerase II-specific; P:vasculature development; F:protein binding; C:nucleus; F:zinc ion binding; P:response to wounding; P:response to insect; P:chloroplast organization; P:response to auxin; P:response to salicylic acid; P:response to jasmonic acid; P:flower developmen…
217	Vss_22041_c0_g1_i1	1200	10.85	10.82	Chaperone protein dnaJ 11, chloroplastic; Short=AtDjC11; Short=AtJ11; Flags: Precursor	P:nuclear membrane fusion; P:pattern recognition receptor signaling pathway; F:nucleic acid binding; F:protein binding; C:nucleus; C:mitochondrion; C:vacuole; C:endoplasmic reticulum lumen; C:endoplasmic reticulum membrane; C:plasma membrane; P:protein targeting to membrane; C:chloroplast thylakoid membrane; P:embryo sac cellularization; P:response to abscisic acid; C:chloroplast envelope; P:pola…
218	Vss_30369_c0_g2_i4	3473	10.84	10.81	Zinc finger protein GAI-ASSOCIATED FACTOR 1; Protein indeterminate-domain 2	F:transcription regulatory region sequence-specific DNA binding; F:DNA-binding transcription factor activity; C:nucleus; C:transcription regulator complex; P:regulation of transcription, DNA-templated; P:asymmetric cell division; C:chloroplast; P:detection of gravity; P:positive regulation of gibberellic acid mediated signaling pathway; P:positive gravitropism; P:negative gravitropism; P:leaf mor…
219	Vss_DN31175_c3_g1_i4	4011	10.80	10.77	BEL1-like homeodomain protein 2; Short=BEL1-like protein 2	F:RNA polymerase II cis-regulatory region sequence-specific DNA binding; F:DNA-binding transcription factor activity; C:nucleus; C:transcription regulator complex; C:cytosol; P:regulation of transcription, DNA-templated; P:regulation of transcription by RNA polymerase II; C:plasmodesma; P:response to symbiotic fungus; P:cytokinin-activated signaling pathway; P:response to abscisic acid; P:leaf mo…
220	Vss_30469_c0_g1_i4	1601	10.77	10.73	Salt tolerance receptor-like cytoplasmic kinase 1; Receptor-like cytoplasmic kinase 154; Short=OsRLCK154	P:MAPK cascade; P:response to hypoxia; P:defense response to oomycetes; P:response to molecule of bacterial origin; F:MAP kinase kinase kinase activity; F:protein serine/threonine/tyrosine kinase activity; F:protein tyrosine kinase activity; F:ATP binding; C:nucleolus; C:early endosome; C:vacuole; C:endoplasmic reticulum; C:endoplasmic reticulum membrane; C:trans-Golgi network; C:cytosol; P:trans…
221	Vss_6709_c0_g1_i1	263	10.77	10.73	FT-interacting protein 3; Multiple C2 domain and transmembrane region protein 3	F:protein binding; C:cell wall; C:endosome; C:endoplasmic reticulum membrane; C:Golgi apparatus; C:cytosol; C:plasmodesmatal endoplasmic reticulum; P:anther dehiscence; P:positive regulation of flower development; P:negative regulation of auxin mediated signaling pathway; F:transferase activity; P:cellular protein localization; P:positive regulation of long-day photoperiodism, flowering; C:boundi…
222	Vss_28962_c1_g1_i1	2525	10.76	10.72	Squamosa promoter-binding-like protein 3	F:transcription regulatory region sequence-specific DNA binding; F:DNA-binding transcription factor activity; F:protein binding; C:nucleus; C:transcription regulator complex; C:cytoplasm; C:plasma membrane; P:regulation of transcription, DNA-templated; P:regulation of cell size; P:megasporogenesis; P:microsporogenesis; P:positive regulation of flower development; P:vegetative to reproductive phas…
223	Vss_27966_c0_g1_i2	3004	10.73	10.70	AT-hook motif nuclear-localized protein 1	C:histone deacetylase complex; C:chromatin; F:minor groove of adenine-thymine-rich DNA binding; F:DNA-binding transcription factor activity; C:transcription regulator complex; C:nucleolus; C:mitochondrion; C:cytosol; P:regulation of transcription, DNA-templated; P:photomorphogenesis; P:skotomorphogenesis; P:xylem and phloem pattern formation; P:xylem development; P:pollen wall assembly; P:vegetat…
224	Vss_27966_c0_g1_i1	2978	10.69	10.66	AT-hook motif nuclear-localized protein 10; AT-hook protein 1	C:histone deacetylase complex; C:chromatin; F:minor groove of adenine-thymine-rich DNA binding; F:DNA-binding transcription factor activity; C:transcription regulator complex; C:nucleolus; C:mitochondrion; C:cytosol; P:regulation of transcription, DNA-templated; P:photomorphogenesis; P:skotomorphogenesis; P:xylem and phloem pattern formation; P:xylem development; P:pollen wall assembly; P:vegetat…
225	Vss_28466_c3_g1_i3	3043	10.69	10.65	Uncharacterized mitochondrial protein ymf40; ORF502	P:Group II intron splicing; P:Group III intron splicing; F:catalytic activity; C:mitochondrion; P:regulation of cellular amino acid metabolic process; P:mitochondrion organization; P:seed germination; P:vegetative to reproductive phase transition of meristem; P:regulation of triglyceride catabolic process; P:mitochondrial mRNA processing; P:regulation of cellulose biosynthetic process
226	Vss_26951_c0_g1_i3	1708	10.66	10.63	Chaperone protein dnaJ 72; Short=AtDjC72; Short=AtJ72	P:nuclear membrane fusion; P:pattern recognition receptor signaling pathway; C:mitochondrion; C:endoplasmic reticulum lumen; C:plasma membrane; F:cytoskeletal protein binding; C:plasmodesma; C:chloroplast thylakoid membrane; P:embryo sac cellularization; P:phototropism; P:response to abscisic acid; P:pollen tube growth; C:chloroplast envelope; P:positive gravitropism; P:polar nucleus fusion; P:sy…
227	Vss_30352_c0_g1_i2	2857	10.65	10.62	DNAJ protein JJJ1 homolog; Short=AtJJJ1	P:pattern recognition receptor signaling pathway; F:nucleic acid binding; F:protein binding; C:endoplasmic reticulum lumen; C:plasma membrane; P:protein folding; F:zinc ion binding; C:plastid; P:vegetative to reproductive phase transition of meristem; P:positive regulation by host of viral process; P:response to very low light intensity stimulus
228	Vss_24545_c0_g1_i3	1444	10.66	10.62	Homeobox-leucine zipper protein HOX20; HD-ZIP protein HOX20; Homeodomain transcription factor HOX20; OsHox20	F:transcription regulatory region sequence-specific DNA binding; F:DNA-binding transcription factor activity, RNA polymerase II-specific; C:nucleus; P:regulation of transcription by RNA polymerase II; P:response to water deprivation; P:response to blue light; P:response to salt stress; P:response to auxin; P:response to gibberellin; P:response to sucrose; P:negative regulation of abscisic acid-ac…
229	Vss_28607_c0_g1_i5	2046	10.60	10.57	Protein MRG1; MRG family protein 1; Morf Related Gene 1	C:histone acetyltransferase complex; F:protein binding; P:regulation of transcription, DNA-templated; P:histone H4 acetylation; P:regulation of timing of transition from vegetative to reproductive phase; F:euchromatin binding
230	Vss_27473_c1_g1_i1	2129	10.60	10.57	Putative GATA transcription factor 22; Protein CYTOKININ-RESPONSIVE GATA FACTOR 1; Protein GNC-LIKE; Short=AtGNL	F:transcription regulatory region sequence-specific DNA binding; F:DNA-binding transcription activator activity, RNA polymerase II-specific; C:nucleolus; P:circadian rhythm; F:zinc ion binding; P:response to auxin; P:cytokinin-activated signaling pathway; P:negative regulation of flower development; P:regulation of meristem structural organization; P:negative regulation of gibberellic acid mediat…
231	Vss_29011_c1_g1_i1	837	10.49	10.45	ENHANCER OF AG-4 protein 2; Protein AERIAL ROSETTE 1	F:DNA-binding transcription factor activity; C:nucleus; C:transcription regulator complex; P:regulation of transcription, DNA-templated; P:regulation of transcription, DNA-templated; P:mRNA processing; C:plasmodesma; P:negative regulation of flower development; P:anthocyanin accumulation in tissues in response to UV light; P:maintenance of floral organ identity; P:regulation of timing of transiti…
232	Vss_27163_c0_g1_i2	1545	10.48	10.45	Protein FIP2; FRIGIDA-interacting protein 2	F:protein binding; C:nucleus; C:vacuole
233	Vss_28724_c1_g1_i1	1747	10.41	10.38	E3 ubiquitin-protein ligase BRE1-like 2; RING-type E3 ubiquitin transferase BRE1-like 2	F:ubiquitin-protein transferase activity; C:nucleus; C:mitochondrion; P:leaf morphogenesis; P:seed dormancy process; P:vegetative to reproductive phase transition of meristem; P:regulation of G2/M transition of mitotic cell cycle; P:histone monoubiquitination; P:histone H2B ubiquitination; F:protein homodimerization activity; P:regulation of timing of cell differentiation; P:defense response to f…
234	Vss_31260_c3_g1_i2	3479	10.40	10.37	Auxin response factor 10	F:transcription regulatory region sequence-specific DNA binding; F:DNA-binding transcription factor activity; C:nucleus; C:transcription regulator complex; C:cytosol; P:regulation of transcription, DNA-templated; F:zinc ion binding; P:positive regulation of cell population proliferation; P:plastid organization; P:response to auxin; P:positive regulation of abscisic acid-activated signaling pathwa…
235	Vss_31405_c0_g1_i1	6521	10.38	10.35	Chromatin-remodeling ATPase INO80; Short=AtINO80; DNA helicase-related INO80 complex homolog 1	F:helicase activity; F:protein binding; F:ATP binding; C:cell wall; C:cytosol; P:transcription-coupled nucleotide-excision repair; P:regulation of transcription by RNA polymerase II; F:DNA-dependent ATPase activity; P:response to water deprivation; C:plasmodesma; P:megagametogenesis; P:response to wounding; P:response to salt stress; P:response to auxin; P:cytokinin-activated signaling pathway; P…
236	Vss_20920_c0_g1_i2	1009	10.37	10.34	Ubiquitin-conjugating enzyme E2 7; E2 ubiquitin-conjugating enzyme 7; Ubiquitin carrier protein 7; Ubiquitin-protein ligase 7	P:protein polyubiquitination; F:ATP binding; C:nucleus; C:cytosol; P:ubiquitin-dependent protein catabolic process; P:peroxisome organization; P:endosperm development; P:vegetative to reproductive phase transition of meristem; P:protein transport; F:ubiquitin protein ligase binding; P:histone H2B ubiquitination; F:ubiquitin conjugating enzyme activity
237	Vss_30434_c1_g1_i3	3220	10.34	10.31	Zinc finger protein CONSTANS-LIKE 7	F:transcription regulatory region sequence-specific DNA binding; F:DNA-binding transcription factor activity; C:nucleus; C:transcription regulator complex; P:regulation of transcription, DNA-templated; F:zinc ion binding; C:chloroplast; P:shade avoidance; P:chloroplast organization; P:regulation of flower development; P:far-red light signaling pathway; P:negative regulation of photomorphogenesis;…
238	Vss_27831_c0_g3_i1	3912	10.32	10.29	FT-interacting protein 7; Short=OsFTIP7	C:Golgi membrane; F:calcium ion binding; F:phospholipid binding; C:cell wall; C:nucleus; C:endoplasmic reticulum membrane; C:cytosol; C:plasmodesmatal endoplasmic reticulum; P:positive regulation of abscisic acid-activated signaling pathway; P:anther dehiscence; P:positive regulation of flower development; C:endosome membrane; P:negative regulation of auxin mediated signaling pathway; C:integral …
239	Vss_22883_c0_g2_i4	1687	10.20	10.17	Cyclic dof factor 2; Dof zinc finger protein DOF5.2; Short=AtDOF5.2	P:negative regulation of transcription by RNA polymerase II; F:RNA polymerase II cis-regulatory region sequence-specific DNA binding; F:DNA-binding transcription repressor activity, RNA polymerase II-specific; P:vasculature development; F:protein binding; C:nucleus; F:zinc ion binding; P:response to wounding; P:response to insect; P:chloroplast organization; P:response to auxin; P:response to sal…
240	Vss_23443_c0_g1_i3	1027	10.20	10.17	Peroxidase 56; Short=Atperox P56; ATP33; Flags: Precursor	F:peroxidase activity; F:protein binding; C:nucleus; C:cytosol; P:obsolete peroxidase reaction; P:response to oxidative stress; P:response to desiccation; P:response to cold; C:plant-type cell wall; C:plasmodesma; P:plant-type cell wall organization; P:lignin biosynthetic process; P:vegetative to reproductive phase transition of meristem; F:heme binding; P:hyperosmotic salinity response; P:hydrog…
241	Vss_26178_c1_g1_i1	1635	10.14	10.10	Glycine-rich RNA-binding protein 7; Short=AtGR-RBP7; AtRBG7; Glycine-rich protein 7; Short=AtGRP7; Protein COLD, CIRCADIAN RHYTHM, AND RNA BINDING 2; Short=Protein CCR2	P:alternative mRNA splicing, via spliceosome; F:double-stranded DNA binding; F:single-stranded DNA binding; F:mRNA binding; F:copper ion binding; F:protein binding; F:ATP binding; C:nucleus; C:mitochondrion; C:peroxisome; C:Golgi apparatus; C:cytosol; C:plasma membrane; P:mRNA export from nucleus; P:circadian rhythm; P:response to water deprivation; C:plasmodesma; C:chloroplast thylakoid membrane…
242	Vss_28167_c1_g2_i1	267	10.13	10.10	MADS-box transcription factor 5; FDRMADS2; OsMADS5	F:RNA polymerase II transcription regulatory region sequence-specific DNA binding; F:DNA-binding transcription factor activity, RNA polymerase II-specific; C:nucleus; C:transcription regulator complex; C:cytoplasm; F:transcription factor binding; P:embryo sac development; P:response to gibberellin; P:abscission; P:positive regulation of flower development; P:vernalization response; P:maintenance …
243	Vss_28962_c1_g1_i2	2779	10.11	10.08	Squamosa promoter-binding-like protein 3	F:transcription regulatory region sequence-specific DNA binding; F:DNA-binding transcription factor activity; F:protein binding; C:nucleus; C:transcription regulator complex; C:plasma membrane; P:regulation of transcription, DNA-templated; P:megasporogenesis; P:microsporogenesis; P:positive regulation of flower development; P:vegetative to reproductive phase transition of meristem; P:inflorescenc…
244	Vss_29738_c0_g1_i3	3443	10.07	10.04	Transcription factor PCF2	F:RNA polymerase II cis-regulatory region sequence-specific DNA binding; F:DNA-binding transcription activator activity; F:protein binding; C:nucleus; P:regulation of cell size; P:anatomical structure morphogenesis; P:response to cytokinin; P:response to abscisic acid; P:response to gibberellin; P:regulation of seed germination; P:inflorescence development; P:auxin homeostasis; P:regulation of de…
245	Vss_27203_c6_g1_i1	2253	9.97	9.94	Floricaula/leafy-like protein FL1; Protein NEEDLY	C:chromatin; F:DNA-binding transcription factor activity; C:nucleus; C:transcription regulator complex; P:regulation of transcription, DNA-templated; P:regulation of transcription, DNA-templated; P:gibberellic acid mediated signaling pathway; P:regulation of flower development; P:maintenance of inflorescence meristem identity; P:floral meristem determinacy; P:cell differentiation; F:chromatin DNA…
246	Vss_28703_c4_g1_i1	1997	9.97	9.94	Zinc finger protein CONSTANS-LIKE 6	F:transcription regulatory region sequence-specific DNA binding; F:DNA-binding transcription factor activity; C:transcription regulator complex; C:nucleolus; P:regulation of transcription, DNA-templated; F:zinc ion binding; P:shade avoidance; P:chloroplast organization; P:regulation of flower development; P:far-red light signaling pathway; P:regulation of photomorphogenesis; P:red light signaling…
247	Vss_23121_c0_g1_i2	1825	9.88	9.85	Cold-regulated protein 27	C:nucleus; P:response to cold; P:response to virus; P:response to blue light; P:response to absence of light; P:response to abscisic acid; P:response to red light; P:vegetative to reproductive phase transition of meristem; P:regulation of circadian rhythm; P:negative regulation of transcription, DNA-templated; P:rhythmic process; P:response to karrikin; P:regulation of photoperiodism, flowering
248	Vss_26411_c0_g1_i2	2498	9.86	9.83	GPCR-type G protein COLD1; Protein CHILLING TOLERANCE DIVERGENCE 1	C:Golgi membrane; F:GTP binding; C:endoplasmic reticulum; C:endoplasmic reticulum membrane; C:plasma membrane; P:response to abscisic acid; P:vegetative to reproductive phase transition of meristem; F:abscisic acid binding; C:integral component of membrane; F:GTPase binding; P:cellular response to cold
249	Vss_27774_c1_g1_i1	1898	9.75	9.72	Dehydration-responsive element-binding protein 1E; Short=Protein DREB1E	F:cis-regulatory region sequence-specific DNA binding; F:DNA binding; F:DNA-binding transcription factor activity; F:protein binding; C:nucleus; C:transcription regulator complex; P:regulation of transcription, DNA-templated; P:regulation of transcription, DNA-templated; P:response to water deprivation; P:cold acclimation; P:response to salicylic acid; P:response to jasmonic acid; P:embryo develo…
250	Vss_31062_c3_g1_i2	4109	9.73	9.70	E3 ubiquitin-protein ligase HOS1; Protein HIGH EXPRESSION OF OSMOTICALLY RESPONSIVE GENE 1; RING finger protein HOS1; RING-type E3 ubiquitin transferase HOS1	F:ubiquitin-protein transferase activity; F:protein binding; C:nucleus; C:cytoplasm; P:response to cold; P:vegetative to reproductive phase transition of meristem; P:protein ubiquitination; P:negative regulation of transcription, DNA-templated
251	Vss_24340_c1_g1_i1	2019	9.71	9.68	Heterogeneous nuclear ribonucleoprotein 1; Short=hnRNP1	C:chromatin; F:single-stranded DNA binding; F:mRNA binding; C:nucleolus; C:cytosol; F:poly(U) RNA binding; P:response to cold; P:RNA modification; C:chloroplast thylakoid membrane; C:chloroplast stroma; P:response to abscisic acid; C:chloroplast envelope; P:vegetative to reproductive phase transition of meristem; C:nuclear speck; F:chromatin DNA binding; P:RNA stabilization; P:negative regulation…
252	Vss_28660_c1_g1_i2	2502	9.69	9.66	WRKY transcription factor WRKY24; Short=OsWRKY24	P:negative regulation of transcription by RNA polymerase II; F:RNA polymerase II cis-regulatory region sequence-specific DNA binding; P:regulation of response to biotic stimulus; F:DNA-binding transcription factor activity; C:nucleus; C:transcription regulator complex; P:regulation of transcription, DNA-templated; P:phosphate ion transport; F:transcription factor binding; P:response to water depr…
253	Vss_29998_c0_g1_i3	3607	9.63	9.61	Flowering time control protein FCA; Short=OsFCA; Short=rFCA	F:mRNA binding; F:protein binding; C:spliceosomal complex; P:regulation of translation; P:regulation of cell size; C:plastid; P:plant-type hypersensitive response; P:regulation of flower development; P:cell differentiation; P:positive regulation of mRNA splicing, via spliceosome; P:regulation of timing of transition from vegetative to reproductive phase; P:regulation of seed growth; P:positive re…
254	Vss_31253_c1_g1_i4	3211	9.60	9.57	UDP-N-acetylglucosamine transporter UGNT1; Short=UDP-GlcNAc transporter 1; Nucleotide-sugar uncharacterized transporter 3	C:Golgi membrane; P:MAPK cascade; P:response to hypoxia; P:defense response to oomycetes; F:MAP kinase kinase kinase activity; F:protein serine/threonine/tyrosine kinase activity; F:protein tyrosine kinase activity; F:UDP-glucuronic acid transmembrane transporter activity; F:UDP-N-acetylglucosamine transmembrane transporter activity; F:UDP-N-acetylgalactosamine transmembrane transporter activity;…
255	Vss_22770_c0_g1_i2	2117	9.59	9.56	Heterogeneous nuclear ribonucleoprotein 1; Short=hnRNP1	C:chromatin; F:single-stranded DNA binding; F:single-stranded RNA binding; F:mRNA binding; C:nucleolus; C:cytosol; P:response to cold; P:RNA modification; C:chloroplast thylakoid membrane; C:chloroplast stroma; P:response to abscisic acid; C:chloroplast envelope; P:vegetative to reproductive phase transition of meristem; C:nuclear speck; F:chromatin DNA binding; P:RNA stabilization; P:negative re…
256	Vss_28755_c0_g1_i3	4195	9.40	9.37	Probable UDP-N-acetylglucosamine--peptide N-acetylglucosaminyltransferase SPINDLY	F:protein binding; C:Golgi apparatus; P:protein O-linked glycosylation; P:response to stress; P:response to temperature stimulus; P:negative regulation of flower development; P:vegetative to reproductive phase transition of meristem; C:membrane; P:regulation of nitrogen compound metabolic process; P:cellular response to stimulus; P:regulation of primary metabolic process; F:protein O-GlcNAc trans…
257	Vss_28939_c1_g1_i4	2785	9.37	9.34	FRIGIDA-like protein 3	F:protein binding; P:post-embryonic development; P:reproductive structure development
258	Vss_23370_c0_g1_i1	1330	9.20	9.17	Ethylene-responsive transcription factor WIN1; Protein SHINE 1; Protein WAX INDUCER 1	F:transcription regulatory region sequence-specific DNA binding; F:DNA binding; F:DNA-binding transcription factor activity; F:protein binding; C:nucleus; C:transcription regulator complex; C:cytoplasm; P:regulation of transcription, DNA-templated; P:regulation of transcription, DNA-templated; P:defense response; P:response to cold; P:pollen development; P:response to wounding; P:response to fung…
259	Vss_31407_c3_g1_i2	6176	9.09	9.06	Squamosa promoter-binding-like protein 3	F:transcription regulatory region sequence-specific DNA binding; F:DNA-binding transcription factor activity; F:protein binding; C:nucleus; C:transcription regulator complex; C:cytoplasm; C:plasma membrane; P:regulation of transcription, DNA-templated; P:megasporogenesis; P:microsporogenesis; P:positive regulation of flower development; P:vegetative to reproductive phase transition of meristem; P…
260	Vss_31477_c2_g1_i6	5623	9.07	9.04	CHD3-type chromatin-remodeling factor PICKLE; Protein CHROMATIN REMODELING 6; Short=AtCHR6; Protein GYMNOS	C:nucleosome; F:DNA helicase activity; F:protein binding; F:ATP binding; C:nucleus; C:replication fork; C:cytoplasm; P:DNA repair; P:DNA recombination; P:DNA methylation-dependent heterochromatin assembly; P:regulation of gene expression by genetic imprinting; P:defense response; P:DNA mediated transformation; P:response to water deprivation; C:plasmodesma; P:megagametogenesis; P:response to salt…
261	Vss_28939_c1_g1_i1	2655	9.06	9.04	FRIGIDA-like protein 3	F:protein binding; P:post-embryonic development; P:reproductive structure development
262	Vss_29484_c0_g1_i1	4140	9.05	9.03	Probable serine/threonine-protein kinase SIS8; MAPKK kinase SIS8; Protein SUGAR INSENSITIVE 8	P:response to hypoxia; P:defense response to oomycetes; F:MAP kinase kinase kinase activity; F:protein tyrosine kinase activity; F:protein binding; F:ATP binding; C:nucleolus; C:early endosome; C:endoplasmic reticulum; C:endoplasmic reticulum membrane; C:trans-Golgi network; C:cytosol; C:plasma membrane; P:transmembrane receptor protein serine/threonine kinase signaling pathway; P:cell death; P:s…
263	Vss_31089_c2_g2_i5	4175	9.05	9.02	Flowering time control protein FPA	P:mRNA splicing, via spliceosome; C:chromatin; F:RNA binding; C:nucleus; P:mRNA polyadenylation; P:embryo sac development; P:positive regulation of flower development; P:vegetative to reproductive phase transition of meristem; P:heterochromatin assembly by small RNA
264	Vss_18257_c0_g1_i2	801	9.05	9.02	Flowering-promoting factor 1-like protein 2; FPF1-like protein 2	F:protein binding; F:GTP binding; P:response to auxin; P:positive regulation of flower development; P:vegetative to reproductive phase transition of meristem; P:negative regulation of mitotic metaphase/anaphase transition; C:mitotic spindle; P:regulation of root development
265	Vss_28228_c1_g1_i2	1727	9.05	9.02	Lysine-specific histone demethylase 1 homolog 3; Flavin-containing amine oxidase domain-containing protein 3; Protein FLOWERING LOCUS D-LIKE; Protein LSD1-LIKE 3	C:extracellular region; C:cell wall; C:peroxisome; P:histone modification; P:spermidine catabolic process; P:spermine catabolic process; F:polyamine oxidase activity; P:system development; F:flavin adenine dinucleotide binding; F:norspermine:oxygen oxidoreductase activity; F:spermine:oxygen oxidoreductase (spermidine-forming) activity; F:spermidine:oxygen oxidoreductase (3-aminopropanal-forming) …
266	Vss_23723_c0_g1_i2	1079	9.03	9.00	Ubiquitin-conjugating enzyme E2 2; E2 ubiquitin-conjugating enzyme 2; Ubiquitin carrier protein 2; Ubiquitin-conjugating enzyme E2-17 kDa 2; Ubiquitin-protein ligase 2	F:ATP binding; C:nucleus; C:cytosol; P:postreplication repair; P:ubiquitin-dependent protein catabolic process; P:endosperm development; P:response to iron ion; P:root epidermal cell differentiation; P:regulation of photomorphogenesis; P:vegetative to reproductive phase transition of meristem; C:UBC13-MMS2 complex; F:ubiquitin protein ligase binding; P:histone H2B ubiquitination; P:response to ca…
267	Vss_30333_c2_g1_i1	1915	9.02	8.99	Transcription factor PCF2	F:RNA polymerase II cis-regulatory region sequence-specific DNA binding; F:DNA-binding transcription activator activity; F:protein binding; C:nucleus; P:regulation of cell size; P:anatomical structure morphogenesis; P:response to cytokinin; P:response to abscisic acid; P:response to gibberellin; P:regulation of seed germination; P:inflorescence development; P:auxin homeostasis; P:regulation of de…
268	Vss_23566_c0_g1_i1	1884	8.89	8.87	Protein FIP1; FRIGIDA-interacting protein 1	F:protein binding; C:lysosomal membrane; C:late endosome
269	Vss_30513_c0_g1_i4	1023	8.88	8.85	AT-hook motif nuclear-localized protein 10; AT-hook protein 1	C:chromatin; F:minor groove of adenine-thymine-rich DNA binding; C:nucleoplasm; C:nucleolus; C:mitochondrion; C:cytosol; P:photomorphogenesis; P:xylem and phloem pattern formation; P:xylem development; P:pollen wall assembly; P:vegetative to reproductive phase transition of meristem; P:negative regulation of transposition; F:chromatin DNA binding; P:negative regulation of histone acetylation; F:s…
270	Vss_28445_c2_g1_i6	2762	8.88	8.85	Homeobox-leucine zipper protein HOX5; HD-ZIP protein HOX5; Homeodomain transcription factor HOX5; OsHox5	F:transcription regulatory region sequence-specific DNA binding; F:DNA-binding transcription factor activity, RNA polymerase II-specific; C:nucleus; P:regulation of transcription by RNA polymerase II; P:response to water deprivation; P:response to blue light; P:response to salt stress; P:negative regulation of abscisic acid-activated signaling pathway; P:leaf morphogenesis; P:negative regulation …
271	Vss_22948_c0_g1_i1	2583	8.85	8.82	ATP-dependent Clp protease proteolytic subunit; Endopeptidase Clp	F:ATP-dependent peptidase activity; F:serine-type endopeptidase activity; C:cytosol; P:proteolysis; P:obsolete ATP-dependent proteolysis; P:protein quality control for misfolded or incompletely synthesized proteins; C:chloroplast thylakoid membrane; P:chloroplast organization; C:chloroplastic endopeptidase Clp complex; C:chloroplast envelope; P:regulation of timing of transition from vegetative t…
272	Vss_24658_c0_g1_i1	2011	8.84	8.81	Chaperone protein dnaJ 13; Short=AtDjB13; Short=AtJ13	P:nuclear membrane fusion; P:pattern recognition receptor signaling pathway; C:nucleus; C:mitochondrion; C:vacuole; C:endoplasmic reticulum lumen; C:endoplasmic reticulum membrane; C:plasma membrane; F:cytoskeletal protein binding; P:response to heat; C:plasmodesma; C:chloroplast thylakoid membrane; P:embryo sac cellularization; P:phototropism; P:response to high light intensity; P:pollen tube gr…
273	Vss_29998_c0_g1_i1	3283	8.83	8.81	Flowering time control protein FCA; Short=OsFCA; Short=rFCA	F:mRNA binding; F:protein binding; C:spliceosomal complex; C:cytosol; P:RNA processing; P:defense response; P:regulation of cell size; P:regulation of flower development; P:regulation of gene expression; P:mRNA metabolic process; C:mediator complex; P:regulation of cellular metabolic process; P:cellular macromolecule metabolic process; P:biological process involved in interspecies interaction bet…
274	Vss_21601_c0_g1_i2	2252	8.76	8.74	GATA transcription factor 9	F:transcription regulatory region sequence-specific DNA binding; F:DNA-binding transcription activator activity, RNA polymerase II-specific; C:nucleolus; P:circadian rhythm; F:zinc ion binding; P:response to light stimulus; P:seed germination; P:regulation of flower development; P:regulation of meristem structural organization; P:cell differentiation; F:protein homodimerization activity; P:negati…
275	Vss_27318_c0_g1_i1	2137	8.61	8.59	Cold-regulated protein 27	C:nucleus; P:response to cold; P:response to virus; P:response to blue light; P:response to absence of light; P:response to abscisic acid; P:response to red light; P:vegetative to reproductive phase transition of meristem; P:regulation of circadian rhythm; P:negative regulation of transcription, DNA-templated; P:rhythmic process; P:response to karrikin; P:regulation of photoperiodism, flowering
276	Vss_28283_c0_g2_i3	1875	8.59	8.56	Homeobox-leucine zipper protein HOX21; HD-ZIP protein HOX21; Homeodomain transcription factor HOX21; OsHox21	F:transcription regulatory region sequence-specific DNA binding; F:DNA-binding transcription factor activity, RNA polymerase II-specific; C:nucleus; P:response to water deprivation; P:response to blue light; P:response to salt stress; P:response to auxin; P:response to gibberellin; P:response to sucrose; P:negative regulation of abscisic acid-activated signaling pathway; P:lateral root formation;…
277	Vss_20592_c0_g1_i3	598	8.52	8.50	Protein MOTHER of FT and TFL1	F:transcription coregulator activity; F:protein binding; C:nucleus; C:transcription regulator complex; C:vacuole; C:plasma membrane; P:regulation of transcription, DNA-templated; P:protein targeting to vacuole; F:phosphatidylethanolamine binding; P:response to abscisic acid; P:response to sucrose; P:negative regulation of flower development; P:positive regulation of flower development; P:meristem…
278	Vss_31565_c0_g1_i5	322	8.39	8.37	Homeobox-DDT domain protein RLT1; Protein HOMEOBOX-1; Protein RINGLET 1	F:DNA-binding transcription factor activity; F:protein binding; C:transcription regulator complex; P:regulation of transcription, DNA-templated; P:vegetative to reproductive phase transition of meristem; P:negative regulation of transcription, DNA-templated; P:regulation of timing of transition from vegetative to reproductive phase
279	Vss_21601_c0_g1_i3	2115	8.35	8.33	GATA transcription factor 9	F:transcription regulatory region sequence-specific DNA binding; F:DNA-binding transcription activator activity, RNA polymerase II-specific; C:nucleolus; P:circadian rhythm; F:zinc ion binding; P:response to light stimulus; P:seed germination; P:regulation of flower development; P:regulation of meristem structural organization; P:cell differentiation; F:protein homodimerization activity; P:negati…
280	Vss_17222_c0_g2_i3	1505	8.31	8.29	Ubiquitin-conjugating enzyme E2 2; E2 ubiquitin-conjugating enzyme 2; Ubiquitin carrier protein 2; Ubiquitin-conjugating enzyme E2-17 kDa 2; Ubiquitin-protein ligase 2	P:protein polyubiquitination; F:protein binding; F:ATP binding; C:nucleus; C:cytosol; P:DNA repair; P:ubiquitin-dependent protein catabolic process; P:response to heat; P:tissue development; P:response to metal ion; P:vegetative to reproductive phase transition of meristem; P:histone H2B ubiquitination; F:ubiquitin conjugating enzyme activity
281	Vss_30686_c0_g1_i3	3652	8.29	8.26	Histone deacetylase 1; Short=OsHDAC1	C:histone deacetylase complex; C:nucleolus; C:cytosol; P:DNA mediated transformation; P:pathogenesis; P:embryo sac development; P:response to salt stress; P:response to abscisic acid; P:embryo development ending in seed dormancy; P:jasmonic acid and ethylene-dependent systemic resistance; C:chloroplast envelope; P:negative regulation of seed germination; P:vegetative to reproductive phase transit…
282	Vss_22797_c0_g1_i3	1234	8.28	8.26	Mediator of RNA polymerase II transcription subunit 18	F:transcription coregulator activity; F:protein binding; P:regulation of transcription, DNA-templated; P:regulation of transcription by RNA polymerase II; P:termination of RNA polymerase II transcription; P:abscisic acid-activated signaling pathway; P:ethylene-activated signaling pathway; P:regulation of vernalization response; C:mediator complex; P:regulation of DNA-templated transcription, term…
283	Vss_31623_c1_g1_i1	6690	8.25	8.23	Protein CHROMATIN REMODELING 4; Short=AtCHR4; Protein PICKLE RELATED 1	C:chromatin; F:helicase activity; F:protein binding; F:ATP binding; C:nucleus; C:cytosol; P:DNA repair; P:chromatin remodeling; F:DNA-dependent ATPase activity; P:response to radiation; P:response to water deprivation; C:plasmodesma; P:megagametogenesis; P:response to salt stress; P:response to auxin; P:cytokinin-activated signaling pathway; P:response to gibberellin; P:negative regulation of abs…
284	Vss_29388_c1_g2_i1	552	8.17	8.15	Protein RBL; COMPASS-like H3K4 histone methylation complex component RBL; RBBP5-like protein; Short=AtRbBp5; Retinoblastoma-binding protein-like	F:protein binding; P:vegetative to reproductive phase transition of meristem; C:Set1C/COMPASS complex
285	Vss_27203_c6_g3_i5	2600	7.99	7.97	Floricaula/leafy-like protein FL1; Protein NEEDLY	C:chromatin; F:DNA-binding transcription factor activity; C:nucleus; C:transcription regulator complex; P:regulation of transcription, DNA-templated; P:regulation of transcription, DNA-templated; P:gibberellic acid mediated signaling pathway; P:regulation of flower development; P:maintenance of inflorescence meristem identity; P:floral meristem determinacy; P:cell differentiation; F:chromatin DNA…
286	Vss_30914_c0_g1_i1	3940	7.98	7.96	ENHANCER OF AG-4 protein 2; Protein AERIAL ROSETTE 1	F:DNA-binding transcription factor activity; C:nucleus; C:transcription regulator complex; P:regulation of transcription, DNA-templated; P:mRNA processing; C:plasmodesma; P:negative regulation of flower development; P:anthocyanin accumulation in tissues in response to UV light; P:maintenance of floral organ identity; P:regulation of timing of transition from vegetative to reproductive phase
287	Vss_30235_c0_g1_i8	1795	7.96	7.94	Probable UDP-N-acetylglucosamine--peptide N-acetylglucosaminyltransferase SPINDLY	F:protein binding; C:intracellular anatomical structure; P:protein O-linked glycosylation; P:negative regulation of flower development; P:vegetative to reproductive phase transition of meristem; P:regulation of cellular process; F:protein O-GlcNAc transferase activity; C:cellular anatomical entity
288	Vss_25953_c0_g2_i2	456	7.94	7.92	Polygalacturonase inhibitor; Polygalacturonase-inhibiting protein; Short=PGIG; Flags: Precursor	F:nucleotide binding; F:peptide receptor activity; F:guanylate cyclase activity; F:protein kinase activity; F:protein serine/threonine kinase activity; F:transmembrane receptor protein serine/threonine kinase activity; F:enzyme inhibitor activity; F:signaling receptor binding; F:protein binding; F:ATP binding; C:extracellular region; C:cell wall; C:nucleus; C:cytoplasm; C:mitochondrion; C:endosom…
289	Vss_31234_c1_g2_i1	1472	7.93	7.91	Probable serine/threonine-protein kinase WNK1; Short=OsWNK1; Mitogen-activated protein kinase kinase 1; Protein kinase with no lysine 1	P:cytokinesis; P:response to hypoxia; P:pattern recognition receptor signaling pathway; P:response to molecule of bacterial origin; F:protein serine/threonine kinase activity; F:MAP kinase kinase activity; F:ATP binding; C:nucleus; C:endoplasmic reticulum membrane; C:cytosol; P:serine family amino acid metabolic process; P:response to water deprivation; P:response to wounding; P:anatomical struct…
290	Vss_26836_c0_g1_i2	1840	7.56	7.54	GATA transcription factor 12	F:transcription regulatory region sequence-specific DNA binding; F:DNA-binding transcription factor activity; F:protein binding; C:nucleus; C:transcription regulator complex; P:regulation of transcription, DNA-templated; P:circadian rhythm; F:zinc ion binding; P:response to light stimulus; P:seed germination; P:cell differentiation; P:positive regulation of transcription, DNA-templated; P:floral …
291	Vss_30815_c0_g1_i1	2751	7.52	7.49	Probable ATP-dependent DNA helicase CHR12; Protein CHROMATIN REMODELING 12; Short=AtCHR12; Protein MINUSCULE 1	C:nucleosome; F:DNA helicase activity; F:protein binding; F:ATP binding; C:cell wall; C:replication fork; C:cytosol; P:DNA repair; P:DNA recombination; P:DNA methylation-dependent heterochromatin assembly; P:regulation of gene expression by genetic imprinting; P:DNA mediated transformation; P:response to radiation; P:response to water deprivation; C:plasmodesma; P:megagametogenesis; P:response to…
292	Vss_29738_c0_g1_i1	1679	7.45	7.43	Transcription factor PCF2	F:RNA polymerase II cis-regulatory region sequence-specific DNA binding; F:DNA-binding transcription activator activity; F:protein binding; C:nucleus; P:regulation of cell size; P:anatomical structure morphogenesis; P:response to cytokinin; P:response to abscisic acid; P:response to gibberellin; P:regulation of seed germination; P:inflorescence development; P:auxin homeostasis; P:regulation of de…
293	Vss_22078_c0_g2_i1	1561	7.36	7.34	Guanine nucleotide-binding protein subunit beta	C:chromatin; F:chromatin binding; F:protein binding; C:cytoplasm; P:transport; P:flower development; P:response to organic substance; P:gene expression; C:endomembrane system; P:cellular component assembly; C:organelle membrane; F:histone methyltransferase activity (H3-K4 specific); C:cell projection; C:Set1C/COMPASS complex; P:regulation of timing of transition from vegetative to reproductive ph…
294	Vss_23882_c1_g1_i1	1835	7.23	7.21	Zinc finger protein SHOOT GRAVITROPISM 5; Protein indeterminate-domain 15; Short=AtIDD15	F:transcription regulatory region sequence-specific DNA binding; F:DNA-binding transcription factor activity; C:nucleus; C:transcription regulator complex; P:regulation of transcription, DNA-templated; P:asymmetric cell division; C:chloroplast; P:detection of gravity; P:positive regulation of gibberellic acid mediated signaling pathway; P:positive gravitropism; P:negative gravitropism; P:leaf mor…
295	Vss_30686_c0_g1_i1	3683	7.20	7.18	Histone deacetylase 1; Short=OsHDAC1	C:histone deacetylase complex; C:nucleolus; C:cytosol; P:DNA mediated transformation; P:pathogenesis; P:embryo sac development; P:response to salt stress; P:response to abscisic acid; P:embryo development ending in seed dormancy; P:jasmonic acid and ethylene-dependent systemic resistance; C:chloroplast envelope; P:negative regulation of seed germination; P:vegetative to reproductive phase transit…
296	Vss_28758_c0_g1_i2	2491	7.09	7.07	GATA transcription factor 9	F:transcription regulatory region sequence-specific DNA binding; F:DNA-binding transcription factor activity; F:protein binding; C:transcription regulator complex; C:nucleolus; P:regulation of transcription, DNA-templated; P:regulation of transcription, DNA-templated; P:circadian rhythm; F:zinc ion binding; P:response to light stimulus; P:seed germination; P:cell differentiation; P:floral organ d…
297	Vss_29651_c0_g1_i2	2455	6.99	6.97	Zinc finger protein CONSTANS-LIKE 15	F:transcription regulatory region sequence-specific DNA binding; F:DNA-binding transcription factor activity; F:protein binding; C:nucleus; C:transcription regulator complex; C:plasma membrane; P:regulation of transcription, DNA-templated; P:regulation of transcription, DNA-templated; P:circadian rhythm; F:zinc ion binding; P:photomorphogenesis; P:shade avoidance; P:photoprotection; P:negative re…
298	Vss_20592_c0_g1_i2	1107	6.98	6.96	Protein MOTHER of FT and TFL1	F:transcription coregulator activity; F:protein binding; C:nucleus; C:transcription regulator complex; C:vacuole; C:plasma membrane; P:regulation of transcription, DNA-templated; P:protein targeting to vacuole; F:phosphatidylethanolamine binding; P:response to abscisic acid; P:response to sucrose; P:negative regulation of flower development; P:positive regulation of flower development; P:meristem…
299	Vss_21936_c0_g1_i1	1137	6.97	6.95	Protein TWIN SISTER of FT; TFL1-like protein	F:protein binding; C:cytoplasm; P:response to abscisic acid; P:regulation of flower development; P:inflorescence development; C:intracellular membrane-bounded organelle; P:regulation of timing of transition from vegetative to reproductive phase; P:photoperiodism, flowering; P:positive regulation of post-embryonic development; P:regulation of cellular process; P:negative regulation of developmenta…
300	Vss_30940_c1_g1_i3	1791	6.94	6.92	FT-interacting protein 3; Multiple C2 domain and transmembrane region protein 3	F:protein binding; C:cell wall; C:endosome; C:endoplasmic reticulum membrane; C:Golgi apparatus; C:cytosol; C:plasmodesmatal endoplasmic reticulum; P:anther dehiscence; P:positive regulation of flower development; P:negative regulation of auxin mediated signaling pathway; F:transferase activity; P:cellular protein localization; P:positive regulation of long-day photoperiodism, flowering; C:boundi…
301	Vss_28758_c0_g1_i7	2463	6.91	6.89	GATA transcription factor 9	F:transcription regulatory region sequence-specific DNA binding; F:DNA-binding transcription factor activity; F:protein binding; C:transcription regulator complex; C:nucleolus; P:regulation of transcription, DNA-templated; P:circadian rhythm; F:zinc ion binding; P:response to light stimulus; P:seed germination; P:cell differentiation; P:positive regulation of transcription, DNA-templated; P:flora…
302	Vss_30352_c0_g1_i4	3279	6.85	6.83	DNAJ protein JJJ1 homolog; Short=AtJJJ1	F:nucleic acid binding; F:protein binding; C:endoplasmic reticulum lumen; C:plasma membrane; F:zinc ion binding; C:chloroplast; P:phototropism; P:positive gravitropism; P:vegetative to reproductive phase transition of meristem; P:positive regulation by host of viral process; P:regulation of cellular process; P:response to very low light intensity stimulus; P:chaperone-mediated protein folding
303	Vss_30076_c1_g1_i1	1806	6.84	6.82	Neutral/alkaline invertase 1, mitochondrial; Short=OsNIN1; Flags: Precursor	F:sucrose alpha-glucosidase activity; F:protein binding; C:nucleus; C:mitochondrion; C:cytosol; C:plasma membrane; P:starch metabolic process; P:sucrose catabolic process; P:cellular amino acid metabolic process; P:circadian rhythm; C:chloroplast; P:pollen development; P:regulation of seed germination; P:lateral root formation; C:glucosidase II complex; F:glycopeptide alpha-N-acetylgalactosaminid…
304	Vss_23157_c0_g1_i1	952	6.77	6.75	Ubiquitin-conjugating enzyme E2 2; E2 ubiquitin-conjugating enzyme 2; Ubiquitin carrier protein 2; Ubiquitin-conjugating enzyme E2-17 kDa 2; Ubiquitin-protein ligase 2	P:protein polyubiquitination; F:ATP binding; C:nucleus; C:cytosol; P:postreplication repair; P:ubiquitin-dependent protein catabolic process; P:fatty acid beta-oxidation; P:endosperm development; P:response to iron ion; P:root epidermal cell differentiation; P:regulation of photomorphogenesis; P:vegetative to reproductive phase transition of meristem; P:protein import into peroxisome matrix; C:UB…
305	Vss_31565_c0_g1_i4	7365	6.69	6.67	Homeobox-DDT domain protein RLT2; Protein RINGLET 2	F:transcription regulatory region sequence-specific DNA binding; F:DNA-binding transcription factor activity, RNA polymerase II-specific; F:protein binding; C:nucleus; P:flower development; P:vegetative to reproductive phase transition of meristem; P:negative regulation of transcription, DNA-templated; P:regulation of timing of transition from vegetative to reproductive phase
306	Vss_29011_c1_g3_i4	2760	6.61	6.59	Protein HUA2-LIKE 1; HUA2-like protein 1	F:DNA-binding transcription factor activity; C:nucleus; C:transcription regulator complex; P:regulation of transcription, DNA-templated; P:regulation of transcription, DNA-templated; P:mRNA processing; C:plasmodesma; P:negative regulation of flower development; P:anthocyanin accumulation in tissues in response to UV light; P:maintenance of floral organ identity; P:regulation of timing of transiti…
307	Vss_29372_c1_g1_i1	3411	6.59	6.57	Probable E3 ubiquitin-protein ligase HIP1; HAL3-interacting protein 1; Short=OsHIP1; RING-H2 finger HIP1; RING-type E3 ubiquitin transferase HIP1	C:cell wall; C:nucleus; P:protein monoubiquitination; C:amyloplast; P:gravitropism; P:response to salt stress; P:flower development; P:negative regulation of gibberellic acid mediated signaling pathway; P:vegetative to reproductive phase transition of meristem; C:endomembrane system; F:enzyme binding; P:water homeostasis; C:organelle membrane; P:regulation of growth; P:proteasome-mediated ubiquit…
308	Vss_23157_c0_g1_i4	1645	6.59	6.57	Ubiquitin-conjugating enzyme E2 2; E2 ubiquitin-conjugating enzyme 2; Ubiquitin carrier protein 2; Ubiquitin-conjugating enzyme E2-17 kDa 2; Ubiquitin-protein ligase 2	P:protein polyubiquitination; F:ATP binding; C:nucleus; C:cytosol; P:postreplication repair; P:ubiquitin-dependent protein catabolic process; P:fatty acid beta-oxidation; P:endosperm development; P:response to iron ion; P:root epidermal cell differentiation; P:regulation of photomorphogenesis; P:vegetative to reproductive phase transition of meristem; P:protein import into peroxisome matrix; C:UB…
309	Vss_29388_c1_g2_i2	539	6.57	6.55	Protein RBL; COMPASS-like H3K4 histone methylation complex component RBL; RBBP5-like protein; Short=AtRbBp5; Retinoblastoma-binding protein-like	F:protein binding; P:vegetative to reproductive phase transition of meristem; C:Set1C/COMPASS complex
310	Vss_30828_c0_g1_i10	4184	6.56	6.54	Probable E3 ubiquitin-protein ligase HIP1; HAL3-interacting protein 1; Short=OsHIP1; RING-H2 finger HIP1; RING-type E3 ubiquitin transferase HIP1	F:protein binding; C:cell wall; C:nucleus; P:response to salt stress; P:negative regulation of gibberellic acid mediated signaling pathway; P:vegetative to reproductive phase transition of meristem; P:protein ubiquitination; P:proteasome-mediated ubiquitin-dependent protein catabolic process; F:ubiquitin protein ligase activity
311	Vss_27949_c1_g1_i2	726	6.51	6.49	Histone deacetylase 1; Short=OsHDAC1	C:histone deacetylase complex; F:histone deacetylase activity; F:protein binding; C:cytosol; P:DNA mediated transformation; P:pathogenesis; P:embryo sac development; P:response to salt stress; P:response to abscisic acid; P:embryo development ending in seed dormancy; P:jasmonic acid and ethylene-dependent systemic resistance; C:chloroplast envelope; P:negative regulation of seed germination; P:ve…
312	Vss_28148_c0_g1_i1	2305	6.50	6.49	Lysine-specific histone demethylase 1 homolog 2; Flavin-containing amine oxidase domain-containing protein 2; Protein LSD1-LIKE 2	F:protein binding; C:nucleus; C:peroxisome; P:polyamine catabolic process; P:histone deacetylation; P:negative regulation of transcription, DNA-templated; F:polyamine oxidase activity; P:root development; P:regulation of timing of transition from vegetative to reproductive phase; P:histone H3-K4 methylation; P:obsolete oxidation-reduction process; F:thermospermine oxidase activity
313	Vss_27557_c0_g1_i2	4385	6.46	6.44	VIN3-like protein 1; Protein VERNALIZATION 5	F:protein binding; P:vernalization response; P:vegetative to reproductive phase transition of meristem; P:positive regulation of histone methylation; P:regulation of gene expression, epigenetic; P:short-day photoperiodism; C:nuclear protein-containing complex
314	Vss_26939_c1_g2_i3	2510	6.43	6.41	Homeobox-leucine zipper protein HOX4; HD-ZIP protein HOX4; Homeodomain transcription factor HOX4; OsHox4	F:transcription regulatory region sequence-specific DNA binding; F:DNA-binding transcription factor activity, RNA polymerase II-specific; C:nucleus; P:regulation of transcription by RNA polymerase II; P:response to osmotic stress; P:response to water deprivation; P:response to virus; P:response to blue light; P:response to absence of light; P:response to auxin; P:negative regulation of abscisic a…
315	Vss_26511_c2_g1_i2	778	6.22	6.20	Heterogeneous nuclear ribonucleoprotein 1; Short=hnRNP1	C:chromatin; F:chromatin binding; F:double-stranded DNA binding; F:single-stranded DNA binding; F:single-stranded RNA binding; F:mRNA binding; F:copper ion binding; F:ATP binding; C:spliceosomal complex; C:nucleolus; C:mitochondrion; C:cytosol; C:plasma membrane; P:mRNA processing; P:cell death; P:RNA splicing; C:plasmodesma; C:chloroplast; P:cold acclimation; P:ethylene biosynthetic process; P:r…
316	Vss_25143_c1_g1_i2	2115	6.10	6.08	Chaperone protein dnaJ 10; Short=AtDjC10; Short=AtJ10	F:nucleic acid binding; F:protein binding; C:endoplasmic reticulum lumen; P:protein folding; C:plastid; P:megagametogenesis; P:vegetative to reproductive phase transition of meristem; P:cell differentiation; P:organelle fusion; P:response to very low light intensity stimulus
317	Vss_27471_c0_g1_i1	3143	6.07	6.05	Zinc finger protein CONSTANS-LIKE 7	P:phosphorelay signal transduction system; F:transcription regulatory region sequence-specific DNA binding; F:DNA-binding transcription factor activity; C:transcription regulator complex; C:nucleolus; C:mitochondrion; P:regulation of transcription, DNA-templated; P:circadian rhythm; F:zinc ion binding; P:shade avoidance; P:chloroplast organization; P:regulation of flower development; P:far-red li…
318	Vss_22948_c0_g1_i3	1311	6.05	6.04	ATP-dependent Clp protease proteolytic subunit; Endopeptidase Clp	F:ATP-dependent peptidase activity; F:serine-type endopeptidase activity; C:cytosol; P:proteolysis; P:obsolete ATP-dependent proteolysis; P:protein quality control for misfolded or incompletely synthesized proteins; C:chloroplast thylakoid membrane; P:chloroplast organization; C:chloroplastic endopeptidase Clp complex; C:chloroplast envelope; P:regulation of timing of transition from vegetative t…
319	Vss_30319_c0_g1_i1	4073	6.06	6.04	VIN3-like protein 2; Vernalization5/VIN3-like protein 1	F:protein binding; C:nucleus; P:response to cold; P:vegetative to reproductive phase transition of meristem; P:regulation of gene expression; P:positive regulation of histone methylation; C:protein-containing complex; P:short-day photoperiodism
320	Vss_30686_c0_g1_i6	1123	6.05	6.03	Histone deacetylase 1; Short=OsHDAC1	C:histone deacetylase complex; C:nucleolus; C:cytosol; P:DNA mediated transformation; P:pathogenesis; P:embryo sac development; P:response to salt stress; P:response to abscisic acid; P:embryo development ending in seed dormancy; P:jasmonic acid and ethylene-dependent systemic resistance; C:chloroplast envelope; P:negative regulation of seed germination; P:vegetative to reproductive phase transit…
321	Vss_30235_c0_g1_i3	3520	5.90	5.88	Probable UDP-N-acetylglucosamine--peptide N-acetylglucosaminyltransferase SPINDLY	F:protein binding; C:nucleus; C:cytoplasm; P:protein O-linked glycosylation; P:response to stress; P:regulation of mitotic cell cycle; P:response to temperature stimulus; P:response to hormone; P:negative regulation of flower development; P:vegetative to reproductive phase transition of meristem; P:regulation of cell cycle process; C:endomembrane system; P:regulation of cellular metabolic process…
322	Vss_27849_c0_g1_i1	1638	5.84	5.82	Serine/threonine-protein kinase STY17; Serine/threonine/tyrosine-protein kinase 17	P:cytokinesis by cell plate formation; P:response to hypoxia; P:defense response to oomycetes; P:immune system process; F:DNA binding; F:protein kinase activity; F:MAP kinase kinase kinase activity; F:protein serine/threonine/tyrosine kinase activity; F:protein tyrosine kinase activity; F:calmodulin binding; F:ATP binding; C:nucleolus; C:early endosome; C:endoplasmic reticulum membrane; C:trans-G…
323	Vss_27787_c1_g1_i3	4516	5.78	5.76	Protein PHYTOCHROME-DEPENDENT LATE-FLOWERING	C:SAGA complex; F:transcription coregulator activity; F:protein binding; C:transcription regulator complex; C:cytoplasm; P:regulation of transcription, DNA-templated; P:circadian rhythm; C:nuclear body; P:regulation of timing of transition from vegetative to reproductive phase; P:long-day photoperiodism, flowering
324	Vss_23317_c0_g1_i2	2120	5.65	5.63	Probable ribose-5-phosphate isomerase 3, chloroplastic; Phosphoriboisomerase 3; Protein EMBRYO DEFECTIVE 3119; Flags: Precursor	F:ribose-5-phosphate isomerase activity; C:cytosol; P:cell death; P:pentose-phosphate shunt, non-oxidative branch; C:chloroplast thylakoid membrane; C:chloroplast stroma; P:vegetative to reproductive phase transition of meristem; P:carbon utilization; P:cellulose biosynthetic process; P:defense response to bacterium; P:uridine biosynthetic process; P:response to karrikin
325	Vss_26243_c0_g1_i1	4232	5.62	5.61	Lysine-specific histone demethylase 1 homolog 3; Flavin-containing amine oxidase domain-containing protein 3; Protein FLOWERING LOCUS D-LIKE; Protein LSD1-LIKE 3	F:protein binding; C:extracellular region; C:nucleus; C:cytoplasm; P:polyamine catabolic process; P:vegetative to reproductive phase transition of meristem; P:histone deacetylation; F:oxidoreductase activity, acting on the CH-NH group of donors, oxygen as acceptor; P:negative regulation of transcription, DNA-templated; P:root development; P:histone H3-K4 methylation; P:obsolete oxidation-reductio…
326	Vss_28893_c0_g3_i1	3851	5.62	5.60	Serine/threonine-protein kinase CTR1; Protein CONSTITUTIVE TRIPLE RESPONSE1	P:MAPK cascade; P:response to hypoxia; P:defense response to oomycetes; P:response to molecule of bacterial origin; F:MAP kinase kinase kinase activity; F:protein serine/threonine/tyrosine kinase activity; F:protein tyrosine kinase activity; F:ATP binding; C:nucleolus; C:early endosome; C:vacuole; C:endoplasmic reticulum; C:endoplasmic reticulum membrane; C:trans-Golgi network; C:cytosol; C:plasm…
327	Vss_21815_c0_g1_i1	1395	5.61	5.59	Coatomer subunit alpha-1; Alpha-coat protein 1; Short=Alpha-COP 1	P:microtubule cytoskeleton organization; C:chromatin; P:immune system process; F:chromatin binding; F:protein binding; C:cytoplasm; P:transport; P:response to carbohydrate; P:hormone-mediated signaling pathway; P:fruit development; C:microtubule cytoskeleton; C:membrane; F:histone methyltransferase activity (H3-K4 specific); C:cell projection; C:Set1C/COMPASS complex; P:root development; P:leaf d…
328	Vss_26188_c1_g1_i1	1605	5.59	5.57	Chaperone protein dnaJ 20, chloroplastic; Short=AtDjC20; Short=AtJ20; Flags: Precursor	P:pattern recognition receptor signaling pathway; F:protein binding; C:nucleus; C:vacuole; C:endoplasmic reticulum lumen; C:endoplasmic reticulum membrane; C:plasma membrane; P:response to heat; C:plasmodesma; P:megagametogenesis; C:chloroplast stroma; C:thylakoid; P:pollen tube growth; P:vegetative to reproductive phase transition of meristem; P:regulation of isopentenyl diphosphate biosynthetic…
329	Vss_28504_c0_g1_i1	2354	5.50	5.49	GATA transcription factor 12	F:transcription regulatory region sequence-specific DNA binding; F:DNA-binding transcription factor activity; F:protein binding; C:transcription regulator complex; C:nucleolus; P:regulation of transcription, DNA-templated; P:circadian rhythm; F:zinc ion binding; P:response to light stimulus; P:seed germination; P:positive regulation of transcription, DNA-templated; P:floral organ development; P:r…
330	Vss_30092_c1_g2_i2	1413	5.26	5.24	Zinc finger protein GAI-ASSOCIATED FACTOR 1; Protein indeterminate-domain 2	F:transcription regulatory region sequence-specific DNA binding; F:DNA-binding transcription factor activity; C:nucleus; C:transcription regulator complex; P:regulation of transcription, DNA-templated; P:asymmetric cell division; C:chloroplast; P:detection of gravity; P:positive regulation of gibberellic acid mediated signaling pathway; P:positive gravitropism; P:negative gravitropism; P:leaf mor…
331	Vss_31516_c0_g1_i1	7118	5.21	5.19	Homeobox-DDT domain protein RLT2; Protein RINGLET 2	F:transcription regulatory region sequence-specific DNA binding; F:protein binding; C:nucleus; P:vegetative to reproductive phase transition of meristem; P:negative regulation of transcription, DNA-templated
332	Vss_27318_c0_g1_i4	1919	5.17	5.15	Cold-regulated protein 27	C:nucleus; P:response to cold; P:response to virus; P:response to blue light; P:response to absence of light; P:response to abscisic acid; P:response to red light; P:vegetative to reproductive phase transition of meristem; P:regulation of circadian rhythm; P:negative regulation of transcription, DNA-templated; P:rhythmic process; P:response to karrikin; P:regulation of photoperiodism, flowering
333	Vss_30339_c0_g1_i3	2591	5.15	5.14	EID1-like F-box protein 1	F:protein binding; C:nucleus; P:response to water deprivation; P:response to salt stress; P:abscisic acid-activated signaling pathway; P:regulation of seed germination; P:vegetative to reproductive phase transition of meristem
334	Vss_28122_c0_g1_i4	4784	5.14	5.12	BEL1-like homeodomain protein 6; Short=BEL1-like protein 6	F:RNA polymerase II cis-regulatory region sequence-specific DNA binding; F:DNA-binding transcription factor activity; C:nucleus; C:transcription regulator complex; C:cytosol; P:regulation of transcription, DNA-templated; P:regulation of transcription by RNA polymerase II; P:negative regulation of cell population proliferation; C:plasmodesma; P:photomorphogenesis; P:leaf morphogenesis; P:xylem and…
335	Vss_29032_c0_g1_i10	2299	5.12	5.11	Zinc finger CCCH domain-containing protein 42; Short=AtC3H42	P:alternative mRNA splicing, via spliceosome; C:chromatin; F:transcription regulatory region sequence-specific DNA binding; F:single-stranded DNA binding; F:mRNA binding; F:copper ion binding; F:ATP binding; C:U2 snRNP; C:nucleolus; C:mitochondrion; C:peroxisome; C:cytosol; C:plasma membrane; P:mRNA export from nucleus; P:circadian rhythm; P:response to water deprivation; C:plasmodesma; C:chlorop…
336	Vss_30074_c1_g2_i1	2391	5.00	4.98	Serine/threonine/tyrosine-protein kinase HT1; High leaf temperature protein 1	P:response to hypoxia; P:defense response to oomycetes; P:response to molecule of bacterial origin; F:MAP kinase kinase kinase activity; F:protein serine/threonine/tyrosine kinase activity; F:protein tyrosine kinase activity; F:ATP binding; C:nucleolus; C:early endosome; C:endoplasmic reticulum; C:endoplasmic reticulum membrane; C:trans-Golgi network; C:cytosol; C:plasma membrane; P:transmembrane…
337	Vss_23086_c0_g1_i1	2602	4.97	4.95	Protein CLP1 homolog; CLP-like protein 3; Protein CLP-SIMILAR PROTEIN 3	F:protein binding; F:ATP binding; C:mRNA cleavage factor complex; P:mRNA polyadenylation; P:tRNA splicing, via endonucleolytic cleavage and ligation; P:flower development; P:vegetative to reproductive phase transition of meristem; P:phosphorylation; P:phyllome development; F:polynucleotide 5'-hydroxyl-kinase activity
338	Vss_25666_c1_g1_i1	1065	4.92	4.91	Zinc finger protein WIP2; Protein NO TRANSMITTING TRACT; WIP-domain protein 2; Short=AtWIP2	P:cell fate determination; F:DNA-binding transcription factor activity; C:nucleus; C:transcription regulator complex; P:regulation of transcription, DNA-templated; P:flavonoid biosynthetic process; P:pollen tube growth; P:response to organic substance; P:phloem or xylem histogenesis; P:leaf vascular tissue pattern formation; P:transmitting tissue development; P:cotyledon vascular tissue pattern f…
339	Vss_18257_c0_g1_i1	633	4.89	4.88	Flowering-promoting factor 1-like protein 2; FPF1-like protein 2	F:protein binding; F:GTP binding; P:response to auxin; P:positive regulation of flower development; P:vegetative to reproductive phase transition of meristem; P:negative regulation of mitotic metaphase/anaphase transition; C:mitotic spindle; P:regulation of root development
340	Vss_25577_c0_g1_i1	2630	4.86	4.85	Putative SWI/SNF-related matrix-associated actin-dependent regulator of chromatin subfamily A member 3-like 1; Short=SMARCA3-like protein 1	C:nucleosome; F:DNA helicase activity; F:protein binding; F:ATP binding; C:cell wall; C:replication fork; C:cytosol; P:DNA methylation-dependent heterochromatin assembly; P:regulation of gene expression by genetic imprinting; P:regulation of transcription by RNA polymerase II; F:zinc ion binding; P:DNA mediated transformation; P:response to water deprivation; C:plasmodesma; P:megagametogenesis; P…
341	Vss_21601_c0_g1_i5	1858	4.83	4.81	GATA transcription factor 9	F:transcription regulatory region sequence-specific DNA binding; F:DNA-binding transcription activator activity, RNA polymerase II-specific; C:nucleolus; P:circadian rhythm; F:zinc ion binding; P:response to light stimulus; P:seed germination; P:regulation of flower development; P:regulation of meristem structural organization; P:cell differentiation; F:protein homodimerization activity; P:negati…
342	Vss_29422_c0_g2_i7	1365	4.82	4.81	Nuclear transcription factor Y subunit A-7; Short=AtNF-YA-7	F:RNA polymerase II cis-regulatory region sequence-specific DNA binding; F:DNA-binding transcription factor activity; F:protein binding; C:nucleus; P:regulation of transcription, DNA-templated; P:somatic embryogenesis; C:CCAAT-binding factor complex; P:negative regulation of transcription, DNA-templated; P:regulation of timing of transition from vegetative to reproductive phase; P:microgametogene…
343	Vss_29651_c0_g1_i3	2828	4.78	4.76	Zinc finger protein CONSTANS-LIKE 15	F:transcription regulatory region sequence-specific DNA binding; F:protein binding; C:nucleus; C:plasma membrane; P:regulation of transcription, DNA-templated; P:circadian rhythm; F:zinc ion binding; P:red or far-red light signaling pathway; P:response to organic substance; P:negative regulation of photomorphogenesis; P:response to far red light; P:negative regulation of gene expression; P:negati…
344	Vss_31079_c0_g1_i3	1695	4.75	4.74	Protein ENHANCED DOWNY MILDEW 2	F:DNA-binding transcription factor activity; F:protein binding; C:nucleus; C:transcription regulator complex; P:regulation of transcription, DNA-templated; P:signal transduction; P:positive regulation of flower development; P:vegetative to reproductive phase transition of meristem; P:positive regulation of chromatin silencing; F:sequence-specific DNA binding; P:regulation of DNA methylation; P:de…
345	Vss_28303_c0_g1_i1	3213	4.75	4.73	Transcription factor PCF2	F:RNA polymerase II cis-regulatory region sequence-specific DNA binding; F:DNA-binding transcription activator activity; F:protein binding; C:nucleus; P:regulation of cell size; P:anatomical structure morphogenesis; P:response to cytokinin; P:response to abscisic acid; P:response to gibberellin; P:regulation of seed germination; P:inflorescence development; P:auxin homeostasis; P:regulation of de…
346	Vss_24399_c0_g1_i5	1416	4.74	4.72	E3 ubiquitin ligase BIG BROTHER-related; Short=AtBBR; RING-type E3 ubiquitin transferase BIG BROTHER-related	F:ubiquitin-protein transferase activity; C:cytoplasm; P:negative regulation of cell population proliferation; P:vegetative to reproductive phase transition of meristem; C:membrane; F:ubiquitin conjugating enzyme binding; P:proteasome-mediated ubiquitin-dependent protein catabolic process; C:intracellular membrane-bounded organelle; P:negative regulation of organ growth; F:metal ion binding; P:fl…
347	Vss_27950_c0_g1_i2	2408	4.72	4.71	Serine/threonine/tyrosine-protein kinase HT1; High leaf temperature protein 1	P:response to hypoxia; P:defense response to oomycetes; F:protein kinase activity; F:MAP kinase kinase kinase activity; F:protein serine/threonine/tyrosine kinase activity; F:protein tyrosine kinase activity; F:protein binding; F:ATP binding; C:nucleolus; C:early endosome; C:endoplasmic reticulum membrane; C:trans-Golgi network; C:cytosol; C:plasma membrane; P:protein phosphorylation; P:transmemb…
348	Vss_23847_c0_g1_i5	1366	4.64	4.63	Chaperone protein dnaJ 20, chloroplastic; Short=AtDjC20; Short=AtJ20; Flags: Precursor	P:pattern recognition receptor signaling pathway; C:nucleus; C:vacuole; C:endoplasmic reticulum lumen; C:plasma membrane; P:response to stress; C:chloroplast thylakoid membrane; P:response to abscisic acid; C:chloroplast envelope; P:vegetative to reproductive phase transition of meristem; P:regulation of isopentenyl diphosphate biosynthetic process, methylerythritol 4-phosphate pathway; P:protein…
349	Vss_25760_c0_g2_i1	1035	4.58	4.56	Nuclear transcription factor Y subunit A-7; Short=AtNF-YA-7	F:RNA polymerase II cis-regulatory region sequence-specific DNA binding; F:DNA-binding transcription factor activity; F:protein binding; C:nucleus; P:regulation of transcription, DNA-templated; P:response to water deprivation; P:double fertilization forming a zygote and endosperm; P:abscisic acid-activated signaling pathway; P:blue light signaling pathway; P:somatic embryogenesis; C:CCAAT-binding…
350	Vss_21396_c0_g1_i1	2160	4.53	4.51	Zinc finger protein CONSTANS-LIKE 3	F:zinc ion binding
351	Vss_28939_c1_g1_i3	2857	4.46	4.44	FRIGIDA-like protein 3	F:protein binding; P:post-embryonic development; P:reproductive structure development
352	Vss_21684_c0_g1_i1	1439	4.42	4.40	Probable RNA-binding protein ARP1; ABA-regulated RNA-binding protein 1	F:double-stranded DNA binding; F:single-stranded DNA binding; F:copper ion binding; F:ATP binding; C:nucleolus; C:mitochondrion; C:cytosol; C:plasma membrane; P:RNA processing; P:cell death; C:plasmodesma; P:cold acclimation; P:ethylene biosynthetic process; P:response to abscisic acid; P:regulation of seed germination; P:leaf senescence; P:vegetative to reproductive phase transition of meristem;…
353	Vss_1155_c0_g1_i1	358	4.39	4.38	ATP-dependent DNA helicase MER3 homolog; Protein RICE MEIOTIC CROSSOVER 1	P:mRNA splicing, via spliceosome; P:resolution of meiotic recombination intermediates; F:DNA binding; F:DNA helicase activity; F:mRNA binding; F:protein binding; F:ATP binding; C:replication fork; C:nucleolus; C:cytosol; P:regulation of translation; C:plasmodesma; P:vegetative to reproductive phase transition of meristem; C:cytoplasmic stress granule; P:DNA duplex unwinding; P:chiasma assembly
354	Vss_27634_c0_g1_i6	1994	4.36	4.35	Homeobox-leucine zipper protein HOX16; HD-ZIP protein HOX16; Homeodomain transcription factor HOX16; OsHox16	F:DNA-binding transcription factor activity, RNA polymerase II-specific; C:nucleus; P:regulation of transcription, DNA-templated; P:regulation of transcription by RNA polymerase II; P:response to water deprivation; P:response to blue light; P:response to salt stress; P:response to auxin; P:response to sucrose; P:negative regulation of abscisic acid-activated signaling pathway; P:negative regulati…
355	Vss_29264_c1_g1_i4	3262	4.36	4.34	Squamosa promoter-binding-like protein 10	F:transcription regulatory region sequence-specific DNA binding; F:DNA-binding transcription factor activity; F:protein binding; C:nucleus; C:transcription regulator complex; C:plasma membrane; P:regulation of transcription, DNA-templated; P:megasporogenesis; P:microsporogenesis; P:positive regulation of flower development; P:vegetative to reproductive phase transition of meristem; P:inflorescenc…
356	Vss_30168_c0_g1_i2	4142	4.35	4.34	Flowering time control protein FCA; Short=OsFCA; Short=rFCA	C:chromatin; F:chromatin binding; F:double-stranded DNA binding; F:single-stranded DNA binding; F:mRNA binding; F:copper ion binding; F:protein binding; F:ATP binding; C:nucleus; C:mitochondrion; C:cytosol; P:response to water deprivation; C:chloroplast; P:cold acclimation; P:seed germination; P:regulation of flower development; P:regulation of glucosinolate biosynthetic process; P:cytidine to ur…
357	Vss_30147_c0_g1_i1	4107	4.34	4.33	Probable serine/threonine-protein kinase SIS8; MAPKK kinase SIS8; Protein SUGAR INSENSITIVE 8	P:MAPK cascade; P:response to hypoxia; P:defense response to oomycetes; F:MAP kinase kinase kinase activity; F:protein serine/threonine/tyrosine kinase activity; F:protein tyrosine kinase activity; F:protein binding; F:ATP binding; C:nucleolus; C:early endosome; C:endoplasmic reticulum; C:endoplasmic reticulum membrane; C:trans-Golgi network; C:cytosol; P:regulation of transcription, DNA-template…
358	Vss_19144_c0_g1_i1	746	4.33	4.32	FT-interacting protein 7; Short=OsFTIP7	C:Golgi membrane; F:protein binding; C:cell wall; C:endoplasmic reticulum membrane; C:cytosol; C:plasmodesmatal endoplasmic reticulum; P:anther dehiscence; P:positive regulation of flower development; C:endosome membrane; P:negative regulation of auxin mediated signaling pathway; C:integral component of membrane; F:transferase activity, transferring glycosyl groups; P:cellular protein localizatio…
359	Vss_22883_c0_g2_i3	1657	4.26	4.25	Cyclic dof factor 2; Dof zinc finger protein DOF5.2; Short=AtDOF5.2	P:negative regulation of transcription by RNA polymerase II; F:RNA polymerase II cis-regulatory region sequence-specific DNA binding; F:DNA-binding transcription repressor activity, RNA polymerase II-specific; P:vasculature development; F:protein binding; C:nucleus; F:zinc ion binding; P:response to wounding; P:response to insect; P:chloroplast organization; P:response to auxin; P:response to sal…
360	Vss_30711_c0_g1_i3	3627	4.25	4.23	Flowering time control protein FCA; Short=OsFCA; Short=rFCA	C:chromatin; F:chromatin binding; F:single-stranded DNA binding; F:mRNA binding; F:copper ion binding; F:ATP binding; C:nucleus; C:mitochondrion; C:cytosol; P:regulation of translation; P:response to cold; P:response to water deprivation; C:chloroplast; P:regulation of flower development; P:regulation of glucosinolate biosynthetic process; P:cytidine to uridine editing; P:defense response to bact…
361	Vss_20320_c0_g1_i1	1411	4.21	4.20	Protein FIP2; FRIGIDA-interacting protein 2	F:transcription regulatory region sequence-specific DNA binding; F:protein binding; C:nucleus; C:vacuole; P:embryo development ending in seed dormancy; P:seed maturation
362	Vss_21034_c0_g1_i1	1052	4.20	4.18	GATA transcription factor 11	F:transcription regulatory region sequence-specific DNA binding; F:DNA-binding transcription factor activity; F:protein binding; C:transcription regulator complex; C:nucleolus; P:regulation of transcription, DNA-templated; P:circadian rhythm; F:zinc ion binding; P:response to light stimulus; P:seed germination; P:positive regulation of transcription, DNA-templated; P:floral organ development; P:r…
363	Vss_25606_c1_g1_i4	2838	4.13	4.11	Nuclear intron maturase 2, mitochondrial; Short=AtnMat2; Nuclear intron maturase 1 b; Short=AtnMat1b; Flags: Precursor	P:Group II intron splicing; P:Group III intron splicing; C:mitochondrion; P:regulation of cellular amino acid metabolic process; P:mitochondrion organization; P:seed germination; P:vegetative to reproductive phase transition of meristem; P:regulation of triglyceride catabolic process; F:hydrolase activity; P:mitochondrial mRNA processing; C:ribonucleoprotein complex; P:regulation of cellulose bio…
364	Vss_27774_c1_g1_i2	1774	4.11	4.10	Dehydration-responsive element-binding protein 1E; Short=Protein DREB1E	F:cis-regulatory region sequence-specific DNA binding; F:DNA binding; F:DNA-binding transcription factor activity; F:protein binding; C:nucleus; C:transcription regulator complex; P:regulation of transcription, DNA-templated; P:regulation of transcription, DNA-templated; P:response to water deprivation; P:cold acclimation; P:response to salicylic acid; P:response to jasmonic acid; P:embryo develo…
365	Vss_16820_c0_g1_i1	1314	4.08	4.07	Squamosa promoter-binding-like protein 10	F:transcription regulatory region sequence-specific DNA binding; F:DNA-binding transcription factor activity; F:protein binding; C:nucleus; C:transcription regulator complex; C:plasma membrane; P:regulation of transcription, DNA-templated; P:megasporogenesis; P:microsporogenesis; P:positive regulation of flower development; P:vegetative to reproductive phase transition of meristem; P:inflorescenc…
366	Vss_31047_c1_g1_i1	1118	4.06	4.05	Polyamine oxidase 1; Flags: Precursor	C:peroxisome; C:plant-type cell wall; P:spermidine catabolic process; P:spermine catabolic process; F:polyamine oxidase activity; C:apoplast; P:regulation of timing of transition from vegetative to reproductive phase; F:flavin adenine dinucleotide binding; F:norspermine:oxygen oxidoreductase activity; F:spermine:oxygen oxidoreductase (spermidine-forming) activity; F:N1-acetylspermine:oxygen oxido…
367	Vss_20072_c0_g1_i1	1113	4.06	4.05	Protein HEADING DATE 3A; FT-like protein A	F:transcription coregulator activity; F:protein binding; C:nucleus; C:transcription regulator complex; C:vacuole; C:plasma membrane; P:regulation of transcription, DNA-templated; P:protein targeting to vacuole; F:phosphatidylethanolamine binding; P:response to abscisic acid; P:response to sucrose; P:negative regulation of flower development; P:positive regulation of flower development; P:meristem…
368	Vss_21690_c2_g1_i1	1814	4.06	4.05	Ubiquitin-like-specific protease 1D; Protein OVERLY TOLERANT TO SALT 1	C:nucleus; P:response to salt stress; P:vegetative to reproductive phase transition of meristem; P:protein desumoylation; F:SUMO-specific endopeptidase activity; F:SUMO-specific isopeptidase activity
369	Vss_22770_c0_g1_i1	2303	4.03	4.01	Heterogeneous nuclear ribonucleoprotein 1; Short=hnRNP1	C:chromatin; F:single-stranded RNA binding; F:mRNA binding; C:nucleolus; C:cytosol; P:response to cold; P:RNA modification; C:chloroplast thylakoid membrane; C:chloroplast stroma; C:chloroplast envelope; P:vegetative to reproductive phase transition of meristem; C:nuclear speck; F:chromatin DNA binding; P:RNA stabilization; P:negative regulation of transcription, DNA-templated; P:positive regulat…
370	Vss_29032_c0_g1_i9	2212	3.98	3.97	Zinc finger CCCH domain-containing protein 42; Short=AtC3H42	P:alternative mRNA splicing, via spliceosome; C:chromatin; F:transcription regulatory region sequence-specific DNA binding; F:single-stranded DNA binding; F:mRNA binding; F:copper ion binding; F:ATP binding; C:U2 snRNP; C:nucleolus; C:mitochondrion; C:peroxisome; C:cytosol; C:plasma membrane; P:mRNA export from nucleus; P:circadian rhythm; P:response to water deprivation; C:plasmodesma; C:chlorop…
371	Vss_21606_c0_g1_i2	2405	3.97	3.96	Neutral/alkaline invertase 3, chloroplastic; Short=OsNIN3; Flags: Precursor	F:sucrose alpha-glucosidase activity; F:protein binding; C:nucleus; C:mitochondrion; C:cytosol; C:plasma membrane; P:starch metabolic process; P:sucrose catabolic process; P:cellular amino acid metabolic process; P:circadian rhythm; C:chloroplast; P:pollen development; P:regulation of seed germination; P:lateral root formation; C:glucosidase II complex; F:glycopeptide alpha-N-acetylgalactosaminid…
372	Vss_29011_c1_g3_i1	2816	3.88	3.87	Protein HUA2-LIKE 1; HUA2-like protein 1	F:DNA-binding transcription factor activity; C:nucleus; C:transcription regulator complex; P:regulation of transcription, DNA-templated; P:regulation of transcription, DNA-templated; P:mRNA processing; C:plasmodesma; P:negative regulation of flower development; P:anthocyanin accumulation in tissues in response to UV light; P:maintenance of floral organ identity; P:regulation of timing of transiti…
373	Vss_29422_c0_g1_i1	3457	3.86	3.85	Nuclear transcription factor Y subunit A-9; Short=AtNF-YA-9	F:RNA polymerase II cis-regulatory region sequence-specific DNA binding; F:DNA-binding transcription factor activity; F:protein binding; C:nucleus; P:regulation of transcription, DNA-templated; P:somatic embryogenesis; C:CCAAT-binding factor complex; P:negative regulation of transcription, DNA-templated; P:regulation of timing of transition from vegetative to reproductive phase; P:microgametogene…
374	Vss_24625_c0_g2_i2	2765	3.85	3.84	AT-hook motif nuclear-localized protein 10; AT-hook protein 1	C:histone deacetylase complex; C:chromatin; F:minor groove of adenine-thymine-rich DNA binding; F:DNA-binding transcription factor activity; C:transcription regulator complex; C:nucleolus; C:mitochondrion; C:cytosol; P:regulation of transcription, DNA-templated; P:photomorphogenesis; P:skotomorphogenesis; P:xylem and phloem pattern formation; P:xylem development; P:pollen wall assembly; P:vegetat…
375	Vss_31253_c1_g1_i5	3316	3.85	3.84	Serine/threonine-protein kinase EDR1; MAPKK kinase EDR1; Protein ENHANCED DISEASE RESISTANCE 1; Short=AtEDR1; Serine/threonine/tyrosine-protein kinase 10	P:MAPK cascade; P:response to hypoxia; P:defense response to oomycetes; F:MAP kinase kinase kinase activity; F:protein serine/threonine/tyrosine kinase activity; F:protein binding; F:ATP binding; C:nucleolus; C:early endosome; C:endoplasmic reticulum; C:endoplasmic reticulum membrane; C:trans-Golgi network; C:cytosol; C:plasma membrane; P:transmembrane receptor protein serine/threonine kinase sig…
376	Vss_30779_c0_g4_i1	748	3.84	3.83	Laccase-12; Benzenediol:oxygen oxidoreductase 12; Diphenol oxidase 12; Urishiol oxidase 12; Flags: Precursor	F:copper ion binding; P:lignin biosynthetic process; P:vegetative to reproductive phase transition of meristem; F:oxidoreductase activity; P:response to copper ion; P:obsolete oxidation-reduction process
377	Vss_24549_c0_g1_i1	1875	3.84	3.83	Probable E3 ubiquitin-protein ligase BAH1-like 1; RING-type E3 ubiquitin transferase BAH1-like 1	C:nuclear ubiquitin ligase complex; F:nucleotide binding; P:cell fate determination; F:nucleic acid binding; F:helicase activity; F:ubiquitin-protein transferase activity; F:protein binding; F:ATP binding; C:nucleus; C:cytoplasm; C:mitochondrion; C:plasma membrane; P:DNA repair; P:chromatin organization; P:protein monoubiquitination; P:cellular response to DNA damage stimulus; F:zinc ion binding;…
378	Vss_17229_c0_g1_i1	3746	3.74	3.72	FT-interacting protein 7; Short=OsFTIP7	F:calcium ion binding; F:phospholipid binding; C:cell wall; C:nucleus; C:endosome; C:endoplasmic reticulum membrane; C:Golgi apparatus; C:cytosol; P:protein secretion; C:plasmodesmatal endoplasmic reticulum; P:positive regulation of abscisic acid-activated signaling pathway; P:anther dehiscence; P:positive regulation of flower development; P:negative regulation of auxin mediated signaling pathway…
379	Vss_29336_c0_g1_i1	2690	3.72	3.71	Putative zinc finger protein CONSTANS-LIKE 11	F:transcription regulatory region sequence-specific DNA binding; C:nucleus; F:zinc ion binding; P:regulation of flower development; P:regulation of photomorphogenesis; P:red light signaling pathway; F:identical protein binding; P:negative regulation of transcription, DNA-templated; P:positive regulation of short-day photoperiodism, flowering; P:negative regulation of long-day photoperiodism, flow…
380	Vss_30339_c0_g1_i5	1270	3.71	3.69	EID1-like F-box protein 1	F:protein binding; C:nucleus; P:response to water deprivation; P:response to salt stress; P:abscisic acid-activated signaling pathway; P:regulation of seed germination; P:vegetative to reproductive phase transition of meristem
381	Vss_31089_c2_g2_i4	2017	3.69	3.68	Flowering time control protein FPA	P:mRNA splicing, via spliceosome; C:chromatin; F:RNA binding; C:nucleus; C:cytoplasm; P:mRNA polyadenylation; P:embryo sac development; P:positive regulation of flower development; P:vegetative to reproductive phase transition of meristem; P:heterochromatin assembly by small RNA
382	Vss_29388_c1_g1_i1	486	3.69	3.68	Protein RBL; COMPASS-like H3K4 histone methylation complex component RBL; RBBP5-like protein; Short=AtRbBp5; Retinoblastoma-binding protein-like	P:vegetative to reproductive phase transition of meristem; C:Set1C/COMPASS complex
383	Vss_28085_c0_g1_i2	2652	3.70	3.68	Transcription factor PCF2	F:RNA polymerase II cis-regulatory region sequence-specific DNA binding; F:DNA-binding transcription activator activity; F:protein binding; C:nucleus; P:regulation of cell size; P:anatomical structure morphogenesis; P:response to cytokinin; P:response to abscisic acid; P:response to gibberellin; P:regulation of seed germination; P:inflorescence development; P:auxin homeostasis; P:regulation of de…
384	Vss_30339_c0_g1_i4	3084	3.68	3.67	EID1-like F-box protein 1	F:protein binding; C:nucleus; P:response to water deprivation; P:response to salt stress; P:abscisic acid-activated signaling pathway; P:regulation of seed germination; P:vegetative to reproductive phase transition of meristem
385	Vss_17580_c0_g2_i1	406	3.68	3.67	FT-interacting protein 7; Short=OsFTIP7	F:GTPase activator activity; F:calcium ion binding; F:phospholipid binding; C:cell wall; C:nucleus; C:endosome; C:vacuole; C:endoplasmic reticulum membrane; C:Golgi apparatus; C:cytosol; C:plasmodesmatal endoplasmic reticulum; P:positive regulation of abscisic acid-activated signaling pathway; P:anther dehiscence; P:positive regulation of flower development; P:negative regulation of auxin mediate…
386	Vss_31621_c0_g1_i3	986	3.65	3.64	Chromatin modification-related protein EAF1 A; ESA1-associated factor 1 A	F:DNA binding; F:protein binding; C:nucleus; P:chromatin organization; P:regulation of flower development; C:NuA4 histone acetyltransferase complex; P:histone H4-K5 acetylation; P:regulation of timing of transition from vegetative to reproductive phase
387	Vss_28962_c1_g1_i4	2400	3.62	3.61	Squamosa promoter-binding-like protein 3	F:transcription regulatory region sequence-specific DNA binding; F:DNA-binding transcription factor activity; F:protein binding; C:nucleus; C:transcription regulator complex; C:cytoplasm; C:plasma membrane; P:regulation of transcription, DNA-templated; P:megasporogenesis; P:microsporogenesis; P:positive regulation of flower development; P:vegetative to reproductive phase transition of meristem; P…
388	Vss_22012_c0_g1_i1	1786	3.57	3.56	Probable RNA-binding protein ARP1; ABA-regulated RNA-binding protein 1	F:double-stranded DNA binding; F:single-stranded DNA binding; F:copper ion binding; F:ATP binding; C:nucleolus; C:mitochondrion; C:cytosol; C:plasma membrane; P:RNA processing; P:cell death; C:plasmodesma; P:cold acclimation; P:ethylene biosynthetic process; P:abscisic acid-activated signaling pathway; P:regulation of seed germination; P:leaf senescence; P:vegetative to reproductive phase transit…
389	Vss_25364_c3_g1_i1	1647	3.54	3.53	E3 ubiquitin-protein ligase BRE1-like 2; RING-type E3 ubiquitin transferase BRE1-like 2	F:ubiquitin-protein transferase activity; C:nucleus; P:leaf morphogenesis; P:seed dormancy process; P:vegetative to reproductive phase transition of meristem; P:histone monoubiquitination; P:histone H2B ubiquitination; F:protein homodimerization activity; P:innate immune response; P:regulation of cellular process
390	Vss_5955_c0_g1_i1	381	3.54	3.53	EID1-like F-box protein 3	C:nucleus; P:response to water deprivation; P:response to salt stress; P:abscisic acid-activated signaling pathway; P:regulation of seed germination; P:vegetative to reproductive phase transition of meristem
391	Vss_30339_c0_g1_i2	3051	3.52	3.51	EID1-like F-box protein 1	F:protein binding; C:nucleus; P:response to water deprivation; P:response to salt stress; P:abscisic acid-activated signaling pathway; P:regulation of seed germination; P:vegetative to reproductive phase transition of meristem
392	Vss_30586_c0_g1_i2	1846	3.51	3.50	Squamosa promoter-binding-like protein 12	F:transcription regulatory region sequence-specific DNA binding; F:DNA-binding transcription factor activity; F:protein binding; C:nucleus; C:transcription regulator complex; C:cytoplasm; C:plasma membrane; P:regulation of transcription, DNA-templated; P:regulation of cell size; P:megasporogenesis; P:microsporogenesis; P:positive regulation of vernalization response; P:vegetative to reproductive …
393	Vss_31236_c1_g1_i1	6333	3.50	3.49	Protein PHOTOPERIOD-INDEPENDENT EARLY FLOWERING 1; Independent early flowering 1 protein; Protein CHROMATIN REMODELING 13; Short=AtCHR13	C:nucleosome; C:Swr1 complex; F:DNA helicase activity; F:ATP binding; C:cell wall; C:replication fork; C:cytosol; P:DNA repair; P:DNA methylation-dependent heterochromatin assembly; P:regulation of gene expression by genetic imprinting; P:regulation of transcription by RNA polymerase II; P:DNA mediated transformation; P:response to water deprivation; C:plasmodesma; P:megagametogenesis; P:response…
394	Vss_31079_c0_g1_i4	1729	3.46	3.45	Protein ENHANCED DOWNY MILDEW 2	F:DNA-binding transcription factor activity; F:protein binding; C:nucleus; C:transcription regulator complex; P:regulation of transcription, DNA-templated; P:signal transduction; P:positive regulation of flower development; P:vegetative to reproductive phase transition of meristem; P:positive regulation of chromatin silencing; F:sequence-specific DNA binding; P:regulation of DNA methylation; P:de…
395	Vss_DN31175_c3_g1_i5	4490	3.44	3.43	BEL1-like homeodomain protein 2; Short=BEL1-like protein 2	F:RNA polymerase II cis-regulatory region sequence-specific DNA binding; F:DNA-binding transcription factor activity; C:nucleus; C:transcription regulator complex; C:cytosol; P:regulation of transcription, DNA-templated; P:regulation of transcription by RNA polymerase II; C:plasmodesma; P:response to symbiotic fungus; P:cytokinin-activated signaling pathway; P:response to abscisic acid; P:leaf mo…
396	Vss_28283_c0_g2_i4	2176	3.41	3.40	Homeobox-leucine zipper protein HOX21; HD-ZIP protein HOX21; Homeodomain transcription factor HOX21; OsHox21	F:transcription regulatory region sequence-specific DNA binding; F:DNA-binding transcription factor activity, RNA polymerase II-specific; C:nucleus; P:response to water deprivation; P:response to blue light; P:response to salt stress; P:response to auxin; P:response to gibberellin; P:response to sucrose; P:negative regulation of abscisic acid-activated signaling pathway; P:lateral root formation;…
397	Vss_12380_c1_g1_i1	398	3.40	3.39	GATA transcription factor 1; Short=AtGATA-1	F:transcription regulatory region sequence-specific DNA binding; F:DNA-binding transcription factor activity; F:protein binding; C:transcription regulator complex; C:nucleolus; P:regulation of transcription, DNA-templated; P:circadian rhythm; F:zinc ion binding; P:response to light stimulus; P:seed germination; P:positive regulation of transcription, DNA-templated; P:floral organ development; P:r…
398	Vss_20662_c0_g1_i1	2475	3.38	3.37	GATA transcription factor 16	F:transcription regulatory region sequence-specific DNA binding; F:DNA-binding transcription activator activity, RNA polymerase II-specific; C:nucleolus; P:circadian rhythm; F:zinc ion binding; P:response to absence of light; P:response to auxin; P:cytokinin-activated signaling pathway; P:negative regulation of flower development; P:regulation of meristem structural organization; P:negative regul…
399	Vss_30830_c0_g1_i3	1214	3.35	3.34	E3 ubiquitin-protein ligase MBR2; HAL3-interacting protein 1 homolog; Short=AtHIP1; MED25-binding RING-H2 protein 2; RING-H2 finger MBR2; RING-type E3 ubiquitin transferase MBR2	P:flower development; P:vegetative to reproductive phase transition of meristem; C:membrane; P:protein ubiquitination; F:enzyme binding; P:water homeostasis; P:regulation of growth; P:proteasome-mediated ubiquitin-dependent protein catabolic process; C:intracellular membrane-bounded organelle; P:regulation of response to osmotic stress; P:regulation of developmental process; P:regulation of multi…
400	Vss_30615_c0_g1_i1	5718	3.26	3.25	CHD3-type chromatin-remodeling factor PICKLE; Protein CHROMATIN REMODELING 6; Short=AtCHR6; Protein GYMNOS	C:nucleosome; F:DNA helicase activity; F:protein binding; F:ATP binding; C:nucleus; C:replication fork; C:cytoplasm; P:DNA repair; P:DNA methylation-dependent heterochromatin assembly; P:regulation of gene expression by genetic imprinting; P:DNA mediated transformation; P:response to radiation; P:response to water deprivation; C:plasmodesma; P:megagametogenesis; P:response to salt stress; P:hormo…
401	Vss_25700_c1_g1_i4	2302	3.26	3.25	Homeobox-leucine zipper protein HOX20; HD-ZIP protein HOX20; Homeodomain transcription factor HOX20; OsHox20	F:transcription regulatory region sequence-specific DNA binding; F:DNA-binding transcription factor activity, RNA polymerase II-specific; C:nucleus; P:regulation of transcription by RNA polymerase II; P:response to water deprivation; P:response to blue light; P:response to salt stress; P:response to auxin; P:response to gibberellin; P:response to sucrose; P:negative regulation of abscisic acid-ac…
402	Vss_27203_c5_g1_i1	492	3.26	3.25	Floricaula/leafy-like protein FL1; Protein NEEDLY	C:chromatin; F:DNA-binding transcription factor activity; C:nucleus; C:transcription regulator complex; P:regulation of transcription, DNA-templated; P:regulation of transcription, DNA-templated; P:gibberellic acid mediated signaling pathway; P:regulation of flower development; P:maintenance of inflorescence meristem identity; P:floral meristem determinacy; P:cell differentiation; F:chromatin DNA…
403	Vss_30258_c0_g1_i11	3586	3.23	3.22	WRKY transcription factor WRKY24; Short=OsWRKY24	F:RNA polymerase II cis-regulatory region sequence-specific DNA binding; F:DNA-binding transcription factor activity; F:protein binding; C:nucleus; C:transcription regulator complex; P:regulation of transcription, DNA-templated; F:zinc ion binding; P:response to cold; P:response to water deprivation; P:pollen development; P:response to wounding; P:systemic acquired resistance; P:response to salt …
404	Vss_26393_c0_g1_i1	2171	3.20	3.19	Serine/threonine/tyrosine-protein kinase HT1; High leaf temperature protein 1	P:response to hypoxia; P:defense response to oomycetes; F:MAP kinase kinase kinase activity; F:protein serine/threonine/tyrosine kinase activity; F:protein tyrosine kinase activity; F:protein binding; F:ATP binding; C:nucleolus; C:early endosome; C:endoplasmic reticulum; C:endoplasmic reticulum membrane; C:trans-Golgi network; C:cytosol; C:plasma membrane; P:transmembrane receptor protein serine/…
405	Vss_23635_c0_g1_i1	1650	3.19	3.18	AT-hook motif nuclear-localized protein 10; AT-hook protein 1	C:histone deacetylase complex; C:chromatin; F:minor groove of adenine-thymine-rich DNA binding; F:DNA-binding transcription factor activity; C:transcription regulator complex; C:nucleolus; C:mitochondrion; C:cytosol; P:regulation of transcription, DNA-templated; P:photomorphogenesis; P:skotomorphogenesis; P:xylem and phloem pattern formation; P:xylem development; P:pollen wall assembly; P:vegetat…
406	Vss_25976_c0_g1_i3	2094	3.18	3.17	Probable RNA-binding protein ARP1; ABA-regulated RNA-binding protein 1	F:double-stranded DNA binding; F:single-stranded DNA binding; F:copper ion binding; F:ATP binding; C:nucleolus; C:mitochondrion; C:cytosol; C:plasma membrane; P:RNA processing; P:cell death; C:plasmodesma; P:cold acclimation; P:ethylene biosynthetic process; P:response to abscisic acid; P:regulation of seed germination; P:leaf senescence; P:vegetative to reproductive phase transition of meristem;…
407	Vss_24218_c0_g1_i1	1917	3.18	3.17	Serine/threonine-protein kinase ATG1c; Autophagy-related protein 1c; Short=AtAPG1c	P:response to hypoxia; F:protein serine/threonine kinase activity; F:ATP binding; C:nucleus; C:autophagosome; C:Golgi apparatus; C:cytosol; P:starch metabolic process; P:response to oxidative stress; P:serine family amino acid metabolic process; P:response to pH; P:response to cold; C:chloroplast; P:detection of nutrient; P:response to wounding; P:response to herbicide; P:response to salt stress;…
408	Vss_25127_c1_g1_i3	4810	3.14	3.14	Probable serine/threonine-protein kinase SIS8; MAPKK kinase SIS8; Protein SUGAR INSENSITIVE 8	P:response to acid chemical; P:response to hypoxia; P:regulation of response to biotic stimulus; F:protein serine/threonine kinase activity; F:protein tyrosine kinase activity; F:protein binding; F:ATP binding; C:nucleus; C:endosome; C:endoplasmic reticulum membrane; C:Golgi apparatus; P:serine family amino acid metabolic process; P:response to salt stress; P:gibberellin biosynthetic process; P:r…
409	Vss_30586_c0_g1_i3	2136	3.11	3.10	Squamosa promoter-binding-like protein 12	F:transcription regulatory region sequence-specific DNA binding; F:DNA-binding transcription factor activity; F:protein binding; C:nucleus; C:transcription regulator complex; C:cytoplasm; C:plasma membrane; P:regulation of transcription, DNA-templated; P:regulation of cell size; P:megasporogenesis; P:microsporogenesis; P:positive regulation of vernalization response; P:vegetative to reproductive …
410	Vss_21331_c1_g1_i1	1058	3.09	3.08	Dehydration-responsive element-binding protein 1C; Short=Protein DREB1C; Protein C-repeat-binding factor 1	F:transcription regulatory region sequence-specific DNA binding; F:DNA-binding transcription factor activity; F:protein binding; C:nucleus; C:transcription regulator complex; P:regulation of transcription, DNA-templated; P:response to water deprivation; P:cold acclimation; P:response to salt stress; P:chloroplast organization; P:response to abscisic acid; P:response to gibberellin; P:response to …
411	Vss_26511_c1_g1_i2	525	3.07	3.06	Heterogeneous nuclear ribonucleoprotein 1; Short=hnRNP1	F:single-stranded DNA binding; F:mRNA binding; C:spliceosomal complex; C:nucleolus; C:cytosol; P:mRNA processing; P:regulation of translation; P:defense response; P:cell death; F:poly(U) RNA binding; P:regulation of cell size; P:RNA splicing; C:chloroplast stroma; C:thylakoid; P:cold acclimation; P:ethylene biosynthetic process; P:response to abscisic acid; P:regulation of flower development; C:c…
412	Vss_27121_c0_g1_i5	1967	3.07	3.06	Homeobox-leucine zipper protein HOX21; HD-ZIP protein HOX21; Homeodomain transcription factor HOX21; OsHox21	F:transcription regulatory region sequence-specific DNA binding; F:DNA-binding transcription factor activity, RNA polymerase II-specific; C:nucleus; P:regulation of transcription by RNA polymerase II; P:response to water deprivation; P:response to blue light; P:response to salt stress; P:response to auxin; P:response to gibberellin; P:response to sucrose; P:negative regulation of abscisic acid-ac…
413	Vss_29032_c0_g1_i11	2244	2.99	2.98	Zinc finger CCCH domain-containing protein 42; Short=AtC3H42	P:alternative mRNA splicing, via spliceosome; C:chromatin; F:transcription regulatory region sequence-specific DNA binding; F:single-stranded DNA binding; F:mRNA binding; F:copper ion binding; F:ATP binding; C:U2 snRNP; C:nucleolus; C:mitochondrion; C:peroxisome; C:cytosol; C:plasma membrane; P:mRNA export from nucleus; P:circadian rhythm; P:response to water deprivation; C:plasmodesma; C:chlorop…
414	Vss_21606_c0_g1_i3	1382	2.98	2.97	Probable alkaline/neutral invertase F; Short=A/N-INVF	F:sucrose alpha-glucosidase activity; F:protein binding; C:nucleus; C:mitochondrion; C:cytosol; C:plasma membrane; P:starch metabolic process; P:sucrose catabolic process; P:cellular amino acid metabolic process; P:circadian rhythm; C:chloroplast; P:pollen development; P:regulation of seed germination; P:lateral root formation; C:glucosidase II complex; F:glycopeptide alpha-N-acetylgalactosaminid…
415	Vss_30138_c0_g1_i3	1239	2.94	2.93	Nuclear transcription factor Y subunit A-7; Short=AtNF-YA-7	F:RNA polymerase II cis-regulatory region sequence-specific DNA binding; F:DNA-binding transcription factor activity; F:protein binding; C:nucleus; P:regulation of transcription, DNA-templated; P:response to water deprivation; P:double fertilization forming a zygote and endosperm; P:abscisic acid-activated signaling pathway; P:blue light signaling pathway; P:somatic embryogenesis; C:CCAAT-binding…
416	Vss_20160_c0_g1_i1	2231	2.94	2.93	Squamosa promoter-binding-like protein 7	F:transcription regulatory region sequence-specific DNA binding; F:DNA-binding transcription factor activity; F:protein binding; C:nucleus; C:transcription regulator complex; C:cytoplasm; P:regulation of transcription, DNA-templated; P:megasporogenesis; P:microsporogenesis; P:positive regulation of flower development; P:vegetative to reproductive phase transition of meristem; P:inflorescence deve…
417	Vss_29198_c0_g2_i1	2863	2.94	2.93	Ubiquitin-like-specific protease 1C; Protein OVERLY TOLERANT TO SALT 2	C:nucleus; P:response to salt stress; P:vegetative to reproductive phase transition of meristem; P:protein desumoylation; F:SUMO-specific endopeptidase activity; F:SUMO-specific isopeptidase activity
418	Vss_28497_c3_g1_i1	1942	2.92	2.91	Helicase and polymerase-containing protein TEBICHI	P:RNA fragment catabolic process; P:Group II intron splicing; F:RNA binding; F:RNA helicase activity; F:DNA-directed DNA polymerase activity; F:protein binding; C:nucleolus; C:vacuole; C:cytosol; P:DNA-dependent DNA replication; P:mRNA processing; P:potassium ion transport; P:reciprocal meiotic recombination; F:5'-3' exonuclease activity; C:plasmodesma; C:chloroplast stroma; P:photomorphogenesis;…
419	Vss_14821_c1_g1_i1	579	2.92	2.91	Histone-lysine N-methyltransferase ATX4; Protein SET DOMAIN GROUP 16; Trithorax-homolog protein 4; Short=TRX-homolog protein 4; Short=Trithorax 4	C:chromosome, centromeric region; C:chromatin; F:transcription regulatory region sequence-specific DNA binding; F:chromatin binding; F:protein binding; C:nucleus; C:chromosome; C:cytoplasm; C:plasma membrane; P:DNA repair; P:chromatin organization; P:regulation of transcription, DNA-templated; P:regulation of transcription by RNA polymerase II; F:methyltransferase activity; F:protein methyltransf…
420	Vss_25515_c0_g1_i1	3796	2.90	2.89	WRKY transcription factor WRKY24; Short=OsWRKY24	F:transcription regulatory region sequence-specific DNA binding; F:DNA-binding transcription factor activity; F:protein binding; C:nucleus; C:transcription regulator complex; P:regulation of transcription, DNA-templated; F:zinc ion binding; P:response to cold; P:response to water deprivation; P:pollen development; P:response to wounding; P:systemic acquired resistance; P:response to salt stress; …
421	Vss_20056_c1_g1_i1	1177	2.89	2.88	AT-hook motif nuclear-localized protein 20	C:histone deacetylase complex; C:chromatin; F:minor groove of adenine-thymine-rich DNA binding; F:DNA-binding transcription factor activity; C:transcription regulator complex; P:regulation of transcription, DNA-templated; P:photomorphogenesis; P:skotomorphogenesis; P:negative regulation of gibberellic acid mediated signaling pathway; P:pollen wall assembly; P:vegetative to reproductive phase tran…
422	Vss_29032_c0_g1_i6	1992	2.89	2.88	Zinc finger CCCH domain-containing protein 42; Short=AtC3H42	P:alternative mRNA splicing, via spliceosome; C:chromatin; F:transcription regulatory region sequence-specific DNA binding; F:single-stranded DNA binding; F:mRNA binding; F:copper ion binding; F:ATP binding; C:U2 snRNP; C:nucleolus; C:mitochondrion; C:peroxisome; C:cytosol; C:plasma membrane; P:mRNA export from nucleus; P:circadian rhythm; P:response to water deprivation; C:plasmodesma; C:chlorop…
423	Vss_31486_c3_g1_i3	1290	2.87	2.86	Increased DNA methylation 1; Histone H3 acetyltransferase IDM1; Protein ROS4; Repressor of silencing 4	F:DNA binding; F:DNA-binding transcription factor activity; F:histone acetyltransferase activity; F:protein binding; C:nucleus; P:chromatin organization; P:regulation of transcription, DNA-templated; P:defense response; P:signal transduction; P:multicellular organism development; F:N-acetyltransferase activity; C:plasmodesma; P:positive regulation of flower development; P:vegetative to reproducti…
424	Vss_25364_c3_g1_i2	377	2.86	2.85	E3 ubiquitin-protein ligase BRE1-like 2; Protein HISTONE MONOUBIQUITINATION 2; Short=AtHUB2; RING-type E3 ubiquitin transferase BRE1-like 2	F:ubiquitin-protein transferase activity; C:nucleus; P:chromatin organization; P:leaf morphogenesis; P:seed dormancy process; P:vegetative to reproductive phase transition of meristem; P:histone monoubiquitination; P:protein ubiquitination; F:transferase activity; P:histone H2B ubiquitination; F:protein homodimerization activity; P:innate immune response; F:metal ion binding
425	Vss_28445_c2_g1_i4	2426	2.83	2.82	Homeobox-leucine zipper protein HOX5; HD-ZIP protein HOX5; Homeodomain transcription factor HOX5; OsHox5	F:transcription regulatory region sequence-specific DNA binding; F:DNA-binding transcription factor activity, RNA polymerase II-specific; C:nucleus; P:regulation of transcription by RNA polymerase II; P:response to blue light; P:response to salt stress; P:leaf morphogenesis; P:negative regulation of translation; P:negative regulation of cell growth; F:protein homodimerization activity; P:positive…
426	Vss_27121_c0_g1_i2	1167	2.82	2.81	Homeobox-leucine zipper protein HOX21; HD-ZIP protein HOX21; Homeodomain transcription factor HOX21; OsHox21	F:transcription regulatory region sequence-specific DNA binding; F:DNA-binding transcription factor activity, RNA polymerase II-specific; C:nucleus; P:regulation of transcription by RNA polymerase II; P:response to water deprivation; P:response to blue light; P:response to salt stress; P:response to auxin; P:response to gibberellin; P:response to sucrose; P:negative regulation of abscisic acid-ac…
427	Vss_22417_c0_g1_i1	1207	2.79	2.78	Squamosa promoter-binding-like protein 3	F:transcription regulatory region sequence-specific DNA binding; F:DNA-binding transcription factor activity; F:protein binding; C:nucleus; C:transcription regulator complex; C:plasma membrane; P:regulation of transcription, DNA-templated; P:regulation of cell size; P:megasporogenesis; P:microsporogenesis; P:positive regulation of flower development; P:positive regulation of vernalization respons…
428	Vss_29422_c0_g2_i1	337	2.78	2.77	Nuclear transcription factor Y subunit A-6; Short=AtNF-YA-6	F:RNA polymerase II cis-regulatory region sequence-specific DNA binding; F:DNA-binding transcription factor activity; F:protein binding; C:nucleus; P:regulation of transcription, DNA-templated; P:somatic embryogenesis; C:CCAAT-binding factor complex; P:negative regulation of transcription, DNA-templated; P:regulation of timing of transition from vegetative to reproductive phase
429	Vss_18696_c0_g1_i1	1053	2.77	2.76	Dehydration-responsive element-binding protein 1E; Short=Protein DREB1E	F:transcription regulatory region sequence-specific DNA binding; P:defense response to insect; F:DNA-binding transcription factor activity; F:protein binding; C:nucleus; C:transcription regulator complex; P:regulation of transcription, DNA-templated; P:response to water deprivation; P:response to wounding; P:cold acclimation; P:response to salicylic acid; P:response to jasmonic acid; P:ethylene-a…
430	Vss_25394_c0_g1_i1	2681	2.75	2.75	Lysine-specific histone demethylase 1 homolog 2; Flavin-containing amine oxidase domain-containing protein 2; Protein LSD1-LIKE 2	F:binding; C:cytoplasm; P:polyamine catabolic process; P:regulation of timing of transition from vegetative to reproductive phase; P:obsolete oxidation-reduction process; F:thermospermine oxidase activity
431	Vss_30235_c0_g1_i4	3987	2.72	2.71	Probable UDP-N-acetylglucosamine--peptide N-acetylglucosaminyltransferase SPINDLY	F:protein binding; C:cytoplasm; P:protein O-linked glycosylation; P:response to stress; P:negative regulation of flower development; P:response to organic substance; P:vegetative to reproductive phase transition of meristem; P:regulation of cell cycle process; C:endomembrane system; C:membrane; P:cellular component organization; C:intracellular membrane-bounded organelle; P:cellular response to s…
432	Vss_30235_c0_g1_i7	3071	2.72	2.71	Probable UDP-N-acetylglucosamine--peptide N-acetylglucosaminyltransferase SPINDLY	F:protein binding; C:cytoplasm; P:protein O-linked glycosylation; P:negative regulation of flower development; P:vegetative to reproductive phase transition of meristem; C:endomembrane system; C:intracellular membrane-bounded organelle; P:regulation of cellular process; F:protein O-GlcNAc transferase activity
433	Vss_30138_c0_g1_i1	2785	2.71	2.70	Nuclear transcription factor Y subunit A-7; Short=AtNF-YA-7	F:RNA polymerase II cis-regulatory region sequence-specific DNA binding; F:DNA-binding transcription factor activity; F:protein binding; C:nucleus; P:regulation of transcription, DNA-templated; P:response to water deprivation; P:double fertilization forming a zygote and endosperm; P:abscisic acid-activated signaling pathway; P:blue light signaling pathway; P:somatic embryogenesis; C:CCAAT-binding…
434	Vss_30352_c0_g1_i3	3443	2.69	2.68	DNAJ protein JJJ1 homolog; Short=AtJJJ1	F:nucleic acid binding; F:protein binding; C:endoplasmic reticulum lumen; C:plasma membrane; F:zinc ion binding; C:chloroplast; P:phototropism; P:positive gravitropism; P:vegetative to reproductive phase transition of meristem; P:positive regulation by host of viral process; P:regulation of cellular process; P:response to very low light intensity stimulus; P:chaperone-mediated protein folding
435	Vss_17921_c0_g2_i1	362	2.64	2.63	Flowering-promoting factor 1-like protein 2; FPF1-like protein 2	F:protein binding; F:GTP binding; P:response to auxin; P:positive regulation of flower development; P:vegetative to reproductive phase transition of meristem; P:negative regulation of mitotic metaphase/anaphase transition; C:mitotic spindle; P:regulation of root development
436	Vss_30235_c0_g1_i2	3630	2.61	2.61	Probable UDP-N-acetylglucosamine--peptide N-acetylglucosaminyltransferase SPINDLY	F:protein binding; C:cytoplasm; P:protein O-linked glycosylation; P:regulation of mitotic cell cycle; P:response to hormone; P:negative regulation of flower development; P:vegetative to reproductive phase transition of meristem; C:endomembrane system; C:membrane; C:intracellular membrane-bounded organelle; P:root development; F:protein O-GlcNAc transferase activity
437	Vss_17641_c0_g1_i1	626	2.62	2.61	Transcription factor PCF2	F:RNA polymerase II cis-regulatory region sequence-specific DNA binding; F:DNA-binding transcription activator activity; F:protein binding; C:nucleus; P:regulation of cell size; P:anatomical structure morphogenesis; P:response to cytokinin; P:response to abscisic acid; P:response to gibberellin; P:regulation of seed germination; P:inflorescence development; P:auxin homeostasis; P:regulation of de…
438	Vss_25364_c3_g1_i5	1619	2.61	2.60	E3 ubiquitin-protein ligase BRE1-like 2; RING-type E3 ubiquitin transferase BRE1-like 2	F:ubiquitin-protein transferase activity; C:nucleus; P:leaf morphogenesis; P:seed dormancy process; P:vegetative to reproductive phase transition of meristem; P:histone monoubiquitination; P:histone H2B ubiquitination; F:protein homodimerization activity; P:innate immune response; P:regulation of cellular process
439	Vss_31432_c0_g1_i1	382	2.61	2.60	E3 ubiquitin-protein ligase RDUF2; RING and DUF1117 domain-containing protein 2; Short=AtRDUF2; RING-type E3 ubiquitin transferase RDUF2	P:double-strand break repair via homologous recombination; F:DNA binding; F:ubiquitin-protein transferase activity; F:protein binding; C:cell wall; C:nucleus; C:cytoplasm; C:vacuolar membrane; C:cytosol; C:plasma membrane; P:DNA repair; P:DNA recombination; P:ubiquitin-dependent protein catabolic process; P:response to osmotic stress; P:cellular response to DNA damage stimulus; F:zinc ion binding…
440	Vss_25143_c1_g1_i1	2140	2.60	2.59	Chaperone protein dnaJ 10; Short=AtDjC10; Short=AtJ10	F:nucleic acid binding; F:protein binding; C:endoplasmic reticulum lumen; P:protein folding; C:plastid; P:megagametogenesis; P:vegetative to reproductive phase transition of meristem; P:cell differentiation; P:organelle fusion; P:response to very low light intensity stimulus
441	Vss_22325_c1_g1_i2	2354	2.59	2.58	AP2-like ethylene-responsive transcription factor SMOS1; Protein REDUCED LEAF ANGLE 1; Protein SMALL ORGAN SIZE 1	P:telomere maintenance; F:transcription regulatory region sequence-specific DNA binding; F:DNA-binding transcription factor activity, RNA polymerase II-specific; C:nucleus; P:regulation of glycolytic process; P:response to water deprivation; P:response to salt stress; P:response to abscisic acid; P:response to sucrose; P:regulation of flower development; P:negative regulation of seed germination;…
442	Vss_30092_c1_g2_i4	1748	2.58	2.57	Zinc finger protein GAI-ASSOCIATED FACTOR 1; Protein indeterminate-domain 2	F:transcription regulatory region sequence-specific DNA binding; F:DNA-binding transcription factor activity; C:nucleus; C:transcription regulator complex; P:regulation of transcription, DNA-templated; P:asymmetric cell division; C:chloroplast; P:detection of gravity; P:positive regulation of gibberellic acid mediated signaling pathway; P:positive gravitropism; P:negative gravitropism; P:leaf mor…
443	Vss_25666_c2_g2_i1	888	2.54	2.53	Zinc finger protein WIP2; Protein NO TRANSMITTING TRACT; WIP-domain protein 2; Short=AtWIP2	F:transcription regulatory region sequence-specific DNA binding; P:cell fate determination; F:DNA-binding transcription factor activity; F:protein binding; C:nucleus; C:transcription regulator complex; P:regulation of transcription, DNA-templated; P:asymmetric cell division; P:flavonoid biosynthetic process; P:pollen tube growth; P:response to aluminum ion; P:regulation of meristem growth; P:phlo…
444	Vss_27121_c0_g1_i1	1974	2.52	2.51	Homeobox-leucine zipper protein HOX21; HD-ZIP protein HOX21; Homeodomain transcription factor HOX21; OsHox21	F:transcription regulatory region sequence-specific DNA binding; F:DNA-binding transcription factor activity, RNA polymerase II-specific; C:nucleus; P:regulation of transcription by RNA polymerase II; P:response to water deprivation; P:response to blue light; P:response to salt stress; P:response to auxin; P:response to gibberellin; P:response to sucrose; P:negative regulation of abscisic acid-ac…
445	Vss_22025_c0_g2_i1	1418	2.52	2.51	SNF1-related protein kinase catalytic subunit alpha KIN11; Short=AKIN11; AKIN alpha-1; Short=AKINalpha1; SNF1-related kinase 1.2; Short=SnRK1.2	P:response to hypoxia; F:protein serine/threonine kinase activity; F:ATP binding; C:nucleus; C:Golgi apparatus; C:cytosol; C:plasma membrane; P:starch metabolic process; P:fatty acid metabolic process; P:ion transport; P:response to oxidative stress; P:serine family amino acid metabolic process; P:response to pH; P:response to water deprivation; C:chloroplast; P:detection of nutrient; P:response …
446	Vss_29375_c2_g2_i1	914	2.42	2.42	Guanine nucleotide-binding protein subunit beta-like protein	P:microtubule cytoskeleton organization; C:chromatin; F:transcription coactivator activity; F:structural molecule activity; C:transcription factor TFIID complex; C:microtubule organizing center; C:cilium; P:RNA processing; P:intracellular protein transport; P:response to stress; P:embryo sac development; P:response to abiotic stimulus; P:response to abscisic acid; P:positive regulation of signal …
447	Vss_17735_c0_g1_i1	1211	2.39	2.38	Homeobox-leucine zipper protein HOX13; HD-ZIP protein HOX13; Homeodomain transcription factor HOX13; OsHox13	F:transcription regulatory region sequence-specific DNA binding; F:DNA-binding transcription factor activity, RNA polymerase II-specific; C:nucleus; P:response to water deprivation; P:response to blue light; P:response to salt stress; P:response to sucrose; P:negative regulation of abscisic acid-activated signaling pathway; P:negative regulation of translation; P:negative regulation of cell growt…
448	Vss_25976_c0_g1_i1	2048	2.38	2.37	Probable RNA-binding protein ARP1; ABA-regulated RNA-binding protein 1	F:double-stranded DNA binding; F:single-stranded DNA binding; F:copper ion binding; F:ATP binding; C:nucleolus; C:mitochondrion; C:cytosol; C:plasma membrane; P:RNA processing; P:cell death; C:plasmodesma; P:cold acclimation; P:ethylene biosynthetic process; P:response to abscisic acid; P:regulation of seed germination; P:leaf senescence; P:vegetative to reproductive phase transition of meristem;…
449	Vss_27476_c0_g1_i1	3279	2.33	2.32	AT-hook motif nuclear-localized protein 1	C:chromatin; F:minor groove of adenine-thymine-rich DNA binding; F:DNA-binding transcription factor activity; C:nucleoplasm; C:transcription regulator complex; C:nucleolus; C:mitochondrion; C:cytosol; P:regulation of transcription, DNA-templated; P:photomorphogenesis; P:xylem and phloem pattern formation; P:xylem development; P:pollen wall assembly; P:vegetative to reproductive phase transition o…
450	Vss_20570_c1_g1_i2	1723	2.32	2.31	Homeobox-leucine zipper protein HOX21; HD-ZIP protein HOX21; Homeodomain transcription factor HOX21; OsHox21	F:transcription regulatory region sequence-specific DNA binding; F:DNA-binding transcription factor activity, RNA polymerase II-specific; C:nucleus; P:regulation of transcription by RNA polymerase II; P:response to water deprivation; P:response to blue light; P:response to salt stress; P:response to auxin; P:response to gibberellin; P:response to sucrose; P:negative regulation of abscisic acid-ac…
451	Vss_29268_c2_g1_i1	3911	2.25	2.25	Probable helicase CHR10; Protein ALTERED SEED GERMINATION 3; Protein CHROMATIN REMODELING 10	C:chromatin; F:helicase activity; F:protein binding; F:ATP binding; C:nucleus; C:cytosol; P:defense response; P:cellular response to DNA damage stimulus; F:DNA-dependent ATPase activity; P:response to water deprivation; C:plasmodesma; P:megagametogenesis; P:response to salt stress; P:hormone-mediated signaling pathway; P:unidimensional cell growth; P:regulation of signal transduction; P:maintenan…
452	Vss_23882_c1_g1_i4	1558	2.19	2.19	Protein indeterminate-domain 14; Short=AtIDD14; Transcriptional regulator of starch metabolism IDD14	F:transcription regulatory region sequence-specific DNA binding; F:DNA-binding transcription factor activity; C:nucleus; C:transcription regulator complex; P:regulation of transcription, DNA-templated; P:asymmetric cell division; C:chloroplast; P:detection of gravity; P:positive regulation of gibberellic acid mediated signaling pathway; P:positive gravitropism; P:negative gravitropism; P:leaf mor…
453	Vss_30586_c1_g1_i9	617	2.20	2.19	Squamosa promoter-binding-like protein 15	F:transcription regulatory region sequence-specific DNA binding; F:DNA-binding transcription factor activity; F:protein binding; C:nucleus; C:transcription regulator complex; C:cytoplasm; C:plasma membrane; P:regulation of transcription, DNA-templated; P:regulation of cell size; P:positive regulation of flower development; P:positive regulation of vernalization response; P:vegetative to reproduct…
454	Vss_28167_c1_g3_i4	528	2.19	2.18	MADS-box protein SOC1; Agamous-like MADS-box protein AGL20; Protein SUPPRESSOR OF CONSTANS OVEREXPRESSION 1	F:transcription regulatory region sequence-specific DNA binding; F:DNA-binding transcription factor activity, RNA polymerase II-specific; C:nucleus; C:transcription regulator complex; C:cytoplasm; F:transcription factor binding; P:response to cold; P:response to gibberellin; P:positive regulation of flower development; P:maintenance of inflorescence meristem identity; P:stomatal lineage progressi…
455	Vss_29268_c2_g1_i3	2730	2.18	2.17	Probable helicase CHR10; Protein ALTERED SEED GERMINATION 3; Protein CHROMATIN REMODELING 10	C:nucleosome; F:DNA helicase activity; F:protein binding; C:replication fork; C:cytosol; P:DNA repair; P:DNA methylation-dependent heterochromatin assembly; P:regulation of gene expression by genetic imprinting; P:regulation of transcription by RNA polymerase II; P:DNA mediated transformation; P:response to water deprivation; C:plasmodesma; P:megagametogenesis; P:response to wounding; P:response …
456	Vss_29484_c0_g1_i2	1890	2.18	2.17	Probable serine/threonine-protein kinase SIS8; MAPKK kinase SIS8; Protein SUGAR INSENSITIVE 8	P:response to hypoxia; P:defense response to oomycetes; P:response to molecule of bacterial origin; F:MAP kinase kinase kinase activity; F:protein tyrosine kinase activity; F:ATP binding; C:nucleolus; C:early endosome; C:endoplasmic reticulum; C:endoplasmic reticulum membrane; C:trans-Golgi network; C:cytosol; C:plasma membrane; P:transmembrane receptor protein serine/threonine kinase signaling p…
457	Vss_27869_c0_g2_i3	849	2.15	2.14	Homeobox-leucine zipper protein HOX4; HD-ZIP protein HOX4; Homeodomain transcription factor HOX4; OsHox4	F:transcription regulatory region sequence-specific DNA binding; F:DNA-binding transcription factor activity, RNA polymerase II-specific; C:nucleus; P:regulation of transcription by RNA polymerase II; P:response to water deprivation; P:response to blue light; P:response to salt stress; P:response to auxin; P:response to gibberellin; P:response to sucrose; P:negative regulation of abscisic acid-ac…
458	Vss_28085_c0_g1_i4	2797	2.15	2.14	Transcription factor PCF2	F:RNA polymerase II cis-regulatory region sequence-specific DNA binding; F:DNA-binding transcription activator activity; F:protein binding; C:nucleus; P:regulation of cell size; P:anatomical structure morphogenesis; P:response to cytokinin; P:response to abscisic acid; P:response to gibberellin; P:regulation of seed germination; P:inflorescence development; P:auxin homeostasis; P:regulation of de…
459	Vss_19416_c0_g2_i1	1842	2.14	2.13	RCC1 domain-containing protein RUG3, mitochondrial; RCC1/UVR8/GEF-like protein 3, mitochondrial; Flags: Precursor	F:protein binding; C:mitochondrion; P:RNA splicing; P:negative regulation of abscisic acid-activated signaling pathway; P:vegetative to reproductive phase transition of meristem; P:mitochondrial respiratory chain complex I assembly; P:response to methyl methanesulfonate; P:regulation of response to DNA damage stimulus
460	Vss_21815_c0_g1_i2	1120	2.10	2.09	Coatomer subunit alpha-1; Alpha-coat protein 1; Short=Alpha-COP 1	C:chromatin; P:immune system process; F:chromatin binding; F:protein binding; C:spliceosomal complex; C:cytoplasm; P:regulation of transcription, DNA-templated; P:mRNA processing; P:transport; P:signal transduction; P:response to carbohydrate; P:fruit development; C:microtubule cytoskeleton; C:membrane; P:cell differentiation; F:histone methyltransferase activity (H3-K4 specific); C:Set1C/COMPASS…
461	Vss_31486_c1_g1_i3	843	2.09	2.09	Homeobox-DDT domain protein RLT1; Protein HOMEOBOX-1; Protein RINGLET 1	F:DNA binding; F:DNA-binding transcription factor activity; F:protein binding; C:nucleus; C:transcription regulator complex; P:regulation of transcription, DNA-templated; P:flower development; P:vegetative to reproductive phase transition of meristem; P:negative regulation of transcription, DNA-templated; P:regulation of timing of transition from vegetative to reproductive phase
462	Vss_24635_c2_g1_i2	1369	2.06	2.05	Ethylene-responsive transcription factor ERF003	F:transcription regulatory region sequence-specific DNA binding; F:DNA-binding transcription factor activity; F:protein binding; C:nucleus; C:transcription regulator complex; C:plasma membrane; P:regulation of transcription, DNA-templated; P:defense response; P:response to cold; P:response to water deprivation; P:response to wounding; P:response to salt stress; P:chloroplast organization; P:respo…
463	Vss_22035_c1_g2_i1	1068	2.05	2.05	Zinc finger protein 6	F:transcription regulatory region sequence-specific DNA binding; F:DNA-binding transcription factor activity; F:protein binding; C:nucleus; C:transcription regulator complex; P:regulation of transcription, DNA-templated; P:regulation of transcription, DNA-templated; P:response to cold; P:photomorphogenesis; P:cytokinin-activated signaling pathway; P:gibberellic acid mediated signaling pathway; P:…
464	Vss_18073_c0_g1_i1	571	2.01	2.00	Receptor-like protein 55; Short=AtRLP55; Protein SUPPRESSOR OF NPR1-1, CONSTITUTIVE 3; Flags: Precursor	P:regulation of cell growth; F:protein serine/threonine kinase activity; C:nucleus; C:transcription regulator complex; C:mitochondrion; C:endosome; C:plasma membrane; P:receptor-mediated endocytosis; F:transcription factor binding; P:serine family amino acid metabolic process; P:embryo sac development; P:microsporogenesis; P:plant-type cell wall organization; P:induced systemic resistance; P:dete…
465	Vss_20056_c0_g1_i1	894	1.99	1.98	AT-hook motif nuclear-localized protein 24	C:histone deacetylase complex; C:chromatin; F:minor groove of adenine-thymine-rich DNA binding; F:double-stranded DNA binding; F:DNA-binding transcription factor activity; C:transcription regulator complex; P:regulation of transcription, DNA-templated; P:photomorphogenesis; P:skotomorphogenesis; P:negative regulation of gibberellic acid mediated signaling pathway; P:leaf senescence; P:pollen wall…
466	Vss_25630_c0_g1_i1	2499	1.94	1.94	Cyclic dof factor 2; Dof zinc finger protein DOF5.2; Short=AtDOF5.2	P:negative regulation of transcription by RNA polymerase II; F:RNA polymerase II cis-regulatory region sequence-specific DNA binding; F:DNA-binding transcription repressor activity, RNA polymerase II-specific; P:vasculature development; F:protein binding; C:nucleolus; F:zinc ion binding; P:response to wounding; P:response to insect; P:chloroplast organization; P:response to jasmonic acid; P:flowe…
467	Vss_16319_c0_g1_i1	376	1.94	1.94	Laccase-12; Benzenediol:oxygen oxidoreductase 12; Diphenol oxidase 12; Urishiol oxidase 12; Flags: Precursor	P:lignin biosynthetic process; P:vegetative to reproductive phase transition of meristem; F:oxidoreductase activity; P:response to copper ion; P:obsolete oxidation-reduction process
468	Vss_22025_c1_g1_i1	1089	1.93	1.93	SNF1-related protein kinase catalytic subunit alpha KIN11; Short=AKIN11; AKIN alpha-1; Short=AKINalpha1; SNF1-related kinase 1.2; Short=SnRK1.2	P:response to hypoxia; F:protein serine/threonine kinase activity; F:ATP binding; C:nucleus; C:Golgi apparatus; C:cytosol; C:plasma membrane; P:starch metabolic process; P:fatty acid metabolic process; P:response to oxidative stress; P:serine family amino acid metabolic process; C:chloroplast; P:detection of nutrient; P:response to herbicide; P:response to salt stress; C:plant-type vacuole membra…
469	Vss_25380_c0_g1_i1	2103	1.91	1.90	Homeobox-leucine zipper protein HOX4; HD-ZIP protein HOX4; Homeodomain transcription factor HOX4; OsHox4	F:transcription regulatory region sequence-specific DNA binding; F:DNA-binding transcription factor activity, RNA polymerase II-specific; C:nucleus; P:response to water deprivation; P:response to blue light; P:response to salt stress; P:response to gibberellin; P:response to sucrose; P:negative regulation of abscisic acid-activated signaling pathway; P:lateral root formation; P:negative regulatio…
470	Vss_22797_c0_g1_i4	349	1.90	1.89	Mediator of RNA polymerase II transcription subunit 18	F:transcription coregulator activity; F:protein binding; P:regulation of transcription, DNA-templated; P:regulation of transcription by RNA polymerase II; P:termination of RNA polymerase II transcription; P:response to ethylene; P:response to abscisic acid; P:hormone-mediated signaling pathway; P:regulation of vernalization response; C:mediator complex; P:regulation of DNA-templated transcription…
471	Vss_19132_c1_g1_i1	585	1.90	1.89	Probable WRKY transcription factor 45; AT.I.24-4; WRKY DNA-binding protein 45	P:negative regulation of transcription by RNA polymerase II; F:RNA polymerase II cis-regulatory region sequence-specific DNA binding; F:DNA-binding transcription factor activity; C:nucleus; C:transcription regulator complex; P:regulation of transcription, DNA-templated; P:phosphate ion transport; F:transcription factor binding; P:response to water deprivation; P:pollen development; P:response to …
472	Vss_23882_c1_g1_i6	1587	1.87	1.87	Protein indeterminate-domain 14; Short=AtIDD14; Transcriptional regulator of starch metabolism IDD14	F:transcription regulatory region sequence-specific DNA binding; F:DNA-binding transcription factor activity; C:nucleus; C:transcription regulator complex; P:regulation of transcription, DNA-templated; P:asymmetric cell division; C:chloroplast; P:detection of gravity; P:positive regulation of gibberellic acid mediated signaling pathway; P:positive gravitropism; P:negative gravitropism; P:leaf mor…
473	Vss_22310_c0_g1_i1	485	1.86	1.85	Probable alkaline/neutral invertase B; Short=A/N-INVB	F:sucrose alpha-glucosidase activity; F:protein binding; C:nucleus; C:mitochondrion; C:cytosol; C:plasma membrane; P:starch metabolic process; P:sucrose catabolic process; P:cellular amino acid metabolic process; P:circadian rhythm; C:chloroplast; P:pollen development; P:regulation of seed germination; P:lateral root formation; C:glucosidase II complex; F:glycopeptide alpha-N-acetylgalactosaminid…
474	Vss_23586_c0_g1_i1	696	1.86	1.85	Probable RNA-binding protein ARP1; ABA-regulated RNA-binding protein 1	P:alternative mRNA splicing, via spliceosome; F:double-stranded DNA binding; F:single-stranded DNA binding; F:single-stranded RNA binding; C:spliceosomal complex; C:nucleolus; C:mitochondrion; C:endosome; C:peroxisome; C:Golgi apparatus; C:cytosol; P:mRNA export from nucleus; P:defense response; P:circadian rhythm; P:cell death; P:response to cold; C:plasmodesma; C:chloroplast; P:ethylene biosynt…
475	Vss_18883_c0_g1_i1	1238	1.83	1.83	Lysine-specific histone demethylase 1 homolog 2; Flavin-containing amine oxidase domain-containing protein 2; Protein LSD1-LIKE 2	F:protein binding; C:nucleus; C:cytoplasm; P:polyamine catabolic process; P:histone deacetylation; P:negative regulation of transcription, DNA-templated; P:root development; P:regulation of timing of transition from vegetative to reproductive phase; P:histone H3-K4 methylation; P:obsolete oxidation-reduction process; F:thermospermine oxidase activity
476	Vss_20611_c2_g1_i1	1917	1.82	1.82	Nuclear transcription factor Y subunit A-7; Short=AtNF-YA-7	F:RNA polymerase II cis-regulatory region sequence-specific DNA binding; F:DNA-binding transcription factor activity; F:protein binding; C:nucleus; P:regulation of transcription, DNA-templated; P:response to water deprivation; P:double fertilization forming a zygote and endosperm; P:abscisic acid-activated signaling pathway; P:blue light signaling pathway; P:somatic embryogenesis; C:CCAAT-binding…
477	Vss_30092_c1_g2_i3	1434	1.82	1.82	Zinc finger protein GAI-ASSOCIATED FACTOR 1; Protein indeterminate-domain 2	F:transcription regulatory region sequence-specific DNA binding; F:DNA-binding transcription factor activity; C:nucleus; C:transcription regulator complex; P:regulation of transcription, DNA-templated; P:asymmetric cell division; C:chloroplast; P:detection of gravity; P:positive regulation of gibberellic acid mediated signaling pathway; P:positive gravitropism; P:negative gravitropism; P:leaf mor…
478	Vss_30779_c0_g1_i1	380	1.80	1.80	Laccase-12; Benzenediol:oxygen oxidoreductase 12; Diphenol oxidase 12; Urishiol oxidase 12; Flags: Precursor	F:copper ion binding; P:phenylpropanoid biosynthetic process; P:lignin metabolic process; P:vegetative to reproductive phase transition of meristem; F:oxidoreductase activity; P:response to copper ion; P:obsolete oxidation-reduction process
479	Vss_17140_c3_g1_i1	524	1.74	1.73	Ethylene-responsive transcription factor RAP2-6; Protein RELATED TO APETALA2 6	F:transcription regulatory region sequence-specific DNA binding; F:DNA-binding transcription factor activity; F:protein binding; C:transcription regulator complex; C:cytoplasm; C:plasma membrane; P:regulation of transcription, DNA-templated; P:cell death; P:response to water deprivation; P:response to wounding; P:response to nematode; P:response to salt stress; P:chloroplast organization; P:respo…
480	Vss_22726_c4_g1_i2	1502	1.72	1.71	Peroxidase 21; Short=Atperox P21; ATP2a/ATP2b; PRXR5; Flags: Precursor	F:peroxidase activity; C:cytosol; P:obsolete peroxidase reaction; P:response to oxidative stress; C:plant-type cell wall; C:plasmodesma; P:lignin biosynthetic process; P:vegetative to reproductive phase transition of meristem; F:heme binding; P:hydrogen peroxide catabolic process; C:intracellular membrane-bounded organelle; P:defense response to fungus; P:obsolete oxidation-reduction process; P:c…
481	Vss_7327_c0_g1_i1	412	1.71	1.71	FT-interacting protein 1; Short=OsFTIP1	F:protein binding; C:endoplasmic reticulum membrane; C:plasmodesmatal endoplasmic reticulum; P:anther dehiscence; P:positive regulation of flower development; P:negative regulation of auxin mediated signaling pathway; P:cellular protein localization; P:positive regulation of long-day photoperiodism, flowering
482	Vss_24635_c2_g1_i1	1348	1.70	1.69	Ethylene-responsive transcription factor ERF003	F:transcription regulatory region sequence-specific DNA binding; F:DNA-binding transcription factor activity; F:protein binding; C:nucleus; C:transcription regulator complex; C:plasma membrane; P:regulation of transcription, DNA-templated; P:defense response; P:response to cold; P:response to water deprivation; P:response to wounding; P:response to salt stress; P:chloroplast organization; P:respo…
483	Vss_6667_c0_g1_i1	851	1.69	1.68	MADS-box transcription factor 1; OsMADS1; Protein LEAFY HULL STERILE 1; Protein SEPALLATA-like	F:RNA polymerase II transcription regulatory region sequence-specific DNA binding; F:DNA-binding transcription factor activity, RNA polymerase II-specific; P:cell fate specification; C:nucleus; C:transcription regulator complex; F:transcription factor binding; P:embryo sac development; P:specification of carpel identity; P:floral meristem determinacy; P:positive regulation of transcription, DNA-t…
484	Vss_17921_c0_g1_i1	595	1.65	1.64	Flowering-promoting factor 1-like protein 2; FPF1-like protein 2	F:protein binding; F:GTP binding; P:response to auxin; P:positive regulation of flower development; P:vegetative to reproductive phase transition of meristem; P:negative regulation of mitotic metaphase/anaphase transition; C:mitotic spindle; P:regulation of root development
485	Vss_30469_c0_g1_i7	2426	1.65	1.64	Salt tolerance receptor-like cytoplasmic kinase 1; Receptor-like cytoplasmic kinase 154; Short=OsRLCK154	P:MAPK cascade; P:response to hypoxia; P:defense response to oomycetes; P:response to molecule of bacterial origin; F:MAP kinase kinase kinase activity; F:protein serine/threonine/tyrosine kinase activity; F:protein tyrosine kinase activity; F:ATP binding; C:nucleolus; C:early endosome; C:vacuole; C:endoplasmic reticulum; C:endoplasmic reticulum membrane; C:trans-Golgi network; C:cytosol; P:trans…
486	Vss_22119_c0_g1_i1	1832	1.63	1.63	AP2-like ethylene-responsive transcription factor PLT2; Protein AINTEGUMENTA-LIKE 4; Protein PLETHORA 2	P:telomere maintenance; F:transcription regulatory region sequence-specific DNA binding; F:DNA-binding transcription factor activity, RNA polymerase II-specific; C:nucleus; P:regulation of glycolytic process; P:response to water deprivation; P:response to salt stress; P:response to abscisic acid; P:response to sucrose; P:regulation of flower development; P:negative regulation of seed germination;…
487	Vss_19690_c1_g1_i1	2279	1.58	1.58	Serine/threonine-protein kinase STY46; Serine/threonine/tyrosine-protein kinase 46	P:response to hypoxia; P:defense response to oomycetes; F:MAP kinase kinase kinase activity; F:protein serine/threonine/tyrosine kinase activity; F:protein tyrosine kinase activity; F:protein binding; F:ATP binding; C:nucleolus; C:early endosome; C:endoplasmic reticulum; C:endoplasmic reticulum membrane; C:trans-Golgi network; C:cytosol; C:plasma membrane; P:transmembrane receptor protein serine/…
