# Supplementary material for: De Novo Sporophyte Transcriptome Assembly and Functional Annotation in the Endangered Fern Species Vandenboschia speciosa (Willd.) G. Kunkel
Source: Genes (Basel). 2021 Jun 30;12(7):1017. doi: 10.3390/genes12071017 (PMC8304985; doi:10.3390/genes12071017)
Supplement: Supplementary file 1 [file genes-12-01017-s001.zip › genes-1262071-supplementary/Supplementary files/Table S3.xlsx]

## Sheet: Worksheet
	SeqName	Length	TPM	FPKM	Description	GO Names
1	Vss_18384_c0_g1_i1	1167	9220.64	9192.71	Antimicrobial peptide 1; 10.6 kDa protein; PMAP1; Flags: Precursor	P:defense response; P:biological process involved in interspecies interaction between organisms; P:negative regulation of growth; C:cellular anatomical entity
2	Vss_18715_c0_g1_i1	1336	1702.42	1697.27	Glycine-rich RNA-binding protein 2	P:alternative mRNA splicing, via spliceosome; C:chromatin; F:double-stranded DNA binding; F:single-stranded DNA binding; F:mRNA binding; F:copper ion binding; F:protein binding; F:ATP binding; C:cell wall; C:nucleolus; C:mitochondrion; C:peroxisome; C:Golgi apparatus; C:cytosol; C:plasma membrane; P:mRNA export from nucleus; P:circadian rhythm; P:response to water deprivation; C:plasmodesma; C:ch…
3	Vss_22767_c0_g1_i1	1697	1470.11	1465.66	BURP domain-containing protein 12; Short=OsBURP12; Flags: Precursor	C:extracellular region; C:endosome; P:multicellular organism development; C:Golgi apparatus subcompartment
4	Vss_20735_c1_g1_i2	421	1401.95	1397.71	Copper transport protein CCH; Copper chaperone CCH	C:cell wall; C:nucleus; C:cytosol; C:plasma membrane; P:copper ion transport; P:cellular copper ion homeostasis; C:plasmodesma; C:chloroplast; P:flower development; P:root morphogenesis; P:phloem transport; P:heat acclimation; F:copper chaperone activity; F:protein domain specific binding; F:lead ion binding; F:cadmium ion binding; P:cadmium ion homeostasis; P:sodium ion homeostasis; P:detoxifica…
5	Vss_24673_c3_g1_i1	764	1369.61	1365.46	Xyloglucan endotransglucosylase/hydrolase 2; Brassinosteroid-regulated protein BRU1; Flags: Precursor	C:extracellular region; C:Golgi apparatus; C:plasma membrane; P:response to heat; P:response to cold; P:response to water deprivation; C:plant-type cell wall; P:response to mechanical stimulus; P:response to brassinosteroid; P:plant-type cell wall loosening; P:plant-type cell wall biogenesis; P:response to far red light; P:xyloglucan metabolic process; F:xyloglucan:xyloglucosyl transferase activi…
6	Vss_18145_c0_g1_i1	4320	1081.06	1077.79	Seed linoleate 9S-lipoxygenase-3; Lipoxygenase-3	F:protein binding; C:cytoplasm; P:fatty acid metabolic process; P:pollen development; P:response to wounding; P:response to bacterium; P:response to fungus; P:response to high light intensity; P:response to jasmonic acid; P:anther dehiscence; P:response to ozone; F:linoleate 13S-lipoxygenase activity; P:lipid oxidation; F:metal ion binding; P:stamen filament development
7	Vss_22321_c2_g2_i1	968	1074.92	1071.67	Endochitinase; Flags: Precursor	F:chitinase activity; C:vacuolar membrane; C:Golgi apparatus; C:cytosol; P:chitin catabolic process; F:chitin binding; P:response to heat; P:response to water deprivation; P:response to salt stress; P:response to cytokinin; P:multidimensional cell growth; P:root epidermal cell differentiation; P:response to nitrate; P:regulation of salicylic acid metabolic process; P:cell wall macromolecule catab…
8	Vss_24747_c0_g1_i1	754	885.78	883.1	Calreticulin; Flags: Precursor	F:calcium ion binding; C:mitochondrion; C:vacuolar membrane; C:endoplasmic reticulum lumen; C:endoplasmic reticulum membrane; C:Golgi apparatus; C:cytosol; P:protein folding; P:response to oxidative stress; P:multicellular organism development; C:plasmodesma; P:plant-type hypersensitive response; F:carbohydrate binding; P:endoplasmic reticulum unfolded protein response; P:defense response to bact…
9	Vss_20089_c0_g1_i2	1262	876.95	874.29	Protodermal factor 1; Flags: Precursor	C:extracellular region
10	Vss_20331_c0_g1_i1	890	870.13	867.49	Histone H3.2	C:chromosome, centromeric region; C:nucleosome; F:DNA binding; P:rRNA transcription; P:double fertilization forming a zygote and endosperm; C:chromocenter; C:rDNA protrusion; P:centromere complex assembly; F:protein heterodimerization activity; P:pollen sperm cell differentiation; C:generative cell nucleus; P:cell division; P:meiotic chromosome separation
11	Vss_22321_c2_g1_i1	299	866.03	863.4	Chitinase-like protein 1; Short=AtCTL1; Protein ANION ALTERED ROOT MORPHOLOGY; Protein ECTOPIC DEPOSITION OF LIGNIN IN PITH 1; Protein ECTOPIC ROOT HAIR 2; Protein POM-POM1; Protein SENSITIVE TO HOT TEMPERATURES 2; Flags: Precursor	F:chitinase activity; C:extracellular region; C:Golgi apparatus; P:carbohydrate metabolic process; P:chitin catabolic process; P:multicellular organism development; P:response to heat; P:response to water deprivation; P:response to salt stress; P:response to cytokinin; P:multidimensional cell growth; P:ethylene-activated signaling pathway; P:root epidermal cell differentiation; P:response to nitr…
12	Vss_24807_c0_g1_i1	2013	848.79	846.22	Adenosylhomocysteinase; Short=AdoHcyase; S-adenosyl-L-homocysteine hydrolase	F:adenosylhomocysteinase activity; C:vacuole; C:cytosol; C:plasma membrane; P:methionine metabolic process; P:one-carbon metabolic process; P:embryo development ending in seed dormancy; P:S-adenosylmethionine cycle
13	Vss_24306_c0_g3_i7	1086	836.24	833.71	Nectarin-1; Superoxide dismutase [Mn]; Flags: Precursor	C:extracellular region; C:nucleus; P:metabolic process; P:response to cold; C:plant-type cell wall; C:plasmodesma; P:plasmodesmata-mediated intercellular transport; F:oxidoreductase activity; F:manganese ion binding; P:regulation of root development
14	Vss_25608_c0_g3_i1	2162	798.17	795.75	Inositol-3-phosphate synthase; Short=MIP synthase; Myo-inositol 1-phosphate synthase; Short=IPS; Short=MI-1-P synthase	F:inositol-3-phosphate synthase activity; F:protein binding; C:nucleus; C:cytoplasm; P:inositol biosynthetic process; P:phosphatidylserine biosynthetic process; P:response to auxin; P:embryo development ending in seed dormancy; P:myo-inositol hexakisphosphate biosynthetic process; P:cellular response to phosphate starvation; P:streptomycin biosynthetic process; P:defense response to bacterium; P:…
15	Vss_20988_c1_g1_i2	1950	788.05	785.66	Abscisic stress-ripening protein 5; OsAsr1	C:nucleus; C:cytoplasm; P:regulation of transcription, DNA-templated; P:response to oxidative stress; F:zinc ion binding; P:response to water deprivation; P:response to zinc ion; P:response to aluminum ion; C:protein-containing complex; F:identical protein binding; F:sequence-specific DNA binding
16	Vss_20822_c2_g3_i5	1073	767.99	765.66	Abscisic stress-ripening protein 1	F:protein binding; C:nucleus; F:zinc ion binding; P:response to water deprivation; P:response to zinc ion; C:protein-containing complex; F:identical protein binding
17	Vss_21694_c2_g2_i1	875	763.25	760.94	ADP-ribosylation factor 1	F:protein binding; F:GTP binding; C:early endosome; C:vacuolar membrane; C:Golgi stack; C:cytosol; C:plasma membrane; P:protein ADP-ribosylation; P:intracellular protein transport; P:embryo sac cellularization; P:embryo development ending in seed dormancy; P:endosperm development; C:microtubule cytoskeleton; F:phospholipase activator activity; P:vesicle-mediated transport; P:regulation of organel…
18	Vss_24916_c0_g1_i2	1676	683.81	681.74	Cysteine protease XCP1; Xylem cysteine peptidase 1; Short=AtXCP1; Flags: Precursor	C:plant-type vacuole; F:cysteine-type endopeptidase activity; F:protein binding; C:nucleus; C:endoplasmic reticulum; C:cytosol; P:proteolysis; C:plant-type cell wall; P:pollen development; P:plant-type hypersensitive response; P:programmed cell death involved in cell development; P:defense response to bacterium; P:anther wall tapetum development; P:defense response to fungus
19	Vss_24709_c0_g1_i1	563	682.44	680.38	Fructose-bisphosphate aldolase, cytoplasmic isozyme	P:response to hypoxia; F:fructose-bisphosphate aldolase activity; F:copper ion binding; C:mitochondrion; C:plasma membrane; P:sucrose biosynthetic process; P:fructose metabolic process; P:mannose metabolic process; P:inositol metabolic process; P:gluconeogenesis; P:glycolytic process; P:pentose-phosphate shunt; P:response to oxidative stress; C:plasmodesma; C:chloroplast thylakoid; P:response to …
20	Vss_24747_c0_g2_i1	796	671.05	669.01	Calreticulin; Flags: Precursor	F:calcium ion binding; C:mitochondrion; C:vacuolar membrane; C:endoplasmic reticulum lumen; C:endoplasmic reticulum membrane; C:Golgi apparatus; C:cytosol; C:plasma membrane; P:protein folding; P:response to oxidative stress; P:multicellular organism development; C:plant-type cell wall; C:plasmodesma; C:chloroplast; P:plant-type hypersensitive response; F:carbohydrate binding; P:endoplasmic retic…
21	Vss_18804_c0_g1_i2	1064	655.42	653.43	60S ribosomal protein L27a-3	F:structural constituent of ribosome; C:nucleolus; P:translation; C:plasmodesma; P:flower development; P:inflorescence development; C:cytosolic large ribosomal subunit; P:ribosome biogenesis; C:polysomal ribosome
22	Vss_26497_c0_g1_i1	1577	635.26	633.34	L-ascorbate peroxidase 1, cytosolic; Short=AP; Short=AtAPx01	P:response to reactive oxygen species; F:protein binding; C:Golgi apparatus; C:cytosol; C:plasma membrane; P:obsolete peroxidase reaction; C:plasmodesma; C:chloroplast; C:thylakoid; P:embryo development ending in seed dormancy; P:lignin biosynthetic process; C:integral component of membrane; F:L-ascorbate peroxidase activity; P:L-ascorbic acid metabolic process; F:heme binding; P:cellular respons…
23	Vss_24673_c4_g1_i1	2026	617.34	615.47	Probable xyloglucan endotransglucosylase/hydrolase protein B; VaXTH2; Flags: Precursor	C:Golgi apparatus; P:response to heat; P:response to cold; C:plant-type cell wall; C:plasmodesma; P:response to mechanical stimulus; P:response to low light intensity stimulus; P:plant-type cell wall organization; P:response to auxin; P:response to brassinosteroid; P:unidimensional cell growth; P:response to far red light; P:xyloglucan metabolic process; F:xyloglucan:xyloglucosyl transferase acti…
24	Vss_23487_c0_g1_i1	2109	604.42	602.59	Aquaporin TIP1-3; Gamma-tonoplast intrinsic protein 3; Short=Gamma-TIP3; Tonoplast intrinsic protein 1-3; Short=AtTIP1;3	F:mRNA binding; C:endoplasmic reticulum; C:Golgi apparatus; C:plasma membrane; P:water transport; P:autophagy; P:vacuole organization; C:plant-type cell wall; C:plasmodesma; P:unidimensional cell growth; C:chloroplast envelope; F:methylammonium transmembrane transporter activity; F:urea transmembrane transporter activity; F:water channel activity; F:channel activity; P:urea transport; P:methylamm…
25	Vss_24709_c0_g2_i2	1237	591.76	589.97	Fructose-bisphosphate aldolase, cytoplasmic isozyme	F:fructose-bisphosphate aldolase activity; F:copper ion binding; C:mitochondrion; C:plasma membrane; P:sucrose biosynthetic process; P:fructose metabolic process; P:mannose metabolic process; P:inositol metabolic process; P:gluconeogenesis; P:glycolytic process; P:pentose-phosphate shunt; P:response to oxidative stress; C:plasmodesma; C:chloroplast thylakoid; P:response to abscisic acid; C:plasto…
26	Vss_19940_c0_g2_i1	549	586.15	584.38	Eukaryotic translation initiation factor 5A-1; Short=eIF-5A-1; eIF-4D	F:translation initiation factor activity; F:translation elongation factor activity; C:ribosome; P:regulation of translational initiation; P:xylem development; F:ribosome binding; P:positive regulation of translational elongation; P:positive regulation of translational termination
27	Vss_21101_c0_g1_i2	1319	557.28	555.59	Probable glutathione S-transferase parC; Auxin-regulated protein parC	F:glutathione transferase activity; F:protein binding; C:vacuolar membrane; C:cytosol; C:plasma membrane; P:glutathione metabolic process; P:obsolete glutathione conjugation reaction; P:response to oxidative stress; P:toxin catabolic process; P:response to cold; C:chloroplast stroma; P:response to herbicide; P:response to salt stress; P:de-etiolation; P:cellular response to water deprivation; F:g…
28	Vss_19032_c1_g1_i1	1168	543.56	541.91	Gibberellin-regulated protein 14; GAST1 protein homolog 14; Flags: Precursor	F:protein binding; C:cytoplasm; C:plasma membrane; C:plant-type cell wall; P:response to salt stress; P:response to abscisic acid; P:response to gibberellin; P:response to brassinosteroid; P:response to hexose; P:unidimensional cell growth; P:regulation of reactive oxygen species metabolic process
29	Vss_20331_c0_g1_i2	994	529.94	528.33	Histone H3.2	C:chromosome, centromeric region; C:nucleosome; F:DNA binding; P:rRNA transcription; P:double fertilization forming a zygote and endosperm; C:chromocenter; C:rDNA protrusion; P:centromere complex assembly; F:protein heterodimerization activity; P:pollen sperm cell differentiation; C:generative cell nucleus; P:cell division; P:meiotic chromosome separation
30	Vss_20822_c2_g3_i7	879	517.54	515.97	Abscisic stress-ripening protein 2	F:protein binding; C:nucleus; F:zinc ion binding; P:response to water deprivation; P:response to zinc ion; C:protein-containing complex; F:identical protein binding
31	Vss_19940_c0_g3_i1	678	512.19	510.64	Eukaryotic translation initiation factor 5A; Short=eIF-5A	F:translation initiation factor activity; F:translation elongation factor activity; C:ribosome; P:regulation of translational initiation; P:xylem development; F:ribosome binding; P:positive regulation of translational elongation; P:positive regulation of translational termination
32	Vss_22648_c0_g1_i1	2209	509.82	508.28	ADP,ATP carrier protein 1, mitochondrial; ADP/ATP translocase 1; Adenine nucleotide translocator 1; Short=ANT 1; Flags: Precursor	F:ATP:ADP antiporter activity; F:copper ion binding; F:protein binding; C:cell wall; C:nucleolus; C:mitochondrial inner membrane; C:vacuolar membrane; C:endoplasmic reticulum; C:endoplasmic reticulum membrane; C:Golgi apparatus; C:plasma membrane; P:response to cold; P:response to salt stress; C:chloroplast envelope; C:integral component of membrane; P:seed development; P:root development; P:anth…
33	Vss_21272_c0_g1_i1	1880	505.22	503.69	Probable pectinesterase 15; Short=PE 15; Pectin methylesterase 15; Short=AtPME15; Flags: Precursor	F:protein binding; P:starch metabolic process; P:sucrose metabolic process; C:plant-type cell wall; P:pollen tube growth; P:mucilage metabolic process; C:membrane; F:pectinesterase activity; P:cell wall modification; P:pectin catabolic process; P:defense response to Gram-negative bacterium; C:pollen tube
34	Vss_21618_c0_g1_i1	1395	463.78	462.37	Expansin-A4; Alpha-expansin-4; OsEXP4; OsEXPA4; OsaEXPa1.22; Flags: Precursor	C:extracellular region; C:cytosol; P:syncytium formation; C:plant-type cell wall; C:plasmodesma; P:response to gibberellin; P:unidimensional cell growth; P:plant-type cell wall loosening; P:response to red light; P:lateral root formation; C:membrane; P:primary root development
35	Vss_20747_c0_g1_i1	1196	463.42	462.01	60S ribosomal protein L18a	F:mRNA binding; F:structural constituent of ribosome; C:nucleus; C:vacuolar membrane; C:plasma membrane; P:translation; C:plasmodesma; P:embryo development ending in seed dormancy; P:pollen tube growth; C:cytosolic large ribosomal subunit; P:ribosome biogenesis; C:polysomal ribosome
36	Vss_22815_c0_g1_i2	2039	448.04	446.68	Mannose-6-phosphate isomerase 1; Phosphohexomutase 1; Phosphomannose isomerase 1; Short=PMI1; Protein MATERNAL EFFECT EMBRYO ARREST 31	P:cell wall mannoprotein biosynthetic process; F:mannose-6-phosphate isomerase activity; C:cytosol; P:fructose metabolic process; P:mannose metabolic process; P:protein glycosylation; F:zinc ion binding; P:GDP-mannose biosynthetic process; P:response to absence of light; P:response to sucrose; P:embryo development ending in seed dormancy; P:response to zinc ion; P:L-ascorbic acid biosynthetic pro…
37	Vss_26979_c0_g1_i1	2140	437.88	436.55	B2 protein
38	Vss_22321_c2_g1_i2	372	427.93	426.64	Chitinase-like protein 1; Short=AtCTL1; Protein ANION ALTERED ROOT MORPHOLOGY; Protein ECTOPIC DEPOSITION OF LIGNIN IN PITH 1; Protein ECTOPIC ROOT HAIR 2; Protein POM-POM1; Protein SENSITIVE TO HOT TEMPERATURES 2; Flags: Precursor	F:chitinase activity; C:extracellular region; C:Golgi apparatus; P:carbohydrate metabolic process; P:chitin catabolic process; P:multicellular organism development; P:response to heat; P:response to water deprivation; P:response to salt stress; P:response to cytokinin; P:multidimensional cell growth; P:ethylene-activated signaling pathway; P:root epidermal cell differentiation; P:response to nitr…
39	Vss_20771_c0_g1_i1	1498	425.4	424.11	Translationally-controlled tumor protein homolog; Short=TCTP	P:regulation of cell growth; F:calcium ion binding; C:nucleus; C:vacuolar membrane; C:Golgi apparatus; C:cytosol; C:plasma membrane; P:regulation of mitotic cell cycle; F:microtubule binding; P:embryo development ending in seed dormancy; P:drought recovery; P:pollen tube growth; P:auxin homeostasis; F:protein domain specific binding; P:regulation of cell population proliferation; P:defense respon…
40	Vss_6898_c0_g1_i1	1501	421.22	419.94	Germin-like protein 8-9; Flags: Precursor	C:cell wall; C:plasmodesma; P:plasmodesmata-mediated intercellular transport; F:manganese ion binding; P:regulation of root development
41	Vss_28632_c1_g2_i2	2721	416.72	415.46	Heat shock protein 81-1; Short=HSP81-1; Heat shock protein 82	F:ATP binding; C:cell wall; C:nucleolus; C:mitochondrion; C:vacuolar membrane; C:endoplasmic reticulum; C:Golgi apparatus; C:cytosol; C:plasma membrane; C:chloroplast stroma; C:cell surface; P:regulation of meristem growth; F:ATPase activity; C:protein-containing complex; P:cellular response to heat; P:defense response to bacterium; P:response to cadmium ion; C:apoplast; C:perinuclear region of c…
42	Vss_30084_c0_g1_i1	4190	413.79	412.53	Probable cellulose synthase A catalytic subunit 5 [UDP-forming]; OsCesA5	C:cell wall; C:endosome; C:endoplasmic reticulum; C:trans-Golgi network; C:integral component of plasma membrane; P:starch metabolic process; P:sucrose metabolic process; P:UDP-glucose metabolic process; P:response to cold; P:response to water deprivation; C:plasmodesma; C:chloroplast; P:multidimensional cell growth; P:plant-type primary cell wall biogenesis; P:plant-type secondary cell wall biog…
43	Vss_19036_c0_g1_i1	1687	405.45	404.22	Ankyrin repeat domain-containing protein 2A; Short=AtAKR2	F:fatty-acyl-CoA binding; F:protein kinase activity; F:ubiquitin-protein transferase activity; C:nucleus; C:early endosome; C:peroxisome; C:endoplasmic reticulum; C:trans-Golgi network; C:cytosol; P:regulation of transcription, DNA-templated; P:potassium ion transport; P:defense response; C:voltage-gated potassium channel complex; P:response to cold; P:response to water deprivation; P:response to…
44	Vss_24673_c2_g1_i1	204	402.77	401.55	Probable xyloglucan endotransglucosylase/hydrolase protein 25; Short=At-XTH25; Short=XTH-25; Flags: Precursor	F:hydrolase activity, hydrolyzing O-glycosyl compounds; C:Golgi apparatus; P:response to heat; P:response to cold; P:response to light stimulus; C:plant-type cell wall; P:response to mechanical stimulus; P:plant-type cell wall organization; P:response to brassinosteroid; P:xyloglucan metabolic process; F:xyloglucan:xyloglucosyl transferase activity; P:cell wall biogenesis; C:apoplast; P:anatomica…
45	Vss_24747_c0_g1_i2	1010	386	384.84	Calreticulin; Flags: Precursor	F:calcium ion binding; C:mitochondrion; C:vacuolar membrane; C:endoplasmic reticulum lumen; C:endoplasmic reticulum membrane; C:Golgi apparatus; C:cytosol; P:protein folding; P:response to oxidative stress; P:multicellular organism development; C:plasmodesma; P:plant-type hypersensitive response; F:carbohydrate binding; P:endoplasmic reticulum unfolded protein response; P:defense response to bact…
46	Vss_23758_c0_g1_i2	1533	380.53	379.38	Fructose-bisphosphate aldolase, cytoplasmic isozyme	P:response to hypoxia; F:mRNA binding; F:fructose-bisphosphate aldolase activity; F:copper ion binding; C:mitochondrion; C:plasma membrane; P:sucrose biosynthetic process; P:fructose metabolic process; P:mannose metabolic process; P:inositol metabolic process; P:gluconeogenesis; P:glycolytic process; P:pentose-phosphate shunt; C:plasmodesma; C:chloroplast thylakoid; C:chloroplast envelope; P:carb…
47	Vss_18404_c0_g1_i1	1360	376.06	374.93	Co-chaperone protein p23-1; Bnp23-1	C:nucleus; C:cytosol; P:response to heat; C:plasmodesma; P:positive regulation of gene expression; P:chaperone cofactor-dependent protein refolding; F:chaperone binding; P:chaperone-mediated protein complex assembly; F:Hsp90 protein binding; C:chaperone complex
48	Vss_24180_c0_g1_i1	1976	375.46	374.32	Vacuolar-processing enzyme; Short=VPE; Flags: Precursor	C:lytic vacuole; C:protein storage vacuole; F:cysteine-type endopeptidase activity; C:extracellular space; P:vacuolar protein processing; C:plant-type cell wall; P:response to wounding; P:response to ethylene; P:response to salicylic acid; P:response to jasmonic acid; P:leaf senescence; P:seed coat development; P:programmed cell death; P:proteolysis involved in cellular protein catabolic process;…
49	Vss_20589_c0_g1_i1	1327	369.12	368.01	Membrane steroid-binding protein 2; Short=AtMP2; Membrane-associated progesterone-binding protein 3; Short=AtMAPR3	F:steroid binding; C:nucleus; C:endoplasmic reticulum; C:Golgi apparatus; C:cytosol; C:plasma membrane; C:chloroplast thylakoid membrane; C:integral component of membrane; F:protein domain specific binding; P:negative regulation of cell growth; P:regulation of lignin biosynthetic process
50	Vss_20318_c0_g1_i3	1931	364.92	363.82	Shikimate O-hydroxycinnamoyltransferase; Hydroxycinnamoyl transferase; Hydroxycinnamoyl-Coenzyme A shikimate/quinate hydroxycinnamoyltransferase	C:cytoplasm; P:lipid biosynthetic process; P:anatomical structure morphogenesis; P:phenylpropanoid biosynthetic process; P:response to hormone; P:tissue development; F:N-acyltransferase activity; P:obsolete acyl-carrier-protein biosynthetic process; C:intracellular membrane-bounded organelle; P:external encapsulating structure organization; F:hydroxycinnamoyltransferase activity; P:regulation of …
51	Vss_25500_c0_g1_i1	2557	357.24	356.15	Luminal-binding protein; Short=BiP; 78 kDa glucose-regulated protein homolog; Short=GRP-78; Flags: Precursor	F:protease binding; F:ATP binding; C:cell wall; C:nucleolus; C:endoplasmic reticulum lumen; C:Golgi apparatus; C:plasma membrane; P:response to heat; C:plasmodesma; P:pollen development; P:response to virus; C:plant-type vacuole membrane; P:pollen germination; P:pollen tube growth; P:negative regulation of seed germination; C:mediator complex; F:ATPase activity; C:cytosolic ribosome; P:ubiquitin-…
52	Vss_27867_c0_g1_i1	3213	351.55	350.48	Translation factor GUF1 homolog, mitochondrial; Elongation factor 4 homolog; Short=EF-4; GTPase GUF1 homolog; Ribosomal back-translocase	F:mRNA binding; F:translation elongation factor activity; F:GTPase activity; F:protein binding; F:GTP binding; C:cell wall; C:nucleolus; C:mitochondrion; C:Golgi apparatus; C:cytosol; C:ribosome; C:plasma membrane; P:rRNA processing; P:regulation of translational elongation; C:plasmodesma; C:chloroplast; P:cold acclimation; P:embryo development ending in seed dormancy; C:nuclear speck; F:ribosome…
53	Vss_19746_c0_g1_i1	1330	349.13	348.07	Acyl carrier protein 1, chloroplastic; Short=ACP I; Short=Acyl carrier protein I; Flags: Precursor	F:acyl carrier activity; F:protein binding; C:cytosol; P:fatty acid biosynthetic process; P:transport; C:chloroplast; P:systemic acquired resistance; P:response to salt stress; P:cuticle development; P:obsolete acyl-carrier-protein biosynthetic process
54	Vss_20433_c0_g1_i3	1508	344.85	343.8	Glycine-rich protein 2	F:double-stranded DNA binding; F:single-stranded DNA binding; F:mRNA binding; F:protein binding; C:nucleolus; C:cytosol; F:zinc ion binding; P:response to desiccation; P:cold acclimation; P:response to salt stress; P:unidimensional cell growth; P:vegetative to reproductive phase transition of meristem; P:RNA secondary structure unwinding; C:vesicle; P:DNA duplex unwinding; P:regulation of cellula…
55	Vss_19817_c1_g1_i2	1401	340.46	339.43	Glycine-rich RNA-binding protein GRP1A	P:alternative mRNA splicing, via spliceosome; F:double-stranded DNA binding; F:single-stranded DNA binding; F:mRNA binding; F:copper ion binding; F:protein binding; F:ATP binding; C:cell wall; C:nucleolus; C:mitochondrion; C:peroxisome; C:Golgi apparatus; C:cytosol; C:plasma membrane; P:mRNA export from nucleus; P:circadian rhythm; P:response to water deprivation; C:plasmodesma; C:chloroplast thy…
56	Vss_22329_c0_g1_i1	1849	336.83	335.8	Probable cysteine protease RD19B; RD19-like protein 1; Thiol protease A1494; Flags: Precursor	C:plant-type vacuole; F:cysteine-type endopeptidase activity; C:extracellular space; C:cell wall; C:nucleus; C:lysosome; C:endoplasmic reticulum; P:response to salt stress; P:response to ethylene; P:response to abscisic acid; P:response to gibberellin; P:response to hexose; P:leaf senescence; P:programmed cell death; P:defense response to bacterium; P:innate immune response; P:floral organ develo…
57	Vss_29690_c3_g1_i1	1979	335.2	334.18	DnaJ protein homolog; DNAJ-1; Flags: Precursor	F:ATP binding; C:cell wall; C:nucleus; C:endoplasmic reticulum lumen; C:cytosol; C:plasma membrane; P:protein folding; P:defense response; P:metabolic process; C:plasmodesma; C:chloroplast; P:megagametogenesis; P:response to salt stress; P:response to abscisic acid; P:pollen tube growth; F:oxidoreductase activity; F:heat shock protein binding; P:cellular response to heat; P:positive regulation by…
58	Vss_21807_c0_g1_i1	1317	332.88	331.87	Actin-depolymerizing factor; Short=ADF	P:innate immune response-activating signal transduction; C:nucleus; C:actin filament; C:plasma membrane; C:chloroplast; P:pollen tube growth; P:actin filament depolymerization; P:defense response to bacterium; C:apoplast; F:actin filament binding
59	Vss_27328_c0_g1_i1	3230	331.68	330.67	Endoplasmin homolog; Glucose-regulated protein 94 homolog; Short=GRP-94 homolog; Flags: Precursor	F:ATP binding; C:cell wall; C:nucleolus; C:mitochondrion; C:vacuolar membrane; C:endoplasmic reticulum lumen; C:Golgi apparatus; C:cytosol; C:plasma membrane; P:protein secretion; P:response to cold; P:response to water deprivation; C:plasmodesma; C:chloroplast stroma; P:response to salt stress; P:regulation of meristem structural organization; C:cell surface; P:regulation of meristem growth; F:A…
60	Vss_26660_c0_g1_i1	2887	325.2	324.22	RuBisCO large subunit-binding protein subunit alpha, chloroplastic; 60 kDa chaperonin subunit alpha; CPN-60 alpha; Flags: Precursor	F:ATP binding; C:nucleus; C:mitochondrial matrix; C:Golgi apparatus; P:cell death; P:response to cold; C:chloroplast stroma; C:thylakoid; P:systemic acquired resistance; P:chloroplast organization; P:embryo development ending in seed dormancy; C:chloroplast envelope; C:stromule; F:protein domain specific binding; C:cytosolic ribosome; P:protein refolding; C:apoplast; P:chaperone cofactor-dependen…
61	Vss_21113_c1_g1_i2	1887	323.21	322.23	Peptidyl-prolyl cis-trans isomerase; Short=PPIase; Cyclophilin; Cyclosporin A-binding protein; Rotamase	P:protein peptidyl-prolyl isomerization; F:peptidyl-prolyl cis-trans isomerase activity; F:protein binding; C:extracellular region; C:nucleoplasm; C:multivesicular body; C:endoplasmic reticulum; C:Golgi stack; C:trans-Golgi network; C:cytosol; C:plasma membrane; P:RNA splicing; C:plasmodesma; C:chloroplast; P:de-etiolation; P:vegetative phase change; P:floral meristem determinacy; F:cyclosporin A…
62	Vss_27873_c0_g2_i2	958	322.97	321.99	Histone H3.2	C:chromosome, centromeric region; C:nucleosome; F:DNA binding; P:rRNA transcription; P:double fertilization forming a zygote and endosperm; C:chromocenter; C:rDNA protrusion; P:centromere complex assembly; F:protein heterodimerization activity; P:pollen sperm cell differentiation; C:generative cell nucleus; P:cell division; P:meiotic chromosome separation
63	Vss_28682_c2_g2_i2	1024	321.96	320.98	GDSL esterase/lipase At1g71250; Extracellular lipase At1g71250; Flags: Precursor	F:protein binding; C:cell wall; C:chloroplast thylakoid; P:response to salicylic acid; P:response to lithium ion; F:hydrolase activity, acting on ester bonds; P:cuticle development; P:hyperosmotic salinity response; C:apoplast
64	Vss_29134_c0_g1_i1	2192	320.82	319.85	3-ketoacyl-CoA synthase 10; Short=KCS-10; Protein FIDDLEHEAD; Very long-chain fatty acid condensing enzyme 10; Short=VLCFA condensing enzyme 10	P:fatty acid biosynthetic process; P:response to cold; P:response to light stimulus; F:fatty acid elongase activity; C:fatty acid elongase complex; P:wax biosynthetic process; C:cytosolic ribosome; P:obsolete acyl-carrier-protein biosynthetic process; P:response to karrikin
65	Vss_21715_c0_g1_i1	1318	318.08	317.12	Peptidyl-prolyl cis-trans isomerase; Short=PPIase; Cyclophilin; Cyclosporin A-binding protein; Rotamase	P:protein peptidyl-prolyl isomerization; F:peptidyl-prolyl cis-trans isomerase activity; F:protein binding; C:extracellular region; C:multivesicular body; C:endoplasmic reticulum; C:Golgi stack; C:trans-Golgi network; C:cytosol; C:plasma membrane; C:plasmodesma; C:chloroplast; P:de-etiolation; F:cyclosporin A binding; P:response to cadmium ion; P:root development; P:regulation of protein refolding
66	Vss_23287_c0_g1_i1	1628	314.57	313.61	Senescence-specific cysteine protease SAG39; Cysteine proteinase SAG39; Protein SENESCENCE-ASSOCIATED GENE 39; Flags: Precursor	C:lytic vacuole; C:plant-type vacuole; F:cysteine-type endopeptidase activity; F:protein binding; C:nucleus; C:endoplasmic reticulum; C:cytosol; P:proteolysis; C:plant-type cell wall; P:pollen development; P:plant-type hypersensitive response; P:response to ethylene; P:response to abscisic acid; P:response to gibberellin; P:leaf senescence; P:programmed cell death involved in cell development; P:…
67	Vss_24536_c0_g1_i1	2132	313.91	312.96	Expansin-A4; Alpha-expansin-4; OsEXP4; OsEXPA4; OsaEXPa1.22; Flags: Precursor	C:extracellular region; C:cytosol; P:syncytium formation; C:plant-type cell wall; C:plasmodesma; P:response to gibberellin; P:unidimensional cell growth; P:plant-type cell wall loosening; P:response to red light; P:lateral root formation; C:membrane; P:primary root development
68	Vss_21694_c2_g1_i4	540	312.76	311.81	ADP-ribosylation factor 1	F:protein binding; F:GTP binding; C:nucleus; C:early endosome; C:vacuolar membrane; C:Golgi stack; C:cytosol; C:plasma membrane; P:protein ADP-ribosylation; P:intracellular protein transport; P:tubulin complex assembly; C:plasmodesma; P:embryo sac cellularization; P:embryo development ending in seed dormancy; P:endosperm development; C:microtubule cytoskeleton; F:phospholipase activator activity;…
69	Vss_17654_c1_g1_i1	1034	311.75	310.81	Antimicrobial peptide Ar-AMP; Flags: Precursor	F:chitin binding
70	Vss_25013_c1_g1_i1	1629	303.73	302.81	Peroxidase 29; Short=Atperox P29; ATP40; Flags: Precursor	F:peroxidase activity; F:protein binding; C:vacuolar membrane; C:Golgi apparatus; C:cytosol; P:obsolete peroxidase reaction; P:response to oxidative stress; C:plant-type cell wall; P:xylem development; F:heme binding; P:hydrogen peroxide catabolic process; C:apoplast; P:defense response to fungus; P:obsolete oxidation-reduction process; P:cellular response to hypoxia
71	Vss_19758_c0_g1_i1	1356	298.09	297.19	Protein SPIRAL1-like 1	C:spindle microtubule; C:phragmoplast; C:preprophase band; P:unidimensional cell growth; C:cortical microtubule, transverse to long axis; P:cortical microtubule organization; P:anisotropic cell growth; P:cellular response to salt stress
72	Vss_21085_c0_g1_i1	1580	296.75	295.85	60S ribosomal protein L10; QM protein homolog	P:ribosomal large subunit assembly; F:mRNA binding; F:structural constituent of ribosome; F:protein binding; C:nucleolus; C:vacuolar membrane; C:Golgi apparatus; P:translation; C:chloroplast envelope; P:regulation of necrotic cell death; C:cytosolic large ribosomal subunit; P:developmental process; C:polysomal ribosome; P:defense response to virus; P:cellular response to UV-B
73	Vss_21639_c2_g2_i1	1656	293.35	292.46	Ras-related protein RIC1	F:GTPase activity; F:GTP binding; C:endosome; C:vacuolar membrane; C:cytosol; C:plasma membrane; P:intracellular protein transport; P:endoplasmic reticulum to Golgi vesicle-mediated transport; P:vesicle docking involved in exocytosis; P:protein secretion; C:cell plate; C:plasmodesma; P:pollen development; P:pollen tube growth; P:ethylene-activated signaling pathway; P:regulation of exocytosis; F:…
74	Vss_31687_c0_g1_i1	2040	293.15	292.26	Probable xyloglucan endotransglucosylase/hydrolase protein 8; Short=At-XTH8; Short=XTH-8; Flags: Precursor	C:Golgi apparatus; P:response to heat; P:response to cold; P:response to water deprivation; C:plant-type cell wall; C:plasmodesma; P:response to mechanical stimulus; P:response to low light intensity stimulus; P:response to auxin; P:response to brassinosteroid; P:unidimensional cell growth; P:response to far red light; P:xyloglucan metabolic process; F:xyloglucan:xyloglucosyl transferase activity…
75	Vss_21476_c0_g1_i1	1260	291.01	290.13	GTP-binding protein SAR1A	P:regulation of COPII vesicle coating; F:GTPase activity; F:protein binding; F:GTP binding; C:endosome; C:vacuolar membrane; C:Golgi apparatus; C:cytosol; C:plasma membrane; C:extrinsic component of membrane; C:COPII vesicle coat; P:seed development; P:response to stimulus; P:positive regulation of protein exit from endoplasmic reticulum; C:endoplasmic reticulum exit site
76	Vss_20933_c0_g1_i1	1324	284.7	283.84	GTPase activating protein 1; Short=OsGAP1; G-protein binding protein 1; Short=OsGPBP1	F:GTPase activator activity; F:phospholipid binding; C:vacuole; C:endoplasmic reticulum; C:Golgi apparatus; C:plasma membrane; C:plasmodesma; P:pollen development; P:macromolecule localization; P:regulation of cellular process; P:organic substance transport
77	Vss_22749_c0_g1_i1	1533	281.28	280.42	Thiol protease aleurain; Short=AtALEU; Senescence-associated gene product 2; Flags: Precursor	F:cysteine-type endopeptidase activity; F:protein binding; C:extracellular space; C:lysosome; C:endoplasmic reticulum; C:cytosol; C:plant-type cell wall; P:pollen development; P:plant-type hypersensitive response; P:response to auxin; P:response to cytokinin; P:response to sucrose; P:response to glucose; P:response to fructose; P:leaf senescence; P:response to UV-B; C:senescence-associated vacuol…
78	Vss_21278_c0_g1_i1	1142	266.86	266.05	Eukaryotic translation initiation factor 5A-1; Short=eIF-5A-1; eIF-4D	F:translation initiation factor activity; F:translation elongation factor activity; C:ribosome; P:regulation of translational initiation; P:xylem development; F:ribosome binding; P:positive regulation of translational elongation; P:positive regulation of translational termination
79	Vss_20765_c0_g1_i1	1586	260.51	259.72	Triosephosphate isomerase, cytosolic; Short=TIM; Short=Triose-phosphate isomerase	F:triose-phosphate isomerase activity; C:mitochondrion; C:Golgi apparatus; C:cytosol; P:fructose metabolic process; P:mannose metabolic process; P:inositol metabolic process; P:gluconeogenesis; P:glycolytic process; C:plastid; P:carbon utilization; P:glycerol catabolic process; P:glyceraldehyde-3-phosphate biosynthetic process; P:glycerolipid metabolic process; P:response to cadmium ion; C:apopla…
80	Vss_23669_c2_g1_i1	1572	259.56	258.78	GDSL esterase/lipase At1g71250; Extracellular lipase At1g71250; Flags: Precursor	F:protein binding; C:cell wall; C:nucleus; C:chloroplast thylakoid; P:systemic acquired resistance; P:response to salicylic acid; P:response to lithium ion; F:hydrolase activity, acting on ester bonds; P:cuticle development; P:hyperosmotic salinity response; C:apoplast
81	Vss_27679_c0_g2_i1	845	250.22	249.46	Expansin-A4; Alpha-expansin-4; OsEXP4; OsEXPA4; OsaEXPa1.22; Flags: Precursor	C:extracellular region; C:cytosol; P:syncytium formation; C:plant-type cell wall; C:plasmodesma; P:plant-type cell wall organization; P:response to gibberellin; P:unidimensional cell growth; P:plant-type cell wall loosening; P:response to red light; P:lateral root formation; C:membrane; P:primary root development
82	Vss_20800_c0_g1_i1	1408	250.02	249.26	Profilin-1	F:actin monomer binding; F:phosphatidylinositol-4,5-bisphosphate binding; C:cytoskeleton; C:cell cortex; P:nuclear migration; C:plastid; P:phospholipase C-inhibiting G protein-coupled receptor signaling pathway; P:sequestering of actin monomers; F:protein self-association; P:protein homotetramerization; F:proline-rich region binding
83	Vss_25729_c0_g1_i1	2087	247.46	246.71	Fasciclin-like arabinogalactan protein 11; Flags: Precursor	P:plant-type secondary cell wall biogenesis; C:anchored component of plasma membrane; P:system development
84	Vss_18485_c0_g2_i1	676	243.3	242.56	Ubiquitin-conjugating enzyme E2 2; E2 ubiquitin-conjugating enzyme 2; Ubiquitin carrier protein 2; Ubiquitin-conjugating enzyme E2-17 kDa 2; Ubiquitin-protein ligase 2	P:protein polyubiquitination; F:ATP binding; C:nucleus; C:cytosol; P:postreplication repair; P:endosperm development; P:response to iron ion; P:root epidermal cell differentiation; P:vegetative to reproductive phase transition of meristem; C:UBC13-MMS2 complex; F:ubiquitin protein ligase binding; P:histone H2B ubiquitination; P:proteasome-mediated ubiquitin-dependent protein catabolic process; P:…
85	Vss_23426_c0_g3_i2	1622	240.5	239.77	Alpha-galactosidase; Alpha-D-galactoside galactohydrolase; Melibiase; Flags: Precursor	F:hydrolase activity, hydrolyzing O-glycosyl compounds; C:extracellular region; C:vacuole; P:carbohydrate metabolic process; C:plant-type cell wall; P:positive regulation of flower development; P:leaf morphogenesis; F:raffinose alpha-galactosidase activity
86	Vss_31223_c4_g2_i11	2831	239.16	238.43	Phenylalanine ammonia-lyase	F:protein binding; C:cytosol; P:L-phenylalanine catabolic process; P:tyrosine metabolic process; P:defense response; P:response to oxidative stress; P:pollen development; P:cinnamic acid biosynthetic process; P:drought recovery; P:alkaloid biosynthetic process; P:response to UV-B; F:amino acid binding; C:protein-containing complex; F:phenylalanine ammonia-lyase activity; P:salicylic acid cataboli…
87	Vss_29690_c3_g1_i5	1983	238.49	237.77	DnaJ protein homolog; DNAJ-1; Flags: Precursor	F:ATP binding; C:cell wall; C:nucleus; C:endoplasmic reticulum lumen; C:cytosol; C:plasma membrane; P:protein folding; P:defense response; P:metabolic process; C:plasmodesma; C:chloroplast; P:megagametogenesis; P:response to salt stress; P:response to abscisic acid; P:pollen tube growth; F:oxidoreductase activity; F:heat shock protein binding; P:cellular response to heat; P:positive regulation by…
88	Vss_23170_c0_g1_i3	1351	237.39	236.67	Abscisic stress-ripening protein 3	F:protein binding; C:nucleus; C:cytoplasm; P:regulation of transcription, DNA-templated; P:response to oxidative stress; F:zinc ion binding; P:response to water deprivation; P:response to zinc ion; P:response to aluminum ion; C:protein-containing complex; F:identical protein binding; F:sequence-specific DNA binding
89	Vss_27438_c0_g1_i1	3796	236.88	236.16	Probable beta-D-xylosidase 5; Short=AtBXL5; Flags: Precursor	C:vacuolar membrane; P:starch metabolic process; P:sucrose metabolic process; F:xylan 1,4-beta-xylosidase activity; P:nucleotide metabolic process; C:plant-type cell wall; C:plasmodesma; C:chloroplast; P:systemic acquired resistance; P:seed coat development; P:arabinan catabolic process; P:xylan catabolic process; F:alpha-L-arabinofuranosidase activity; C:apoplast
90	Vss_19864_c0_g1_i1	1211	236.5	235.78	Ubiquitin-conjugating enzyme E2 2; E2 ubiquitin-conjugating enzyme 2; Ubiquitin carrier protein 2; Ubiquitin-conjugating enzyme E2-17 kDa 2; Ubiquitin-protein ligase 2	P:protein polyubiquitination; F:ATP binding; C:nucleus; C:vacuole; C:cytosol; P:postreplication repair; P:ubiquitin-dependent protein catabolic process; P:endosperm development; P:red or far-red light signaling pathway; P:response to iron ion; P:root epidermal cell differentiation; P:regulation of photomorphogenesis; P:vegetative to reproductive phase transition of meristem; P:protein sumoylation…
91	Vss_19417_c0_g1_i2	1302	235.49	234.77	60S ribosomal protein L10; QM protein homolog	P:ribosomal large subunit assembly; F:mRNA binding; F:structural constituent of ribosome; F:protein binding; C:nucleolus; C:vacuolar membrane; C:Golgi apparatus; P:translation; C:chloroplast envelope; P:regulation of necrotic cell death; C:cytosolic large ribosomal subunit; P:developmental process; C:polysomal ribosome; P:defense response to virus; P:cellular response to UV-B
92	Vss_22207_c0_g1_i3	927	234.89	234.18	Protein RALF-like 1; Rapid alkalinization factor 1; Short=AtRALF1; Flags: Precursor	F:hormone activity; P:cell-cell signaling; C:plant-type cell wall; C:plasmodesma; P:response to brassinosteroid; P:regulation of signaling receptor activity; P:calcium-mediated signaling; P:negative regulation of cell growth; C:apoplast; P:root development; P:regulation of pollen tube growth; C:pollen tube
93	Vss_27678_c0_g1_i1	2417	234.56	233.84	RuBisCO large subunit-binding protein subunit alpha, chloroplastic; 60 kDa chaperonin subunit alpha; CPN-60 alpha; Flags: Precursor	P:Group II intron splicing; F:mRNA binding; F:ATP binding; C:nucleus; C:mitochondrial matrix; C:vacuolar membrane; C:Golgi apparatus; P:mitochondrion organization; P:response to cold; C:chloroplast stroma; C:thylakoid; P:chloroplast organization; P:embryo development ending in seed dormancy; C:chloroplast envelope; C:stromule; F:ATPase activity; C:cytosolic ribosome; P:protein refolding; C:polyso…
94	Vss_21694_c0_g1_i1	212	233.95	233.25	ADP-ribosylation factor 1	F:protein binding; F:GTP binding; C:early endosome; C:vacuole; C:Golgi stack; C:cytosol; C:cytoskeleton; C:plasma membrane; P:protein ADP-ribosylation; P:intracellular protein transport; P:embryo sac cellularization; P:embryo development ending in seed dormancy; P:endosperm development; F:phospholipase activator activity; P:vesicle-mediated transport; P:positive regulation of catalytic activity; …
95	Vss_23419_c0_g1_i1	1715	233.73	233.02	GDSL esterase/lipase At4g28780; Extracellular lipase At4g28780; Flags: Precursor	F:protein binding; C:nucleus; P:systemic acquired resistance; P:response to salicylic acid; P:response to lithium ion; F:hydrolase activity, acting on ester bonds; P:cuticle development; P:hyperosmotic salinity response; C:apoplast
96	Vss_28330_c0_g1_i1	3334	230.99	230.29	Flowering time control protein FCA; Short=OsFCA; Short=rFCA	C:chromatin; F:chromatin binding; F:mRNA binding; F:protein binding; C:nucleus; C:cytosol; P:response to temperature stimulus; P:RNA modification; P:regulation of flower development; P:regulation of glucosinolate biosynthetic process; P:defense response to bacterium; F:ion binding; F:sequence-specific DNA binding; P:negative regulation of innate immune response; P:positive regulation of transcrip…
97	Vss_30506_c0_g1_i1	3779	227.76	227.07	Glucomannan 4-beta-mannosyltransferase 9; Cellulose synthase-like protein A9; Short=AtCslA9; Glucomannan synthase; Mannan synthase 9; Protein RESISTANT TO AGROBACTERIUM TRANSFORMATION 4	C:mannan polymerase complex; C:nucleus; P:DNA mediated transformation; P:response to bacterium; P:mucilage biosynthetic process; F:glucomannan 4-beta-mannosyltransferase activity; P:mucilage metabolic process involved in seed coat development; F:mannan synthase activity; P:cell wall organization; P:mannosylation
98	Vss_28391_c0_g1_i1	2684	226.35	225.66	2,3-bisphosphoglycerate-independent phosphoglycerate mutase; Short=BPG-independent PGAM; Short=Phosphoglyceromutase; PGAM-I	C:mitochondrial envelope; C:cytosol; P:glucose catabolic process; P:glycolytic process; P:response to cold; C:plasmodesma; P:pollen development; P:response to blue light; P:response to abscisic acid; P:response to carbon dioxide; F:manganese ion binding; P:cellular carbohydrate metabolic process; F:2,3-bisphosphoglycerate-independent phosphoglycerate mutase activity; P:response to cadmium ion; C:…
99	Vss_22362_c0_g1_i2	1801	225.6	224.91	Enoyl-[acyl-carrier-protein] reductase, mitochondrial; 2-enoyl thioester reductase; Flags: Precursor	C:cytoplasm; F:oxidoreductase activity; F:ion binding; C:intracellular membrane-bounded organelle; P:obsolete oxidation-reduction process
100	Vss_23178_c0_g1_i1	2119	220.44	219.77	ATP-dependent zinc metalloprotease FTSH, chloroplastic; Flags: Precursor	F:ATP-dependent peptidase activity; F:metalloendopeptidase activity; F:protein binding; F:ATP binding; P:proteolysis; P:obsolete ATP-dependent proteolysis; P:mitochondrion organization; P:cell cycle; P:multicellular organism development; C:chloroplast thylakoid membrane; P:chloroplast organization; P:thylakoid membrane organization; P:meristem maintenance; P:photoinhibition; P:photosystem II repa…
101	Vss_28678_c1_g1_i2	2205	218.92	218.26	Heterogeneous nuclear ribonucleoprotein 1; Short=hnRNP1	C:chromatin; F:single-stranded DNA binding; F:single-stranded RNA binding; F:mRNA binding; C:nucleolus; C:cytosol; P:response to cold; C:chloroplast; C:thylakoid; P:response to abscisic acid; P:vegetative to reproductive phase transition of meristem; P:posttranscriptional regulation of gene expression; C:membrane; C:nuclear speck; F:chromatin DNA binding; P:negative regulation of transcription, D…
102	Vss_22207_c0_g1_i2	941	218.16	217.5	Protein RALF-like 1; Rapid alkalinization factor 1; Short=AtRALF1; Flags: Precursor	F:hormone activity; C:extracellular region; C:plant-type cell wall; C:plasmodesma; P:response to brassinosteroid; P:regulation of signaling receptor activity; P:calcium-mediated signaling; P:negative regulation of cell growth; P:root development; P:regulation of pollen tube growth; C:pollen tube
103	Vss_21554_c0_g1_i1	1414	217.97	217.31	Abscisic stress-ripening protein 2	F:protein binding; C:nucleus; C:cytoplasm; P:regulation of transcription, DNA-templated; P:response to oxidative stress; F:zinc ion binding; P:response to water deprivation; P:response to zinc ion; P:response to aluminum ion; C:protein-containing complex; F:identical protein binding; F:sequence-specific DNA binding
104	Vss_25675_c0_g1_i1	1349	217.7	217.04	GDSL esterase/lipase At1g71250; Extracellular lipase At1g71250; Flags: Precursor	F:protein binding; C:cell wall; C:nucleus; C:chloroplast thylakoid; P:systemic acquired resistance; P:response to salicylic acid; P:response to lithium ion; F:hydrolase activity, acting on ester bonds; P:cuticle development; P:hyperosmotic salinity response; C:apoplast
105	Vss_22075_c0_g1_i1	1298	214.31	213.66	Endo-1,3;1,4-beta-D-glucanase; Flags: Precursor	F:hydrolase activity
106	Vss_23250_c0_g1_i1	2090	213.34	212.69	Triosephosphate isomerase, cytosolic; Short=TIM; Short=Triose-phosphate isomerase	F:triose-phosphate isomerase activity; C:mitochondrion; C:Golgi apparatus; C:cytosol; P:fructose metabolic process; P:mannose metabolic process; P:inositol metabolic process; P:gluconeogenesis; P:glycolytic process; P:triglyceride mobilization; C:chloroplast stroma; C:thylakoid; P:chloroplast organization; C:chloroplast envelope; P:carbon utilization; P:reductive pentose-phosphate cycle; P:glycer…
107	Vss_25555_c0_g1_i2	1910	212.12	211.47	Alcohol dehydrogenase 1	F:alcohol dehydrogenase activity, zinc-dependent; C:peroxisome; C:Golgi apparatus; C:cytosol; C:plasma membrane; P:ethanol oxidation; P:cell death; F:zinc ion binding; P:response to cold; P:response to flooding; P:response to water deprivation; P:response to salt stress; P:response to abscisic acid; P:response to sucrose; P:heat acclimation; P:response to caffeine; P:response to estradiol; P:resp…
108	Vss_20522_c0_g1_i4	1130	210.15	209.51	Histone H3.2	C:chromosome, centromeric region; C:nucleosome; F:DNA binding; P:rRNA transcription; P:double fertilization forming a zygote and endosperm; C:chromocenter; C:rDNA protrusion; P:centromere complex assembly; F:protein heterodimerization activity; P:pollen sperm cell differentiation; C:generative cell nucleus; P:cell division; P:meiotic chromosome separation
109	Vss_26667_c0_g1_i1	1797	208.17	207.54	Protein disulfide-isomerase; Short=PDI; Flags: Precursor	F:protein disulfide isomerase activity; F:protein binding; C:mitochondrion; C:vacuolar membrane; C:endoplasmic reticulum; C:Golgi apparatus; P:protein folding; P:response to oxidative stress; C:thylakoid; P:embryo development ending in seed dormancy; P:response to zinc ion; P:response to endoplasmic reticulum stress; P:regulation of programmed cell death
110	Vss_28801_c0_g1_i1	1300	207.41	206.79	Probable cellulose synthase A catalytic subunit 2 [UDP-forming]; OsCesA2	C:cell wall; C:endosome; C:trans-Golgi network; C:integral component of plasma membrane; P:starch metabolic process; P:sucrose metabolic process; P:UDP-glucose metabolic process; P:response to water deprivation; C:plasmodesma; C:chloroplast; P:multidimensional cell growth; P:plant-type primary cell wall biogenesis; P:plant-type secondary cell wall biogenesis; P:mucilage biosynthetic process; P:se…
111	Vss_27301_c0_g1_i2	2391	203.54	202.93	Trans-cinnamate 4-monooxygenase; Cinnamic acid 4-hydroxylase; Short=C4H; Short=CA4H; Cytochrome P450 73; Cytochrome P450C4H	F:iron ion binding; C:vacuolar membrane; C:endoplasmic reticulum; C:Golgi apparatus; C:plasma membrane; P:L-phenylalanine metabolic process; P:ubiquinone biosynthetic process; C:plant-type cell wall; C:plasmodesma; P:pollen development; P:coumarin biosynthetic process; P:lignin biosynthetic process; P:stilbene biosynthetic process; C:integral component of membrane; F:trans-cinnamate 4-monooxygena…
112	Vss_6790_c0_g1_i1	1645	202.77	202.16	Protochlorophyllide reductase, chloroplastic; Short=PCR; NADPH-protochlorophyllide oxidoreductase; Short=POR; Flags: Precursor	F:protein binding; C:plasma membrane; C:chloroplast thylakoid; C:chloroplast inner membrane; P:menthol biosynthetic process; P:multicellular organismal process; P:terpene metabolic process; P:anatomical structure development; P:response to stimulus; F:(-)-isopiperitenone reductase activity; P:obsolete oxidation-reduction process; F:NADPH binding
113	Vss_24778_c0_g1_i2	1993	200.91	200.3	31 kDa ribonucleoprotein, chloroplastic; RNA-binding protein 1/2/3; Short=AtRBP33; RNA-binding protein CP31A; RNA-binding protein RNP-T; RNA-binding protein cp31; Flags: Precursor	F:double-stranded DNA binding; F:single-stranded DNA binding; F:mRNA binding; F:copper ion binding; F:protein binding; F:ATP binding; C:mitochondrion; C:Golgi apparatus; P:mRNA processing; F:poly(U) RNA binding; C:chloroplast thylakoid membrane; C:chloroplast stroma; P:cold acclimation; P:response to salt stress; P:response to abscisic acid; P:seed germination; C:chloroplast envelope; P:cytidine …
114	Vss_24196_c1_g1_i1	1939	199.53	198.92	Probable L-type lectin-domain containing receptor kinase S.7; Short=LecRK-S.7; Flags: Precursor	F:nucleotide binding; P:defense response to oomycetes; F:protein kinase activity; C:cytoplasm; C:plasma membrane; P:protein phosphorylation; P:pollen development; F:carbohydrate binding; P:defense response to bacterium; F:ion binding
115	Vss_20962_c0_g1_i1	672	196.67	196.07	Glycine-rich protein 2	F:double-stranded DNA binding; F:single-stranded DNA binding; F:mRNA binding; F:protein binding; C:nucleolus; C:cytosol; F:zinc ion binding; P:response to desiccation; P:cold acclimation; P:response to salt stress; P:unidimensional cell growth; P:vegetative to reproductive phase transition of meristem; P:RNA secondary structure unwinding; C:vesicle; P:DNA duplex unwinding; P:regulation of cellula…
116	Vss_20267_c0_g1_i1	1836	195.67	195.07	Protein FLX-like 2; Short=AtFLXL2	P:developmental process
117	Vss_23930_c0_g1_i1	1681	194.37	193.79	Cysteine synthase, chloroplastic/chromoplastic; CSase B; Short=CS-B; O-acetylserine (thiol)-lyase; O-acetylserine sulfhydrylase; OAS-TL B; Flags: Precursor	F:cysteine synthase activity; C:nucleus; C:mitochondrion; C:endosome; C:vacuolar membrane; C:peroxisome; C:trans-Golgi network; C:cytosol; C:plasma membrane; P:cysteine biosynthetic process from serine; C:cysteine synthase complex; C:chromoplast; P:double fertilization forming a zygote and endosperm; C:chloroplast stroma; P:response to wounding; P:fruit ripening, climacteric; P:pollen tube growth…
118	Vss_19977_c2_g3_i2	767	191.35	190.77	Acyl-CoA-binding protein; Short=ACBP	F:fatty-acyl-CoA binding; P:response to hypoxia; C:extracellular region; C:cell wall; C:cytosol; C:plasma membrane; P:lipid transport; C:endomembrane system; F:phosphatidylcholine binding; P:response to chemical; C:intracellular membrane-bounded organelle; F:metal ion binding; P:seed development; P:response to freezing; P:regulation of seedling development
119	Vss_31689_c0_g1_i1	1694	189.87	189.29	B2 protein
120	Vss_21817_c0_g1_i1	1454	189.02	188.45	Co-chaperone protein p23-1; Bnp23-1	C:nucleus; C:cytosol; P:response to heat; C:plasmodesma; P:positive regulation of gene expression; P:chaperone cofactor-dependent protein refolding; F:chaperone binding; P:chaperone-mediated protein complex assembly; F:Hsp90 protein binding; C:chaperone complex
121	Vss_26139_c0_g1_i3	1450	188.19	187.62	Fructose-1,6-bisphosphatase, cytosolic; Short=FBPase; D-fructose-1,6-bisphosphate 1-phosphohydrolase	P:sucrose biosynthetic process; P:fructose metabolic process; P:fructose 6-phosphate metabolic process; P:mannose metabolic process; P:gluconeogenesis; P:glycolytic process; P:pentose-phosphate shunt; C:chloroplast stroma; C:thylakoid; C:chloroplast envelope; P:carbon utilization; P:dephosphorylation; P:starch biosynthetic process; P:reductive pentose-phosphate cycle; P:fructose 1,6-bisphosphate …
122	Vss_28927_c0_g1_i3	983	185.85	185.28	Histone H3.2	C:chromosome, centromeric region; C:nucleosome; F:DNA binding; P:rRNA transcription; P:double fertilization forming a zygote and endosperm; C:chromocenter; C:rDNA protrusion; P:centromere complex assembly; F:protein heterodimerization activity; P:pollen sperm cell differentiation; C:generative cell nucleus; P:cell division; P:meiotic chromosome separation
123	Vss_21240_c0_g1_i2	1455	185.26	184.7	Protein FLX-like 1; Short=AtFLXL1	P:developmental process
124	Vss_30908_c1_g1_i2	4085	183.81	183.25	Probable cellulose synthase A catalytic subunit 2 [UDP-forming]; OsCesA2	C:cell wall; C:endosome; C:endoplasmic reticulum; C:trans-Golgi network; C:integral component of plasma membrane; P:starch metabolic process; P:sucrose metabolic process; P:UDP-glucose metabolic process; P:response to cold; P:response to water deprivation; C:plasmodesma; C:chloroplast; P:multidimensional cell growth; P:plant-type primary cell wall biogenesis; P:plant-type secondary cell wall biog…
125	Vss_28682_c2_g3_i1	1003	183.74	183.19	GDSL esterase/lipase At1g71250; Extracellular lipase At1g71250; Flags: Precursor	F:protein binding; C:nucleus; P:systemic acquired resistance; P:response to salicylic acid; P:response to lithium ion; F:hydrolase activity, acting on ester bonds; P:cuticle development; P:hyperosmotic salinity response; C:apoplast
126	Vss_25161_c0_g1_i1	2455	183.65	183.09	ABC transporter F family member 1; Short=ABC transporter ABCF.1; Short=AtABCF1; GCN20-type ATP-binding cassette protein GCN1	F:protein binding; F:ATP binding; C:mitochondrion; C:cytosol; C:plasma membrane; P:regulation of cell size; C:plasmodesma; C:chloroplast; P:response to blue light; P:photomorphogenesis; C:plant-type vacuole membrane; P:positive gravitropism; P:response to aluminum ion; P:cellular aluminum ion homeostasis; P:response to far red light; P:auxin efflux; F:auxin influx transmembrane transporter activi…
127	Vss_17903_c0_g1_i2	1040	182.84	182.29	Transcription factor SCREAM2; Basic helix-loop-helix protein 33; Short=AtbHLH33; Short=bHLH 33; Transcription factor EN 44; bHLH transcription factor bHLH033	F:transcription regulatory region sequence-specific DNA binding; F:DNA binding; F:DNA-binding transcription factor activity; F:protein binding; C:nucleus; P:regulation of transcription, DNA-templated; P:multicellular organism development; P:guard mother cell differentiation; F:protein dimerization activity; P:response to freezing
128	Vss_20093_c1_g1_i1	1623	179.2	178.66	MDIS1-interacting receptor like kinase 2; Short=AtMIK2; Probable LRR receptor-like serine/threonine-protein kinase At4g08850; Flags: Precursor	F:protein kinase activity; F:protein binding; C:endoplasmic reticulum; C:plasma membrane; P:water transport; P:immune response; C:plant-type cell wall; P:response to hormone; P:embryo development; P:post-embryonic development; P:shoot system morphogenesis; P:macromolecule localization; F:signaling receptor activity; P:regulation of growth; P:regulation of cell differentiation; P:gametophyte devel…
129	Vss_23592_c0_g1_i1	1469	178.27	177.73	Senescence-specific cysteine protease SAG39; Cysteine proteinase SAG39; Protein SENESCENCE-ASSOCIATED GENE 39; Flags: Precursor	C:P-body; F:cysteine-type endopeptidase activity; F:protein binding; C:nucleus; C:endoplasmic reticulum; C:cytosol; P:proteolysis; C:plant-type cell wall; C:plasmodesma; P:pollen development; P:plant-type hypersensitive response; P:response to ethylene; P:response to auxin; P:response to cytokinin; P:response to abscisic acid; P:response to gibberellin; P:response to sucrose; P:response to glucos…
130	Vss_27067_c0_g1_i2	3299	178.09	177.55	Very-long-chain aldehyde decarbonylase GL1-4; Protein GLOSSY 1-4	F:iron ion binding; C:endoplasmic reticulum; C:plasma membrane; P:cuticle hydrocarbon biosynthetic process; P:lipid biosynthetic process; P:response to cold; P:response to water deprivation; P:response to salt stress; P:response to abscisic acid; P:wax biosynthetic process; P:cutin biosynthetic process; P:pollen exine formation; F:oxidoreductase activity; P:defense response to bacterium; P:alkane…
131	Vss_25911_c0_g1_i1	2902	177.36	176.82	ATP-dependent zinc metalloprotease FTSH, chloroplastic; Flags: Precursor	F:ATP-dependent peptidase activity; F:metalloendopeptidase activity; F:protein binding; F:ATP binding; P:proteolysis; P:obsolete ATP-dependent proteolysis; P:mitochondrion organization; P:multicellular organism development; F:zinc ion binding; C:chloroplast thylakoid membrane; P:chloroplast organization; C:chloroplast envelope; P:thylakoid membrane organization; P:meristem maintenance; P:photoinh…
132	Vss_25525_c0_g1_i1	2419	175.22	174.69	Glyceraldehyde-3-phosphate dehydrogenase, cytosolic	F:glyceraldehyde-3-phosphate dehydrogenase (NAD+) (phosphorylating) activity; F:copper ion binding; C:mitochondrion; C:Golgi apparatus; C:cytosol; C:plasma membrane; P:gluconeogenesis; P:glycolytic process; F:zinc ion binding; P:response to heat; P:response to cold; P:response to light stimulus; P:pollen development; C:chloroplast stroma; P:response to salt stress; C:protein-containing complex; P…
133	Vss_26155_c0_g1_i1	2627	174.2	173.67	Aspartyl protease family protein 2; Flags: Precursor	F:aspartic-type endopeptidase activity; C:extracellular region; C:cell wall; C:endoplasmic reticulum; P:proteolysis; P:response to water deprivation; P:systemic acquired resistance; P:response to abscisic acid; C:membrane; P:multicellular organismal process; P:anatomical structure development; P:regulation of cellular process
134	Vss_20465_c0_g1_i1	1339	172.31	171.79	Ubiquitin-conjugating enzyme E2 2; E2 ubiquitin-conjugating enzyme 2; Ubiquitin carrier protein 2; Ubiquitin-conjugating enzyme E2-17 kDa 2; Ubiquitin-protein ligase 2	P:protein polyubiquitination; F:ATP binding; C:nucleus; C:cytosol; P:postreplication repair; P:endosperm development; P:response to iron ion; P:root epidermal cell differentiation; P:vegetative to reproductive phase transition of meristem; C:UBC13-MMS2 complex; F:ubiquitin protein ligase binding; P:histone H2B ubiquitination; P:proteasome-mediated ubiquitin-dependent protein catabolic process; P:…
135	Vss_21943_c1_g2_i1	1384	170.45	169.93	Ras-related protein RABF2b; Short=AtRABF2b; Ras-related protein Ara-7; Ras-related protein Rab5B; Short=AtRab5B	F:GTPase activity; F:protein binding; F:GTP binding; C:nucleus; C:endoplasmic reticulum; C:cytosol; C:plasma membrane; P:intracellular protein transport; P:endoplasmic reticulum to Golgi vesicle-mediated transport; P:vacuole organization; C:cell plate; C:plasmodesma; P:pollen tube growth; C:cytoplasmic side of endosome membrane; P:endomembrane system organization; C:endocytic vesicle; C:early end…
136	Vss_24949_c1_g1_i1	2796	169.92	169.4	8-amino-7-oxononanoate synthase; Short=AONS; 7-keto-8-amino-pelargonic acid synthase; Short=7-KAP synthase; Short=KAPA synthase; 8-amino-7-ketopelargonate synthase; Biotin synthase 4; Biotin synthase F; Short=AtbioF	C:peroxisome; C:cytosol; P:multicellular organism development; P:biotin biosynthetic process; C:endomembrane system; C:membrane; F:transferase activity, transferring acyl groups other than amino-acyl groups; P:sphingolipid biosynthetic process; F:pyridoxal phosphate binding
137	Vss_22304_c0_g1_i1	1436	169.6	169.09	Ras-related protein RIC1	F:GTPase activity; F:GTP binding; C:vacuolar membrane; C:cytosol; C:plasma membrane; P:intracellular protein transport; P:endoplasmic reticulum to Golgi vesicle-mediated transport; P:vesicle docking involved in exocytosis; P:protein secretion; C:plasmodesma; P:pollen development; P:pollen tube growth; P:ethylene-activated signaling pathway; P:regulation of exocytosis; F:GTP-dependent protein bind…
138	Vss_28326_c0_g1_i2	2268	168.31	167.8	Aspartic proteinase Asp1; Short=OSAP1; Short=OsAsp1; Nucellin-like protein; Flags: Precursor	F:aspartic-type endopeptidase activity; F:binding; C:extracellular region; C:endoplasmic reticulum; P:proteolysis; P:response to water deprivation; C:plant-type cell wall; P:systemic acquired resistance; P:response to abscisic acid; C:membrane; P:multicellular organismal process; P:anatomical structure development; P:regulation of cellular process; P:response to karrikin
139	Vss_21092_c0_g1_i1	946	167.27	166.76	Oryzain alpha chain; Flags: Precursor	C:P-body; F:protein binding; C:vacuole; C:cytosol; P:proteolysis; F:cysteine-type peptidase activity; C:plasmodesma; P:pollen development; P:cellular process; C:cytoplasmic stress granule; C:apoplast; P:defense response to fungus
140	Vss_28249_c0_g1_i1	2182	165.59	165.09	Probable pectinesterase 53; Short=PE 53; Pectin methylesterase 53; Short=AtPME53; Flags: Precursor	F:protein binding; C:cytoplasm; P:starch metabolic process; P:sucrose metabolic process; C:plant-type cell wall; P:pollen germination; P:pollen tube growth; C:endomembrane system; F:pectinesterase activity; P:cell wall modification; C:intracellular membrane-bounded organelle; P:pectin catabolic process; P:defense response to Gram-negative bacterium; C:pollen tube
141	Vss_27128_c0_g2_i1	2188	165.08	164.58	Flowering time control protein FCA; Short=OsFCA; Short=rFCA	F:single-stranded RNA binding; F:mRNA binding; C:nucleus; C:cytosol; P:RNA processing; C:chloroplast; C:thylakoid; P:vegetative to reproductive phase transition of meristem; P:negative regulation of macromolecule metabolic process; P:posttranscriptional regulation of gene expression; P:regulation of cellular biosynthetic process; P:regulation of cellular catabolic process; P:regulation of post-em…
142	Vss_27279_c0_g1_i1	2392	165.02	164.52	3-ketoacyl-CoA synthase 11; Short=KCS-11; Very long-chain fatty acid condensing enzyme 11; Short=VLCFA condensing enzyme 11	P:fatty acid biosynthetic process; P:response to osmotic stress; P:response to cold; P:response to light stimulus; P:response to wounding; P:unidimensional cell growth; F:fatty acid elongase activity; C:fatty acid elongase complex; P:wax biosynthetic process; P:suberin biosynthetic process; C:integral component of membrane; C:cytosolic ribosome; P:obsolete acyl-carrier-protein biosynthetic proces…
143	Vss_22437_c1_g1_i2	1721	164.64	164.14	Polygalacturonase-1 non-catalytic subunit beta; AroGP1; Polygalacturonase converter; Short=PG converter; Flags: Precursor	C:extracellular region; C:Golgi apparatus; P:multicellular organism development
144	Vss_18255_c0_g1_i1	1030	164.06	163.56	Ubiquitin-conjugating enzyme E2 2; E2 ubiquitin-conjugating enzyme 2; Ubiquitin carrier protein 2; Ubiquitin-conjugating enzyme E2-17 kDa 2; Ubiquitin-protein ligase 2	P:protein polyubiquitination; F:ATP binding; C:nucleus; C:vacuole; C:cytosol; P:postreplication repair; P:ubiquitin-dependent protein catabolic process; P:endosperm development; P:red or far-red light signaling pathway; P:response to iron ion; P:root epidermal cell differentiation; P:regulation of photomorphogenesis; P:vegetative to reproductive phase transition of meristem; P:protein sumoylation…
145	Vss_27301_c0_g1_i1	1769	163.64	163.14	Trans-cinnamate 4-monooxygenase; Cinnamic acid 4-hydroxylase; Short=C4H; Short=CA4H; Cytochrome P450 73; Cytochrome P450C4H	F:iron ion binding; C:mitochondrion; C:vacuolar membrane; C:endoplasmic reticulum; C:Golgi apparatus; C:plasma membrane; P:L-phenylalanine metabolic process; P:ubiquinone biosynthetic process; C:plant-type cell wall; C:plasmodesma; P:pollen development; P:coumarin biosynthetic process; P:lignin biosynthetic process; P:stilbene biosynthetic process; P:flavonoid biosynthetic process; C:integral com…
146	Vss_19612_c1_g1_i1	1282	162.59	162.1	Aquaporin TIP2-1; Delta-tonoplast intrinsic protein; Short=Delta-TIP; Tonoplast intrinsic protein 2-1; Short=AtTIP2;1; Contains: Aquaporin TIP2-1, N-terminally processed	C:protein storage vacuole; C:endoplasmic reticulum; C:Golgi apparatus; C:plasma membrane; P:water transport; P:autophagy; P:vacuole organization; C:plant-type cell wall; C:plasmodesma; P:unidimensional cell growth; C:chloroplast envelope; F:methylammonium transmembrane transporter activity; F:urea transmembrane transporter activity; F:water channel activity; P:urea transport; C:integral component…
147	Vss_24306_c0_g3_i6	954	162.49	162	Germin-like protein 5-1; Flags: Precursor	C:extracellular region; C:nucleus; P:metabolic process; P:response to cold; C:plant-type cell wall; C:plasmodesma; P:plasmodesmata-mediated intercellular transport; F:oxidoreductase activity; F:manganese ion binding; P:regulation of root development
148	Vss_23187_c0_g1_i1	2486	160.39	159.9	KH domain-containing protein At4g18375	F:protein binding; C:cytoplasm; P:response to osmotic stress; P:mRNA transcription; P:jasmonic acid mediated signaling pathway; P:positive regulation of flower development; P:heat acclimation; C:nuclear dicing body; C:nuclear speck; P:primary miRNA processing; P:gynoecium development; P:maintenance of floral organ identity; P:negative regulation of short-day photoperiodism, flowering; P:negative …
149	Vss_23816_c0_g1_i2	2239	159.05	158.56	Probable pectinesterase 53; Short=PE 53; Pectin methylesterase 53; Short=AtPME53; Flags: Precursor	F:protein binding; C:cytoplasm; P:starch metabolic process; P:sucrose metabolic process; C:plant-type cell wall; P:pollen germination; P:pollen tube growth; F:pectinesterase activity; P:cell wall modification; P:pectin catabolic process; P:defense response to Gram-negative bacterium; C:pollen tube
150	Vss_23379_c0_g1_i1	1879	158.36	157.88	Cryptochrome DASH, chloroplastic/mitochondrial; Flags: Precursor	P:photoreactive repair; F:DNA binding; C:nucleus; C:cytoplasm; P:phosphate-containing compound metabolic process; P:circadian rhythm; P:response to external stimulus; P:response to blue light; F:lyase activity; P:multicellular organismal process; P:regulation of developmental process; F:FAD binding; P:organonitrogen compound metabolic process; P:regulation of reproductive process
151	Vss_20187_c0_g1_i1	1346	156.82	156.34	Ubiquitin-conjugating enzyme E2 2; E2 ubiquitin-conjugating enzyme 2; Ubiquitin carrier protein 2; Ubiquitin-conjugating enzyme E2-17 kDa 2; Ubiquitin-protein ligase 2	F:ATP binding; C:nucleus; C:cytosol; P:postreplication repair; P:ubiquitin-dependent protein catabolic process; P:endosperm development; P:response to iron ion; P:root epidermal cell differentiation; P:regulation of photomorphogenesis; P:vegetative to reproductive phase transition of meristem; C:UBC13-MMS2 complex; F:ubiquitin protein ligase binding; P:histone H2B ubiquitination; P:response to ca…
152	Vss_29192_c2_g2_i3	3026	153.76	153.3	Receptor-like protein 51; Short=AtRLP51; Protein PUTATIVE DEVELOPMENTAL ORTHOLOG 1; Short=AtPDO1; Protein SUPPRESSOR OF NPR1-1, CONSTITUTIVE 2; Flags: Precursor	P:regulation of cell growth; F:transmembrane receptor protein serine/threonine kinase activity; C:mitochondrion; C:endoplasmic reticulum; C:plasma membrane; P:transmembrane receptor protein serine/threonine kinase signaling pathway; P:serine family amino acid metabolic process; C:plant-type cell wall; C:plasmodesma; P:embryo sac development; P:microsporogenesis; P:plant-type cell wall organizatio…
153	Vss_28801_c0_g2_i1	2752	153.31	152.85	Probable cellulose synthase A catalytic subunit 5 [UDP-forming]; OsCesA5	C:cell wall; C:endosome; C:trans-Golgi network; C:integral component of plasma membrane; P:starch metabolic process; P:sucrose metabolic process; P:UDP-glucose metabolic process; P:response to water deprivation; C:plasmodesma; C:chloroplast; P:multidimensional cell growth; P:plant-type primary cell wall biogenesis; P:plant-type secondary cell wall biogenesis; P:mucilage biosynthetic process; P:se…
154	Vss_22616_c0_g1_i1	1866	149.90	149.44	Zinc finger CCCH domain-containing protein 14; Short=OsC3H14	F:RNA binding; C:nucleus; P:regulation of gene expression; F:metal ion binding; P:positive regulation of leaf senescence; P:regulation of photoperiodism, flowering
155	Vss_18701_c0_g1_i1	1052	148.32	147.87	Co-chaperone protein p23-1; Bnp23-1	C:nucleus; C:cytosol; C:plasma membrane; P:response to heat; C:plasmodesma; P:root meristem growth; P:positive regulation of gene expression; P:chaperone cofactor-dependent protein refolding; F:chaperone binding; P:chaperone-mediated protein complex assembly; F:Hsp90 protein binding; P:negative regulation of cytokinin-activated signaling pathway; C:chaperone complex; P:regulation of auxin polar t…
156	Vss_20540_c0_g1_i1	1397	145.4	144.96	Serine/arginine-rich SC35-like splicing factor SCL30A; Short=At-SCL30A; Short=AtSCL30A; SC35-like splicing factor 30A; Serine/arginine-rich splicing factor 30A	P:mRNA splicing, via spliceosome; F:single-stranded DNA binding; F:mRNA binding; F:translation initiation factor activity; C:nucleolus; C:mitochondrion; C:cytosol; C:ribosome; C:eukaryotic translation initiation factor 3 complex; C:plasma membrane; P:regulation of translational initiation; P:response to osmotic stress; P:response to cold; P:response to water deprivation; C:plastid; P:cytidine to …
157	Vss_31347_c2_g1_i3	6381	145.06	144.62	Probable linoleate 9S-lipoxygenase 4; Root lipoxygenase	F:protein binding; C:plasma membrane; C:chloroplast thylakoid membrane; P:pollen development; C:chloroplast stroma; P:response to wounding; P:response to bacterium; P:response to fungus; P:response to high light intensity; P:jasmonic acid biosynthetic process; P:response to abscisic acid; P:response to salicylic acid; P:response to jasmonic acid; P:anther dehiscence; C:chloroplast envelope; P:lat…
158	Vss_27689_c1_g1_i1	2546	144.63	144.2	65-kDa microtubule-associated protein 1; Short=AtMAP65-1	P:microtubule cytoskeleton organization; P:nuclear division; P:cytokinesis by cell plate formation; C:mitochondrion; P:microtubule nucleation; F:microtubule binding; C:phragmoplast; C:plastid; C:preprophase band; P:response to nematode; P:positive regulation of microtubule polymerization; P:cortical microtubule organization; C:tubulin complex; F:protein dimerization activity; P:post-embryonic roo…
159	Vss_22621_c0_g1_i1	1542	144.39	143.95	Peptidyl-prolyl cis-trans isomerase FKBP20-1; Short=PPIase FKBP20-1; FK506-binding protein 20-1; Short=AtFKBP20-1; Immunophilin FKBP20-1; Rotamase	P:protein peptidyl-prolyl isomerization; F:peptidyl-prolyl cis-trans isomerase activity; C:nucleolus; C:vacuole; C:endoplasmic reticulum; C:Golgi apparatus; C:cytosol; P:nucleosome assembly; P:response to fungus; P:response to cytokinin; P:embryo development; P:post-embryonic development; F:histone binding; P:root development; P:chaperone-mediated protein folding; P:cellular heat acclimation
160	Vss_21689_c0_g1_i1	1172	143.8	143.37	Histone H1	C:chromosome, telomeric region; C:nucleosome; F:transcription regulatory region sequence-specific DNA binding; F:double-stranded telomeric DNA binding; C:nucleolus; C:mitochondrion; P:nucleosome assembly; P:regulation of transcription by RNA polymerase II; P:nucleosome positioning; P:chromosome condensation; F:nucleosomal DNA binding; P:negative regulation of chromatin silencing; F:activating tra…
161	Vss_26221_c0_g1_i3	2157	143.65	143.21	BAG family molecular chaperone regulator 4; Bcl-2-associated athanogene 4	C:nucleus; C:mitochondrion; C:cytosol; P:protein targeting to membrane; P:response to heat; P:response to cold; P:response to salt stress; P:regulation of stomatal movement; P:vegetative to reproductive phase transition of meristem; P:positive regulation of potassium ion transport; F:chaperone binding; C:endoplasmic reticulum exit site; P:cytoplasm protein quality control by the ubiquitin-proteas…
162	Vss_22887_c0_g1_i1	1667	143.2	142.77	Serine/threonine-protein kinase SRK2A; SNF1-related kinase 2A; Short=PpSnRK2A	F:mRNA binding; F:ATP binding; C:nucleus; C:cytosol; P:sucrose metabolic process; P:unsaturated fatty acid biosynthetic process; P:serine family amino acid metabolic process; P:response to water deprivation; P:response to salt stress; P:response to gibberellin; P:positive regulation of abscisic acid-activated signaling pathway; P:seed germination; F:calcium-dependent protein serine/threonine kina…
163	Vss_25741_c1_g1_i1	2558	143.15	142.72	RNA-binding KH domain-containing protein RCF3; Protein ENHANCED STRESS RESPONSE 1; Protein HIGH OSMOTIC STRESS GENE EXPRESSION 5; Protein REGULATOR OF CBF GENE EXPRESSION 3; Protein SHINY 1	F:RNA binding; F:protein binding; C:cytoplasm; P:RNA processing; P:mRNA transcription; P:positive regulation of flower development; P:regulation of gene expression; C:nuclear speck; P:gynoecium development; P:maintenance of floral organ identity; P:negative regulation of short-day photoperiodism, flowering; P:negative regulation of long-day photoperiodism, flowering
164	Vss_18203_c0_g1_i1	1643	141.7	141.27	Probable phospholipid hydroperoxide glutathione peroxidase; Short=PHGPx	F:glutathione peroxidase activity; F:protein binding; C:nucleus; C:mitochondrion; C:endoplasmic reticulum; C:cytosol; C:plasma membrane; P:glutathione metabolic process; P:obsolete peroxidase reaction; P:response to oxidative stress; C:chloroplast thylakoid membrane; C:chloroplast stroma; P:embryo development ending in seed dormancy; C:chloroplast envelope; P:cellular response to water deprivatio…
165	Vss_22603_c0_g1_i1	1975	141.45	141.02	Probable pectin methylesterase CGR3; Cotton Golgi-related 3	F:methyltransferase activity; P:pectin metabolic process; P:positive regulation of cellular process; P:positive regulation of developmental growth; P:cell wall organization; P:plant-type cell wall organization or biogenesis; C:bounding membrane of organelle; C:Golgi apparatus subcompartment
166	Vss_23761_c0_g1_i1	2800	141.16	140.74	26S proteasome regulatory subunit 6B homolog	C:proteasome complex; F:calmodulin binding; F:ATP binding; C:cell wall; C:nuclear envelope; C:nucleoplasm; C:nucleolus; C:Golgi apparatus; C:lipid droplet; C:spindle; C:cytosol; C:plasma membrane; P:protein targeting to peroxisome; C:plasmodesma; C:phragmoplast; C:chloroplast thylakoid membrane; P:pollen development; P:pollen tube growth; F:ATPase activity; P:ubiquitin-dependent ERAD pathway; P:r…
167	Vss_26424_c0_g1_i1	2831	139.87	139.44	Heat shock protein 81-1; Short=HSP81-1; Heat shock protein 82	F:ATP binding; C:cell wall; C:nucleolus; C:mitochondrion; C:endoplasmic reticulum; C:Golgi apparatus; C:cytosol; C:plasma membrane; C:chloroplast stroma; C:cell surface; P:regulation of meristem growth; F:ATPase activity; C:protein-containing complex; P:cellular response to heat; P:defense response to bacterium; C:perinuclear region of cytoplasm; P:protein stabilization; F:unfolded protein bindin…
168	Vss_19067_c0_g1_i1	1222	139.26	138.83	Golgi apparatus membrane protein-like protein ECHIDNA	C:trans-Golgi network; P:Golgi organization; P:protein secretion; P:unidimensional cell growth; P:vesicle-mediated transport; C:integral component of Golgi membrane; C:early endosome membrane
169	Vss_28611_c0_g1_i2	2660	138.9	138.47	Auxin-responsive protein IAA11; Indoleacetic acid-induced protein 11	F:transcription regulatory region sequence-specific DNA binding; C:nucleus; P:response to water deprivation; P:response to wounding; P:gravitropism; P:auxin-activated signaling pathway; P:response to jasmonic acid; P:embryonic pattern specification; P:xylem and phloem pattern formation; P:lateral root morphogenesis; F:identical protein binding; P:negative regulation of transcription, DNA-template…
170	Vss_21428_c0_g1_i2	1742	138.35	137.94	Dihydroflavonol 4-reductase; Short=DFR; Dihydrokaempferol 4-reductase; Flavanone 4-reductase; Short=FNR	F:protein binding; P:anthocyanin-containing compound biosynthetic process; F:racemase and epimerase activity; F:anthocyanidin reductase activity; C:extrinsic component of endoplasmic reticulum membrane; F:dihydrokaempferol 4-reductase activity; P:seed development; F:NADP binding; P:sporopollenin biosynthetic process
171	Vss_20915_c0_g1_i1	1430	137.79	137.38	SKP1-like protein 20; SKP1-like 20	P:microtubule cytoskeleton organization; C:nucleolus; C:spindle; C:cytosol; C:plasma membrane; P:chromosome segregation; P:regulation of mitotic cell cycle; C:phragmoplast; P:auxin-activated signaling pathway; P:embryo development ending in seed dormancy; P:ethylene-activated signaling pathway; P:viral process; P:protein ubiquitination; C:SCF ubiquitin ligase complex; P:SCF-dependent proteasomal …
172	Vss_22859_c0_g1_i1	1826	137.78	137.36	Protein LIFEGUARD 3; Short=AtLFG3	F:protein binding; P:brassinosteroid mediated signaling pathway; P:unidimensional cell growth; C:membrane; P:cellular response to unfolded protein; P:defense response to fungus; P:negative regulation of cell death; P:regulation of plant organ morphogenesis
173	Vss_30629_c0_g1_i1	4881	137.08	136.66	ABC transporter B family member 19; Short=ABC transporter ABCB.19; Short=AtABCB19; Multidrug resistance protein 11; P-glycoprotein 19	F:protein binding; F:ATP binding; C:mitochondrion; C:vacuolar membrane; C:plasma membrane; P:regulation of cell size; C:plasmodesma; P:response to blue light; P:photomorphogenesis; P:positive gravitropism; P:response to far red light; P:auxin efflux; F:auxin influx transmembrane transporter activity; F:auxin efflux transmembrane transporter activity; P:basipetal auxin transport; P:acropetal auxin…
174	Vss_22606_c0_g1_i1	1234	136.17	135.76	Flowering time control protein FCA; Short=OsFCA; Short=rFCA	F:single-stranded DNA binding; F:mRNA binding; F:copper ion binding; F:protein binding; F:ATP binding; C:nucleus; C:mitochondrion; P:response to cold; P:response to bacterium; P:positive regulation of gene expression; P:cytidine to uridine editing; P:regulation of cellular protein metabolic process; P:negative regulation of biological process; P:regulation of post-embryonic development; P:positiv…
175	Vss_22273_c1_g2_i2	1777	136.13	135.72	Probable lipoxygenase 6	F:protein binding; P:isoprenoid biosynthetic process; C:chloroplast; P:pollen development; P:response to wounding; P:response to bacterium; P:response to fungus; P:response to high light intensity; P:response to jasmonic acid; P:anther dehiscence; P:response to ozone; F:linoleate 13S-lipoxygenase activity; P:lipid oxidation; F:metal ion binding; P:stamen filament development
176	Vss_23592_c0_g1_i2	1515	132.6	132.2	Senescence-specific cysteine protease SAG39; Cysteine proteinase SAG39; Protein SENESCENCE-ASSOCIATED GENE 39; Flags: Precursor	C:P-body; F:cysteine-type endopeptidase activity; F:protein binding; C:nucleus; C:endoplasmic reticulum; C:cytosol; P:proteolysis; C:plant-type cell wall; C:plasmodesma; P:pollen development; P:plant-type hypersensitive response; P:response to ethylene; P:response to auxin; P:response to cytokinin; P:response to abscisic acid; P:response to gibberellin; P:response to sucrose; P:response to glucos…
177	Vss_23462_c0_g1_i6	2540	132.44	132.04	NADP-dependent glyceraldehyde-3-phosphate dehydrogenase; Glyceraldehyde-3-phosphate dehydrogenase [NADP(+)]; Non-phosphorylating glyceraldehyde 3-phosphate dehydrogenase; Triosephosphate dehydrogenase	C:cytosol; P:glycolytic process; P:response to stress; P:multicellular organism development; F:glyceraldehyde-3-phosphate dehydrogenase (NADP+) (non-phosphorylating) activity; F:lactaldehyde dehydrogenase activity; C:plastid; P:response to abiotic stimulus; P:response to chemical; P:obsolete oxidation-reduction process
178	Vss_19072_c0_g1_i1	1846	132.08	131.68	Dihydroflavonol 4-reductase; Short=DFR; Dihydrokaempferol 4-reductase; Flavanone 4-reductase; Short=FNR	F:protein binding; C:endoplasmic reticulum; C:cytosol; P:defense response; P:response to cold; P:coumarin biosynthetic process; P:lignin biosynthetic process; P:stilbene biosynthetic process; P:flavonoid biosynthetic process; F:oxidoreductase activity, acting on the CH-OH group of donors, NAD or NADP as acceptor; F:cinnamoyl-CoA reductase activity; P:negative regulation of circadian rhythm; P:see…
179	Vss_26534_c0_g1_i1	3204	131.3	130.9	26S proteasome regulatory subunit 6B homolog	C:proteasome complex; F:calmodulin binding; F:ATP binding; C:cell wall; C:nuclear envelope; C:nucleoplasm; C:nucleolus; C:Golgi apparatus; C:lipid droplet; C:spindle; C:cytosol; C:plasma membrane; P:protein targeting to peroxisome; P:female gamete generation; P:response to heat; C:plasmodesma; C:phragmoplast; C:chloroplast thylakoid membrane; P:pollen development; P:pollen tube growth; P:leaf mor…
180	Vss_18203_c0_g1_i2	1663	130.7	130.3	Probable phospholipid hydroperoxide glutathione peroxidase; Short=PHGPx	F:glutathione peroxidase activity; F:protein binding; C:nucleus; C:mitochondrion; C:endoplasmic reticulum; C:cytosol; C:plasma membrane; P:glutathione metabolic process; P:obsolete peroxidase reaction; P:response to oxidative stress; C:chloroplast thylakoid membrane; C:chloroplast stroma; P:embryo development ending in seed dormancy; C:chloroplast envelope; P:cellular response to water deprivatio…
181	Vss_23639_c0_g1_i1	1749	130.59	130.2	Guanine nucleotide-binding protein subunit beta-like protein	P:microtubule cytoskeleton organization; P:positive regulation of protein phosphorylation; F:mRNA binding; F:structural constituent of ribosome; F:MAP-kinase scaffold activity; F:protein kinase C binding; F:protein binding; C:plasma membrane; C:cilium; C:chloroplast; P:response to glucose; P:seed germination; P:positive regulation of signal transduction; P:vegetative to reproductive phase transit…
182	Vss_27685_c0_g1_i2	846	130.07	129.68	Calcium-dependent protein kinase 15; Short=OsCDPK15; Short=OsCPK15	F:calmodulin-dependent protein kinase activity; F:calcium ion binding; F:calmodulin binding; F:ATP binding; C:nucleus; C:vacuole; C:cytosol; C:plasma membrane; P:serine family amino acid metabolic process; P:abscisic acid-activated signaling pathway; F:calcium-dependent protein serine/threonine kinase activity; P:regulation of anion channel activity; P:peptidyl-serine phosphorylation; P:intracell…
183	Vss_18819_c0_g1_i1	1595	129.06	128.67	60S ribosomal protein L6, mitochondrial	F:structural constituent of ribosome; C:ribosome; P:translation; C:chloroplast stroma; P:embryo development ending in seed dormancy; C:chloroplast envelope; F:rRNA binding; P:ribosome biogenesis
184	Vss_23426_c0_g2_i1	2196	128.78	128.39	Alpha-galactosidase; Alpha-D-galactoside galactohydrolase; Melibiase; Flags: Precursor	F:hydrolase activity, hydrolyzing O-glycosyl compounds; P:carbohydrate metabolic process; C:plant-type cell wall; P:response to fungus; P:positive regulation of flower development; P:leaf morphogenesis; C:apoplast; F:raffinose alpha-galactosidase activity; P:cell wall organization
185	Vss_21841_c0_g1_i1	1490	128.72	128.33	Ubiquitin-conjugating enzyme E2 2; E2 ubiquitin-conjugating enzyme 2; Ubiquitin carrier protein 2; Ubiquitin-conjugating enzyme E2-17 kDa 2; Ubiquitin-protein ligase 2	P:protein polyubiquitination; F:ATP binding; C:nucleus; C:vacuole; C:cytosol; P:postreplication repair; P:ubiquitin-dependent protein catabolic process; P:endosperm development; P:red or far-red light signaling pathway; P:response to iron ion; P:root epidermal cell differentiation; P:regulation of photomorphogenesis; P:vegetative to reproductive phase transition of meristem; P:protein sumoylation…
186	Vss_22045_c0_g1_i1	2320	127.71	127.33	3)-beta-glucan endohydrolase; Short=(1-	C:endoplasmic reticulum; P:starch metabolic process; P:sucrose metabolic process; P:(1->3)-beta-D-glucan catabolic process; P:embryo development ending in seed dormancy; P:pollen exine formation; F:protein homodimerization activity; F:glucan endo-1,3-beta-D-glucosidase activity; C:anchored component of plasma membrane; P:defense response to fungus
187	Vss_27819_c0_g1_i1	1372	126.94	126.55	Eukaryotic translation initiation factor 6; Short=eIF-6	P:ribosomal subunit export from nucleus; P:maturation of 5.8S rRNA; P:maturation of LSU-rRNA; F:translation initiation factor activity; C:nucleolus; C:cytosol; C:ribosome; P:regulation of translational initiation; P:embryo development ending in seed dormancy; C:preribosome, large subunit precursor; P:mature ribosome assembly; F:ribosome binding; F:ribosomal large subunit binding; P:cellular respo…
188	Vss_22553_c0_g1_i1	2029	126.29	125.9	26S proteasome regulatory subunit 6A homolog; Tat-binding protein homolog 1; Short=TBP-1	F:ATP binding; C:cell wall; C:nucleus; C:cytosol; C:plasma membrane; P:female gamete generation; C:proteasome regulatory particle, base subcomplex; P:response to heat; C:plasmodesma; P:embryo sac development; P:pollen development; P:leaf morphogenesis; P:maintenance of root meristem identity; P:glucose mediated signaling pathway; P:lateral root formation; F:ATPase activity; F:TBP-class protein bi…
189	Vss_18603_c0_g1_i1	889	126.08	125.69	Histone H3.2	C:chromosome, centromeric region; C:nucleosome; F:DNA binding; P:rRNA transcription; P:double fertilization forming a zygote and endosperm; C:chromocenter; C:rDNA protrusion; P:centromere complex assembly; F:protein heterodimerization activity; P:pollen sperm cell differentiation; C:generative cell nucleus; P:cell division; P:meiotic chromosome separation
190	Vss_28629_c0_g1_i1	3283	123.6	123.23	ABC transporter G family member 11; Short=ABC transporter ABCG.11; Short=AtABCG11; Protein CUTICULAR DEFECT AND ORGAN FUSION 1; Protein DESPERADO; Protein PERMEABLE LEAVES 1; White-brown complex homolog protein 11; Short=AtWBC11	F:ATP binding; C:vacuole; C:endoplasmic reticulum; C:plasmodesma; C:chloroplast; P:response to wounding; P:response to salt stress; P:response to abscisic acid; P:hormone-mediated signaling pathway; C:external side of plasma membrane; P:wax biosynthetic process; P:stem vascular tissue pattern formation; P:suberin biosynthetic process; P:cotyledon vascular tissue pattern formation; F:fatty acid tr…
191	Vss_21689_c0_g1_i2	1212	122.88	122.51	Histone H1	C:chromosome, telomeric region; C:nucleosome; F:transcription regulatory region sequence-specific DNA binding; F:double-stranded telomeric DNA binding; C:nucleolus; C:mitochondrion; P:nucleosome assembly; P:regulation of transcription by RNA polymerase II; P:nucleosome positioning; P:chromosome condensation; F:nucleosomal DNA binding; P:negative regulation of chromatin silencing; F:activating tra…
192	Vss_22562_c1_g1_i2	1224	122.86	122.48	Protein SPIRAL1-like 2	C:spindle microtubule; C:phragmoplast; C:preprophase band; P:unidimensional cell growth; C:cortical microtubule, transverse to long axis; P:cortical microtubule organization; P:anisotropic cell growth; P:cellular response to salt stress
193	Vss_28739_c1_g1_i1	4198	122.59	122.21	Plasma membrane ATPase; Proton pump	F:magnesium ion binding; F:protein binding; F:ATP binding; C:nucleus; C:Golgi apparatus; C:plasma membrane; P:oxidative phosphorylation; P:vacuole organization; P:vacuolar acidification; F:proton-exporting ATPase activity, phosphorylative mechanism; P:response to water deprivation; C:plasmodesma; P:response to salt stress; C:plant-type vacuole membrane; P:response to abscisic acid; P:proanthocyan…
194	Vss_6600_c0_g1_i1	1267	122.15	121.78	Probable tocopherol O-methyltransferase, chloroplastic; Gamma-tocopherol methyltransferase; Vitamin E pathway gene 4 protein; Flags: Precursor	F:phosphoethanolamine N-methyltransferase activity; C:cytosol; P:diacylglycerol biosynthetic process; P:phosphatidylcholine biosynthetic process; C:chloroplast; P:pollen development; P:pollen tube growth; P:pollen tube guidance; P:vitamin E biosynthetic process; P:triglyceride biosynthetic process; P:methylation; P:choline biosynthetic process; P:phosphatidylethanolamine metabolic process; P:post…
195	Vss_20095_c0_g1_i1	1123	121.91	121.54	Histone H3.2	C:chromosome, centromeric region; C:nucleosome; F:DNA binding; P:rRNA transcription; P:double fertilization forming a zygote and endosperm; C:chromocenter; C:rDNA protrusion; P:centromere complex assembly; F:protein heterodimerization activity; P:pollen sperm cell differentiation; C:generative cell nucleus; P:cell division; P:meiotic chromosome separation
196	Vss_19619_c0_g1_i1	1805	121	120.63	Very-long-chain (3R)-3-hydroxyacyl-CoA dehydratase PASTICCINO 2A; 3-hydroxyacyl-CoA dehydratase PASTICCINO 2A; Short=HACD; Short=PAS2A; Protein tyrosine phosphatase-like protein	C:nucleus; C:endoplasmic reticulum; P:multicellular organism development; F:3-hydroxyacyl-CoA dehydratase activity; P:sphingolipid biosynthetic process; C:integral component of endoplasmic reticulum membrane; P:fatty acid elongation; P:very long-chain fatty acid biosynthetic process; F:very-long-chain 3-hydroxyacyl-CoA dehydratase activity; F:3-hydroxy-arachidoyl-CoA dehydratase activity; F:3-hyd…
197	Vss_28326_c0_g1_i3	2411	120.18	119.82	Aspartic proteinase Asp1; Short=OSAP1; Short=OsAsp1; Nucellin-like protein; Flags: Precursor	F:aspartic-type endopeptidase activity; F:binding; C:extracellular region; C:endoplasmic reticulum; P:proteolysis; P:response to water deprivation; C:plant-type cell wall; P:systemic acquired resistance; P:response to abscisic acid; C:membrane; P:multicellular organismal process; P:anatomical structure development; P:regulation of cellular process; P:response to karrikin
198	Vss_22825_c0_g1_i2	1394	119.91	119.54	Phenylalanine ammonia-lyase	F:protein binding; C:cytosol; P:L-phenylalanine metabolic process; P:tyrosine metabolic process; P:defense response; P:response to oxidative stress; P:pollen development; P:phenylpropanoid biosynthetic process; P:drought recovery; P:alkaloid biosynthetic process; P:response to UV-B; F:amino acid binding; C:protein-containing complex; F:phenylalanine ammonia-lyase activity; P:salicylic acid catabo…
199	Vss_29751_c0_g1_i1	2324	119.76	119.4	12-oxophytodienoate reductase 3; 12-oxophytodienoate-10,11-reductase 3; Short=AtOPR3; Short=OPDA-reductase 3; Protein DELAYED DEHISCENCE 1; Contains: 12-oxophytodienoate reductase 3, N-terminally processed	C:peroxisome; C:cytosol; P:defense response; P:response to wounding; P:response to fungus; P:jasmonic acid biosynthetic process; F:FMN binding; P:response to ozone; F:12-oxophytodienoate reductase activity; P:oxylipin biosynthetic process; F:identical protein binding; P:stamen development; P:obsolete oxidation-reduction process
200	Vss_28792_c0_g1_i1	2873	119.31	118.95	Heat shock 70 kDa protein, mitochondrial; Flags: Precursor	F:ATP binding; C:cell wall; C:nucleolus; C:mitochondrion; C:endoplasmic reticulum lumen; C:Golgi apparatus; C:cytosol; C:plasma membrane; P:response to heat; P:response to cold; C:plasmodesma; P:pollen development; C:chloroplast stroma; C:thylakoid; C:plant-type vacuole membrane; P:pollen germination; P:pollen tube growth; C:chloroplast envelope; P:viral process; C:mediator complex; F:ATPase acti…
201	Vss_27765_c0_g1_i1	3054	119.1	118.74	Dynamin-related protein 1E; Dynamin-like protein 4; Dynamin-like protein DLP2; Dynamin-like protein E	P:mitochondrial fission; F:GTPase activity; F:GTP binding; C:mitochondrion; C:vacuolar membrane; C:peroxisome; C:cytosol; C:microtubule; C:plasma membrane; C:cell cortex; F:microtubule binding; C:cell plate; C:plasmodesma; C:phragmoplast; C:chloroplast thylakoid membrane; P:embryo development ending in seed dormancy; P:cell plate formation involved in plant-type cell wall biogenesis; P:xylem and …
202	Vss_19413_c0_g1_i1	1448	118.64	118.29	Ubiquitin-conjugating enzyme E2 7; E2 ubiquitin-conjugating enzyme 7; Ubiquitin carrier protein 7; Ubiquitin-protein ligase 7	P:protein polyubiquitination; F:ATP binding; C:nucleus; C:cytosol; P:postreplication repair; P:ubiquitin-dependent protein catabolic process; P:endosperm development; P:response to iron ion; P:root epidermal cell differentiation; P:vegetative to reproductive phase transition of meristem; C:UBC13-MMS2 complex; F:ubiquitin protein ligase binding; P:histone H2B ubiquitination; P:response to cadmium …
203	Vss_31341_c2_g7_i1	226	118.65	118.29	Disease resistance protein TAO1; Protein TARGET OF AVRB OPERATION 1	F:NAD+ nucleosidase activity; C:cytoplasm; P:nicotinamide metabolic process; P:pollen development; P:meristem maintenance; P:response to red light; C:endomembrane system; C:organelle membrane; P:defense response to bacterium; F:identical protein binding; C:intracellular membrane-bounded organelle; P:nicotinate nucleotide metabolic process; P:regulation of cellular process
204	Vss_23512_c0_g1_i1	1738	118.46	118.1	Cathepsin B-like protease 3; Cathepsin B3; Short=AtCathB3; Flags: Precursor	F:cysteine-type endopeptidase activity; C:extracellular space; C:lysosome; C:cytosol; P:proteolysis; P:defense response; P:anatomical structure development; P:regulation of catalytic activity; P:proteolysis involved in cellular protein catabolic process
205	Vss_20421_c0_g1_i2	1276	118.39	118.03	ADP-ribosylation factor 1	F:protein binding; F:GTP binding; C:early endosome; C:vacuolar membrane; C:Golgi stack; C:cytosol; C:plasma membrane; P:protein ADP-ribosylation; P:intracellular protein transport; C:plasmodesma; P:embryo sac cellularization; P:embryo development ending in seed dormancy; P:endosperm development; C:microtubule cytoskeleton; F:phospholipase activator activity; P:vesicle-mediated transport; P:positi…
206	Vss_22273_c1_g2_i1	1946	117.26	116.9	Lipoxygenase 3, chloroplastic; Short=AtLOX3; Flags: Precursor	F:protein binding; P:fatty acid metabolic process; P:isoprenoid biosynthetic process; C:chloroplast; P:pollen development; P:response to wounding; P:response to bacterium; P:response to fungus; P:response to high light intensity; P:response to jasmonic acid; P:anther dehiscence; P:response to ozone; F:linoleate 13S-lipoxygenase activity; P:lipid oxidation; F:metal ion binding; P:stamen filament d…
207	Vss_23588_c0_g1_i1	1088	116.22	115.87	Noroxomaritidine synthase 2; CYP96T2; Cytochrome P450 96T2	F:monooxygenase activity; F:iron ion binding; C:vacuole; C:endoplasmic reticulum membrane; P:defense response; P:response to wounding; P:suberin biosynthetic process; F:oxidoreductase activity, acting on paired donors, with incorporation or reduction of molecular oxygen; F:alkane 1-monooxygenase activity; F:heme binding; P:very long-chain fatty acid biosynthetic process; P:floral organ developmen…
208	Vss_27426_c0_g1_i3	2022	115.76	115.41	Transcription factor MYB106; Myb-related protein 106; Short=AtMYB106; Transcription factor NOEK	P:tryptophan biosynthetic process; C:chromatin; F:transcription regulatory region sequence-specific DNA binding; P:defense response to insect; F:chromatin binding; F:DNA-binding transcription factor activity; F:protein binding; C:nucleus; C:transcription regulator complex; C:cytoplasm; P:regulation of transcription, DNA-templated; C:plasmodesma; P:pollen development; P:response to wounding; P:res…
209	Vss_27496_c2_g1_i1	2330	115.6	115.25	Triose phosphate/phosphate translocator, chloroplastic; Short=cTPT; Flags: Precursor	F:inorganic phosphate transmembrane transporter activity; C:vacuolar membrane; C:peroxisome; C:Golgi apparatus; P:phosphate ion transport; P:vacuole organization; P:gamete generation; P:embryo sac development; P:response to nematode; P:photosynthetic acclimation; F:triose-phosphate:phosphate antiporter activity; P:response to sucrose; P:response to glucose; P:embryo development ending in seed dor…
210	Vss_29382_c0_g1_i2	3953	115.28	114.93	Phosphatidylinositol 4-phosphate 5-kinase 9; Short=AtPIP5K9; 1-phosphatidylinositol 4-phosphate kinase 9; Diphosphoinositide kinase 9; PtdIns(4)P-5-kinase 9	F:actin monomer binding; F:ATP binding; C:nucleus; C:cytosol; P:carbohydrate metabolic process; P:cellular amino acid metabolic process; P:establishment of tissue polarity; C:chloroplast; C:plastid outer membrane; P:plant-type cell wall modification; P:pollen germination; P:pollen tube growth; P:positive gravitropism; P:stomatal movement; P:lateral root formation; F:1-phosphatidylinositol-4-phosp…
211	Vss_20735_c1_g1_i1	465	114.3	113.96	Copper transport protein CCH; Copper chaperone CCH	C:cell wall; C:nucleus; C:cytosol; C:plasma membrane; P:copper ion transport; P:cellular copper ion homeostasis; C:plasmodesma; C:chloroplast; P:flower development; P:root morphogenesis; P:phloem transport; P:heat acclimation; F:copper chaperone activity; F:protein domain specific binding; F:lead ion binding; F:cadmium ion binding; P:cadmium ion homeostasis; P:sodium ion homeostasis; P:detoxifica…
212	Vss_27394_c0_g1_i2	2560	114.19	113.84	Cysteine proteinase RD21A; Protein RESPONSIVE TO DEHYDRATION 21; Short=RD21; Flags: Precursor	C:P-body; F:cysteine-type endopeptidase activity; F:protein binding; C:nucleus; C:endoplasmic reticulum; C:cytosol; P:proteolysis; C:plant-type cell wall; C:plasmodesma; P:pollen development; P:plant-type hypersensitive response; P:response to auxin; P:response to cytokinin; P:response to sucrose; P:response to glucose; P:response to fructose; P:leaf senescence; P:response to UV-B; C:senescence-a…
213	Vss_23657_c0_g1_i1	2309	114.05	113.71	DnaJ protein homolog; DNAJ-1; Flags: Precursor	F:mRNA binding; F:ATP binding; C:cell wall; C:nucleolus; C:endoplasmic reticulum lumen; C:cytosol; C:plasma membrane; P:protein folding; P:defense response; F:cytoskeletal protein binding; P:response to heat; C:plasmodesma; C:chloroplast; P:megagametogenesis; P:phototropism; P:response to abscisic acid; P:pollen tube growth; P:positive regulation of flower development; P:positive gravitropism; F:…
214	Vss_24870_c0_g1_i1	1903	114.01	113.66	Leucine-rich repeat extensin-like protein 4; Short=AtLRX4; Short=LRR/EXTENSIN4; Cell wall hydroxyproline-rich glycoprotein; Flags: Precursor	F:protein kinase activity; F:structural constituent of cell wall; F:protein binding; P:transport; P:defense response; C:plant-type cell wall; C:plasmodesma; P:response to external stimulus; P:response to abiotic stimulus; P:post-embryonic development; P:pollen tube growth; P:shoot system morphogenesis; P:trichoblast differentiation; C:membrane; F:signaling receptor activity; F:peptide binding; P:…
215	Vss_28362_c0_g1_i1	687	113.45	113.1	Villin-4	P:regulation of cell growth; C:cytosol; C:actin filament; P:gravitropism; P:response to abscisic acid; C:actin filament bundle; P:root hair elongation; P:actin filament severing; F:actin filament binding; P:actin filament bundle assembly; P:response to calcium ion; P:actin filament capping; P:cytoplasmic streaming; P:regulation of auxin polar transport
216	Vss_27850_c0_g1_i1	1402	112.91	112.57	GDSL esterase/lipase At4g28780; Extracellular lipase At4g28780; Flags: Precursor	F:protein binding; C:cell wall; C:nucleus; C:chloroplast thylakoid; P:systemic acquired resistance; P:response to salicylic acid; P:response to lithium ion; P:lipid catabolic process; F:lipase activity; P:cuticle development; P:hyperosmotic salinity response; C:apoplast
217	Vss_27687_c0_g2_i1	2230	111.89	111.56	Phenylalanine ammonia-lyase	F:protein binding; C:cytoplasm; C:cytosol; P:L-phenylalanine catabolic process; P:tyrosine metabolic process; P:defense response; P:response to oxidative stress; P:circadian rhythm; P:pollen development; P:cinnamic acid biosynthetic process; P:drought recovery; P:alkaloid biosynthetic process; P:response to UV-B; F:ammonia-lyase activity; C:protein-containing complex; F:phenylalanine ammonia-lyas…
218	Vss_23969_c0_g1_i1	1862	111.68	111.34	Flowering locus K homology domain; Short=Flowering locus KH domain	F:RNA binding; F:protein binding; C:cytoplasm; P:RNA processing; P:mRNA transcription; P:positive regulation of flower development; P:regulation of gene expression; C:nuclear body; P:gynoecium development; P:negative regulation of short-day photoperiodism, flowering; P:negative regulation of long-day photoperiodism, flowering; P:regulation of cellular process
219	Vss_20648_c0_g1_i1	1832	110.54	110.21	26S proteasome regulatory subunit 7; 26S proteasome AAA-ATPase subunit RPT1; 26S proteasome subunit 7; Regulatory particle triple-A ATPase subunit 1	F:ATP binding; C:cell wall; C:nucleus; C:cytosol; C:plasma membrane; P:female gamete generation; C:proteasome regulatory particle, base subcomplex; P:response to heat; C:plasmodesma; P:embryo sac development; P:pollen development; P:leaf morphogenesis; P:maintenance of root meristem identity; P:glucose mediated signaling pathway; P:lateral root formation; F:TBP-class protein binding; P:meristem g…
220	Vss_27432_c0_g1_i2	1181	110.01	109.68	Putative 12-oxophytodienoate reductase 11; OPDA-reductase 11; Short=OsOPR11	C:peroxisome; C:cytosol; P:defense response; P:response to wounding; P:response to fungus; P:jasmonic acid biosynthetic process; F:FMN binding; P:response to ozone; F:12-oxophytodienoate reductase activity; P:oxylipin biosynthetic process; F:identical protein binding; P:stamen development; P:obsolete oxidation-reduction process
221	Vss_22176_c0_g1_i1	2070	109.77	109.43	26S proteasome regulatory subunit 7; 26S proteasome AAA-ATPase subunit RPT1; 26S proteasome subunit 7; Regulatory particle triple-A ATPase subunit 1	F:ATP binding; C:cell wall; C:nucleus; C:plasma membrane; P:female gamete generation; C:proteasome regulatory particle, base subcomplex; P:response to heat; C:plasmodesma; P:embryo sac development; P:pollen development; P:leaf morphogenesis; P:maintenance of root meristem identity; P:glucose mediated signaling pathway; P:lateral root formation; F:ATPase activity; F:TBP-class protein binding; P:ub…
222	Vss_26095_c0_g1_i1	2625	109.04	108.71	Betaine aldehyde dehydrogenase, chloroplastic; Short=BADH; Flags: Precursor	F:3-chloroallyl aldehyde dehydrogenase activity; F:aldehyde dehydrogenase (NAD+) activity; F:binding; C:mitochondrion; C:vacuole; C:endoplasmic reticulum; C:Golgi apparatus; P:cellular aldehyde metabolic process; P:gluconeogenesis; P:glycolytic process; P:arginine metabolic process; P:histidine metabolic process; P:isoleucine catabolic process; P:leucine catabolic process; P:lysine catabolic proc…
223	Vss_27685_c0_g3_i2	2278	108.56	108.24	Calcium-dependent protein kinase 15; Short=OsCDPK15; Short=OsCPK15	F:protein kinase activity; F:calmodulin-dependent protein kinase activity; F:calcium ion binding; F:calmodulin binding; F:ATP binding; C:nucleus; C:vacuole; C:peroxisomal membrane; C:endoplasmic reticulum membrane; C:cytosol; C:plasma membrane; P:protein phosphorylation; P:serine family amino acid metabolic process; P:response to salt stress; P:abscisic acid-activated signaling pathway; F:calcium…
224	Vss_22244_c0_g1_i1	1758	107.78	107.45	26S proteasome regulatory subunit 6B homolog	C:P-body; F:ATP binding; C:cell wall; C:nucleus; C:plasma membrane; P:female gamete generation; C:proteasome regulatory particle, base subcomplex; P:response to heat; C:plasmodesma; P:embryo sac development; P:pollen development; P:leaf morphogenesis; P:maintenance of root meristem identity; P:glucose mediated signaling pathway; P:lateral root formation; F:TBP-class protein binding; C:cytosolic p…
225	Vss_27423_c0_g1_i2	2862	107.26	106.93	Auxilin-related protein 1; Auxilin-like protein 1	C:cytosol; C:plasma membrane; P:actin filament organization; C:cell plate; P:chloroplast avoidance movement; P:chloroplast accumulation movement; C:endomembrane system; F:clathrin binding; C:vesicle; C:intracellular membrane-bounded organelle; P:negative regulation of growth; P:cellular response to blue light; P:clathrin coat disassembly; P:negative regulation of clathrin-dependent endocytosis
226	Vss_23588_c0_g2_i1	1533	107.04	106.72	Noroxomaritidine synthase 2; CYP96T2; Cytochrome P450 96T2	P:defense response to insect; F:iron ion binding; F:protein binding; C:vacuole; C:endoplasmic reticulum membrane; P:response to wounding; P:jasmonic acid metabolic process; P:wax biosynthetic process; P:fruit development; P:suberin biosynthetic process; F:oxidoreductase activity, acting on paired donors, with incorporation or reduction of molecular oxygen; F:oxidoreductase activity, acting on pai…
227	Vss_21935_c0_g1_i2	1469	106.83	106.51	Stress-related protein	F:protein binding; C:vacuole; C:lipid droplet; P:lipid storage; P:lipid droplet organization; P:positive regulation of growth; P:developmental vegetative growth; P:positive regulation of response to water deprivation
228	Vss_23272_c0_g1_i1	496	106.74	106.42	Very-long-chain aldehyde decarbonylase GL1-8; Protein GLOSSY 1-8	F:C-4 methylsterol oxidase activity; F:iron ion binding; C:endoplasmic reticulum membrane; P:embryo development ending in seed dormancy; C:chloroplast envelope; C:integral component of membrane; P:sterol biosynthetic process; F:carbon-carbon lyase activity; P:4-alpha-methyl-delta7-sterol oxidation
229	Vss_25785_c0_g1_i1	2423	106.49	106.17	Betaine aldehyde dehydrogenase, chloroplastic; Short=BADH; Flags: Precursor	F:succinate-semialdehyde dehydrogenase (NAD+) activity; F:copper ion binding; C:cell wall; C:mitochondrial matrix; C:peroxisome; P:glutamate decarboxylation to succinate; P:glycine metabolic process; P:L-serine metabolic process; P:threonine metabolic process; P:isoprenoid biosynthetic process; F:betaine-aldehyde dehydrogenase activity; P:response to heat; P:response to cold; P:response to water …
230	Vss_21760_c0_g1_i1	1298	105.92	105.6	Peptidyl-prolyl cis-trans isomerase Pin1; Short=PPIase Pin1; MdPin1; Rotamase Pin1	P:protein peptidyl-prolyl isomerization; F:peptidyl-prolyl cis-trans isomerase activity; F:protein binding; C:nucleus; C:endoplasmic reticulum; C:cytosol; C:plasma membrane; C:plasmodesma; P:gravitropism; P:regulation of flower development; P:regulation of protein localization; P:regulation of cell cycle
231	Vss_21311_c0_g1_i1	1913	105.73	105.41	24-methylenesterol C-methyltransferase 3; Short=24-sterol C-methyltransferase 3; Short=Sterol-C-methyltransferase 3	F:sterol 24-C-methyltransferase activity; C:vacuole; C:endoplasmic reticulum; C:plasmodesma; P:embryo development ending in seed dormancy; C:integral component of membrane; P:sterol biosynthetic process; F:24-methylenesterol C-methyltransferase activity; P:methylation
232	Vss_27671_c1_g1_i2	1326	105.31	104.99	Shikimate O-hydroxycinnamoyltransferase; Hydroxycinnamoyl transferase; Hydroxycinnamoyl-Coenzyme A shikimate/quinate hydroxycinnamoyltransferase	F:protein binding; C:cytosol; P:tyrosine metabolic process; P:pollen development; P:coumarin biosynthetic process; P:lignin biosynthetic process; P:stilbene biosynthetic process; P:positive regulation of flavonoid biosynthetic process; P:auxin homeostasis; C:membrane; F:N-acyltransferase activity; P:obsolete acyl-carrier-protein biosynthetic process; P:cellular component biogenesis; F:shikimate O…
233	Vss_21216_c0_g1_i1	1635	104.43	104.12	Ras-related protein RABE1c; Short=AtRABE1c; Ras-related protein Ara-3; Ras-related protein Rab8A; Short=AtRab8A	F:GTPase activity; F:GTP binding; C:vacuolar membrane; C:cytosol; C:plasma membrane; P:intracellular protein transport; P:endoplasmic reticulum to Golgi vesicle-mediated transport; P:vesicle docking involved in exocytosis; P:protein secretion; C:plasmodesma; P:pollen development; P:pollen tube growth; P:ethylene-activated signaling pathway; P:regulation of exocytosis; F:GTP-dependent protein bind…
234	Vss_26423_c0_g1_i1	2006	104.21	103.89	Protein disulfide-isomerase; Short=PDI; Flags: Precursor	F:protein disulfide isomerase activity; F:protein binding; C:extracellular region; C:nucleus; C:vacuolar membrane; C:endoplasmic reticulum lumen; C:Golgi apparatus; C:cytosol; C:plasma membrane; C:chloroplast stroma; C:thylakoid; P:embryo development ending in seed dormancy; P:endosperm development; P:response to zinc ion; P:photoinhibition; P:protein folding in endoplasmic reticulum; P:response …
235	Vss_27622_c0_g1_i2	3559	104.14	103.83	Guanine nucleotide-binding protein subunit beta-like protein	C:Golgi membrane; F:structural molecule activity; F:protein binding; C:nucleoplasm; C:cytosol; C:ribosome; C:cytoskeleton; C:cilium; P:intracellular protein transport; P:endoplasmic reticulum to Golgi vesicle-mediated transport; P:retrograde vesicle-mediated transport, Golgi to endoplasmic reticulum; P:intra-Golgi vesicle-mediated transport; P:microtubule-based process; P:post-embryonic developme…
236	Vss_24092_c0_g1_i1	1708	103.58	103.26	3-ketoacyl-CoA synthase 4; Short=KCS-4; Very long-chain fatty acid condensing enzyme 4; Short=VLCFA condensing enzyme 4	P:fatty acid biosynthetic process; P:response to osmotic stress; P:response to cold; P:response to light stimulus; P:response to wounding; P:unidimensional cell growth; F:fatty acid elongase activity; C:fatty acid elongase complex; P:wax biosynthetic process; P:suberin biosynthetic process; C:integral component of membrane; C:cytosolic ribosome; P:obsolete acyl-carrier-protein biosynthetic proces…
237	Vss_23326_c0_g1_i1	4142	102.96	102.65	Cellulose synthase A catalytic subunit 9 [UDP-forming]; OsCesA9	C:cell wall; C:endosome; C:endoplasmic reticulum; C:trans-Golgi network; C:integral component of plasma membrane; P:starch metabolic process; P:sucrose metabolic process; P:UDP-glucose metabolic process; P:response to cold; P:response to water deprivation; C:plasmodesma; C:chloroplast; P:multidimensional cell growth; P:plant-type primary cell wall biogenesis; P:plant-type secondary cell wall biog…
238	Vss_22273_c0_g1_i1	1014	102.87	102.56	Linoleate 9S-lipoxygenase 1; Lipoxygenase 1	P:fatty acid metabolic process; C:chloroplast; P:pollen development; P:response to wounding; P:response to bacterium; P:response to fungus; P:response to high light intensity; P:response to abscisic acid; P:response to jasmonic acid; P:anther dehiscence; P:response to ozone; P:lateral root formation; F:linoleate 13S-lipoxygenase activity; P:lipid oxidation; F:metal ion binding; P:stamen filament …
239	Vss_24843_c0_g1_i1	2316	102.76	102.45	Formate dehydrogenase, mitochondrial; Short=FDH; NAD-dependent formate dehydrogenase; Flags: Precursor	P:sulfur amino acid metabolic process; F:phosphoglycerate dehydrogenase activity; F:protein binding; F:ATP binding; C:nucleus; C:mitochondrion; C:cytosol; P:glycine metabolic process; P:L-serine biosynthetic process; P:threonine metabolic process; P:pollen development; P:megagametogenesis; C:chloroplast stroma; P:embryo development ending in seed dormancy; P:photorespiration; F:NAD binding; P:obs…
240	Vss_22651_c0_g1_i2	1389	102.67	102.36	Heme oxygenase 1, chloroplastic; Short=AtHO1; Protein GENOMES UNCOUPLED 2; Protein REVERSAL OF THE DET PHENOTYPE 4; Flags: Precursor	F:heme oxygenase (decyclizing) activity; P:heme oxidation; C:chloroplast; P:chloroplast-nucleus signaling pathway; P:phytochromobilin biosynthetic process; P:inflorescence development; P:photosynthesis; P:chlorophyll metabolic process; F:heme binding; F:metal ion binding; P:photoperiodism, flowering
241	Vss_23362_c1_g1_i4	1651	101.93	101.62	Non-specific lipid transfer protein GPI-anchored 5; Short=AtLTPG-5; Short=Protein LTP-GPI-ANCHORED 5; Xylogen like protein 12; Short=AtXYLP12; Short=AtXYP8; Flags: Precursor	P:response to molecule of bacterial origin; P:response to molecule of oomycetes origin; F:lipid transporter activity; C:cytoplasm; C:plasma membrane; P:seed germination; P:xylem development; P:leaf senescence; P:seed coat development; P:fatty acid transport; C:anchored component of membrane; C:intracellular membrane-bounded organelle; P:defense response to fungus; P:response to herbivore; P:PAMP-…
242	Vss_24340_c1_g1_i2	1847	101.68	101.37	Heterogeneous nuclear ribonucleoprotein 1; Short=hnRNP1	C:chromatin; F:mRNA binding; C:nucleolus; C:cytosol; F:poly(U) RNA binding; P:response to cold; C:chloroplast stroma; C:thylakoid; P:response to abscisic acid; P:vegetative to reproductive phase transition of meristem; C:membrane; C:nuclear speck; F:chromatin DNA binding; P:RNA stabilization; P:negative regulation of transcription, DNA-templated; P:positive regulation of mRNA splicing, via splice…
243	Vss_29603_c0_g1_i1	2839	101.45	101.15	Auxin-responsive protein IAA13; Indoleacetic acid-induced protein 13	F:transcription regulatory region sequence-specific DNA binding; C:nucleus; P:auxin-activated signaling pathway; P:embryonic pattern specification; P:xylem and phloem pattern formation; P:lateral root morphogenesis; F:identical protein binding; P:negative regulation of transcription, DNA-templated; P:positive regulation of leaf senescence; P:negative regulation of lateral root development
244	Vss_29230_c4_g4_i2	1499	101.46	101.15	Protein ZINC INDUCED FACILITATOR-LIKE 1; Protein ZIF-LIKE 1	C:plasma membrane; P:response to water deprivation; P:gravitropism; C:plant-type vacuole membrane; P:basipetal auxin transport; F:potassium ion antiporter activity; P:root development; P:response to karrikin; P:regulation of stomatal closure
245	Vss_24680_c0_g1_i2	2096	101.39	101.08	ERBB-3 BINDING PROTEIN 1; Short=StEBP1	P:regulation of cell growth; F:RNA binding; F:protein binding; C:nucleolus; C:cytosol; C:plasma membrane; P:transcription, DNA-templated; P:rRNA processing; P:multicellular organism development; P:auxin-activated signaling pathway; P:cell cycle G1/S phase transition; P:regulation of cell division
246	Vss_25855_c0_g1_i1	2877	101.1	100.79	Protein disulfide-isomerase; Short=PDI; Flags: Precursor	F:protein disulfide isomerase activity; F:protein binding; C:vacuolar membrane; C:endoplasmic reticulum lumen; C:Golgi apparatus; C:plasma membrane; C:chloroplast stroma; C:thylakoid; P:embryo development ending in seed dormancy; P:endosperm development; P:response to zinc ion; P:photoinhibition; P:protein folding in endoplasmic reticulum; P:response to endoplasmic reticulum stress; P:regulation …
247	Vss_22825_c1_g1_i1	1237	100.82	100.52	Phenylalanine ammonia-lyase	F:protein binding; C:cytoplasm; P:L-phenylalanine catabolic process; P:tyrosine metabolic process; P:defense response; P:response to oxidative stress; P:pollen development; P:cinnamic acid biosynthetic process; P:drought recovery; P:alkaloid biosynthetic process; P:response to UV-B; F:amino acid binding; C:protein-containing complex; F:phenylalanine ammonia-lyase activity; P:salicylic acid catabo…
248	Vss_28762_c2_g1_i1	1532	100.36	100.05	GDSL esterase/lipase At5g45670; Extracellular lipase At5g45670; Flags: Precursor	C:nucleus; P:systemic acquired resistance; P:lipid catabolic process; F:lipase activity; P:response to chemical; P:cuticle development; C:apoplast
249	Vss_24092_c0_g2_i1	755	98.78	98.48	3-ketoacyl-CoA synthase 20; Short=KCS-20; Very long-chain fatty acid condensing enzyme 20; Short=VLCFA condensing enzyme 20	P:fatty acid biosynthetic process; P:response to osmotic stress; P:response to cold; P:response to light stimulus; P:response to wounding; F:fatty acid elongase activity; C:fatty acid elongase complex; P:suberin biosynthetic process; C:membrane; P:obsolete acyl-carrier-protein biosynthetic process; P:pollen tube development
250	Vss_21001_c0_g2_i2	1400	98.74	98.44	Ras-related protein RABB1c; Short=AtRABB1c; Ras-related protein Rab2A; Short=AtRab2A	C:Golgi membrane; P:cytokinesis by cell plate formation; F:GTPase activity; F:GTP binding; C:nucleus; C:endosome; C:vacuolar membrane; C:endoplasmic reticulum; C:endoplasmic reticulum membrane; C:cytosol; C:plasma membrane; P:intracellular protein transport; P:endoplasmic reticulum to Golgi vesicle-mediated transport; C:cell plate; C:plasmodesma; F:kinase binding; P:hyperosmotic salinity response…
251	Vss_25859_c0_g1_i1	1933	98.73	98.43	Fructose-bisphosphate aldolase, cytoplasmic isozyme	P:response to hypoxia; F:fructose-bisphosphate aldolase activity; F:copper ion binding; C:mitochondrion; C:plasma membrane; P:sucrose biosynthetic process; P:fructose metabolic process; P:mannose metabolic process; P:inositol metabolic process; P:gluconeogenesis; P:glycolytic process; P:pentose-phosphate shunt; P:response to oxidative stress; C:plasmodesma; C:chloroplast thylakoid; P:response to …
252	Vss_25315_c0_g1_i2	2249	98.28	97.98	Phosphoethanolamine N-methyltransferase	F:phosphoethanolamine N-methyltransferase activity; C:cytosol; P:diacylglycerol biosynthetic process; P:phosphatidylcholine biosynthetic process; P:pollen development; P:pollen tube growth; P:pollen tube guidance; P:triglyceride biosynthetic process; P:methylation; P:choline biosynthetic process; C:intracellular membrane-bounded organelle; P:phosphatidylethanolamine metabolic process; P:post-embr…
253	Vss_29885_c0_g1_i1	421	98.26	97.96	Kinesin-like protein KIN-8A	P:cytokinesis by cell plate formation; F:microtubule motor activity; F:ATP binding; C:nucleus; C:endoplasmic reticulum; C:Golgi stack; C:microtubule; C:plasma membrane; P:microtubule-based movement; P:microtubule depolymerization; F:microtubule binding; C:secondary cell wall; P:plant-type secondary cell wall biogenesis; P:trichome morphogenesis; F:ATPase activity; C:tubulin complex; P:metaxylem d…
254	Vss_29444_c4_g1_i3	3650	98.02	97.72	Casein kinase 1-like protein HD16; Os03g0793500 protein; Protein EARLY FLOWERING 1; Protein HEADING DATE 16	F:protein serine/threonine kinase activity; F:protein serine/threonine/tyrosine kinase activity; F:ATP binding; C:nucleus; C:chromosome; C:plasma membrane; P:endocytosis; P:serine family amino acid metabolic process; P:response to cold; C:plasmodesma; P:photomorphogenesis; P:gibberellic acid mediated signaling pathway; P:response to brassinosteroid; P:blue light signaling pathway; P:auxin metabol…
255	Vss_19423_c0_g1_i1	1179	97.77	97.47	Thioredoxin M-type, chloroplastic; Short=Trx-M; Flags: Precursor	F:enzyme inhibitor activity; F:protein binding; C:cytosol; P:regulation of carbohydrate metabolic process; P:obsolete electron transport; P:glycerol ether metabolic process; F:enzyme activator activity; P:response to cold; P:response to light stimulus; C:chloroplast thylakoid membrane; C:chloroplast stroma; P:plastid organization; C:stromule; P:plasmodesmata-mediated intercellular transport; P:po…
256	Vss_27475_c0_g1_i1	2854	97.51	97.21	Trans-cinnamate 4-monooxygenase; Cinnamic acid 4-hydroxylase; Short=C4H; Short=CA4H; Cytochrome P450 73; Cytochrome P450C4H	F:iron ion binding; C:mitochondrion; C:vacuolar membrane; C:endoplasmic reticulum; C:Golgi apparatus; C:plasma membrane; P:L-phenylalanine metabolic process; P:ubiquinone biosynthetic process; C:plant-type cell wall; C:plasmodesma; P:pollen development; P:coumarin biosynthetic process; P:lignin biosynthetic process; P:stilbene biosynthetic process; P:flavonoid biosynthetic process; C:integral com…
257	Vss_26760_c0_g1_i1	2517	96.83	96.54	Coronatine-insensitive protein homolog 1a	P:defense response to insect; F:protein binding; C:cytoplasm; P:response to insect; P:shade avoidance; P:response to auxin; P:jasmonic acid and ethylene-dependent systemic resistance; P:anther dehiscence; P:regulation of flower development; P:stomatal movement; P:response to far red light; P:SCF-dependent proteasomal ubiquitin-dependent protein catabolic process; P:negative regulation of defense …
258	Vss_28604_c0_g1_i1	414	96.54	96.25	3)-beta-glucan endohydrolase; Short=(1-	C:cell wall; C:cytoplasm; P:carbohydrate metabolic process; F:beta-glucosidase activity; C:plasmodesma; P:response to bacterium; P:embryo development ending in seed dormancy; P:pollen exine formation; C:membrane-bounded organelle; C:intracellular organelle; C:anchored component of plasma membrane; C:apoplast
259	Vss_33999_c0_g1_i1	1878	96.47	96.18	Probable ADP-ribosylation factor GTPase-activating protein AGD8; Short=ARF GAP AGD8; Protein ARF-GAP DOMAIN 8; Short=AtAGD8	F:GTPase activator activity; F:phospholipid binding; C:nucleus; C:endosome; C:vacuole; C:trans-Golgi network; C:cytosol; C:plasma membrane; P:intracellular protein transport; P:cytoskeleton organization; P:pollen development; P:response to abscisic acid; P:embryo development ending in seed dormancy; C:clathrin-coated vesicle; C:endocytic vesicle; F:clathrin binding; P:negative regulation of cell …
260	Vss_25910_c1_g1_i1	835	95.8	95.51	Expansin-A4; Alpha-expansin-4; OsEXP4; OsEXPA4; OsaEXPa1.22; Flags: Precursor	C:extracellular region; C:cytosol; P:syncytium formation; C:plant-type cell wall; C:plasmodesma; P:response to gibberellin; P:unidimensional cell growth; P:plant-type cell wall loosening; P:response to red light; P:lateral root formation; C:membrane; P:primary root development
261	Vss_25161_c0_g1_i5	2004	95.32	95.04	ABC transporter F family member 1; Short=ABC transporter ABCF.1; Short=AtABCF1; GCN20-type ATP-binding cassette protein GCN1	F:protein binding; F:ATP binding; C:mitochondrion; C:cytosol; C:plasma membrane; P:regulation of cell size; C:plasmodesma; C:chloroplast; P:response to blue light; P:photomorphogenesis; C:plant-type vacuole membrane; P:positive gravitropism; P:response to aluminum ion; P:cellular aluminum ion homeostasis; P:response to far red light; P:auxin efflux; F:auxin influx transmembrane transporter activi…
262	Vss_30848_c1_g1_i4	3700	95.24	94.95	Auxin-responsive protein IAA5; Indoleacetic acid-induced protein 5	F:transcription regulatory region sequence-specific DNA binding; F:protein binding; C:nucleus; P:response to water deprivation; P:response to wounding; P:gravitropism; P:auxin-activated signaling pathway; P:response to jasmonic acid; P:lateral root morphogenesis; P:negative regulation of transcription, DNA-templated; P:regulation of multicellular organismal development
263	Vss_24638_c2_g1_i1	2398	94.64	94.35	Pyrophosphate--fructose 6-phosphate 1-phosphotransferase subunit beta; Short=PFP; 6-phosphofructokinase, pyrophosphate dependent; PPi-PFK; Pyrophosphate-dependent 6-phosphofructose-1-kinase	F:6-phosphofructokinase activity; F:ATP binding; C:cell wall; C:6-phosphofructokinase complex; P:fructose metabolic process; P:fructose 6-phosphate metabolic process; P:galactose metabolic process; P:mannose metabolic process; P:gluconeogenesis; P:pentose-phosphate shunt; P:response to sucrose; P:response to glucose; P:response to fructose; P:embryo development ending in seed dormancy; P:photosyn…
264	Vss_27646_c0_g1_i1	2604	94.08	93.8	Betaine aldehyde dehydrogenase, chloroplastic; Short=BADH; Flags: Precursor	F:succinate-semialdehyde dehydrogenase (NAD+) activity; F:copper ion binding; C:cell wall; C:mitochondrial matrix; C:peroxisome; C:cytosol; P:pyruvate metabolic process; P:glutamate decarboxylation to succinate; P:glycine metabolic process; P:L-phenylalanine metabolic process; P:L-serine metabolic process; P:threonine metabolic process; P:circadian rhythm; P:isoprenoid biosynthetic process; F:ace…
265	Vss_27432_c0_g2_i1	694	94.01	93.72	12-oxophytodienoate reductase 1; 12-oxophytodienoate-10,11-reductase 1; Short=AtOPR1; Short=OPDA-reductase 1; FS-AT-I	C:peroxisome; C:cytosol; P:defense response; P:response to wounding; P:response to fungus; P:jasmonic acid biosynthetic process; F:FMN binding; P:response to ozone; F:12-oxophytodienoate reductase activity; P:oxylipin biosynthetic process; F:identical protein binding; P:stamen development; P:obsolete oxidation-reduction process
266	Vss_25485_c0_g1_i1	2024	93.79	93.5	Probable ATP synthase 24 kDa subunit, mitochondrial; Flags: Precursor	F:copper ion binding; C:nucleolus; C:mitochondrial proton-transporting ATP synthase complex; F:zinc ion binding; C:chloroplast; P:pollen development; F:cobalt ion binding
267	Vss_20768_c0_g1_i1	2330	93.29	93.01	MOB kinase activator-like 1A; Mob1 homolog 1A; Mps one binder kinase activator-like 1A	C:nucleus; C:early endosome; C:trans-Golgi network; C:cytoskeleton; C:plasma membrane; C:phragmoplast; P:megasporogenesis; P:microsporogenesis; C:plant-type vacuole membrane; P:auxin-activated signaling pathway; P:root meristem growth; P:organ growth; F:metal ion binding; P:cell division
268	Vss_19584_c0_g1_i1	1350	93.19	92.91	Nectarin-1; Superoxide dismutase [Mn]; Flags: Precursor	C:nucleus; P:response to cold; C:plant-type cell wall; C:plasmodesma; P:plasmodesmata-mediated intercellular transport; F:manganese ion binding; P:regulation of root development
269	Vss_20155_c0_g1_i1	1203	93.16	92.88	Ubiquitin-conjugating enzyme E2 2; E2 ubiquitin-conjugating enzyme 2; Ubiquitin carrier protein 2; Ubiquitin-conjugating enzyme E2-17 kDa 2; Ubiquitin-protein ligase 2	P:protein polyubiquitination; F:ATP binding; C:nucleus; C:vacuole; C:cytosol; P:postreplication repair; P:ubiquitin-dependent protein catabolic process; P:endosperm development; P:red or far-red light signaling pathway; P:response to iron ion; P:root epidermal cell differentiation; P:regulation of photomorphogenesis; P:vegetative to reproductive phase transition of meristem; P:protein sumoylation…
270	Vss_29503_c0_g1_i1	2341	93.1	92.82	Leucine-rich repeat extensin-like protein 4; Short=AtLRX4; Short=LRR/EXTENSIN4; Cell wall hydroxyproline-rich glycoprotein; Flags: Precursor	F:protein kinase activity; F:structural constituent of cell wall; F:protein binding; C:plasma membrane; P:phosphate-containing compound metabolic process; P:response to stress; C:plant-type cell wall; C:plasmodesma; P:pollen tube growth; P:trichoblast differentiation; P:regulation of root meristem growth; F:signaling receptor activity; P:cell wall biogenesis; P:regulation of cellular process
271	Vss_24082_c0_g2_i1	2072	92.84	92.56	Isocitrate dehydrogenase [NADP]; Short=IDH; IDP; NADP(+)-specific ICDH; Oxalosuccinate decarboxylase	F:magnesium ion binding; F:3-isopropylmalate dehydrogenase activity; F:isocitrate dehydrogenase (NAD+) activity; F:ATP binding; C:mitochondrion; P:tricarboxylic acid cycle; P:isocitrate metabolic process; F:zinc ion binding; P:isoleucine biosynthetic process; P:leucine biosynthetic process; P:valine biosynthetic process; C:chloroplast; P:gametophyte development; F:NAD binding
272	Vss_20421_c0_g1_i1	1275	92.65	92.37	ADP-ribosylation factor 1	F:protein binding; F:GTP binding; C:early endosome; C:vacuolar membrane; C:Golgi stack; C:cytosol; C:plasma membrane; P:protein ADP-ribosylation; P:intracellular protein transport; C:plasmodesma; P:embryo sac cellularization; P:embryo development ending in seed dormancy; P:endosperm development; C:microtubule cytoskeleton; F:phospholipase activator activity; P:vesicle-mediated transport; P:positi…
273	Vss_19435_c0_g1_i1	1748	92.4	92.12	Thiol protease aleurain; Short=AtALEU; Senescence-associated gene product 2; Flags: Precursor	C:plant-type vacuole; C:P-body; F:cysteine-type endopeptidase activity; F:protein binding; C:extracellular space; C:lysosome; C:endoplasmic reticulum; C:cytosol; C:plant-type cell wall; C:plasmodesma; P:pollen development; P:plant-type hypersensitive response; C:cytoplasmic stress granule; P:programmed cell death involved in cell development; P:response to nutrient levels; P:defense response to b…
274	Vss_25573_c2_g1_i2	1675	92.3	92.02	Protein FLX-like 2; Short=AtFLXL2	P:developmental process
275	Vss_21240_c0_g1_i1	1239	91.96	91.69	Protein FLX-like 1; Short=AtFLXL1	F:molecular_function; C:nucleus; C:cytoplasm; P:multicellular organism development; P:flower development; P:cell differentiation
276	Vss_29003_c0_g1_i2	3684	91.81	91.53	Phospholipase D alpha 1; Short=PLD alpha 1; Choline phosphatase 1; Phosphatidylcholine-hydrolyzing phospholipase D 1	F:phospholipase D activity; F:calcium ion binding; F:protein binding; F:phosphatidylinositol-4,5-bisphosphate binding; C:plasma membrane; P:response to oxidative stress; P:response to cold; P:response to water deprivation; C:plasmodesma; P:response to salt stress; P:positive regulation of abscisic acid-activated signaling pathway; P:embryo development ending in seed dormancy; C:chloroplast envelo…
277	Vss_21650_c0_g1_i1	2269	91.74	91.47	Protein disulfide-isomerase; Short=PDI; Flags: Precursor	F:protein disulfide isomerase activity; F:protein binding; C:nucleolus; C:vacuole; C:endoplasmic reticulum lumen; C:cytosol; C:plant-type cell wall; C:thylakoid; P:embryo development ending in seed dormancy; P:endosperm development; P:response to zinc ion; P:protein folding in endoplasmic reticulum; P:response to endoplasmic reticulum stress; P:regulation of programmed cell death; P:cell redox ho…
278	Vss_19977_c2_g3_i1	764	91.41	91.13	Acyl-CoA-binding protein; Short=ACBP	F:fatty-acyl-CoA binding; F:protein binding; C:extracellular region; C:cell wall; C:nucleus; C:cytosol; P:response to jasmonic acid; C:endomembrane system; C:membrane; F:phosphatidylcholine binding; F:metal ion binding; P:seed development; P:response to freezing; P:regulation of seedling development
279	Vss_19409_c0_g1_i1	1366	91.1	90.82	Ubiquitin-conjugating enzyme E2 2; E2 ubiquitin-conjugating enzyme 2; Ubiquitin carrier protein 2; Ubiquitin-conjugating enzyme E2-17 kDa 2; Ubiquitin-protein ligase 2	P:protein polyubiquitination; F:ATP binding; C:nucleus; C:cytosol; P:DNA repair; P:ubiquitin-dependent protein catabolic process; P:response to auxin; P:endosperm development; P:response to metal ion; P:vegetative to reproductive phase transition of meristem; F:NEDD8 transferase activity; F:ubiquitin protein ligase binding; P:histone H2B ubiquitination; P:protein neddylation; F:ubiquitin conjugat…
280	Vss_28341_c0_g1_i2	2704	91.1	90.82	Endoglucanase 19; Endo-1,4-beta glucanase 19; Flags: Precursor	P:polysaccharide catabolic process; F:binding; C:early endosome; C:trans-Golgi network; C:plasma membrane; P:starch metabolic process; P:sucrose metabolic process; F:cellulase activity; C:cell plate; P:response to nematode; P:response to cytokinin; P:unidimensional cell growth; P:cellulose biosynthetic process; P:hyperosmotic salinity response; P:cortical microtubule organization; P:shoot system …
281	Vss_25854_c0_g1_i1	1933	90.9	90.63	Zinc finger CCCH domain-containing protein 37; Short=AtC3H37; ENHANCER OF AG-4 protein 1	F:RNA binding; F:protein binding; C:nucleus; P:cell differentiation; F:metal ion binding
282	Vss_24622_c0_g1_i1	999	90.48	90.21	Guanine nucleotide-binding protein subunit beta-like protein	P:positive regulation of protein phosphorylation; F:structural constituent of ribosome; F:MAP-kinase scaffold activity; F:protein kinase C binding; C:nucleolus; C:plasma membrane; C:chloroplast; P:seed germination; P:positive regulation of signal transduction; P:gibberellin mediated signaling pathway; C:cytosolic small ribosomal subunit; P:ribosome biogenesis; C:polysomal ribosome; F:ribosome bin…
283	Vss_22104_c0_g1_i1	2267	90.27	90	Geranylgeranyl pyrophosphate synthase, chloroplastic; Short=GGPP synthase; Short=GGPS; (2E,6E)-farnesyl diphosphate synthase; Dimethylallyltranstransferase; Farnesyl diphosphate synthase; Farnesyltranstransferase; Geranyltranstransferase; Flags: Precursor	F:dimethylallyltranstransferase activity; F:farnesyltranstransferase activity; F:geranyltranstransferase activity; F:protein binding; C:mitochondrion; C:endoplasmic reticulum; C:cytosol; P:steroid biosynthetic process; C:chloroplast; C:etioplast; P:embryo development ending in seed dormancy; P:carotenoid biosynthetic process; P:geranyl diphosphate biosynthetic process; P:geranylgeranyl diphosphat…
284	Vss_23447_c0_g1_i2	2041	89.93	89.66	Phosphatidylinositol/phosphatidylcholine transfer protein SFH8; Protein SEC FOURTEEN HOMOLOGS 8; Short=AtSFH8	P:anatomical structure morphogenesis; P:cellular process; P:system development; C:cellular anatomical entity
285	Vss_28346_c0_g1_i1	2501	89.07	88.8	Protein RETICULATA-RELATED 1, chloroplastic; Flags: Precursor	P:multicellular organism development; C:chloroplast envelope; P:response to stimulus
286	Vss_23172_c0_g1_i1	1967	88.87	88.6	PTI1-like tyrosine-protein kinase At3g15890	F:protein serine/threonine kinase activity; F:protein tyrosine kinase activity; F:ATP binding; C:plasma membrane; P:response to stress; P:signal transduction; P:homeostasis of number of meristem cells; P:serine family amino acid metabolic process; C:plasmodesma; C:glyoxysome; P:protoderm histogenesis; F:coreceptor activity; F:protein kinase binding; F:receptor serine/threonine kinase binding; P:c…
287	Vss_29300_c3_g1_i5	1597	88.59	88.32	Ribonucleoside-diphosphate reductase small chain; Ribonucleoside-diphosphate reductase R2 subunit; Ribonucleotide reductase small subunit	F:ribonucleoside-diphosphate reductase activity, thioredoxin disulfide as acceptor; C:nucleus; C:ribonucleoside-diphosphate reductase complex; P:purine nucleobase metabolic process; P:pyrimidine nucleobase metabolic process; P:DNA replication; P:DNA repair; P:multicellular organism development; P:deoxyribonucleoside diphosphate metabolic process; P:ribonucleotide metabolic process; P:deoxyribonuc…
288	Vss_24521_c0_g1_i1	1501	88.45	88.18	Agamous-like MADS-box protein AGL11; Agamous like-protein 11; Short=VvAGL11; MADS-box protein 5; Short=VvMADS5; Protein SEED DEVELOPMENT INHIBITOR; VvAG3; VviAG3	F:RNA polymerase II transcription regulatory region sequence-specific DNA binding; F:DNA-binding transcription factor activity, RNA polymerase II-specific; C:nucleus; C:transcription regulator complex; F:transcription factor binding; P:embryo sac development; P:specification of carpel identity; P:stomatal lineage progression; P:floral meristem determinacy; P:specification of ovule identity; F:pro…
289	Vss_24400_c0_g1_i1	1641	87.59	87.32	Probable ribose-5-phosphate isomerase 3, chloroplastic; Phosphoriboisomerase 3; Protein EMBRYO DEFECTIVE 3119; Flags: Precursor	F:ribose-5-phosphate isomerase activity; C:cytosol; P:cell death; P:pentose-phosphate shunt, non-oxidative branch; C:chloroplast thylakoid membrane; C:chloroplast stroma; P:vegetative to reproductive phase transition of meristem; P:carbon utilization; P:reductive pentose-phosphate cycle; P:cellulose biosynthetic process; P:defense response to bacterium; P:uridine biosynthetic process; P:response …
290	Vss_20021_c0_g1_i1	1490	87.56	87.29	Peroxidase 5; Flags: Precursor	F:peroxidase activity; F:protein binding; C:nucleus; C:vacuolar membrane; P:obsolete peroxidase reaction; P:response to oxidative stress; P:response to desiccation; P:response to cold; C:plant-type cell wall; C:plasmodesma; P:response to zinc ion; F:heme binding; P:hyperosmotic salinity response; P:hydrogen peroxide catabolic process; P:negative regulation of growth; P:obsolete oxidation-reductio…
291	Vss_28682_c2_g2_i3	1001	87.15	86.88	GDSL esterase/lipase At1g71250; Extracellular lipase At1g71250; Flags: Precursor	F:protein binding; C:cell wall; C:chloroplast thylakoid; P:response to salicylic acid; P:response to lithium ion; F:hydrolase activity, acting on ester bonds; P:cuticle development; P:hyperosmotic salinity response; C:apoplast
292	Vss_25998_c0_g1_i1	1867	86.67	86.4	Protein disulfide-isomerase; Short=PDI; Flags: Precursor	F:protein disulfide isomerase activity; F:protein binding; C:extracellular region; C:nucleus; C:vacuolar membrane; C:endoplasmic reticulum lumen; C:Golgi apparatus; C:cytosol; C:plasma membrane; P:protein folding; C:chloroplast stroma; C:thylakoid; P:embryo development ending in seed dormancy; P:response to zinc ion; P:photoinhibition; P:response to endoplasmic reticulum stress; P:regulation of p…
293	Vss_24534_c1_g1_i1	1474	86.46	86.2	3-ketoacyl-CoA synthase 1; Short=KCS-1; Very long-chain fatty acid condensing enzyme 1; Short=VLCFA condensing enzyme 1	P:fatty acid biosynthetic process; P:response to osmotic stress; P:response to cold; P:response to light stimulus; P:response to wounding; P:unidimensional cell growth; F:fatty acid elongase activity; C:fatty acid elongase complex; P:wax biosynthetic process; P:suberin biosynthetic process; C:cytosolic ribosome; P:obsolete acyl-carrier-protein biosynthetic process; P:pollen tube development; P:re…
294	Vss_28157_c0_g1_i1	3255	86.42	86.16	Shaggy-related protein kinase epsilon; ASK-epsilon; Shaggy-related protein kinase 13; Short=AtSK13	F:protein serine/threonine kinase activity; F:ATP binding; C:nucleus; C:cytosol; C:plasma membrane; C:cell cortex; P:serine family amino acid metabolic process; P:detection of brassinosteroid stimulus; P:response to auxin; P:multidimensional cell growth; P:meristem structural organization; P:leaf morphogenesis; P:viral process; P:hyperosmotic salinity response; F:identical protein binding; P:prot…
295	Vss_28709_c0_g1_i4	3306	85.92	85.65	ABC transporter G family member 11; Short=ABC transporter ABCG.11; Short=AtABCG11; Protein CUTICULAR DEFECT AND ORGAN FUSION 1; Protein DESPERADO; Protein PERMEABLE LEAVES 1; White-brown complex homolog protein 11; Short=AtWBC11	F:ATP binding; C:vacuole; C:endoplasmic reticulum; C:plasmodesma; C:secondary cell wall; P:response to wounding; P:response to salt stress; P:response to abscisic acid; C:external side of plasma membrane; C:chloroplast envelope; P:wax biosynthetic process; P:response to inorganic substance; P:stem vascular tissue pattern formation; P:suberin biosynthetic process; P:cotyledon vascular tissue patte…
296	Vss_19808_c0_g1_i1	1472	85.24	84.99	Ubiquitin-conjugating enzyme E2 2; E2 ubiquitin-conjugating enzyme 2; Ubiquitin carrier protein 2; Ubiquitin-conjugating enzyme E2-17 kDa 2; Ubiquitin-protein ligase 2	F:nucleotide binding; P:protein polyubiquitination; F:protein binding; C:nucleus; C:endoplasmic reticulum; P:post-embryonic development; C:membrane; P:histone ubiquitination; P:ubiquitin-dependent ERAD pathway; P:cellular response to water deprivation; P:reproductive structure development; F:ubiquitin conjugating enzyme activity; P:negative regulation of stomatal opening
297	Vss_25972_c0_g3_i2	2590	84.88	84.62	COBRA-like protein 5; Protein BRITTLE CULM1; Flags: Precursor	P:response to oomycetes; C:vacuolar membrane; C:plant-type cell wall; P:response to salt stress; P:anatomical structure morphogenesis; P:multidimensional cell growth; P:plant-type secondary cell wall biogenesis; C:external side of plasma membrane; C:longitudinal side of cell surface; P:seed coat development; P:cellulose microfibril organization; C:endomembrane system; C:anchored component of plas…
298	Vss_25910_c1_g1_i2	1569	84.52	84.26	Expansin-A4; Alpha-expansin-4; OsEXP4; OsEXPA4; OsaEXPa1.22; Flags: Precursor	C:extracellular region; C:cytosol; P:syncytium formation; C:plant-type cell wall; C:plasmodesma; P:response to gibberellin; P:unidimensional cell growth; P:plant-type cell wall loosening; P:response to red light; P:lateral root formation; C:membrane; P:primary root development
299	Vss_28682_c2_g2_i4	1141	84.52	84.26	GDSL esterase/lipase At1g71250; Extracellular lipase At1g71250; Flags: Precursor	F:protein binding; P:response to salicylic acid; P:response to lithium ion; F:hydrolase activity, acting on ester bonds; P:cuticle development; P:hyperosmotic salinity response; C:membrane-bounded organelle; C:intracellular organelle
300	Vss_23663_c0_g2_i1	2224	84.45	84.19	3-ketoacyl-CoA synthase 1; Short=KCS-1; Very long-chain fatty acid condensing enzyme 1; Short=VLCFA condensing enzyme 1	P:fatty acid biosynthetic process; P:response to osmotic stress; P:response to cold; P:response to light stimulus; P:response to wounding; P:unidimensional cell growth; F:fatty acid elongase activity; C:fatty acid elongase complex; P:wax biosynthetic process; P:suberin biosynthetic process; C:membrane; F:transferase activity, transferring acyl groups other than amino-acyl groups; C:cytosolic ribo…
301	Vss_25718_c0_g1_i1	2252	84.34	84.08	Flowering time control protein FCA; Short=OsFCA; Short=rFCA	F:DNA binding; F:mRNA binding; F:protein binding; C:nucleus; P:mRNA catabolic process; P:regulation of cell size; C:plastid; P:response to bacterium; P:plant-type hypersensitive response; P:regulation of flower development; P:positive regulation of gene expression; P:regulation of cellular protein metabolic process; P:regulation of timing of transition from vegetative to reproductive phase; P:neg…
302	Vss_30482_c1_g1_i1	2570	84.08	83.82	Auxin-responsive protein IAA5; Indoleacetic acid-induced protein 5	F:transcription regulatory region sequence-specific DNA binding; C:nucleus; P:response to water deprivation; P:response to wounding; P:gravitropism; P:auxin-activated signaling pathway; P:response to jasmonic acid; P:embryonic pattern specification; P:xylem and phloem pattern formation; P:lateral root morphogenesis; F:identical protein binding; P:negative regulation of transcription, DNA-template…
303	Vss_24622_c0_g2_i1	1116	83.98	83.73	Guanine nucleotide-binding protein subunit beta-like protein	F:structural constituent of ribosome; F:MAP-kinase scaffold activity; F:protein kinase C binding; C:nucleoplasm; C:nucleolus; C:plasma membrane; C:cilium; P:regulation of transcription, DNA-templated; P:organelle organization; C:chloroplast; P:seed germination; P:response to inorganic substance; P:mucilage metabolic process; P:gibberellin mediated signaling pathway; P:protein transport; P:vesicle…
304	Vss_30758_c3_g1_i2	2364	83.97	83.72	2-methyl-6-phytyl-1,4-hydroquinone methyltransferase 1, chloroplastic; 37 kDa inner envelope membrane protein; Short=E37; Arsenite methyltransferase 2; Short=OsArsM2; MPBQ/MSBQ methyltransferase; Protein VTE3 homolog; Flags: Precursor	C:Golgi membrane; F:protein binding; C:chloroplast inner membrane; P:embryo development ending in seed dormancy; P:vitamin E biosynthetic process; P:plastoquinone biosynthetic process; P:arabinogalactan protein metabolic process; C:integral component of membrane; P:protein O-linked glycosylation via hydroxyproline; P:methylation; F:beta-1,3-galactosyltransferase activity; F:2-methyl-6-phytyl-1,4-…
305	Vss_23496_c0_g1_i2	1830	83.67	83.42	Actin-1	F:mRNA binding; F:structural constituent of cytoskeleton; F:protein binding; F:ATP binding; C:cell wall; C:nucleolus; C:mitochondrion; C:vacuole; C:cytosol; C:cytoskeleton; C:plasma membrane; P:Golgi to plasma membrane transport; P:cytoskeleton organization; P:protein localization; P:response to light stimulus; C:plasmodesma; C:chloroplast stroma; P:response to wounding; P:response to auxin; P:se…
306	Vss_20745_c0_g1_i1	1124	83.2	82.95	Heat shock factor-binding protein; Short=AtHSBP	F:transcription corepressor activity; C:nucleus; C:transcription regulator complex; C:cytosol; P:negative regulation of transcription, DNA-templated; P:seed development; P:cellular heat acclimation
307	Vss_28733_c2_g2_i1	209	83.13	82.88	Cytochrome P450 86B1	P:defense response to insect; C:vacuole; C:endoplasmic reticulum membrane; P:fatty acid metabolic process; P:pollen development; P:response to wounding; P:jasmonic acid metabolic process; P:fruit development; P:suberin biosynthetic process; F:alkane 1-monooxygenase activity; P:stigma development; P:anther development; F:jasmonoyl-isoleucine-12-hydroxylase activity
308	Vss_20337_c0_g1_i1	209	83.13	82.88	NAC domain-containing protein 45	F:transcription regulatory region sequence-specific DNA binding; P:response to molecule of bacterial origin; F:DNA-binding transcription factor activity; C:transcription regulator complex; C:nucleolus; C:cytoplasm; P:trehalose biosynthetic process; P:regulation of transcription, DNA-templated; P:proline biosynthetic process; P:response to flooding; P:pollen development; P:response to high light i…
309	Vss_20440_c0_g1_i4	1117	83.08	82.83	Probable U6 snRNA-associated Sm-like protein LSm4; Glycine-rich protein 2	P:spliceosomal snRNP assembly; C:P-body; P:nuclear-transcribed mRNA catabolic process; C:spliceosomal complex; C:U6 snRNP; C:nucleolus; C:cytosol; C:nuclear body; F:U6 snRNA binding; P:P-body assembly; P:developmental growth; C:spliceosomal tri-snRNP complex
310	Vss_21484_c0_g2_i1	1232	82.77	82.52	Probable phospholipid hydroperoxide glutathione peroxidase; Short=PHGPx	F:glutathione peroxidase activity; F:protein binding; C:mitochondrion; C:endoplasmic reticulum; C:cytosol; P:glutathione metabolic process; P:obsolete peroxidase reaction; P:response to oxidative stress; C:chloroplast thylakoid membrane; C:chloroplast stroma; P:embryo development ending in seed dormancy; C:chloroplast envelope; P:cellular response to water deprivation; P:response to cadmium ion; …
311	Vss_25828_c0_g1_i2	2157	82.73	82.48	DnaJ protein ERDJ3B; Chaperone protein dnaJ 19; Short=AtDjB19; Short=AtJ19; Endoplasmic reticulum dnaJ domain-containing protein 3B; Short=AtERdj3B; Protein SCJ1 homolog ERDJ3B; Flags: Precursor	P:pattern recognition receptor signaling pathway; C:vacuole; C:endoplasmic reticulum lumen; C:plasma membrane; P:protein folding; P:multicellular organism development; F:cytoskeletal protein binding; C:plasmodesma; C:chloroplast; P:phototropism; P:pollen tube growth; P:positive gravitropism; F:oxidoreductase activity; P:cellular response to heat; P:positive regulation by host of viral process; F:…
312	Vss_600_c1_g1_i1	1812	82.67	82.42	Probable E3 ubiquitin-protein ligase RHY1A; RING-H2 finger Y1a; RING-H2 zinc finger protein RHY1a; RING-type E3 ubiquitin transferase RHY1A	P:response to molecule of fungal origin; F:protein binding; C:cell wall; C:nucleus; C:vacuole; C:cytosol; C:plasma membrane; P:ubiquitin-dependent protein catabolic process; P:response to bacterium; P:response to salt stress; P:negative regulation of abscisic acid-activated signaling pathway; P:embryo development ending in seed dormancy; P:negative regulation of gibberellic acid mediated signalin…
313	Vss_24034_c1_g1_i1	1474	82.27	82.02	Expansin-A4; Alpha-expansin-4; OsEXP4; OsEXPA4; OsaEXPa1.22; Flags: Precursor	C:extracellular region; C:cytosol; P:syncytium formation; C:plant-type cell wall; C:plasmodesma; P:response to gibberellin; P:unidimensional cell growth; P:plant-type cell wall loosening; P:response to red light; P:lateral root formation; P:primary root development
314	Vss_29540_c1_g1_i1	3434	81.98	81.73	Heat shock 70 kDa protein 14; Heat shock protein 70-14; Short=AtHsp70-14; Heat shock protein 91	F:nucleotide binding; F:protease binding; C:cell wall; C:nucleolus; C:endoplasmic reticulum lumen; C:Golgi apparatus; C:plasma membrane; P:response to unfolded protein; P:response to heat; C:plasmodesma; P:response to virus; C:plant-type vacuole membrane; P:pollen tube growth; C:chloroplast envelope; P:negative regulation of seed germination; C:mediator complex; C:cytosolic ribosome; F:ubiquitin …
315	Vss_21276_c0_g1_i1	1137	81.93	81.68	Mitogen-activated protein kinase kinase 1a; MAP kinase kinase 1a; Short=PpMKK1a	P:activation of MAPK activity; P:microtubule cytoskeleton organization; C:chromosome, centromeric region; P:cytokinesis by cell plate formation; P:defense response to oomycetes; P:response to molecule of bacterial origin; F:MAP kinase activity; F:MAP kinase kinase activity; F:ATP binding; C:nucleus; C:spindle; C:kinesin complex; C:plasma membrane; P:male meiosis cytokinesis; P:transmembrane recep…
316	Vss_29885_c3_g1_i4	4477	81.9	81.66	Kinesin-like protein KIN-8A	P:cytokinesis; F:microtubule motor activity; F:ATP binding; C:nucleus; C:Golgi stack; C:microtubule; C:plasma membrane; C:cilium; P:microtubule-based movement; P:microtubule depolymerization; F:microtubule binding; C:secondary cell wall; P:plant-type secondary cell wall biogenesis; P:trichome morphogenesis; P:cellular component assembly; P:cytoskeleton-dependent intracellular transport; P:cilium …
317	Vss_27850_c0_g1_i3	1316	81.89	81.64	GDSL esterase/lipase At4g28780; Extracellular lipase At4g28780; Flags: Precursor	F:protein binding; C:cell wall; C:nucleus; C:chloroplast thylakoid; P:systemic acquired resistance; P:response to salicylic acid; P:response to lithium ion; P:lipid catabolic process; F:lipase activity; P:cuticle development; P:hyperosmotic salinity response; C:apoplast
318	Vss_21892_c0_g1_i3	1333	81.38	81.13	Ras-related protein Rab7	P:cytokinesis by cell plate formation; F:GTPase activity; F:protein binding; F:GTP binding; C:nucleus; C:Golgi apparatus; C:cytosol; C:plasma membrane; P:intracellular protein transport; P:response to oxidative stress; P:vacuole organization; C:cell plate; C:plant-type vacuole membrane; P:xylem development; P:positive regulation of autophagy; C:late endosome membrane; P:late endosome to vacuole t…
319	Vss_28801_c0_g4_i1	2274	81.24	81	Probable cellulose synthase A catalytic subunit 2 [UDP-forming]; OsCesA2	C:cell wall; C:endosome; C:trans-Golgi network; C:integral component of plasma membrane; P:starch metabolic process; P:sucrose metabolic process; P:UDP-glucose metabolic process; P:response to water deprivation; C:plasmodesma; C:chloroplast; P:multidimensional cell growth; P:plant-type primary cell wall biogenesis; P:plant-type secondary cell wall biogenesis; P:mucilage biosynthetic process; P:se…
320	Vss_21662_c0_g1_i2	1671	81.03	80.79	Probable pectinesterase 53; Short=PE 53; Pectin methylesterase 53; Short=AtPME53; Flags: Precursor	F:protein binding; C:cytoplasm; P:starch metabolic process; P:sucrose metabolic process; C:plant-type cell wall; P:pollen germination; P:pollen tube growth; F:pectinesterase activity; P:cell wall modification; P:pectin catabolic process; P:defense response to Gram-negative bacterium; C:pollen tube
321	Vss_23588_c0_g2_i2	1461	80.69	80.44	Noroxomaritidine synthase 2; CYP96T2; Cytochrome P450 96T2	P:defense response to insect; F:iron ion binding; F:protein binding; C:vacuole; C:endoplasmic reticulum membrane; P:response to wounding; P:jasmonic acid metabolic process; P:wax biosynthetic process; P:fruit development; P:suberin biosynthetic process; F:oxidoreductase activity, acting on paired donors, with incorporation or reduction of molecular oxygen; F:oxidoreductase activity, acting on pai…
322	Vss_26636_c0_g1_i1	2395	80.67	80.43	ATP synthase subunit beta, chloroplastic; ATP synthase F1 sector subunit beta; F-ATPase subunit beta	F:protease binding; F:ATP binding; C:cell wall; C:Golgi apparatus; C:cytosol; C:plasma membrane; P:oxidative phosphorylation; P:Golgi organization; C:plasmodesma; P:pollen development; C:plant-type vacuole membrane; C:chloroplast envelope; F:ATPase activity; C:proton-transporting V-type ATPase, V1 domain; F:proton-transporting ATPase activity, rotational mechanism; P:seed trichome initiation; P:s…
323	Vss_24948_c0_g1_i1	2185	79.95	79.71	Mitogen-activated protein kinase 5; Short=MAP kinase 5; Benzothiadiazole-induced MAP kinase 1; MAP kinase 2; Multiple stress-responsive MAP kinase 2; OsBIMK1; OsMAP1; OsMAPK2; OsMAPK5; OsMPK3; OsMSRMK2	P:MAPK cascade; P:conjugation; P:cytokinesis by cell plate formation; P:pattern recognition receptor signaling pathway; F:MAP kinase activity; F:protein tyrosine kinase activity; F:protein binding; F:ATP binding; C:nucleus; C:trans-Golgi network; C:cytosol; C:microtubule; C:plasma membrane; C:cell cortex; P:hyperosmotic response; P:male meiosis cytokinesis; P:transmembrane receptor protein serine…
324	Vss_26192_c1_g1_i1	2523	79.68	79.44	3)-beta-glucan endohydrolase; Short=(1-	C:endoplasmic reticulum; P:starch metabolic process; P:sucrose metabolic process; P:(1->3)-beta-D-glucan catabolic process; P:embryo development ending in seed dormancy; P:pollen exine formation; F:protein homodimerization activity; F:glucan endo-1,3-beta-D-glucosidase activity; C:anchored component of plasma membrane; P:response to stimulus
325	Vss_28801_c0_g3_i2	2736	79.39	79.15	Probable cellulose synthase A catalytic subunit 1 [UDP-forming]; OsCesA1	C:cell wall; C:endosome; C:trans-Golgi network; C:integral component of plasma membrane; P:starch metabolic process; P:sucrose metabolic process; P:UDP-glucose metabolic process; P:response to water deprivation; C:plasmodesma; C:chloroplast; P:multidimensional cell growth; P:plant-type primary cell wall biogenesis; P:plant-type secondary cell wall biogenesis; P:mucilage biosynthetic process; P:se…
326	Vss_21962_c0_g1_i1	1823	79.37	79.13	Persulfide dioxygenase ETHE1 homolog, mitochondrial; Glyoxalase II; Short=Glx II; Sulfur dioxygenase ETHE1; Flags: Precursor	C:mitochondrion; P:glutathione metabolic process; P:embryo development ending in seed dormancy; P:endosperm development; F:metal ion binding; F:glutathione thiolesterase activity; F:sulfur dioxygenase activity; P:obsolete oxidation-reduction process; P:hydrogen sulfide metabolic process
327	Vss_28884_c2_g1_i1	2976	79.3	79.06	Heterogeneous nuclear ribonucleoprotein 1; Short=hnRNP1	F:double-stranded DNA binding; F:single-stranded DNA binding; F:single-stranded RNA binding; F:mRNA binding; F:copper ion binding; F:protein binding; F:ATP binding; C:nucleus; C:mitochondrion; C:cytosol; P:RNA processing; P:regulation of translational initiation; C:chloroplast; C:thylakoid; P:cold acclimation; P:seed germination; P:vegetative to reproductive phase transition of meristem; C:membra…
328	Vss_23245_c0_g1_i1	2051	79.27	79.03	Mitogen-activated protein kinase 5; Short=MAP kinase 5; Benzothiadiazole-induced MAP kinase 1; MAP kinase 2; Multiple stress-responsive MAP kinase 2; OsBIMK1; OsMAP1; OsMAPK2; OsMAPK5; OsMPK3; OsMSRMK2	P:MAPK cascade; P:conjugation; P:cytokinesis by cell plate formation; P:pattern recognition receptor signaling pathway; F:MAP kinase activity; F:protein tyrosine kinase activity; F:ATP binding; C:nucleus; C:trans-Golgi network; C:cytosol; C:microtubule; C:plasma membrane; C:cell cortex; P:hyperosmotic response; P:male meiosis cytokinesis; P:transmembrane receptor protein serine/threonine kinase s…
329	Vss_20314_c0_g1_i1	1319	79.03	78.79	Thioredoxin M-type, chloroplastic; Short=Trx-M; Flags: Precursor	F:enzyme inhibitor activity; F:protein binding; C:cytosol; P:regulation of carbohydrate metabolic process; P:obsolete electron transport; P:glycerol ether metabolic process; F:enzyme activator activity; P:response to cold; P:response to light stimulus; C:chloroplast thylakoid membrane; C:chloroplast stroma; P:plastid organization; C:stromule; P:plasmodesmata-mediated intercellular transport; P:po…
330	Vss_24892_c3_g1_i2	2426	78.9	78.66	Protein FLX-like 2; Short=AtFLXL2	P:developmental process
331	Vss_25775_c0_g1_i2	2310	78.83	78.59	Tropinone reductase 2; Tropinone reductase II; Short=TR-II	F:protein binding; C:endoplasmic reticulum; P:embryo development ending in seed dormancy; C:membrane; F:acetoacetyl-CoA reductase activity; P:very long-chain fatty acid biosynthetic process; F:ketoreductase activity; P:obsolete oxidation-reduction process
332	Vss_28243_c1_g1_i2	3029	78.72	78.49	Probable inositol transporter 2	F:galactose transmembrane transporter activity; F:myo-inositol:proton symporter activity; C:plasma membrane; P:cation transport; P:multicellular organism development; C:plant-type vacuole membrane; C:chloroplast envelope; F:pentose transmembrane transporter activity; F:mannose transmembrane transporter activity; P:pentose transmembrane transport; P:galactose transmembrane transport; P:mannose tra…
333	Vss_29049_c4_g2_i4	2325	78.28	78.04	Flowering time control protein FCA; Short=OsFCA; Short=rFCA	F:single-stranded DNA binding; F:single-stranded RNA binding; F:mRNA binding; F:copper ion binding; F:ATP binding; C:nucleus; C:mitochondrion; C:cytosol; P:RNA processing; P:response to cold; C:chloroplast; C:thylakoid; P:vegetative to reproductive phase transition of meristem; P:regulation of gene expression; P:cytidine to uridine editing; F:protein homodimerization activity; P:negative regulati…
334	Vss_22116_c1_g1_i1	1452	77.67	77.43	Dormancy-associated protein homolog 2; DRM1 homolog 2; Dormancy/auxin associated family protein	P:multicellular organism development; P:auxin-activated signaling pathway; P:response to sucrose; P:response to glucose; P:response to fructose
335	Vss_29187_c1_g2_i1	556	77.61	77.38	KH domain-containing protein At4g18375	F:mRNA binding; F:protein binding; C:cytoplasm; P:positive regulation of flower development; P:regulation of gene expression; C:nuclear speck; P:maintenance of floral organ identity
336	Vss_27349_c2_g1_i1	1689	77	76.77	Carbonic anhydrase; Carbonate dehydratase	F:carbonate dehydratase activity; C:mitochondrion; C:cytosol; C:plasma membrane; P:one-carbon metabolic process; P:nitrogen compound metabolic process; F:zinc ion binding; P:response to cold; C:chloroplast thylakoid membrane; C:chloroplast stroma; C:chloroplast envelope; P:response to carbon dioxide; P:regulation of stomatal movement; C:stromule; P:photosynthesis; P:defense response to bacterium;…
337	Vss_27162_c0_g1_i1	2790	76.97	76.74	RNA-binding KH domain-containing protein RCF3; Protein ENHANCED STRESS RESPONSE 1; Protein HIGH OSMOTIC STRESS GENE EXPRESSION 5; Protein REGULATOR OF CBF GENE EXPRESSION 3; Protein SHINY 1	F:RNA binding; F:protein binding; P:RNA processing; P:mRNA transcription; C:nuclear body; P:gynoecium development; P:negative regulation of short-day photoperiodism, flowering; P:negative regulation of long-day photoperiodism, flowering; P:regulation of cellular process
338	Vss_19512_c0_g1_i1	1302	76.88	76.65	Thioredoxin M-type, chloroplastic; Short=Trx-M; Flags: Precursor	F:enzyme inhibitor activity; F:protein binding; C:cytosol; P:regulation of carbohydrate metabolic process; P:obsolete electron transport; P:glycerol ether metabolic process; F:enzyme activator activity; P:response to cold; P:response to light stimulus; C:chloroplast thylakoid membrane; C:chloroplast stroma; P:plastid organization; C:stromule; P:plasmodesmata-mediated intercellular transport; P:po…
339	Vss_26751_c0_g2_i1	2523	76.66	76.43	30S ribosomal protein S1, chloroplastic; CS1; Chloroplastic small ribosomal subunit protein bS1c; Flags: Precursor	F:3'-5'-exoribonuclease activity; P:mitochondrial RNA catabolic process; P:mitochondrial RNA processing; F:mRNA binding; F:structural constituent of ribosome; F:polyribonucleotide nucleotidyltransferase activity; C:nucleolus; C:plasma membrane; P:purine nucleobase metabolic process; P:pyrimidine nucleobase metabolic process; P:rRNA processing; P:translation; P:response to light stimulus; P:embryo…
340	Vss_24291_c0_g1_i2	2746	76.58	76.35	Heat shock 70 kDa protein, mitochondrial; Flags: Precursor	F:ATP binding; C:cell wall; C:nucleolus; C:mitochondrion; C:endoplasmic reticulum lumen; C:Golgi apparatus; C:cytosol; C:plasma membrane; P:response to heat; P:response to cold; C:plasmodesma; P:pollen development; C:chloroplast stroma; C:thylakoid; P:response to virus; C:plant-type vacuole membrane; P:pollen germination; P:pollen tube growth; C:chloroplast envelope; C:mediator complex; F:ATPase …
341	Vss_31335_c0_g1_i2	2247	76.4	76.17	Peroxidase 53; Short=Atperox P53; ATPA2; Flags: Precursor	P:defense response to nematode; F:peroxidase activity; F:protein binding; C:vacuolar membrane; C:Golgi apparatus; P:obsolete peroxidase reaction; P:response to oxidative stress; P:response to desiccation; P:response to cold; P:flower development; P:response to zinc ion; P:xylem development; F:heme binding; P:hyperosmotic salinity response; P:hydrogen peroxide catabolic process; C:apoplast; P:obso…
342	Vss_28255_c0_g1_i2	2321	76.37	76.14	Serine/threonine-protein kinase SRK2A; SNF1-related kinase 2A; Short=PpSnRK2A	F:mRNA binding; F:ATP binding; C:nucleus; C:cytosol; P:sucrose metabolic process; P:unsaturated fatty acid biosynthetic process; P:serine family amino acid metabolic process; P:response to water deprivation; P:response to salt stress; P:response to gibberellin; P:positive regulation of abscisic acid-activated signaling pathway; P:seed germination; F:calcium-dependent protein serine/threonine kina…
343	Vss_29003_c0_g1_i1	2472	75.97	75.74	Phospholipase D alpha 1; Short=PLD alpha 1; Choline phosphatase 1; Phosphatidylcholine-hydrolyzing phospholipase D 1	F:phospholipase D activity; F:calcium ion binding; F:protein binding; F:phosphatidylinositol-4,5-bisphosphate binding; C:vacuole; C:endoplasmic reticulum; C:plasma membrane; P:response to oxidative stress; P:response to cold; P:response to water deprivation; C:plasmodesma; P:response to salt stress; P:positive regulation of abscisic acid-activated signaling pathway; P:embryo development ending in…
344	Vss_20798_c0_g1_i1	1490	75.9	75.67	Chromophore lyase CRL, chloroplastic; Protein CONSTITUTIVE ACTIVATOR OF AAA-ATPase 33; Protein CRUMPLED LEAF	P:response to reactive oxygen species; P:cell cycle; P:multicellular organism development; C:chloroplast outer membrane; P:chloroplast fission; C:integral component of membrane; F:lyase activity; P:protein-phycocyanobilin linkage; P:transport of virus in host, tissue to tissue; P:cell division; P:cellular response to virus
345	Vss_30190_c0_g1_i3	3994	75.73	75.5	Protein argonaute 1B; Short=OsAGO1b	P:developmental process involved in reproduction; F:mRNA binding; F:endoribonuclease activity; F:protein binding; C:nucleolus organizer region; C:cytosol; P:regulation of translation; P:male meiotic nuclear division; P:female meiotic nuclear division; P:megagametogenesis; P:RNAi-mediated antiviral immune response; P:response to auxin; P:auxin metabolic process; P:regulation of meristem structural…
346	Vss_24139_c0_g1_i1	1939	75.61	75.38	L-ascorbate peroxidase 3; Short=AtAPx03	P:response to reactive oxygen species; F:protein binding; C:mitochondrion; C:vacuolar membrane; C:Golgi apparatus; C:cytosol; C:plasma membrane; P:obsolete peroxidase reaction; C:plasmodesma; C:glyoxysome; P:embryo development ending in seed dormancy; P:lignin biosynthetic process; C:chloroplast envelope; C:integral component of membrane; F:L-ascorbate peroxidase activity; P:L-ascorbic acid metab…
347	Vss_27480_c0_g1_i1	2839	75.41	75.18	Delta(24)-sterol reductase; Cell elongation protein diminuto	F:calmodulin binding; C:vacuolar membrane; C:endoplasmic reticulum; C:plasma membrane; P:lignin metabolic process; P:unidimensional cell growth; P:plant-type secondary cell wall biogenesis; C:integral component of membrane; P:brassinosteroid biosynthetic process; F:delta24-sterol reductase activity; P:obsolete oxidation-reduction process; F:FAD binding
348	Vss_29761_c1_g2_i2	1324	75.34	75.11	Protein mago nashi homolog 2; Short=OsMAGO2; Mago nashi-like protein 2	P:nuclear-transcribed mRNA catabolic process, nonsense-mediated decay; C:P-body; F:RNA binding; F:protein binding; C:nucleolus; P:mRNA processing; P:regulation of translation; P:RNA splicing; P:embryo development ending in seed dormancy; P:pollen tube guidance; P:positive regulation of gene expression; C:nuclear speck; C:exon-exon junction complex; P:mRNA transport
349	Vss_27127_c0_g1_i1	2385	75.12	74.89	Dolichyl-diphosphooligosaccharide--protein glycosyltransferase 48 kDa subunit; Short=Oligosaccharyl transferase 48 kDa subunit; Flags: Precursor	C:nucleolus; C:vacuolar membrane; C:Golgi apparatus; C:oligosaccharyltransferase complex; C:plant-type cell wall; C:plasmodesma; P:plant-type cell wall organization; P:unidimensional cell growth; C:integral component of membrane; P:protein N-linked glycosylation via asparagine; P:cellulose biosynthetic process
350	Vss_30438_c1_g2_i1	4836	74.93	74.71	Coatomer subunit alpha-1; Alpha-coat protein 1; Short=Alpha-COP 1	C:Golgi membrane; P:microtubule cytoskeleton organization; F:structural molecule activity; F:protein binding; C:nucleus; C:cytosol; C:plasma membrane; C:cilium; P:intracellular protein transport; P:endoplasmic reticulum to Golgi vesicle-mediated transport; P:retrograde vesicle-mediated transport, Golgi to endoplasmic reticulum; P:intra-Golgi vesicle-mediated transport; P:multicellular organism de…
351	Vss_30301_c0_g2_i1	704	74.66	74.43	Tetraspanin-8	C:Golgi apparatus; C:plasma membrane; C:plasmodesma; P:megasporogenesis; P:regulation of meristem structural organization; P:radial pattern formation; P:root morphogenesis; P:leaf vascular tissue pattern formation; C:integral component of membrane; P:organ growth; P:defense response to Gram-negative bacterium
352	Vss_22205_c0_g1_i1	1809	74.45	74.23	Eukaryotic translation initiation factor 3 subunit F; Short=eIF3f; eIF-3-epsilon; eIF3 p32 subunit	C:proteasome complex; P:formation of cytoplasmic translation initiation complex; P:immune system process; F:translation initiation factor activity; C:nucleus; C:cytosol; C:ribosome; P:regulation of translational initiation; P:proteolysis; P:response to stress; F:metallopeptidase activity; P:response to external stimulus; P:response to sucrose; P:embryo development ending in seed dormancy; P:polle…
353	Vss_30618_c0_g2_i1	2186	74.31	74.08	Pentatricopeptide repeat-containing protein At5g39680; Protein EMBRYO DEFECTIVE 2744	F:protein binding; P:mRNA processing; F:zinc ion binding; C:plastid; P:xylem and phloem pattern formation; P:mRNA modification; P:leaf development
354	Vss_20237_c0_g1_i2	360	74.31	74.08	Sex determination protein tasselseed-2	F:nucleotide binding; C:mitochondrion; P:multicellular organism development; P:lignan biosynthetic process; F:oxidoreductase activity; F:isomerase activity; F:isopiperitenol dehydrogenase activity; F:carveol dehydrogenase activity; P:menthol biosynthetic process; P:obsolete oxidation-reduction process; F:(-)-secoisolariciresinol dehydrogenase activity
355	Vss_20917_c0_g1_i1	1786	74.04	73.82	Protein G1-like1	F:DNA binding; C:nucleus; P:mRNA transcription; P:response to blue light; P:unidimensional cell growth; P:response to red light; P:organ boundary specification between lateral organs and the meristem; P:response to far red light; P:maintenance of shoot apical meristem identity; F:protein homodimerization activity; P:negative regulation of transcription, DNA-templated; P:petal development; P:speci…
356	Vss_28792_c0_g1_i2	2472	74.03	73.8	Heat shock 70 kDa protein, mitochondrial; Flags: Precursor	F:ATP binding; C:cell wall; C:nucleolus; C:mitochondrion; C:endoplasmic reticulum lumen; C:Golgi apparatus; C:cytosol; C:plasma membrane; P:response to heat; P:response to cold; C:plasmodesma; P:pollen development; C:chloroplast stroma; C:thylakoid; C:plant-type vacuole membrane; P:pollen germination; P:pollen tube growth; C:chloroplast envelope; P:viral process; C:mediator complex; F:ATPase acti…
357	Vss_25029_c0_g1_i1	1926	74.01	73.79	Casein kinase II subunit alpha-2; Short=OsCKA2; Protein HEADING DATE 6	P:cytokinesis by cell plate formation; F:protein serine/threonine kinase activity; F:protein binding; F:ATP binding; C:nucleolus; C:cytosol; C:protein kinase CK2 complex; P:DNA repair; P:chromatin organization; P:serine family amino acid metabolic process; C:chloroplast; P:anatomical structure morphogenesis; P:embryo development ending in seed dormancy; P:flower development; P:chloroplast-nucleus…
358	Vss_21943_c1_g1_i1	1335	73.65	73.43	Ras-related protein RABF2b; Short=AtRABF2b; Ras-related protein Ara-7; Ras-related protein Rab5B; Short=AtRab5B	C:Golgi membrane; P:cytokinesis by cell plate formation; P:regulation of cell growth; F:GTPase activity; F:protein binding; F:GTP binding; C:endoplasmic reticulum; C:trans-Golgi network; C:cytosol; C:plasma membrane; P:intracellular protein transport; P:exocytosis; P:endoplasmic reticulum to Golgi vesicle-mediated transport; P:vacuole organization; C:cell plate; C:plasmodesma; P:pollen developmen…
359	Vss_20403_c1_g1_i4	1638	73.48	73.26	Bifunctional dTDP-4-dehydrorhamnose 3,5-epimerase/dTDP-4-dehydrorhamnose reductase; dTDP-L-rhamnose synthase	C:cytosol; C:plasma membrane; F:dTDP-glucose 4,6-dehydratase activity; F:dTDP-4-dehydrorhamnose 3,5-epimerase activity; F:dTDP-4-dehydrorhamnose reductase activity; P:nucleotide metabolic process; C:plasmodesma; P:mucilage biosynthetic process; P:seed coat development; P:UDP-rhamnose biosynthetic process; F:UDP-L-rhamnose synthase activity; P:auxin efflux; F:UDP-4-keto-6-deoxy-glucose-3,5-epimera…
360	Vss_26511_c2_g1_i1	2137	73.47	73.24	UBP1-associated protein 2C	F:single-stranded DNA binding; F:mRNA binding; C:nucleus; C:cytoplasm; P:regulation of translation; P:multicellular organism development; P:response to cold; P:response to abscisic acid; C:intracellular non-membrane-bounded organelle; P:regulation of developmental process; P:cellular component organization or biogenesis; P:regulation of nuclear-transcribed mRNA catabolic process, deadenylation-de…
361	Vss_25089_c0_g1_i1	1832	73.35	73.12	UTP--glucose-1-phosphate uridylyltransferase; UDP-glucose pyrophosphorylase; Short=UDPGP; Short=UGPase	F:UTP:glucose-1-phosphate uridylyltransferase activity; C:cytosol; C:plasma membrane; P:glycogen metabolic process; P:starch metabolic process; P:sucrose metabolic process; P:UDP-glucose metabolic process; P:galactose metabolic process; P:nucleotide metabolic process; P:pollen development; P:positive regulation of cell death; P:cellular response to phosphate starvation; P:response to cadmium ion;…
362	Vss_21535_c0_g1_i1	1393	73.13	72.91	Leucine-rich repeat protein 1; Short=AtLRR1; Flags: Precursor	F:nucleotide binding; P:regulation of cell growth; F:transmembrane receptor protein serine/threonine kinase activity; F:protein tyrosine kinase activity; C:nucleoplasm; C:mitochondrion; C:endosome; C:plasma membrane; P:Golgi organization; P:transmembrane receptor protein serine/threonine kinase signaling pathway; P:homeostasis of number of meristem cells; P:serine family amino acid metabolic proc…
363	Vss_27691_c5_g3_i1	1934	73.02	72.8	Chlorophyllide a oxygenase, chloroplastic; Short=Chlorophyll a oxygenase; Chlorophyll b synthase; Flags: Precursor	C:chloroplast thylakoid; C:chloroplast envelope; F:chlorophyllide a oxygenase [overall] activity; P:chlorophyll metabolic process; P:cellular nitrogen compound metabolic process; C:plastid membrane; P:pigment metabolic process; P:reproductive structure development; F:2 iron, 2 sulfur cluster binding; P:obsolete oxidation-reduction process
364	Vss_24590_c1_g1_i1	1983	72.89	72.67	DnaJ protein homolog; DNAJ-1; Flags: Precursor	F:ATP binding; C:cell wall; C:nucleus; C:vacuole; C:endoplasmic reticulum lumen; C:endoplasmic reticulum membrane; C:cytosol; C:plasma membrane; P:protein folding; P:defense response; F:cytoskeletal protein binding; C:plasmodesma; C:chloroplast; P:megagametogenesis; P:phototropism; P:response to salt stress; P:response to abscisic acid; P:pollen tube growth; P:positive gravitropism; P:protein tra…
365	Vss_23821_c0_g2_i2	1515	72.86	72.64	Ras-related protein Rab7	P:cytokinesis by cell plate formation; F:GTPase activity; F:protein binding; F:GTP binding; C:nucleus; C:Golgi apparatus; C:cytosol; C:plasma membrane; P:intracellular protein transport; P:response to oxidative stress; P:vacuole organization; C:cell plate; C:plant-type vacuole membrane; P:xylem development; P:positive regulation of autophagy; C:late endosome membrane; P:cell wall biogenesis; P:la…
366	Vss_30100_c0_g1_i2	3051	72.7	72.48	Glycosyltransferase 6; Short=AtGT6	C:Golgi trans cisterna; C:Golgi membrane; F:transcription regulatory region sequence-specific DNA binding; F:protein binding; C:endosome; C:Golgi medial cisterna; C:trans-Golgi network; F:galactosyltransferase activity; P:mucilage biosynthetic process; P:seed coat development; P:galactoglucomannan metabolic process; P:xyloglucan metabolic process; C:integral component of membrane; F:xyloglucan 6-…
367	Vss_27668_c0_g1_i1	2452	72.66	72.44	Shikimate O-hydroxycinnamoyltransferase; Hydroxycinnamoyl transferase; Hydroxycinnamoyl-Coenzyme A shikimate/quinate hydroxycinnamoyltransferase	F:protein binding; C:cytosol; P:tyrosine metabolic process; P:pollen development; P:coumarin biosynthetic process; P:lignin biosynthetic process; P:stilbene biosynthetic process; P:positive regulation of flavonoid biosynthetic process; P:auxin homeostasis; C:membrane; F:N-acyltransferase activity; F:transferase activity, transferring acyl groups other than amino-acyl groups; P:obsolete acyl-carri…
368	Vss_21849_c0_g1_i2	1899	72.56	72.34	Formate dehydrogenase, mitochondrial; Short=FDH; NAD-dependent formate dehydrogenase; Flags: Precursor	F:protein binding; C:peroxisome; C:cytosol; P:glycine metabolic process; P:L-serine metabolic process; P:threonine metabolic process; F:poly(U) RNA binding; F:glycerate dehydrogenase activity; C:chloroplast; P:anatomical structure morphogenesis; P:oxidative photosynthetic carbon pathway; P:glyoxylate metabolic process; C:apoplast; P:reproductive structure development; P:regulation of developmenta…
369	Vss_21730_c0_g1_i1	1535	72.55	72.33	Flavonol synthase/flavanone 3-hydroxylase; Short=FLS	P:response to oomycetes; C:intracellular anatomical structure; P:response to bacterium; P:response to abiotic stimulus; P:flavonoid biosynthetic process; P:response to organic substance; F:2-oxoglutarate-dependent dioxygenase activity; P:cellular metabolic process; P:leaf development; P:obsolete oxidation-reduction process; P:cellular response to chemical stimulus; P:defense response to other org…
370	Vss_28332_c1_g1_i1	3415	72.32	72.1	Receptor-like protein kinase THESEUS 1; Flags: Precursor	F:protein serine/threonine kinase activity; F:protein binding; F:ATP binding; P:serine family amino acid metabolic process; C:plasmodesma; C:plant-type vacuole membrane; P:response to ethylene; P:response to brassinosteroid; P:negative regulation of abscisic acid-activated signaling pathway; P:post-embryonic development; C:chloroplast envelope; P:response to metal ion; P:stomatal movement; P:poll…
371	Vss_25270_c1_g2_i4	1023	71.2	70.98	Oleosin	F:mRNA binding; P:seed germination; P:pollen maturation; P:seed oilbody biogenesis; C:monolayer-surrounded lipid storage body; C:integral component of membrane; P:lipid storage; P:anther development; P:response to freezing
372	Vss_20051_c0_g1_i1	1539	71.01	70.8	Ubiquitin-conjugating enzyme E2 2; E2 ubiquitin-conjugating enzyme 2; Ubiquitin carrier protein 2; Ubiquitin-conjugating enzyme E2-17 kDa 2; Ubiquitin-protein ligase 2	P:protein polyubiquitination; F:ATP binding; C:nucleus; C:vacuole; C:cytosol; P:postreplication repair; P:ubiquitin-dependent protein catabolic process; P:endosperm development; P:red or far-red light signaling pathway; P:response to iron ion; P:root epidermal cell differentiation; P:regulation of photomorphogenesis; P:vegetative to reproductive phase transition of meristem; P:protein sumoylation…
373	Vss_24366_c0_g1_i1	1539	70.97	70.76	Probable prolyl 4-hydroxylase 4; Short=AtP4H4	F:procollagen-proline 4-dioxygenase activity; F:iron ion binding; C:nucleus; C:endoplasmic reticulum; C:Golgi apparatus; P:arginine metabolic process; P:proline metabolic process; P:peptidyl-proline hydroxylation to 4-hydroxy-L-proline; C:organelle membrane; F:L-ascorbic acid binding; P:obsolete oxidation-reduction process; P:root hair cell development
374	Vss_29230_c4_g6_i3	1395	70.98	70.76	Protein ZINC INDUCED FACILITATOR 1	C:plasma membrane; P:response to water deprivation; P:gravitropism; C:plant-type vacuole membrane; P:response to zinc ion; P:basipetal auxin transport; F:potassium ion antiporter activity; P:ion transmembrane transport; P:root development; P:zinc ion homeostasis; P:response to karrikin; P:regulation of stomatal closure
375	Vss_25270_c1_g2_i2	1353	70.93	70.71	Oleosin	F:mRNA binding; P:seed germination; P:pollen maturation; P:seed oilbody biogenesis; C:monolayer-surrounded lipid storage body; C:integral component of membrane; P:lipid storage; P:anther development; P:response to freezing
376	Vss_25799_c0_g1_i1	2604	70.4	70.19	Plastidal glycolate/glycerate translocator 1, chloroplastic; Bacterial membrane protein LrgB-like protein; Short=AtLrgB; Flags: Precursor	P:chloroplast organization; C:chloroplast inner membrane; P:response to abscisic acid; P:photorespiration; P:stomatal movement; P:cellular response to water deprivation; F:glycolate transmembrane transporter activity; P:lateral root development; P:glycolate transmembrane transport; F:glycerate transmembrane transporter activity; P:glycerate transmembrane transport
377	Vss_25285_c0_g1_i1	2660	70.1	69.89	ABC transporter G family member 7; Short=ABC transporter ABCG.7; Short=AtABCG7; White-brown complex homolog protein 7; Short=AtWBC7	F:ATP binding; C:vacuole; C:plasma membrane; P:lipid transport; P:response to temperature stimulus; C:secondary cell wall; P:response to salt stress; P:response to abscisic acid; P:hormone-mediated signaling pathway; C:chloroplast envelope; P:response to inorganic substance; P:stem vascular tissue pattern formation; P:pollen exine formation; P:cotyledon vascular tissue pattern formation; C:endome…
378	Vss_20436_c0_g1_i1	1740	69.99	69.78	Ubiquitin-conjugating enzyme E2 2; E2 ubiquitin-conjugating enzyme 2; Ubiquitin carrier protein 2; Ubiquitin-conjugating enzyme E2-17 kDa 2; Ubiquitin-protein ligase 2	P:protein polyubiquitination; F:ATP binding; C:nucleus; C:vacuole; C:cytosol; P:postreplication repair; P:ubiquitin-dependent protein catabolic process; P:endosperm development; P:red or far-red light signaling pathway; P:response to iron ion; P:root epidermal cell differentiation; P:regulation of photomorphogenesis; P:vegetative to reproductive phase transition of meristem; P:protein sumoylation…
379	Vss_24181_c0_g1_i2	1774	69.6	69.39	Guanine nucleotide-binding protein subunit beta	P:microtubule cytoskeleton organization; F:catalytic activity; F:protein binding; C:nucleus; C:cytoplasm; P:transport; P:response to stress; P:signal transduction; P:response to hormone; P:post-embryonic development; C:endomembrane system; C:microtubule cytoskeleton; C:membrane; P:regulation of growth; P:protein-containing complex subunit organization; P:cellular protein metabolic process; P:syst…
380	Vss_28686_c1_g1_i2	3022	69.38	69.17	Noroxomaritidine synthase 2; CYP96T2; Cytochrome P450 96T2	F:iron ion binding; C:endoplasmic reticulum; P:defense response; P:suberin biosynthetic process; C:membrane; F:alkane 1-monooxygenase activity; F:heme binding; P:very long-chain fatty acid biosynthetic process; P:floral organ development; P:floral whorl development; P:phyllome development; P:obsolete oxidation-reduction process; P:sporopollenin biosynthetic process; P:organonitrogen compound meta…
381	Vss_25408_c0_g1_i1	3545	69.31	69.1	Trifunctional UDP-glucose 4,6-dehydratase/UDP-4-keto-6-deoxy-D-glucose 3,5-epimerase/UDP-4-keto-L-rhamnose-reductase RHM1; Protein REPRESSOR OF LRX1 1; Rhamnose biosynthetic enzyme 1; Short=AtRHM1; Includes: UDP-glucose 4,6-dehydratase; Includes: UDP-4-keto-6-deoxy-D-glucose 3,5-epimerase/UDP-4-keto-L-rhamnose 4-keto-reductase	C:cytosol; C:plasma membrane; P:carbohydrate metabolic process; F:dTDP-glucose 4,6-dehydratase activity; F:dTDP-4-dehydrorhamnose 3,5-epimerase activity; F:dTDP-4-dehydrorhamnose reductase activity; P:nucleotide metabolic process; C:plasmodesma; P:mucilage biosynthetic process; P:seed coat development; P:UDP-rhamnose biosynthetic process; F:UDP-L-rhamnose synthase activity; P:auxin efflux; F:UDP-…
382	Vss_26726_c0_g1_i1	2858	69.26	69.05	Casein kinase 1-like protein 2; Protein CASEIN KINASE I-LIKE 2	F:protein serine/threonine kinase activity; F:protein serine/threonine/tyrosine kinase activity; F:ATP binding; C:nucleus; C:plasma membrane; P:endocytosis; P:serine family amino acid metabolic process; P:response to cold; C:plasmodesma; P:photomorphogenesis; P:response to brassinosteroid; P:blue light signaling pathway; P:auxin metabolic process; P:gibberellin mediated signaling pathway; C:endom…
383	Vss_26253_c1_g1_i4	3542	69.15	68.94	Plastidic glucose transporter 4; Short=AtpGlcT	F:carbohydrate:proton symporter activity; F:glucose transmembrane transporter activity; C:endosome; C:vacuolar membrane; C:trans-Golgi network; P:response to stress; P:response to abiotic stimulus; C:chloroplast inner membrane; C:integral component of membrane; P:positive regulation of post-embryonic development; P:response to oxygen-containing compound; P:glucose transmembrane transport
384	Vss_31575_c0_g3_i1	1565	68.97	68.76	Glutamate synthase 1 [NADH], chloroplastic; NADH-dependent glutamate synthase 1; Short=NADH-GOGAT 1; Flags: Precursor	F:iron ion binding; P:obsolete electron transport; C:chloroplast; F:FMN binding; F:glutamate synthase (NADH) activity; P:ammonia assimilation cycle; P:response to cadmium ion; P:developmental growth; F:flavin adenine dinucleotide binding; F:3 iron, 4 sulfur cluster binding; P:obsolete oxidation-reduction process; P:response to ammonium ion; P:L-glutamate biosynthetic process
385	Vss_19119_c0_g1_i1	1296	68.75	68.54	GPN-loop GTPase QQT1; Protein EMBRYO DEFECTIVE 1705; Protein QUATRE QUART 1	C:microtubule; P:chloroplast organization; P:embryo development ending in seed dormancy; P:cell division; P:shoot apical meristem development
386	Vss_27455_c0_g1_i1	2979	68.73	68.52	Hexokinase-1; NtHxK1	F:core promoter sequence-specific DNA binding; F:glucokinase activity; F:protein binding; F:ATP binding; F:glucose binding; C:nucleus; C:vacuolar membrane; C:cytosol; P:starch metabolic process; P:sucrose metabolic process; P:fructose metabolic process; P:galactose metabolic process; P:mannose metabolic process; P:gluconeogenesis; P:glycolytic process; P:regulation of transcription by RNA polymer…
387	Vss_20962_c1_g1_i2	1075	68.7	68.49	Cold shock domain-containing protein 3; Short=AtCSP3	F:nucleic acid binding; F:DNA binding; F:double-stranded DNA binding; F:single-stranded DNA binding; F:RNA binding; F:mRNA binding; F:protein binding; C:nucleus; C:nucleolus; C:cytoplasm; C:mitochondrion; C:cytosol; C:plasma membrane; F:zinc ion binding; P:response to desiccation; P:response to cold; P:response to water deprivation; P:cold acclimation; P:response to salt stress; P:response to abs…
388	Vss_22137_c0_g1_i2	1759	68.61	68.41	V-type proton ATPase subunit C; Short=V-ATPase subunit C; Vacuolar H(+)-ATPase subunit C; Vacuolar proton pump subunit C	C:vacuolar proton-transporting V-type ATPase, V1 domain; C:plant-type vacuole; F:protein binding; C:Golgi apparatus; C:cytosol; C:plasma membrane; P:oxidative phosphorylation; F:proton-exporting ATPase activity, phosphorylative mechanism; C:chloroplast; P:unidimensional cell growth; F:proton-transporting ATPase activity, rotational mechanism; P:proton transmembrane transport; P:proton transmembra…
389	Vss_31261_c0_g1_i4	4112	68.57	68.37	Aconitate hydratase, cytoplasmic; Short=Aconitase; Citrate hydro-lyase	F:aconitate hydratase activity; C:mitochondrion; C:Golgi apparatus; C:cytosol; C:plasma membrane; P:glyoxylate cycle; P:citrate metabolic process; P:isocitrate metabolic process; P:response to oxidative stress; C:chloroplast; P:response to abscisic acid; P:reductive tricarboxylic acid cycle; P:response to cadmium ion; F:metal ion binding; F:citrate dehydratase activity; F:4 iron, 4 sulfur cluster…
390	Vss_22578_c0_g1_i1	1624	68.44	68.24	FCS-Like Zinc finger 5	C:P-body; P:defense response to insect; C:nucleus; C:cytosol; P:response to insect; P:response to abscisic acid; P:response to sucrose; P:response to glucose; P:seed dormancy process; C:cytoplasmic stress granule; F:kinase binding; F:phosphatase binding; P:response to cytokine; P:response to starvation; F:metal ion binding; P:cellular response to cytokinin stimulus; P:seedling development; P:resp…
391	Vss_21694_c2_g1_i2	415	68.42	68.22	ADP-ribosylation factor 1	F:protein binding; F:GTP binding; C:early endosome; C:vacuole; C:Golgi stack; C:cytosol; C:plasma membrane; P:protein ADP-ribosylation; P:intracellular protein transport; P:tubulin complex assembly; P:embryo sac cellularization; P:embryo development ending in seed dormancy; P:endosperm development; C:microtubule cytoskeleton; F:phospholipase activator activity; P:vesicle-mediated transport; P:pos…
392	Vss_19582_c0_g1_i1	2411	68.36	68.16	ATP-dependent zinc metalloprotease FTSH, chloroplastic; Flags: Precursor	F:ATP-dependent peptidase activity; F:metalloendopeptidase activity; F:protein binding; F:ATP binding; P:proteolysis; P:obsolete ATP-dependent proteolysis; P:mitochondrion organization; P:cell cycle; P:multicellular organism development; C:chloroplast thylakoid membrane; P:chloroplast organization; P:thylakoid membrane organization; P:meristem maintenance; P:photoinhibition; P:photosystem II repa…
393	Vss_21903_c0_g1_i2	2743	68.32	68.12	Phenylalanine ammonia-lyase	F:protein binding; C:cytosol; P:L-phenylalanine catabolic process; P:tyrosine metabolic process; P:defense response; P:response to oxidative stress; P:pollen development; P:cinnamic acid biosynthetic process; P:drought recovery; P:alkaloid biosynthetic process; P:response to UV-B; C:protein-containing complex; F:phenylalanine ammonia-lyase activity; P:salicylic acid catabolic process; P:lignin ca…
394	Vss_31202_c0_g1_i1	5026	68.31	68.11	ABC transporter B family member 15; Short=ABC transporter ABCB.15; Short=AtABCB15; Multidrug resistance protein 13; P-glycoprotein 15	F:ATP binding; C:nucleus; C:mitochondrion; C:vacuolar membrane; C:plasma membrane; P:multicellular organism development; C:plasmodesma; C:chloroplast envelope; C:integral component of membrane; P:cellular component organization; F:ATPase activity; C:organelle inner membrane; F:ATPase-coupled transmembrane transporter activity; P:iron ion homeostasis; P:transmembrane transport
395	Vss_28434_c0_g1_i2	2595	68.02	67.81	Beta-amylase; 1,4-alpha-D-glucan maltohydrolase	P:maltose biosynthetic process; F:DNA-binding transcription factor activity; C:nucleus; C:transcription regulator complex; C:cytosol; P:starch catabolic process; P:sucrose metabolic process; P:regulation of transcription, DNA-templated; P:response to cold; P:response to water deprivation; C:chloroplast stroma; F:beta-amylase activity; F:identical protein binding; P:regulation of shoot system deve…
396	Vss_24664_c0_g1_i2	2025	67.93	67.73	Protein BOBBER 1	C:cytosol; P:protein folding; P:pollen development; P:embryonic pattern specification; P:leaf morphogenesis; P:heat acclimation; P:inflorescence meristem growth; P:stamen morphogenesis; P:flower structural organization; P:specification of floral organ number; F:unfolded protein binding
397	Vss_19872_c1_g1_i1	1156	67.8	67.59	Thioredoxin M-type, chloroplastic; Short=Trx-M; Flags: Precursor	F:enzyme inhibitor activity; F:protein binding; C:cytosol; P:regulation of carbohydrate metabolic process; P:obsolete electron transport; P:glycerol ether metabolic process; F:enzyme activator activity; P:response to cold; P:response to light stimulus; C:chloroplast thylakoid; C:chloroplast stroma; P:plastid organization; C:stromule; P:plasmodesmata-mediated intercellular transport; P:positive re…
398	Vss_20434_c0_g1_i2	1545	67.64	67.44	Ras-related protein RABC1; Short=AtRABC1; Ras-related protein Rab18; Short=AtRab18	F:GTPase activity; F:GTP binding; C:vacuolar membrane; C:peroxisome; C:cytosol; C:plasma membrane; P:intracellular protein transport; P:endoplasmic reticulum to Golgi vesicle-mediated transport; P:vesicle docking involved in exocytosis; P:protein secretion; C:plasmodesma; P:pollen development; P:pollen tube growth; P:ethylene-activated signaling pathway; P:regulation of exocytosis; F:GTP-dependen…
399	Vss_28330_c0_g1_i2	3538	67.28	67.08	Flowering time control protein FCA; Short=OsFCA; Short=rFCA	C:chromatin; F:chromatin binding; F:mRNA binding; F:protein binding; C:nucleus; C:cytosol; P:regulation of flower development; P:regulation of glucosinolate biosynthetic process; P:defense response to bacterium; F:sequence-specific DNA binding; P:negative regulation of innate immune response; P:positive regulation of transcription, DNA-templated; P:defense response to fungus; P:cellular response …
400	Vss_20314_c0_g1_i2	1340	66.98	66.78	Thioredoxin M-type, chloroplastic; Short=Trx-M; Flags: Precursor	F:enzyme inhibitor activity; F:protein binding; C:cytosol; P:regulation of carbohydrate metabolic process; P:obsolete electron transport; P:glycerol ether metabolic process; F:enzyme activator activity; P:response to cold; P:response to light stimulus; C:chloroplast thylakoid membrane; C:chloroplast stroma; P:plastid organization; C:stromule; P:plasmodesmata-mediated intercellular transport; P:po…
401	Vss_29348_c2_g2_i1	3479	66.77	66.57	Squamosa promoter-binding-like protein 10	F:transcription regulatory region sequence-specific DNA binding; F:DNA-binding transcription factor activity; F:protein binding; C:nucleus; C:transcription regulator complex; C:cytoplasm; C:plasma membrane; P:regulation of transcription, DNA-templated; P:regulation of cell size; P:megasporogenesis; P:microsporogenesis; P:positive regulation of flower development; P:vegetative to reproductive phas…
402	Vss_33775_c0_g1_i1	201	66.49	66.29	AT-hook motif nuclear-localized protein 10; AT-hook protein 1	C:histone deacetylase complex; C:chromatin; F:minor groove of adenine-thymine-rich DNA binding; F:DNA-binding transcription factor activity; C:transcription regulator complex; C:nucleolus; C:mitochondrion; C:cytosol; P:regulation of transcription, DNA-templated; P:photomorphogenesis; P:skotomorphogenesis; P:xylem and phloem pattern formation; P:xylem development; P:pollen wall assembly; P:vegetat…
403	Vss_26136_c1_g1_i1	2224	66.48	66.28	Homeobox-leucine zipper protein HOX5; HD-ZIP protein HOX5; Homeodomain transcription factor HOX5; OsHox5	F:transcription regulatory region sequence-specific DNA binding; F:DNA-binding transcription factor activity, RNA polymerase II-specific; C:nucleus; P:response to water deprivation; P:response to blue light; P:response to salt stress; P:response to auxin; P:response to sucrose; P:negative regulation of abscisic acid-activated signaling pathway; P:negative regulation of translation; P:negative reg…
404	Vss_29965_c2_g1_i2	2253	66.37	66.17	Inactive poly [ADP-ribose] polymerase RCD1; Protein RADICAL-INDUCED CELL DEATH 1	P:response to reactive oxygen species; F:NAD+ ADP-ribosyltransferase activity; C:mitochondrion; P:response to salt stress; P:response to hormone; P:post-embryonic development; P:response to inorganic substance; P:system development; P:regulation of cellular process; P:cellular response to chemical stimulus; P:reactive oxygen species metabolic process
405	Vss_26617_c0_g1_i1	2747	66.3	66.1	U-box domain-containing protein 13; Plant U-box protein 13; RING-type E3 ubiquitin transferase PUB13	P:response to molecule of bacterial origin; C:nucleus; C:cytosol; C:plasma membrane; P:response to symbiotic bacterium; P:response to symbiotic fungus; P:nodulation; P:response to chitin; P:negative regulation of defense response; P:protein destabilization; P:arbuscular mycorrhizal association; P:defense response to bacterium; P:negative regulation of apoptotic process; F:protein self-association…
406	Vss_24106_c0_g1_i4	2021	66.21	66.01	Basic peroxidase; ZePrx33.44; ZePrx34.70; Flags: Precursor	F:peroxidase activity; F:protein binding; C:vacuole; C:Golgi apparatus; P:obsolete peroxidase reaction; P:response to oxidative stress; C:plant-type cell wall; C:plasmodesma; P:response to zinc ion; P:xylem development; F:heme binding; P:hydrogen peroxide catabolic process; C:apoplast; P:rhythmic process; P:regulation of biological process; P:obsolete oxidation-reduction process
407	Vss_22257_c0_g1_i1	2004	65.72	65.53	Transcription initiation factor IIB; General transcription factor TFIIB	P:syncytium formation by mitosis without cytokinesis; F:RNA polymerase II core promoter sequence-specific DNA binding; F:RNA polymerase II complex recruiting activity; P:transcriptional start site selection at RNA polymerase II promoter; C:nucleus; C:plastid outer membrane; P:endosperm development; P:pollen tube guidance; F:TBP-class protein binding; P:response to cadmium ion; F:metal ion binding…
408	Vss_26627_c0_g1_i1	1778	65.58	65.38	GLABRA2 expression modulator	C:cytosol; P:embryo development ending in seed dormancy; P:trichome differentiation; P:regulation of seed germination; P:regulation of epidermal cell division; P:root hair cell differentiation; P:histone H3-K9 methylation; P:maintenance of seed dormancy by absisic acid
409	Vss_26104_c0_g1_i1	2214	65.11	64.92	Glycosyltransferase-like KOBITO 1; Protein ABA INSENSITIVE 8; Protein ELONGATION DEFECTIVE 1; Flags: Precursor	C:extracellular region; C:endosome; C:trans-Golgi network; C:plasma membrane; P:cell cycle; C:plant-type cell wall; P:plasmodesma organization; P:abscisic acid-activated signaling pathway; P:response to glucose; P:unidimensional cell growth; P:plant-type cell wall modification involved in multidimensional cell growth; P:maintenance of root meristem identity; P:cellulose microfibril organization; …
410	Vss_20515_c1_g1_i1	1396	64.39	64.19	Dihydroflavonol 4-reductase; Short=DFR; Dihydrokaempferol 4-reductase; Flavanone 4-reductase; Short=FNR	F:protein binding; C:endoplasmic reticulum; C:cytosol; P:response to cold; P:coumarin biosynthetic process; P:lignin biosynthetic process; P:stilbene biosynthetic process; P:flavonoid biosynthetic process; F:oxidoreductase activity, acting on the CH-OH group of donors, NAD or NADP as acceptor; F:cinnamoyl-CoA reductase activity; P:negative regulation of circadian rhythm; P:seed development; P:spo…
411	Vss_28362_c0_g3_i2	2938	64.09	63.89	Villin-4	P:regulation of cell growth; C:cytosol; C:actin filament; P:gravitropism; P:response to abscisic acid; C:actin filament bundle; P:root hair elongation; P:actin filament severing; F:actin filament binding; P:actin filament bundle assembly; P:response to calcium ion; P:actin filament capping; P:cytoplasmic streaming; P:regulation of auxin polar transport
412	Vss_27764_c0_g1_i1	2713	63.75	63.55	Probable receptor-like protein kinase At2g42960	F:protein kinase activity; F:ATP binding; C:plasma membrane; P:protein phosphorylation; P:response to stress; C:plasmodesma; C:glyoxysome; P:abscisic acid-activated signaling pathway; P:seed germination; P:protoderm histogenesis; C:integral component of membrane; P:calcium-mediated signaling; F:protein kinase binding; P:protein autophosphorylation; P:root development; P:response to other organism…
413	Vss_20704_c0_g1_i4	1566	63.42	63.23	Peptidyl-prolyl cis-trans isomerase; Short=PPIase; Cyclophilin; Cyclosporin A-binding protein; Rotamase	P:protein peptidyl-prolyl isomerization; F:peptidyl-prolyl cis-trans isomerase activity; F:binding; C:endosome; C:endoplasmic reticulum; C:trans-Golgi network; P:floral organ development; P:floral whorl development; P:phyllome development; P:regulation of biological process; P:plant organ morphogenesis
414	Vss_23280_c0_g1_i1	1433	63.34	63.15	Small nuclear ribonucleoprotein SmD3b; Short=SmD3-b; snRNP core protein D3-b	C:commitment complex; P:spliceosomal snRNP assembly; F:RNA binding; C:spliceosomal complex; C:U5 snRNP; C:U1 snRNP; C:U2 snRNP; C:U4 snRNP; C:U12-type spliceosomal complex; C:nucleolus; C:cytosol; C:nuclear body; C:pICln-Sm protein complex; C:SMN-Sm protein complex; P:developmental growth; C:precatalytic spliceosome; C:catalytic step 2 spliceosome; C:spliceosomal tri-snRNP complex
415	Vss_34107_c0_g1_i1	802	63.3	63.11	Non-specific lipid-transfer protein 1; Short=LTP 1; Flags: Precursor	F:calmodulin binding; C:endosome; C:trans-Golgi network; C:plasma membrane; P:lipid transport; F:lipid binding; P:response to water deprivation; C:plant-type cell wall; C:chloroplast thylakoid; P:response to salt stress; P:response to abscisic acid; P:cuticle development; C:apoplast; P:plant epidermal cell differentiation; P:regulation of cutin biosynthetic process
416	Vss_23117_c0_g1_i1	2091	63.28	63.09	26S proteasome non-ATPase regulatory subunit 7 homolog B; 26S proteasome regulatory subunit RPN8b; Short=AtRPN8b; Protein MATERNAL EFFECT EMBRYO ARREST 34	F:protein binding; C:nucleus; C:cytosol; C:proteasome regulatory particle; P:rRNA processing; P:translation; F:metallopeptidase activity; P:embryo development ending in seed dormancy; P:leaf morphogenesis; P:proteasome-mediated ubiquitin-dependent protein catabolic process; P:innate immune response; F:isopeptidase activity
417	Vss_25578_c1_g1_i3	1113	63.17	62.98	Glutathione S-transferase U17; Short=AtGSTU17; GST class-tau member 17; Glutathione S-transferase 30; Protein EARLY RESPONSIVE TO DEHYDRATION 9	F:glutathione transferase activity; F:protein binding; C:vacuolar membrane; C:cytosol; C:plasma membrane; P:glutathione metabolic process; P:obsolete glutathione conjugation reaction; P:response to oxidative stress; P:response to cold; C:chloroplast stroma; P:response to herbicide; P:response to salt stress; P:de-etiolation; P:response to salicylic acid; P:indole glucosinolate catabolic process; …
418	Vss_29903_c0_g1_i2	2402	63.12	62.93	Cytochrome P450 703A2; Protein DEFECTIVE IN EXINE FORMATION 2	P:lipid hydroxylation; F:iron ion binding; C:mitochondrion; C:endoplasmic reticulum; C:plasma membrane; P:response to auxin; P:coumarin biosynthetic process; P:lignin biosynthetic process; P:flavonoid biosynthetic process; F:oxidoreductase activity, acting on paired donors, with incorporation or reduction of molecular oxygen, NAD(P)H as one donor, and incorporation of one atom of oxygen; F:heme b…
419	Vss_28477_c0_g1_i1	2957	63.03	62.84	Galacturonosyltransferase 8; Glycosyltransferase QUASIMODO1	C:Golgi cis cisterna; C:Golgi membrane; C:mitochondrion; C:endosome; C:trans-Golgi network; P:starch metabolic process; P:sucrose metabolic process; P:response to oxidative stress; P:cell adhesion; P:nucleotide metabolic process; P:pollen development; P:pollen tube growth; P:homogalacturonan biosynthetic process; P:glucuronoxylan biosynthetic process; C:integral component of membrane; F:polygalac…
420	Vss_30732_c0_g2_i1	4306	62.91	62.72	Floral homeotic protein APETALA 2	P:telomere maintenance; F:transcription regulatory region sequence-specific DNA binding; F:DNA-binding transcription factor activity; F:protein binding; C:nucleus; C:transcription regulator complex; P:regulation of transcription, DNA-templated; P:response to cold; P:seed germination; P:ethylene-activated signaling pathway; P:specification of floral organ identity; P:vegetative to reproductive pha…
421	Vss_21635_c2_g1_i1	1700	62.62	62.43	Protein LOL3; Protein LSD ONE LIKE 3; Short=OsLOL3; Putative zinc finger LOL3	F:DNA binding; F:protein binding; C:nucleus; P:response to bacterium; P:negative regulation of plant-type hypersensitive response; P:positive regulation of plant-type hypersensitive response; P:regulation of cell differentiation; P:positive regulation of growth; P:defense response to other organism; P:regulation of removal of superoxide radicals
422	Vss_25543_c0_g1_i1	2026	61.97	61.78	Probable plastidic glucose transporter 2	F:glucose transmembrane transporter activity; C:endosome; C:vacuolar membrane; C:trans-Golgi network; P:cation transport; P:response to stress; P:response to abiotic stimulus; F:hexose:proton symporter activity; C:chloroplast envelope; F:polyol transmembrane transporter activity; P:polyol transport; C:integral component of membrane; C:plastid membrane; P:positive regulation of post-embryonic deve…
423	Vss_27857_c0_g1_i1	2959	61.93	61.75	Phosphatidylinositol/phosphatidylcholine transfer protein SFH8; Protein SEC FOURTEEN HOMOLOGS 8; Short=AtSFH8	C:Golgi membrane; C:plasma membrane; P:phosphatidylcholine biosynthetic process; P:flower development; P:protein transport; C:root hair tip; P:root hair cell tip growth
424	Vss_24394_c0_g2_i1	2317	61.8	61.61	Two-component response regulator-like PRR73; Pseudo-response regulator 73; Short=OsPRR73	P:phosphorelay signal transduction system; F:transcription regulatory region sequence-specific DNA binding; F:DNA-binding transcription factor activity; F:protein binding; C:nucleus; C:transcription regulator complex; C:mitochondrion; P:regulation of transcription, DNA-templated; P:circadian rhythm; P:red or far-red light signaling pathway; P:circumnutation; P:regulation of root meristem growth; …
425	Vss_27783_c0_g1_i2	3004	61.68	61.49	Heat shock protein 81-1; Short=HSP81-1; Heat shock protein 82	F:mRNA binding; F:ATP binding; C:cell wall; C:nucleolus; C:mitochondrion; C:vacuolar membrane; C:endoplasmic reticulum; C:Golgi apparatus; C:cytosol; C:plasma membrane; P:protein folding; C:chloroplast stroma; P:response to salt stress; C:cell surface; P:regulation of meristem growth; F:ATPase activity; C:protein-containing complex; P:cellular response to heat; P:innate immune response; P:respons…
426	Vss_30732_c0_g1_i4	4138	61.62	61.43	Floral homeotic protein APETALA 2	F:transcription regulatory region sequence-specific DNA binding; F:DNA-binding transcription factor activity, RNA polymerase II-specific; C:nucleus; P:regulation of glycolytic process; P:response to water deprivation; P:response to salt stress; P:response to abscisic acid; P:response to sucrose; P:regulation of flower development; P:meristem maintenance; P:specification of floral organ identity; …
427	Vss_27432_c0_g1_i1	316	61.61	61.43	12-oxophytodienoate reductase 1; 12-oxophytodienoate-10,11-reductase 1; Short=OPDA-reductase 1; LeOPR1	C:peroxisome; C:cytosol; P:defense response; P:response to wounding; P:response to fungus; P:jasmonic acid biosynthetic process; F:FMN binding; P:response to ozone; F:12-oxophytodienoate reductase activity; P:oxylipin biosynthetic process; F:identical protein binding; P:stamen development; P:obsolete oxidation-reduction process
428	Vss_28538_c0_g1_i2	2567	61.26	61.07	Protein NRT1/ PTR FAMILY 8.1; Short=AtNPF8.1; Peptide transporter PTR1	C:plant-type vacuole; P:developmental process involved in reproduction; C:vacuolar membrane; P:oligopeptide transport; F:nitrate transmembrane transporter activity; P:nitrate transport; P:multicellular organismal process; P:anatomical structure development; P:transmembrane transport
429	Vss_18000_c0_g2_i1	720	61.1	60.92	GPI-anchored protein LLG1; LORELEI-like-GPI-anchored protein 1; Flags: Precursor	P:developmental process involved in reproduction; F:protein binding; C:plasma membrane; P:pollination; P:positive regulation of growth; P:anatomical structure development; C:pollen tube; P:regulation of reactive oxygen species biosynthetic process
430	Vss_24167_c2_g1_i6	1817	61.07	60.88	E3 ubiquitin-protein ligase At1g12760; RING finger protein At1g12760; RING-type E3 ubiquitin transferase At1g12760	C:extrinsic component of vacuolar membrane; F:transcription regulatory region sequence-specific DNA binding; C:endoplasmic reticulum; C:endoplasmic reticulum membrane; P:ubiquitin-dependent protein catabolic process; P:protein monoubiquitination; P:intracellular protein transport; F:zinc ion binding; P:response to water deprivation; P:response to salt stress; P:positive regulation of abscisic aci…
431	Vss_28000_c2_g2_i1	1679	60.98	60.79	Glycerol-3-phosphate acyltransferase RAM2; Protein REQUIRED FOR ARBUSCULAR MYCORRHIZATION 2	C:mitochondrion; C:endoplasmic reticulum; P:phosphate-containing compound metabolic process; P:response to symbiotic fungus; P:flower development; P:cutin biosynthetic process; P:suberin biosynthetic process; C:membrane; F:phosphatase activity; P:arbuscular mycorrhizal association; P:cellular lipid metabolic process; P:pollen sperm cell differentiation; P:response to karrikin; F:glycerol-3-phosph…
432	Vss_25603_c2_g1_i1	2209	60.69	60.51	FRIGIDA-like protein 3	F:protein binding; P:multicellular organism development
433	Vss_26535_c8_g1_i3	1082	60.65	60.46	Germin-like protein 5-1; Flags: Precursor	C:nucleus; P:response to cold; C:plant-type cell wall; C:plasmodesma; P:plasmodesmata-mediated intercellular transport; F:manganese ion binding; P:regulation of root development
434	Vss_27863_c2_g3_i1	205	60.56	60.38	UDP-glycosyltransferase 84A2; Protein BRIGHT TRICHOMES 1; Sinapate 1-glucosyltransferase 1; Short=AtSGT1	C:nucleus; C:cytosol; P:response to toxic substance; P:anthocyanin-containing compound biosynthetic process; P:cinnamic acid ester metabolic process; P:regulation of flower development; P:response to UV-B; F:glucuronosyltransferase activity; P:cellular biosynthetic process; F:sinapate 1-glucosyltransferase activity; F:trans-zeatin O-beta-D-glucosyltransferase activity; F:cinnamate beta-D-glucosyl…
435	Vss_27904_c0_g1_i2	2416	60.44	60.26	3-ketoacyl-CoA synthase 4; Short=KCS-4; Very long-chain fatty acid condensing enzyme 4; Short=VLCFA condensing enzyme 4	P:fatty acid biosynthetic process; P:response to osmotic stress; P:response to cold; P:response to light stimulus; P:response to wounding; P:unidimensional cell growth; F:fatty acid elongase activity; C:fatty acid elongase complex; P:wax biosynthetic process; P:suberin biosynthetic process; C:cytosolic ribosome; P:obsolete acyl-carrier-protein biosynthetic process; P:pollen tube development; P:re…
436	Vss_30529_c0_g1_i3	1741	60.44	60.26	UDP-galactose/UDP-glucose transporter 3; Short=AtUTr3	F:UDP-galactose transmembrane transporter activity; F:UDP-glucose transmembrane transporter activity; C:endoplasmic reticulum; P:carbohydrate transport; P:embryo sac development; P:pollen development; F:antiporter activity; P:UDP-glucose transmembrane transport; C:integral component of Golgi membrane; C:integral component of endoplasmic reticulum membrane; P:endoplasmic reticulum unfolded protein…
437	Vss_27642_c1_g1_i1	1226	60.23	60.04	Very-long-chain aldehyde decarbonylase GL1-11; Protein GLOSSY 1-11	F:C-4 methylsterol oxidase activity; F:iron ion binding; C:endoplasmic reticulum membrane; P:lipid biosynthetic process; P:embryo development ending in seed dormancy; C:chloroplast envelope; P:sterol biosynthetic process; F:oxidoreductase activity; F:carbon-carbon lyase activity; P:obsolete oxidation-reduction process; P:4,4-dimethyl-9beta,19-cyclopropylsterol oxidation; P:4-alpha-methyl-delta7-s…
438	Vss_24292_c0_g1_i1	1681	60.16	59.98	Serine/threonine-protein phosphatase PP1	C:protein phosphatase type 1 complex; F:protein serine/threonine phosphatase activity; F:protein binding; C:nucleolus; C:cytosol; P:protein phosphorylation; P:protein dephosphorylation; P:gibberellic acid mediated signaling pathway; P:pollen tube growth; P:red light signaling pathway; P:regulation of growth; F:metal ion binding; P:root hair cell tip growth
439	Vss_20801_c0_g1_i1	1635	60.1	59.92	Glutamyl-tRNA reductase-binding protein, chloroplastic; Short=AtGluTRBP; Short=GluTR-binding protein; Protein PROTON GRADIENT REGULATION 7; Flags: Precursor	F:protein binding; C:chloroplast thylakoid; C:chloroplast stroma; P:photosynthetic electron transport chain; P:post-embryonic development; F:protein-membrane adaptor activity; P:positive regulation of heme biosynthetic process
440	Vss_28537_c2_g1_i2	1759	60.02	59.84	Calcium-dependent protein kinase 17	F:calcium ion binding; F:calmodulin binding; F:ATP binding; C:nucleus; C:vacuole; C:peroxisomal membrane; C:endoplasmic reticulum; C:endoplasmic reticulum membrane; C:cytosol; C:plasma membrane; P:serine family amino acid metabolic process; P:response to salt stress; P:abscisic acid-activated signaling pathway; F:calcium-dependent protein serine/threonine kinase activity; P:regulation of anion ch…
441	Vss_20353_c0_g1_i1	1123	59.65	59.47	Oil body-associated protein 2A	F:protein binding; C:lipid droplet; P:response to abscisic acid; P:embryo development ending in seed dormancy; P:seed oilbody biogenesis; P:lipid storage
442	Vss_23734_c0_g1_i3	1752	59.55	59.37	Geranylgeranyl pyrophosphate synthase, chloroplastic; Short=GGPP synthase; Short=GGPS; (2E,6E)-farnesyl diphosphate synthase; Dimethylallyltranstransferase; Farnesyl diphosphate synthase; Farnesyltranstransferase; Geranyltranstransferase; Flags: Precursor	F:dimethylallyltranstransferase activity; F:farnesyltranstransferase activity; F:geranyltranstransferase activity; F:protein binding; C:mitochondrion; C:endoplasmic reticulum; C:cytosol; P:steroid biosynthetic process; P:phospholipid biosynthetic process; C:chloroplast; C:etioplast; P:embryo development ending in seed dormancy; P:plastoquinone biosynthetic process; P:terpenoid biosynthetic proces…
443	Vss_22195_c0_g1_i1	1986	59.55	59.37	Peroxidase 2; Flags: Precursor	P:defense response to nematode; F:peroxidase activity; F:protein binding; C:vacuolar membrane; C:Golgi apparatus; P:obsolete peroxidase reaction; P:response to oxidative stress; C:plant-type cell wall; P:lignin biosynthetic process; P:plant-type cell wall modification; P:xylem development; F:heme binding; P:hydrogen peroxide catabolic process; P:cell wall polysaccharide catabolic process; C:apopl…
444	Vss_28682_c2_g1_i3	2385	59.49	59.31	3-oxoacyl-[acyl-carrier-protein] synthase I, chloroplastic; Beta-ketoacyl-ACP synthase I; Short=KAS I; Flags: Precursor	F:3-oxoacyl-[acyl-carrier-protein] synthase activity; C:fatty acid synthase complex; P:unsaturated fatty acid biosynthetic process; C:chloroplast stroma; P:cold acclimation; P:embryo development ending in seed dormancy; P:thylakoid membrane organization; P:obsolete acyl-carrier-protein biosynthetic process
445	Vss_24892_c2_g2_i1	1085	59.23	59.05	Protein FLX-like 2; Short=AtFLXL2	P:multicellular organism development
446	Vss_23001_c0_g1_i2	1450	59.03	58.86	Ankyrin repeat domain-containing protein 2B	F:protein kinase activity; F:ubiquitin-protein transferase activity; C:nucleus; C:early endosome; C:peroxisome; C:trans-Golgi network; C:plasma membrane; P:regulation of transcription, DNA-templated; P:defense response; P:response to symbiont; P:response to bacterium; P:response to abiotic stimulus; P:negative regulation of abscisic acid-activated signaling pathway; P:endosomal transport; P:prote…
447	Vss_30100_c0_g1_i1	3548	58.97	58.79	Galactomannan galactosyltransferase 1	C:Golgi trans cisterna; C:Golgi membrane; F:transcription regulatory region sequence-specific DNA binding; F:protein binding; C:endosome; C:Golgi medial cisterna; C:trans-Golgi network; F:galactosyltransferase activity; P:mucilage biosynthetic process; P:seed coat development; P:galactoglucomannan metabolic process; P:xyloglucan metabolic process; C:integral component of membrane; F:xyloglucan 6-…
448	Vss_27858_c0_g1_i2	3225	58.91	58.73	Very-long-chain aldehyde decarbonylase GL1-2; Protein GLOSSY 1-2	F:iron ion binding; C:endoplasmic reticulum; C:plasma membrane; P:cuticle hydrocarbon biosynthetic process; P:lipid biosynthetic process; P:response to cold; P:response to water deprivation; P:response to salt stress; P:response to abscisic acid; P:wax biosynthetic process; F:oxidoreductase activity; F:lyase activity; P:defense response to bacterium; P:alkane biosynthetic process; P:aldehyde bios…
449	Vss_28280_c1_g2_i1	1965	58.88	58.7	Cyclic dof factor 3; Dof zinc finger protein DOF3.3; Short=AtDOF3.3; H-protein promoter-binding factor 2a	F:transcription regulatory region sequence-specific DNA binding; F:DNA-binding transcription factor activity; C:transcription regulator complex; P:regulation of transcription, DNA-templated; P:post-embryonic development; P:negative regulation of transcription, DNA-templated; P:reproductive structure development
450	Vss_7158_c0_g1_i1	1615	58.82	58.64	Mannan endo-1,4-beta-mannosidase 6; Beta-mannanase 6; Endo-beta-1,4-mannanase 6; Short=AtMAN6; Flags: Precursor	P:fructose metabolic process; P:mannose metabolic process; P:substituted mannan metabolic process; P:plant-type cell wall loosening; P:seed germination; P:fruit dehiscence; P:mannan metabolic process; F:mannan endo-1,4-beta-mannosidase activity; C:apoplast; P:detoxification of cadmium ion; C:cell periphery; P:fruit valve development
451	Vss_28695_c0_g1_i2	2219	58.58	58.41	Noroxomaritidine synthase 2; CYP96T2; Cytochrome P450 96T2	F:iron ion binding; F:protein binding; C:vacuole; C:endoplasmic reticulum; C:endoplasmic reticulum membrane; P:defense response; P:response to wounding; P:suberin biosynthetic process; F:oxidoreductase activity, acting on paired donors, with incorporation or reduction of molecular oxygen, NAD(P)H as one donor, and incorporation of one atom of oxygen; F:alkane 1-monooxygenase activity; F:heme bind…
452	Vss_23518_c0_g1_i1	1696	58.57	58.39	Coatomer subunit alpha-1; Alpha-coat protein 1; Short=Alpha-COP 1	F:protein binding; C:cytoplasm; C:cytoskeleton; C:cilium; P:regulation of transcription, DNA-templated; P:RNA processing; P:intracellular protein transport; P:microtubule-based process; P:signal transduction; F:methyltransferase activity; P:response to abiotic stimulus; P:response to hormone; P:positive regulation of metabolic process; P:vegetative to reproductive phase transition of meristem; C:…
453	Vss_26466_c0_g1_i1	2346	58.01	57.84	Calreticulin; Flags: Precursor	F:calcium ion binding; C:mitochondrion; C:vacuolar membrane; C:endoplasmic reticulum lumen; C:endoplasmic reticulum membrane; C:Golgi apparatus; C:cytosol; P:protein folding; P:response to oxidative stress; P:multicellular organism development; C:plasmodesma; P:plant-type hypersensitive response; F:carbohydrate binding; P:endoplasmic reticulum unfolded protein response; P:defense response to bact…
454	Vss_27059_c0_g1_i2	1892	57.99	57.81	Probable prolyl 4-hydroxylase 10; Short=AtP4H10	F:procollagen-proline 4-dioxygenase activity; F:iron ion binding; C:endoplasmic reticulum; C:endoplasmic reticulum membrane; C:Golgi apparatus; P:arginine metabolic process; P:proline metabolic process; C:integral component of membrane; P:peptidyl-proline hydroxylation to 4-hydroxy-L-proline; F:L-ascorbic acid binding; P:obsolete oxidation-reduction process; P:root hair cell development
455	Vss_22383_c0_g1_i1	1616	57.82	57.65	Geranylgeranyl pyrophosphate synthase, chloroplastic; Short=GGPP synthase; Short=GGPS; (2E,6E)-farnesyl diphosphate synthase; Dimethylallyltranstransferase; Farnesyl diphosphate synthase; Farnesyltranstransferase; Geranyltranstransferase; Flags: Precursor	F:dimethylallyltranstransferase activity; F:farnesyltranstransferase activity; F:geranyltranstransferase activity; F:protein binding; C:mitochondrion; C:endoplasmic reticulum; C:cytosol; P:steroid biosynthetic process; C:chromoplast; C:etioplast; C:chloroplast stroma; P:embryo development ending in seed dormancy; P:carotenoid biosynthetic process; P:geranyl diphosphate biosynthetic process; P:ger…
456	Vss_27119_c0_g1_i1	2870	57.79	57.61	Alkaline/neutral invertase CINV2; Alkaline/neutral invertase I; Short=A/N-INVI; Cytosolic invertase 2	F:sucrose alpha-glucosidase activity; F:protein binding; C:nucleus; C:mitochondrion; C:cytosol; C:plasma membrane; P:starch metabolic process; P:sucrose catabolic process; P:cellular amino acid metabolic process; P:circadian rhythm; C:chloroplast; P:pollen development; P:regulation of seed germination; P:lateral root formation; C:glucosidase II complex; F:glycopeptide alpha-N-acetylgalactosaminid…
457	Vss_25348_c1_g1_i1	2447	57.64	57.46	Bifunctional dTDP-4-dehydrorhamnose 3,5-epimerase/dTDP-4-dehydrorhamnose reductase; dTDP-L-rhamnose synthase	C:cytosol; C:plasma membrane; F:dTDP-glucose 4,6-dehydratase activity; F:dTDP-4-dehydrorhamnose 3,5-epimerase activity; F:dTDP-4-dehydrorhamnose reductase activity; P:nucleotide metabolic process; C:plasmodesma; P:mucilage biosynthetic process; P:seed coat development; P:UDP-rhamnose biosynthetic process; F:UDP-L-rhamnose synthase activity; P:auxin efflux; F:UDP-4-keto-6-deoxy-glucose-3,5-epimera…
458	Vss_25358_c0_g1_i4	1816	57.62	57.45	Heavy metal-associated isoprenylated plant protein 9; Short=AtHIP09; Flags: Precursor	F:protein binding; C:cell wall; C:nucleus; C:plasma membrane; P:copper ion transport; P:cellular copper ion homeostasis; C:plasmodesma; C:chloroplast; P:flower development; P:root morphogenesis; P:phloem transport; F:copper chaperone activity; P:sodium ion homeostasis
459	Vss_26483_c2_g2_i2	1695	57.43	57.25	Protein RALF-like 1; Rapid alkalinization factor 1; Short=AtRALF1; Flags: Precursor	F:hormone activity; C:extracellular region; C:plant-type cell wall; C:plasmodesma; P:response to brassinosteroid; P:regulation of signaling receptor activity; P:calcium-mediated signaling; P:negative regulation of cell growth; P:root development
460	Vss_25275_c2_g1_i3	2492	57.31	57.14	Importin subunit alpha-1; Short=IMPa-1; Karyopherin subunit alpha-1; Short=KAP-alpha-1	F:protein binding; C:cell wall; C:nuclear envelope; C:nucleolus; C:cytosol; P:NLS-bearing protein import into nucleus; P:defense response; F:nuclear localization sequence binding; C:plasmodesma; P:viral process; P:symbiont intracellular protein transport in host; C:host cell nucleus; P:pollen sperm cell differentiation; C:perinuclear region of cytoplasm; P:negative regulation of cellular process;…
461	Vss_29586_c0_g1_i1	4074	57.26	57.08	Phosphoenolpyruvate carboxylase; Short=PEPC; Short=PEPCase	C:cytosol; C:plasma membrane; P:gluconeogenesis; F:phosphoenolpyruvate carboxylase activity; C:chloroplast; P:C4 photosynthesis; P:phloem sucrose loading; P:cellular response to phosphate starvation; P:reductive tricarboxylic acid cycle; C:apoplast; P:leaf development
462	Vss_26167_c3_g1_i1	3570	57.13	56.96	Plasma membrane ATPase; Proton pump	F:magnesium ion binding; F:protein binding; F:ATP binding; C:nucleus; C:Golgi apparatus; C:plasma membrane; P:oxidative phosphorylation; P:vacuole organization; P:vacuolar acidification; F:proton-exporting ATPase activity, phosphorylative mechanism; P:response to water deprivation; C:plasmodesma; P:response to salt stress; C:plant-type vacuole membrane; P:response to abscisic acid; P:proanthocyan…
463	Vss_24143_c0_g1_i2	2084	57.13	56.96	Probable acetyl-CoA acetyltransferase, cytosolic 2; Cytosolic acetoacetyl-CoA thiolase 2; Short=Thiolase 2	F:acetyl-CoA C-acetyltransferase activity; C:vacuole; C:peroxisome; C:cytosol; C:plasma membrane; P:pyruvate metabolic process; P:isoleucine catabolic process; P:leucine catabolic process; P:lysine catabolic process; P:tryptophan metabolic process; P:valine catabolic process; P:fatty acid biosynthetic process; P:fatty acid beta-oxidation; P:isoprenoid biosynthetic process; P:pollen germination; P…
464	Vss_20279_c0_g1_i1	1952	57.08	56.91	26S proteasome regulatory subunit 6B homolog	F:ATP binding; C:cell wall; C:nucleus; C:plasma membrane; P:female gamete generation; C:proteasome regulatory particle, base subcomplex; P:response to heat; C:plasmodesma; P:embryo sac development; P:pollen development; P:meristem structural organization; P:leaf morphogenesis; P:maintenance of root meristem identity; P:glucose mediated signaling pathway; P:lateral root formation; F:TBP-class prot…
465	Vss_25561_c0_g1_i1	2040	57.05	56.87	Pyruvate dehydrogenase E1 component subunit beta	F:pyruvate dehydrogenase (acetyl-transferring) activity; C:vacuolar membrane; C:Golgi apparatus; C:cytosol; C:mitochondrial pyruvate dehydrogenase complex; P:acetyl-CoA biosynthetic process from pyruvate; P:gluconeogenesis; P:glycolytic process; F:zinc ion binding; P:lipid biosynthetic process; P:isoleucine biosynthetic process; P:leucine biosynthetic process; P:valine biosynthetic process; C:chl…
466	Vss_28000_c2_g1_i3	2818	56.9	56.73	Glycerol-3-phosphate acyltransferase RAM2; Protein REQUIRED FOR ARBUSCULAR MYCORRHIZATION 2	C:mitochondrion; C:endoplasmic reticulum; P:phosphate-containing compound metabolic process; P:response to symbiotic fungus; P:flower development; P:cutin biosynthetic process; P:suberin biosynthetic process; C:membrane; F:phosphatase activity; P:arbuscular mycorrhizal association; P:cellular lipid metabolic process; P:pollen sperm cell differentiation; P:response to karrikin; F:glycerol-3-phosph…
467	Vss_28733_c1_g1_i1	208	56.64	56.47	Cytochrome P450 86B1	P:defense response to insect; F:monooxygenase activity; F:iron ion binding; F:protein binding; C:endoplasmic reticulum; C:endoplasmic reticulum membrane; P:fatty acid metabolic process; P:defense response; P:pollen development; P:response to wounding; P:jasmonic acid metabolic process; P:wax biosynthetic process; P:fruit development; P:suberin biosynthetic process; C:membrane; C:integral componen…
468	Vss_23625_c0_g1_i1	2380	56.48	56.31	COBRA-like protein 5; Protein BRITTLE CULM1; Flags: Precursor	P:response to oomycetes; C:vacuolar membrane; C:plant-type cell wall; P:response to salt stress; P:anatomical structure morphogenesis; P:multidimensional cell growth; P:plant-type secondary cell wall biogenesis; C:external side of plasma membrane; C:longitudinal side of cell surface; P:seed coat development; P:cellulose microfibril organization; C:endomembrane system; C:lateral plasma membrane; C…
469	Vss_28308_c0_g1_i1	2837	56.41	56.24	SNF1-related protein kinase catalytic subunit alpha KIN10; Short=AKIN10; AKIN alpha-2; Short=AKINalpha2; SNF1-related kinase 1.1; Short=SnRK1.1	P:response to hypoxia; F:protein serine/threonine kinase activity; F:ATP binding; C:nucleus; C:endoplasmic reticulum; C:Golgi apparatus; C:cytosol; C:plasma membrane; P:starch metabolic process; P:fatty acid biosynthetic process; P:response to oxidative stress; P:serine family amino acid metabolic process; P:response to cold; P:response to water deprivation; C:chloroplast; P:detection of nutrient…
470	Vss_25531_c1_g1_i1	1286	56.31	56.14	Ras-related protein RABE1d; Short=AtRABE1d; Ras-related protein Rab8C; Short=AtRab8C	P:cytokinesis by cell plate formation; F:GTPase activity; F:GTP binding; C:endosome; C:vacuolar membrane; C:cytosol; C:plasma membrane; P:intracellular protein transport; P:endoplasmic reticulum to Golgi vesicle-mediated transport; P:vesicle docking involved in exocytosis; P:protein secretion; C:cell plate; C:plasmodesma; P:pollen development; P:pollen tube growth; P:ethylene-activated signaling …
471	Vss_20204_c0_g1_i1	1005	56.24	56.07	Ubiquitin-conjugating enzyme E2 2; E2 ubiquitin-conjugating enzyme 2; Ubiquitin carrier protein 2; Ubiquitin-conjugating enzyme E2-17 kDa 2; Ubiquitin-protein ligase 2	P:protein polyubiquitination; F:ATP binding; C:nucleus; C:cytosol; P:postreplication repair; P:endosperm development; P:response to iron ion; P:root epidermal cell differentiation; P:regulation of photomorphogenesis; P:vegetative to reproductive phase transition of meristem; P:regulation of mitotic metaphase/anaphase transition; P:anaphase-promoting complex-dependent catabolic process; C:UBC13-MM…
472	Vss_17894_c0_g1_i1	1523	56.24	56.07	26S proteasome non-ATPase regulatory subunit 8 homolog A; 26S proteasome regulatory subunit RPN12a; Short=AtRPN12a; 26S proteasome regulatory subunit S14 homolog A	F:protein binding; C:nucleus; C:cytosol; C:proteasome regulatory particle, lid subcomplex; P:response to heat; P:skotomorphogenesis; P:response to auxin; P:cytokinin-activated signaling pathway; P:flower development; C:chloroplast envelope; P:regulation of anthocyanin biosynthetic process; P:proteasome-mediated ubiquitin-dependent protein catabolic process; P:proteasome assembly; P:post-embryonic…
473	Vss_23821_c0_g2_i1	1261	56.19	56.02	Ras-related protein Rab7	P:cytokinesis by cell plate formation; F:GTPase activity; F:protein binding; F:GTP binding; C:nucleus; C:Golgi apparatus; C:cytosol; C:plasma membrane; P:intracellular protein transport; P:response to oxidative stress; P:vacuole organization; C:cell plate; C:plant-type vacuole membrane; P:xylem development; P:positive regulation of autophagy; C:late endosome membrane; P:cell wall biogenesis; P:la…
474	Vss_12691_c0_g1_i1	229	56.19	56.02	Very-long-chain aldehyde decarbonylase GL1-1; Protein GLOSSY 1-1	F:catalytic activity; P:response to cold; P:response to water deprivation; P:response to salt stress; P:response to abscisic acid; P:wax biosynthetic process; C:membrane; P:cuticle development; P:alkane biosynthetic process; P:aldehyde biosynthetic process
475	Vss_22983_c0_g1_i2	2817	56.06	55.89	Protein RETICULATA-RELATED 4, chloroplastic; Flags: Precursor	C:mitochondrion; C:chloroplast envelope; P:cellular process; C:integral component of membrane; P:system development; P:response to oxygen-containing compound
476	Vss_25036_c0_g1_i1	2092	56.04	55.87	26S proteasome regulatory subunit 7; 26S proteasome AAA-ATPase subunit RPT1; 26S proteasome subunit 7; Regulatory particle triple-A ATPase subunit 1	C:proteasome complex; F:ATP binding; C:cell wall; C:nuclear envelope; C:nucleoplasm; C:nucleolus; C:multivesicular body; C:Golgi apparatus; C:lipid droplet; C:spindle; C:cytosol; C:plasma membrane; P:transport; C:plasmodesma; C:phragmoplast; P:pollen development; P:multidimensional cell growth; P:plant-type cell wall biogenesis; P:pollen tube growth; P:trichome branching; F:ATPase activity; C:org…
477	Vss_26850_c0_g2_i1	2040	55.79	55.62	Cyclase-associated protein 1; Short=AtCAP1; Adenylyl cyclase-associated protein	F:actin binding; C:cytosol; P:establishment or maintenance of cell polarity; P:actin polymerization or depolymerization; F:adenylate cyclase binding; P:unidimensional cell growth; C:cortical actin cytoskeleton; P:regulation of adenylate cyclase activity
478	Vss_30421_c0_g3_i1	1921	55.61	55.44	Growth-regulating factor 1; Short=OsGRF1; Transcription activator GRF1	F:protein binding; C:nucleus; P:positive regulation of transcription, DNA-templated; P:leaf development
479	Vss_24701_c0_g2_i1	2426	55.19	55.03	3-ketoacyl-CoA synthase 4; Short=KCS-4; Very long-chain fatty acid condensing enzyme 4; Short=VLCFA condensing enzyme 4	P:fatty acid biosynthetic process; P:response to osmotic stress; P:response to cold; P:response to light stimulus; P:response to wounding; P:unidimensional cell growth; F:fatty acid elongase activity; C:fatty acid elongase complex; P:wax biosynthetic process; P:suberin biosynthetic process; C:integral component of membrane; C:cytosolic ribosome; P:obsolete acyl-carrier-protein biosynthetic proces…
480	Vss_27059_c0_g1_i3	1917	55.17	55	Probable prolyl 4-hydroxylase 3; Short=AtP4H3	F:procollagen-proline 4-dioxygenase activity; F:iron ion binding; C:endosome; C:endoplasmic reticulum; C:endoplasmic reticulum membrane; C:trans-Golgi network; P:arginine metabolic process; P:proline metabolic process; C:integral component of membrane; P:peptidyl-proline hydroxylation to 4-hydroxy-L-proline; F:L-ascorbic acid binding; P:obsolete oxidation-reduction process; P:root hair cell devel…
481	Vss_29192_c2_g2_i1	3048	54.99	54.82	Receptor-like protein 51; Short=AtRLP51; Protein PUTATIVE DEVELOPMENTAL ORTHOLOG 1; Short=AtPDO1; Protein SUPPRESSOR OF NPR1-1, CONSTITUTIVE 2; Flags: Precursor	P:regulation of cell growth; F:transmembrane receptor protein serine/threonine kinase activity; C:mitochondrion; C:endoplasmic reticulum; C:plasma membrane; P:transmembrane receptor protein serine/threonine kinase signaling pathway; P:serine family amino acid metabolic process; C:plant-type cell wall; C:plasmodesma; P:embryo sac development; P:microsporogenesis; P:plant-type cell wall organizatio…
482	Vss_25573_c2_g1_i1	1804	54.26	54.1	Protein FLX-like 1; Short=AtFLXL1	P:developmental process
483	Vss_28833_c0_g1_i4	2629	54.23	54.06	Probable ADP-ribosylation factor GTPase-activating protein AGD6; Short=ARF GAP AGD6; Protein ARF-GAP DOMAIN 6; Short=AtAGD6; Protein ZIGA2	F:GTPase activator activity; C:nucleus; C:endosome; C:vacuole; C:trans-Golgi network; C:cytosol; C:plasma membrane; P:intracellular protein transport; P:endocytosis; P:organelle organization; P:pollen development; P:response to auxin; P:response to abscisic acid; P:embryo development ending in seed dormancy; P:leaf morphogenesis; P:xylem and phloem pattern formation; P:phloem or xylem histogenesi…
484	Vss_29898_c0_g1_i3	3052	54.11	53.94	Zinc-finger homeodomain protein 1	F:transcription regulatory region sequence-specific DNA binding; F:DNA-binding transcription factor activity; C:nucleus; C:transcription regulator complex; C:cytoplasm; P:regulation of transcription, DNA-templated; P:response to water deprivation; P:photomorphogenesis; P:response to ethylene; P:response to auxin; P:response to cytokinin; P:abscisic acid-activated signaling pathway; P:response to …
485	Vss_26670_c1_g1_i1	2232	53.94	53.78	DEAD-box ATP-dependent RNA helicase 6	F:single-stranded DNA binding; F:RNA helicase activity; F:double-stranded RNA binding; F:single-stranded RNA binding; F:mRNA binding; F:protein binding; F:ATP binding; C:nucleus; C:vacuolar membrane; C:cytosol; P:mRNA processing; P:translation; P:RNA splicing; C:plant-type cell wall; C:plasmodesma; P:pollen development; P:viral process; P:response to cadmium ion; P:anther development; P:mRNA tran…
486	Vss_26877_c0_g1_i1	3553	53.93	53.76	Cullin-4; Short=AtCUL4	P:protein polyubiquitination; C:condensed nuclear chromosome; F:ubiquitin-protein transferase activity; C:spindle; C:cytosol; P:DNA repair; P:ubiquitin-dependent protein catabolic process; C:phragmoplast; P:response to auxin; P:abscisic acid-activated signaling pathway; P:response to jasmonic acid; P:positive regulation of flower development; P:phloem or xylem histogenesis; P:negative regulation …
487	Vss_20873_c1_g1_i3	1884	53.71	53.55	Peroxidase 29; Short=Atperox P29; ATP40; Flags: Precursor	F:peroxidase activity; C:vacuole; C:cytosol; P:obsolete peroxidase reaction; P:response to oxidative stress; C:plant-type cell wall; C:plasmodesma; P:lignin biosynthetic process; P:vegetative to reproductive phase transition of meristem; F:heme binding; P:hydrogen peroxide catabolic process; P:anther wall tapetum development; P:defense response to fungus; P:obsolete oxidation-reduction process; P…
488	Vss_19792_c0_g1_i3	939	53.55	53.39	Actin-depolymerizing factor; Short=ADF	P:innate immune response-activating signal transduction; C:nucleus; C:actin filament; C:plasma membrane; C:chloroplast; P:pollen tube growth; P:actin filament depolymerization; P:defense response to bacterium; C:apoplast; F:actin filament binding
489	Vss_27380_c0_g1_i1	1909	53.36	53.2	Calmodulin-binding receptor-like cytoplasmic kinase 2	F:guanylate cyclase activity; F:calmodulin-dependent protein kinase activity; F:calmodulin binding; F:ATP binding; P:purine nucleobase metabolic process; P:cGMP biosynthetic process; P:serine family amino acid metabolic process; P:response to cold; C:plasmodesma; C:chloroplast; P:pollen development; P:response to bacterium; P:response to salt stress; P:response to ethylene; P:response to brassino…
490	Vss_24250_c0_g1_i1	2285	53.32	53.16	Heat shock 70 kDa protein, mitochondrial; Flags: Precursor	F:ATP binding; C:cell wall; C:nucleolus; C:mitochondrion; C:endoplasmic reticulum lumen; C:Golgi apparatus; C:cytosol; C:plasma membrane; P:response to heat; P:response to cold; C:plasmodesma; P:pollen development; C:chloroplast stroma; C:thylakoid; C:plant-type vacuole membrane; P:pollen germination; P:pollen tube growth; C:chloroplast envelope; P:viral process; C:mediator complex; F:ATPase acti…
491	Vss_20313_c0_g1_i1	1958	53.26	53.1	3-oxoacyl-[acyl-carrier-protein] synthase I, chloroplastic; Beta-ketoacyl-ACP synthase I; Short=KAS I; Flags: Precursor	F:3-oxoacyl-[acyl-carrier-protein] synthase activity; C:fatty acid synthase complex; P:unsaturated fatty acid biosynthetic process; C:chloroplast stroma; P:cold acclimation; P:embryo development ending in seed dormancy; P:thylakoid membrane organization; P:obsolete acyl-carrier-protein biosynthetic process
492	Vss_24371_c0_g1_i2	1766	53.2	53.03	Betaine aldehyde dehydrogenase, chloroplastic; Short=BADH; Flags: Precursor	F:3-chloroallyl aldehyde dehydrogenase activity; F:aldehyde dehydrogenase (NAD+) activity; C:vacuole; C:endoplasmic reticulum; C:Golgi apparatus; P:cellular aldehyde metabolic process; P:gluconeogenesis; P:glycolytic process; P:arginine metabolic process; P:histidine metabolic process; P:isoleucine catabolic process; P:leucine catabolic process; P:lysine catabolic process; P:proline metabolic pro…
493	Vss_25603_c1_g1_i1	2519	53.17	53.01	FRIGIDA-like protein 3	F:protein binding; P:post-embryonic development; C:intracellular membrane-bounded organelle; P:reproductive structure development; P:regulation of developmental process
494	Vss_22155_c0_g1_i1	1776	53.1	52.94	Cell division control protein 2 homolog; p34cdc2	P:regulation of cyclin-dependent protein serine/threonine kinase activity; P:G1/S transition of mitotic cell cycle; C:cyclin-dependent protein kinase holoenzyme complex; F:cyclin-dependent protein serine/threonine kinase activity; F:ATP binding; C:nucleus; C:cytosol; C:plasma membrane; P:positive regulation of cell population proliferation; F:RNA polymerase II CTD heptapeptide repeat kinase activ…
495	Vss_4344_c0_g1_i1	211	53.1	52.94	Glyceraldehyde-3-phosphate dehydrogenase, cytosolic	F:glyceraldehyde-3-phosphate dehydrogenase (NAD+) (phosphorylating) activity; F:copper ion binding; C:mitochondrion; C:Golgi apparatus; C:cytosol; C:plasma membrane; P:gluconeogenesis; P:glycolytic process; F:zinc ion binding; P:response to heat; P:response to cold; P:response to light stimulus; P:pollen development; C:chloroplast stroma; P:response to salt stress; C:protein-containing complex; P…
496	Vss_18979_c0_g1_i2	1362	53.08	52.92	Ubiquitin-conjugating enzyme E2 2; E2 ubiquitin-conjugating enzyme 2; Ubiquitin carrier protein 2; Ubiquitin-conjugating enzyme E2-17 kDa 2; Ubiquitin-protein ligase 2	P:protein polyubiquitination; F:ATP binding; C:nucleus; C:vacuole; C:cytosol; P:postreplication repair; P:ubiquitin-dependent protein catabolic process; P:endosperm development; P:red or far-red light signaling pathway; P:response to iron ion; P:root epidermal cell differentiation; P:regulation of photomorphogenesis; P:vegetative to reproductive phase transition of meristem; P:protein sumoylation…
497	Vss_30400_c0_g2_i3	3193	52.98	52.82	Pyrophosphate-energized membrane proton pump 3; AVP1-like protein 2; Pyrophosphate-energized inorganic pyrophosphatase 3; Short=H(+)-PPase 3	C:Golgi membrane; F:inorganic diphosphatase activity; C:mitochondrion; C:trans-Golgi network; C:plasma membrane; P:sucrose metabolic process; P:oxidative phosphorylation; P:response to water deprivation; P:response to salt stress; F:pyrophosphate hydrolysis-driven proton transmembrane transporter activity; C:plant-type vacuole membrane; P:auxin polar transport; C:chloroplast envelope; C:endosome …
498	Vss_27362_c0_g1_i1	3468	52.88	52.72	Subtilisin-like protease; Short=Subtilase; Flags: Precursor	F:serine-type endopeptidase activity; C:extracellular space; C:cell wall; C:Golgi apparatus; C:plasmodesma; P:response to symbiotic bacterium; P:response to symbiotic fungus; P:response to wounding; P:response to auxin; P:plant-type cell wall modification; C:external side of plasma membrane; P:maintenance of meristem identity; P:lateral root morphogenesis; P:stomatal complex morphogenesis; P:posi…
499	Vss_30898_c0_g2_i2	2537	52.53	52.37	Subtilisin-like serine-protease S; Short=SbtS; Short=Subtilase S; Flags: Precursor	F:serine-type endopeptidase activity; F:protein binding; C:Golgi apparatus; P:proteolysis; C:plant-type cell wall; C:plasmodesma; P:double fertilization forming a zygote and endosperm; P:response to symbiotic bacterium; P:response to symbiotic fungus; P:induced systemic resistance; P:response to auxin; P:plant-type cell wall modification; P:response to carbon dioxide; P:maintenance of meristem id…
500	Vss_26862_c0_g1_i4	2023	52.38	52.22	Persulfide dioxygenase ETHE1 homolog, mitochondrial; Glyoxalase II; Short=Glx II; Sulfur dioxygenase ETHE1; Flags: Precursor	F:protein binding; C:nucleus; C:cytoplasm; F:oxidoreductase activity; F:hydrolase activity, acting on ester bonds; P:cellular metabolic process; F:metal ion binding; P:seed development
501	Vss_25961_c0_g2_i2	2705	52.22	52.06	Probable nucleoredoxin 1; Short=AtNrx1	C:cytosol; P:pollen tube guidance; P:regulation of pollen tube growth
502	Vss_5407_c0_g1_i1	265	52.21	52.05	Antimicrobial peptide 1; 10.6 kDa protein; PMAP1; Flags: Precursor	C:extracellular region; C:cell wall; P:defense response; P:killing of cells of other organism; P:defense response to bacterium; P:negative regulation of growth; P:defense response to fungus
503	Vss_23577_c0_g1_i1	2412	52.17	52.01	Betaine aldehyde dehydrogenase, chloroplastic; Short=BADH; Flags: Precursor	F:succinate-semialdehyde dehydrogenase (NAD+) activity; F:copper ion binding; C:cell wall; C:mitochondrion; C:peroxisome; C:cytosol; P:cellular aldehyde metabolic process; P:pyruvate metabolic process; P:glutamate decarboxylation to succinate; P:glycine metabolic process; P:L-phenylalanine metabolic process; P:L-serine metabolic process; P:threonine metabolic process; P:circadian rhythm; P:isopre…
504	Vss_26358_c0_g1_i1	2708	52.06	51.9	Primary amine oxidase; Amine oxidase [copper-containing]; Flags: Precursor	F:copper ion binding; C:cell wall; P:nitric oxide biosynthetic process; F:primary amine oxidase activity; P:amine metabolic process; P:abscisic acid-activated signaling pathway; P:jasmonic acid mediated signaling pathway; P:regulation of programmed cell death; F:quinone binding; P:obsolete oxidation-reduction process; P:protoxylem development
505	Vss_19955_c0_g1_i5	1240	51.99	51.84	Non-specific lipid transfer protein-like 1; Short=OsLTPL1; Flags: Precursor	C:vacuole; C:plasma membrane; P:proteolysis; P:lipid transport; F:peptidase activity; F:lipid binding; C:membrane; F:hydrolase activity; C:anchored component of membrane; C:aleurone grain membrane; P:cuticle development; C:anchored component of plasma membrane
506	Vss_27680_c3_g1_i1	982	51.92	51.76	Very-long-chain aldehyde decarbonylase GL1-1; Protein GLOSSY 1-1	F:C-4 methylsterol oxidase activity; C:endoplasmic reticulum membrane; C:plasma membrane; P:cuticle hydrocarbon biosynthetic process; P:response to cold; P:response to water deprivation; P:response to salt stress; P:response to abscisic acid; P:wax biosynthetic process; P:sterol biosynthetic process; F:carbon-carbon lyase activity; P:alkane biosynthetic process; P:aldehyde biosynthetic process; P…
507	Vss_29145_c1_g1_i1	2883	51.61	51.46	Probably inactive leucine-rich repeat receptor-like protein kinase At5g48380; Flags: Precursor	F:ATP binding; C:nucleus; C:plasma membrane; P:response to light stimulus; C:plasmodesma; C:chloroplast; P:microsporogenesis; P:response to brassinosteroid; P:hormone-mediated signaling pathway; P:mucilage biosynthetic process; P:anther wall tapetum cell fate specification; F:transmembrane receptor protein kinase activity; F:receptor serine/threonine kinase binding; P:regulation of growth; P:home…
508	Vss_24189_c0_g1_i2	1166	51.44	51.29	Phosphatidylinositol/phosphatidylcholine transfer protein SFH10; Protein SEC FOURTEEN HOMOLOGS 10; Short=AtSFH10	C:cytoplasm; P:anatomical structure morphogenesis; P:cellular process; C:membrane; C:intracellular membrane-bounded organelle; P:system development
509	Vss_23473_c1_g2_i1	1858	51.35	51.2	Formate dehydrogenase, mitochondrial; Short=FDH; NAD-dependent formate dehydrogenase; Flags: Precursor	F:protein binding; C:mitochondrion; P:glycine metabolic process; P:L-serine metabolic process; P:threonine metabolic process; F:glycerate dehydrogenase activity; F:formate dehydrogenase (NAD+) activity; C:formate dehydrogenase complex; C:chloroplast; C:thylakoid; P:anatomical structure morphogenesis; P:formate metabolic process; P:methane metabolic process; F:oxidoreductase activity, acting on th…
510	Vss_26235_c1_g1_i2	2665	51.35	51.19	Carotenoid 9,10(9',10')-cleavage dioxygenase; CsCCD	C:vacuolar membrane; C:Golgi apparatus; C:plasma membrane; P:response to water deprivation; C:plasmodesma; C:chloroplast thylakoid membrane; P:pollen development; C:chloroplast stroma; P:response to red or far red light; P:abscisic acid biosynthetic process; P:response to auxin; P:response to abscisic acid; P:response to gibberellin; P:response to salicylic acid; P:fruit ripening; P:pollination; …
511	Vss_23938_c0_g1_i2	1546	51.32	51.16	CASP-like protein 2D1; Short=OsCASPL2D1	C:membrane; P:seed trichome differentiation
512	Vss_23875_c1_g1_i2	2616	51.12	50.97	Protein FLX-like 2; Short=AtFLXL2	F:nucleotide binding; F:DNA binding; F:mRNA binding; F:protein binding; C:nucleus; C:cytosol; P:mRNA catabolic process; P:response to cold; P:plant-type hypersensitive response; P:response to salt stress; P:RNA secondary structure unwinding; P:positive regulation of salicylic acid mediated signaling pathway; C:ribonucleoprotein complex; P:regulation of photoperiodism, flowering
513	Vss_28873_c0_g1_i2	1854	51.08	50.92	Serine/threonine-protein kinase SRK2E; Protein OPEN STOMATA 1; SNF1-related kinase 2.6; Short=SnRK2.6; Serine/threonine-protein kinase OST1	F:mRNA binding; F:ATP binding; C:nucleus; C:cytosol; P:sucrose metabolic process; P:unsaturated fatty acid biosynthetic process; P:serine family amino acid metabolic process; P:response to water deprivation; P:response to salt stress; P:response to gibberellin; P:positive regulation of abscisic acid-activated signaling pathway; F:calcium-dependent protein serine/threonine kinase activity; P:regul…
514	Vss_28542_c2_g2_i2	2578	51.06	50.91	S-adenosylmethionine decarboxylase proenzyme; Short=AdoMetDC; Short=SAMDC; Contains: S-adenosylmethionine decarboxylase alpha chain; Contains: S-adenosylmethionine decarboxylase beta chain; Flags: Precursor	F:adenosylmethionine decarboxylase activity; F:protein binding; C:cytosol; P:arginine metabolic process; P:proline metabolic process; P:spermine biosynthetic process; P:spermidine biosynthetic process; P:gene silencing; P:viral genome replication; P:plant organ development
515	Vss_23675_c0_g1_i1	1478	51.06	50.9	Probable xyloglucan endotransglucosylase/hydrolase protein 5; Short=At-XTH5; Short=XTH-5; Flags: Precursor	F:hydrolase activity, hydrolyzing O-glycosyl compounds; C:cell wall; C:cytoplasm; P:response to water deprivation; C:plant-type cell wall; C:plasmodesma; P:response to mechanical stimulus; P:response to low light intensity stimulus; P:response to auxin; P:unidimensional cell growth; P:response to far red light; P:xyloglucan metabolic process; F:xyloglucan:xyloglucosyl transferase activity; F:xylo…
516	Vss_20079_c0_g1_i1	1291	51.03	50.87	Ubiquitin-conjugating enzyme E2 7; E2 ubiquitin-conjugating enzyme 7; Ubiquitin carrier protein 7; Ubiquitin-protein ligase 7	P:protein polyubiquitination; F:ATP binding; C:nucleus; C:cytosol; P:postreplication repair; P:ubiquitin-dependent protein catabolic process; P:endosperm development; P:response to iron ion; P:root epidermal cell differentiation; P:vegetative to reproductive phase transition of meristem; C:UBC13-MMS2 complex; F:ubiquitin protein ligase binding; P:histone H2B ubiquitination; P:response to cadmium …
517	Vss_30796_c2_g2_i1	885	50.91	50.76	Probable pectin methyltransferase QUA2; Protein OVERSENSITIVE TO SUGAR 1; Protein QUASIMODO 2; Protein TUMOROUS SHOOT DEVELOPMENT 2	C:Golgi membrane; C:nucleus; C:endosome; C:vacuolar membrane; C:trans-Golgi network; F:methyltransferase activity; C:plant-type cell wall; P:response to cytokinin; P:homogalacturonan biosynthetic process; C:integral component of membrane; P:root development; P:shoot system development
518	Vss_31082_c0_g1_i1	1674	50.89	50.73	UDP-rhamnose/UDP-galactose transporter 5; Short=UDP-Rha/UDP-Gal transporter 5; Bi-functional UDP-rhamnose/UDP-galactose transporter	C:Golgi membrane; F:glucose transmembrane transporter activity; F:GDP-fucose transmembrane transporter activity; F:UDP-galactose transmembrane transporter activity; F:UDP-glucose transmembrane transporter activity; F:UDP-xylose transmembrane transporter activity; C:endosome; C:endoplasmic reticulum; C:trans-Golgi network; C:plasma membrane; P:plant-type primary cell wall biogenesis; F:antiporter …
519	Vss_25945_c0_g1_i2	231	50.80	50.64	Polyamine oxidase 1; Short=OsPAO1; OsAO4	C:peroxisome; C:plant-type cell wall; P:spermine catabolic process; F:polyamine oxidase activity; C:apoplast; P:regulation of timing of transition from vegetative to reproductive phase; F:flavin adenine dinucleotide binding; F:norspermine:oxygen oxidoreductase activity; F:spermine:oxygen oxidoreductase (spermidine-forming) activity; F:N1-acetylspermine:oxygen oxidoreductase (3-acetamidopropanal-f…
520	Vss_13278_c0_g1_i1	1795	50.78	50.62	Rho GDP-dissociation inhibitor 1; Short=AtRhoGDI1; Short=Rho GDI-1	F:Rho GDP-dissociation inhibitor activity; F:protein binding; C:cytoplasm; P:cell tip growth; P:root epidermal cell differentiation; P:biological regulation
521	Vss_16675_c0_g2_i1	1775	50.7	50.54	Cationic peroxidase 2; PNPC2; Flags: Precursor	F:peroxidase activity; C:nucleus; C:vacuolar membrane; P:obsolete peroxidase reaction; P:response to oxidative stress; P:response to desiccation; P:response to cold; C:plant-type cell wall; P:lignin biosynthetic process; P:response to zinc ion; F:heme binding; P:hyperosmotic salinity response; P:hydrogen peroxide catabolic process; P:respiratory burst; P:negative regulation of growth; C:apoplast;…
522	Vss_24001_c0_g1_i2	2005	50.6	50.45	Thiosulfate/3-mercaptopyruvate sulfurtransferase 1, mitochondrial; AtMST1; Rhodanese homolog protein 1; Short=AtRDH1; Sulfurtransferase 1; Short=AtStr1; Flags: Precursor	F:thiosulfate sulfurtransferase activity; C:mitochondrion; C:cytosol; C:chloroplast; P:embryo development ending in seed dormancy; F:3-mercaptopyruvate sulfurtransferase activity; P:transsulfuration
523	Vss_27246_c3_g2_i2	1919	50.43	50.28	Spermidine synthase 1; Short=SPDSY 1; Putrescine aminopropyltransferase 1	C:cytoplasm; P:arginine metabolic process; P:proline metabolic process; P:polyamine biosynthetic process; P:auxin polar transport; F:thermospermine synthase activity; F:spermine synthase activity; P:beta-alanine metabolic process; P:xylem vessel member cell differentiation
524	Vss_20682_c0_g1_i1	1298	50.41	50.26	Potassium channel AKT1; Short=OsAKT1	F:voltage-gated potassium channel activity; F:protein binding; P:cellular protein modification process; P:potassium ion transport; P:response to stress; P:multicellular organism development; C:voltage-gated potassium channel complex; F:lipid binding; P:response to bacterium; P:response to abiotic stimulus; P:anatomical structure morphogenesis; C:chloroplast outer membrane; P:response to hormone; …
525	Vss_19779_c0_g1_i1	2251	50.16	50	26S proteasome non-ATPase regulatory subunit 4 homolog; 26S proteasome regulatory subunit RPN10; Short=OsRPN10; 26S proteasome regulatory subunit S5a homolog; Short=OsS5a	F:peptide receptor activity; C:nucleus; C:cytosol; P:cellular response to DNA damage stimulus; P:signal transduction; C:proteasome regulatory particle, base subcomplex; P:response to heat; P:pollen development; P:response to salt stress; P:response to auxin; P:response to cytokinin; P:response to abscisic acid; P:response to sucrose; P:regulation of seed germination; P:leaf senescence; F:polyubiq…
526	Vss_19974_c0_g1_i1	1170	50.08	49.92	SKP1-like protein 1B; SKP1-like 2; UFO-binding protein 2	P:microtubule cytoskeleton organization; C:nucleolus; C:spindle; C:cytosol; C:plasma membrane; P:regulation of mitotic cell cycle; C:phragmoplast; P:hormone-mediated signaling pathway; P:embryo development ending in seed dormancy; C:SCF ubiquitin ligase complex; P:SCF-dependent proteasomal ubiquitin-dependent protein catabolic process; P:negative regulation of DNA recombination; P:response to cad…
527	Vss_24987_c0_g1_i1	2393	49.63	49.48	F-box/kelch-repeat protein At5g15710	F:protein binding; P:multicellular organism development; P:cellular process
528	Vss_26718_c0_g3_i1	1880	49.61	49.46	Pyruvate kinase, cytosolic isozyme; Short=PK	F:magnesium ion binding; F:pyruvate kinase activity; F:ATP binding; C:mitochondrion; C:cytosol; P:gluconeogenesis; P:glycolytic process; P:purine nucleobase metabolic process; P:fatty acid biosynthetic process; C:chloroplast stroma; P:carbon utilization; F:kinase activity; F:potassium ion binding; P:response to cadmium ion; P:seed development
529	Vss_21363_c0_g1_i1	1723	49.42	49.27	Ras-related protein Rab11D	P:cytokinesis by cell plate formation; F:GTPase activity; F:GTP binding; C:nucleus; C:cytosol; C:plasma membrane; P:intracellular protein transport; C:cell plate; C:plasmodesma; F:kinase binding; C:cytoplasmic vesicle membrane; C:early endosome membrane; P:endocytic recycling; C:trans-Golgi network membrane; C:root hair tip; P:cell wall biogenesis; C:apical part of cell; P:regulation of vesicle-m…
530	Vss_20458_c0_g1_i2	1108	49.4	49.25	Probable glutathione S-transferase parA; Auxin-regulated protein parA; STR246C protein	F:glutathione transferase activity; F:protein binding; C:vacuolar membrane; C:cytosol; C:plasma membrane; P:glutathione metabolic process; P:obsolete glutathione conjugation reaction; P:response to oxidative stress; P:toxin catabolic process; P:response to cold; C:chloroplast stroma; P:response to herbicide; P:response to salt stress; P:de-etiolation; P:response to salicylic acid; P:indole glucos…
531	Vss_28160_c0_g1_i2	3234	49.28	49.14	Importin subunit alpha-1; Short=IMPa-1; Karyopherin subunit alpha-1; Short=KAP-alpha-1	F:protein binding; C:cell wall; C:nuclear envelope; C:nucleolus; C:cytosol; P:NLS-bearing protein import into nucleus; P:defense response; F:nuclear localization sequence binding; C:plasmodesma; P:viral process; P:symbiont intracellular protein transport in host; C:host cell nucleus; P:pollen sperm cell differentiation; C:perinuclear region of cytoplasm; P:regulation of biological process; F:nucl…
532	Vss_27680_c3_g1_i2	725	49.29	49.14	Very-long-chain aldehyde decarbonylase GL1-1; Protein GLOSSY 1-1	F:C-4 methylsterol oxidase activity; F:iron ion binding; C:endoplasmic reticulum membrane; C:plasma membrane; P:cuticle hydrocarbon biosynthetic process; P:response to cold; P:response to water deprivation; P:response to salt stress; P:response to abscisic acid; F:octadecanal decarbonylase activity; P:wax biosynthetic process; C:integral component of membrane; P:sterol biosynthetic process; P:def…
533	Vss_29002_c0_g1_i2	3294	49.26	49.11	Cell division control protein 2 homolog; p34cdc2	P:MAPK cascade; P:mRNA splicing, via spliceosome; F:cyclin-dependent protein serine/threonine kinase activity; F:MAP kinase activity; F:protein binding; F:ATP binding; C:nucleus; C:cytosol; C:plasma membrane; P:transmembrane receptor protein serine/threonine kinase signaling pathway; P:regulation of mitotic cell cycle; P:positive regulation of cell population proliferation; F:RNA polymerase II CT…
534	Vss_30116_c3_g2_i1	457	49.17	49.02	Protein TOPLESS-RELATED PROTEIN 2; Short=Protein TPR2; Protein ABERRANT SPIKELET AND PANICLE 1; Short=Protein ASP1; Protein LISSENCEPHALY TYPE-1-LIKE 1; Short=OsLIS-L1; Short=Protein LIS-L1; Protein TPL; Short=OsTPL; Ramosa1 enhancer locus 2; Short=OsREL2; Short=Protein REL2; Topless-like protein	F:transcription corepressor activity; C:nucleus; C:transcription regulator complex; C:cytosol; P:response to auxin; P:jasmonic acid mediated signaling pathway; P:negative regulation of gibberellic acid mediated signaling pathway; P:xylem and phloem pattern formation; P:primary shoot apical meristem specification; P:inflorescence development; P:gibberellic acid homeostasis; F:protein homodimerizat…
535	Vss_26695_c0_g2_i1	2609	49.07	48.92	Flowering time control protein FCA; Short=OsFCA; Short=rFCA	F:single-stranded RNA binding; F:mRNA binding; C:nucleus; C:cytosol; P:RNA processing; C:chloroplast; P:vegetative to reproductive phase transition of meristem; P:regulation of gene expression; P:regulation of cellular biosynthetic process; C:intracellular non-membrane-bounded organelle; P:shoot system development; P:regulation of post-embryonic development; P:regulation of RNA metabolic process;…
536	Vss_23958_c1_g1_i1	2134	49.03	48.88	1-aminocyclopropane-1-carboxylate synthase; Short=ACC synthase; S-adenosyl-L-methionine methylthioadenosine-lyase	P:tryptophan biosynthetic process; F:L-tyrosine:2-oxoglutarate aminotransferase activity; C:cytosol; P:2-oxoglutarate metabolic process; P:glutamate metabolic process; P:methionine metabolic process; P:tryptophan catabolic process; P:tyrosine biosynthetic process; P:L-phenylalanine biosynthetic process; C:plastid; P:shade avoidance; P:phenylpropanoid metabolic process; P:alkaloid biosynthetic pro…
537	Vss_28215_c0_g1_i1	2510	48.94	48.79	Glycerol-3-phosphate acyltransferase RAM2; Protein REQUIRED FOR ARBUSCULAR MYCORRHIZATION 2	C:mitochondrion; C:endoplasmic reticulum; P:phospholipid biosynthetic process; P:response to symbiotic fungus; P:flower development; P:cutin biosynthetic process; P:suberin biosynthetic process; C:membrane; F:phosphatase activity; P:arbuscular mycorrhizal association; P:glycerolipid metabolic process; P:pollen sperm cell differentiation; P:response to karrikin; F:glycerol-3-phosphate 2-O-acyltran…
538	Vss_28537_c2_g1_i1	1806	48.89	48.74	Calcium-dependent protein kinase 17	F:calcium ion binding; F:calmodulin binding; F:ATP binding; C:nucleus; C:vacuole; C:peroxisomal membrane; C:endoplasmic reticulum; C:endoplasmic reticulum membrane; C:cytosol; C:plasma membrane; P:serine family amino acid metabolic process; P:response to salt stress; P:abscisic acid-activated signaling pathway; F:calcium-dependent protein serine/threonine kinase activity; P:regulation of anion ch…
539	Vss_23406_c0_g1_i2	1832	48.85	48.7	Probable leucine-rich repeat receptor-like protein kinase At1g35710; Flags: Precursor	F:transmembrane receptor protein serine/threonine kinase activity; F:protein binding; C:cytoplasm; C:plasma membrane; P:transport; P:defense response; P:transmembrane receptor protein serine/threonine kinase signaling pathway; P:serine family amino acid metabolic process; C:plasmodesma; P:embryo development ending in seed dormancy; P:pollen tube guidance; C:endomembrane system; P:phosphorylation;…
540	Vss_25275_c1_g1_i1	1937	48.83	48.68	Importin subunit alpha-1; Short=IMPa-1; Karyopherin subunit alpha-1; Short=KAP-alpha-1	F:protein binding; C:cell wall; C:nuclear envelope; C:nucleolus; C:cytosol; P:NLS-bearing protein import into nucleus; P:defense response; F:nuclear localization sequence binding; C:plasmodesma; P:viral process; P:symbiont intracellular protein transport in host; C:host cell nucleus; P:pollen sperm cell differentiation; C:perinuclear region of cytoplasm; F:nuclear import signal receptor activity;…
541	Vss_20442_c0_g1_i1	1649	48.73	48.58	Ubiquitin-conjugating enzyme E2 27; E2 ubiquitin-conjugating enzyme 27; Ubiquitin carrier protein 27	P:protein polyubiquitination; F:ATP binding; C:nucleus; C:vacuole; P:postreplication repair; P:fatty acid beta-oxidation; P:endosperm development; P:response to iron ion; P:root epidermal cell differentiation; P:regulation of photomorphogenesis; P:protein import into peroxisome matrix; C:UBC13-MMS2 complex; F:ubiquitin protein ligase binding; P:proteasome-mediated ubiquitin-dependent protein cata…
542	Vss_23004_c2_g1_i1	1159	48.67	48.52	Peroxidase 66; Short=Atperox P66; ATP27a; Flags: Precursor	F:peroxidase activity; F:protein binding; C:vacuole; P:obsolete peroxidase reaction; P:response to oxidative stress; P:response to desiccation; P:response to cold; C:plant-type cell wall; C:plasmodesma; P:lignin metabolic process; F:heme binding; P:hyperosmotic salinity response; P:hydrogen peroxide catabolic process; P:respiratory burst; P:negative regulation of growth; C:apoplast; P:defense res…
543	Vss_22174_c0_g1_i1	2379	48.58	48.44	Thylakoid lumenal 29 kDa protein, chloroplastic; Short=TL29; LeAPx09; P29; Flags: Precursor	P:response to reactive oxygen species; F:peroxidase activity; F:protein binding; C:nucleus; C:vacuole; C:peroxisome; P:obsolete peroxidase reaction; C:chloroplast thylakoid membrane; C:chloroplast thylakoid lumen; P:post-embryonic development; C:membrane; F:heme binding; P:cellular response to oxidative stress; P:hydrogen peroxide catabolic process; P:obsolete oxidation-reduction process; C:bound…
544	Vss_26609_c0_g1_i2	2662	48.58	48.43	GDSL esterase/lipase At1g71691; Extracellular lipase At1g71691; Flags: Precursor	F:protein binding; C:cell wall; C:nucleus; C:chloroplast thylakoid; P:systemic acquired resistance; P:response to salicylic acid; P:response to lithium ion; F:hydrolase activity, acting on ester bonds; P:cuticle development; P:hyperosmotic salinity response; C:apoplast
545	Vss_22060_c0_g1_i1	1396	48.5	48.35	2-dehydro-3-deoxyphosphooctonate aldolase 2; 3-deoxy-D-manno-octulosonic acid 8-phosphate synthase; KDO-8-phosphate synthase 2; Short=AtkdsA2; Short=KDO 8-P synthase; Short=KDOPS; Phospho-2-dehydro-3-deoxyoctonate aldolase	C:cytoplasm; F:3-deoxy-8-phosphooctulonate synthase activity; P:lipopolysaccharide biosynthetic process; P:pollen tube growth; P:rhamnogalacturonan II biosynthetic process; P:monosaccharide biosynthetic process
546	Vss_29858_c0_g1_i1	2923	48.02	47.87	Auxin-responsive protein SAUR50; Protein SMALL AUXIN UP RNA 50	C:nucleus; C:cytoplasm; P:shade avoidance; P:response to auxin; P:response to brassinosteroid; P:regulation of seed germination; P:response to low fluence red light stimulus; C:extrinsic component of plasma membrane; P:positive regulation of cell growth; P:regulation of unidimensional cell growth; P:positive regulation of leaf senescence; P:regulation of auxin polar transport
547	Vss_21234_c1_g1_i1	3221	47.79	47.65	Tetraspanin-10	C:Golgi apparatus; C:plasma membrane; C:plasmodesma; P:megasporogenesis; P:regulation of meristem structural organization; P:radial pattern formation; P:root morphogenesis; P:leaf vascular tissue pattern formation; C:integral component of membrane; P:organ growth; P:defense response to Gram-negative bacterium
548	Vss_25275_c2_g1_i6	2309	47.65	47.51	Importin subunit alpha-1; Short=IMPa-1; Karyopherin subunit alpha-1; Short=KAP-alpha-1	F:protein binding; C:cell wall; C:nuclear envelope; C:nucleolus; C:cytosol; P:NLS-bearing protein import into nucleus; P:defense response; F:nuclear localization sequence binding; C:plasmodesma; P:viral process; P:symbiont intracellular protein transport in host; C:host cell nucleus; P:pollen sperm cell differentiation; C:perinuclear region of cytoplasm; P:negative regulation of cellular process;…
549	Vss_29192_c1_g2_i1	1172	47.63	47.49	Isopentenyl-diphosphate Delta-isomerase II; Isopentenyl pyrophosphate isomerase II; Short=IPP isomerase II	F:isopentenyl-diphosphate delta-isomerase activity; P:steroid biosynthetic process; P:isopentenyl diphosphate biosynthetic process; C:chloroplast; P:flower development; P:photosynthesis; P:chlorophyll biosynthetic process; P:terpenoid biosynthetic process; F:hydrolase activity; F:metal ion binding; P:dimethylallyl diphosphate biosynthetic process
550	Vss_23717_c8_g1_i4	559	47.62	47.47	Anthocyanidin 3-O-glucoside 5-O-glucosyltransferase; Anthocyanin 5-O-glucosyltransferase; Short=Gt5GT7	F:protein binding; C:nucleus; C:Golgi apparatus; C:phragmoplast; P:cytokinin metabolic process; P:anthocyanin-containing compound biosynthetic process; P:response to salicylic acid; P:regulation of abscisic acid-activated signaling pathway; P:fruit ripening; P:seed germination; P:shoot system morphogenesis; F:abscisic acid glucosyltransferase activity; P:cellular response to water deprivation; P:…
551	Vss_28005_c0_g1_i1	3059	47.55	47.41	Probable ADP-ribosylation factor GTPase-activating protein AGD14; Short=ARF GAP AGD14; Protein ARF-GAP DOMAIN 14; Short=AtAGD14; Protein ZIGA4	F:GTPase activator activity; F:protein binding; F:phospholipid binding; C:nucleus; C:vacuole; C:Golgi apparatus; C:cytosol; C:plasma membrane; P:pollen development; P:floral organ abscission; P:vesicle-mediated transport; C:cytoplasmic vesicle; P:positive regulation of GTPase activity
552	Vss_25018_c0_g1_i1	2158	47.53	47.38	Aspartic proteinase Asp1; Short=OSAP1; Short=OsAsp1; Nucellin-like protein; Flags: Precursor	F:aspartic-type endopeptidase activity; C:cytosol; C:plasma membrane; P:proteolysis; P:defense response; P:pollen tube growth; P:pollen tube guidance; P:protein catabolic process; C:anchored component of membrane; C:membrane-bounded organelle; C:intracellular organelle; P:regulation of cellular process; C:pollen tube
553	Vss_27507_c0_g1_i3	2537	47.51	47.37	Serine/threonine-protein kinase STN7, chloroplastic; Protein STATE TRANSITION 7; Stt7 homolog; Flags: Precursor	F:protein serine/threonine kinase activity; F:ATP binding; P:protein phosphorylation; P:response to stress; P:signal transduction; P:circadian rhythm; P:serine family amino acid metabolic process; C:chloroplast thylakoid membrane; P:photosynthetic acclimation; P:post-embryonic development; F:protein phosphatase binding; P:photosystem II stabilization; P:response to cycloheximide; P:plant organ de…
554	Vss_26081_c0_g1_i1	2517	47.49	47.34	Dof zinc finger protein DOF5.4; Short=AtDOF5.4; OBF-binding protein 4	F:transcription regulatory region sequence-specific DNA binding; P:vasculature development; F:DNA-binding transcription factor activity; F:protein binding; C:transcription regulator complex; C:nucleolus; P:regulation of transcription, DNA-templated; F:zinc ion binding; P:response to wounding; P:response to insect; P:response to jasmonic acid; P:polarity specification of adaxial/abaxial axis; P:gu…
555	Vss_23200_c0_g1_i1	1637	47.41	47.27	Phosphatidylglycerophosphate phosphatase PTPMT1; Protein TYROSINE PHOSPHATASE LOCALIZED TO THE MITOCHONDRION 1; Putative dual specificity protein phosphatase DSP8	F:protein tyrosine phosphatase activity; F:protein binding; P:protein dephosphorylation; P:tyrosine metabolic process; P:response to stress; F:protein tyrosine/serine/threonine phosphatase activity; F:phosphatidylglycerophosphatase activity; P:glycerolipid metabolic process; P:root development
556	Vss_20970_c0_g1_i2	1059	47.4	47.26	ADP-ribosylation factor 1	F:protein binding; F:GTP binding; C:early endosome; C:vacuolar membrane; C:Golgi stack; C:cytosol; C:plasma membrane; P:protein ADP-ribosylation; P:intracellular protein transport; C:plasmodesma; P:embryo sac cellularization; P:embryo development ending in seed dormancy; P:endosperm development; C:microtubule cytoskeleton; F:phospholipase activator activity; P:vesicle-mediated transport; P:respon…
557	Vss_29194_c2_g1_i1	3081	47.4	47.26	Probable serine/threonine-protein kinase At1g01540	F:protein serine/threonine kinase activity; F:ATP binding; C:plasma membrane; P:response to stress; P:serine family amino acid metabolic process; C:plasmodesma; C:glyoxysome; P:abscisic acid-activated signaling pathway; P:seed germination; P:protoderm histogenesis; C:integral component of membrane; P:calcium-mediated signaling; F:protein kinase binding; P:cuticle development; P:protein autophosph…
558	Vss_26609_c0_g1_i1	1990	47.39	47.24	GDSL esterase/lipase At1g71691; Extracellular lipase At1g71691; Flags: Precursor	F:protein binding; C:cell wall; C:nucleus; C:chloroplast thylakoid; P:systemic acquired resistance; P:response to salicylic acid; P:response to lithium ion; F:hydrolase activity, acting on ester bonds; P:cuticle development; P:hyperosmotic salinity response; C:apoplast
559	Vss_31562_c0_g1_i1	8003	47.36	47.22	Protein CELLULOSE SYNTHASE INTERACTIVE 1; Protein POM-POM 2	F:protein binding; C:cytosol; C:plasma membrane; P:response to water deprivation; C:plasmodesma; P:unidimensional cell growth; P:plant-type primary cell wall biogenesis; P:cellulose microfibril organization; C:cellulose synthase complex; P:cortical microtubule organization; P:gynoecium development; P:pollen tube development; P:response to calcium ion; P:plant-type cell wall cellulose biosynthetic…
560	Vss_31223_c4_g5_i1	371	47.32	47.18	Phenylalanine ammonia-lyase	F:protein binding; C:cytosol; P:L-phenylalanine metabolic process; P:tyrosine metabolic process; P:defense response; P:response to oxidative stress; P:pollen development; P:phenylpropanoid biosynthetic process; P:response to gibberellin; P:drought recovery; P:alkaloid biosynthetic process; P:response to UV-B; F:amino acid binding; P:protein arginylation; C:protein-containing complex; F:phenylalan…
561	Vss_29948_c0_g1_i4	2454	47.26	47.12	Protein HEADING DATE REPRESSOR 1	C:nucleus; P:regulation of flower development
562	Vss_25419_c0_g1_i2	1675	47.21	47.07	Salt stress root protein RS1	F:copper ion binding; F:calcium ion binding; F:calmodulin binding; F:phosphatidylinositol-4,5-bisphosphate binding; F:phosphatidylinositol-3,4,5-trisphosphate binding; C:vacuole; C:cytoplasmic microtubule; P:N-terminal protein myristoylation; F:microtubule binding; P:response to cold; P:response to water deprivation; C:plasmodesma; P:cellular response to magnesium starvation; P:negative regulatio…
563	Vss_27260_c2_g1_i2	2262	47.05	46.91	PP2A regulatory subunit TAP46	C:nucleus; C:cytosol; P:response to heat; P:response to abscisic acid; P:regulation of signal transduction; P:negative regulation of seed germination; F:kinase binding; P:positive regulation of cell growth; P:TOR signaling; P:regulation of dephosphorylation; F:protein phosphatase 2A binding
564	Vss_29648_c1_g1_i1	2691	47.02	46.88	Squamosa promoter-binding-like protein 10	F:transcription regulatory region sequence-specific DNA binding; F:DNA-binding transcription factor activity; F:protein binding; C:nucleus; C:transcription regulator complex; C:cytoplasm; C:plasma membrane; P:regulation of transcription, DNA-templated; P:megasporogenesis; P:microsporogenesis; P:positive regulation of flower development; P:vegetative to reproductive phase transition of meristem; P…
565	Vss_20168_c0_g1_i1	974	47.03	46.88	Actin-depolymerizing factor; Short=ADF	P:innate immune response-activating signal transduction; C:nucleus; C:actin filament; C:plasma membrane; C:chloroplast; P:pollen tube growth; P:actin filament polymerization; P:actin filament depolymerization; P:defense response to bacterium; C:apoplast; F:actin filament binding; P:actin filament bundle assembly
566	Vss_20287_c0_g1_i1	1327	46.98	46.84	Histone H2AX	C:chromatin; C:nucleosome; F:DNA binding; C:nucleolus; C:vacuole; P:chromatin silencing; P:response to osmotic stress; P:DNA mediated transformation; P:response to wounding; P:flower development; P:detection of temperature stimulus; P:defense response to bacterium; P:regulation of DNA methylation; F:protein heterodimerization activity
567	Vss_29995_c1_g2_i1	807	46.91	46.77	Receptor-like serine/threonine-protein kinase NCRK; Flags: Precursor	C:plasma membrane; C:endosome membrane; P:xylem development; P:phosphorylation; F:transferase activity; F:GTPase binding
568	Vss_22192_c0_g1_i1	1489	46.56	46.42	ESCRT-related protein CHMP1A; Protein CHARGED MULTIVESICULAR BODY PROTEIN 1A; Protein CHROMATIN MODIFYING PROTEIN 1A; Vacuolar protein-sorting-associated protein 46.1	P:embryonic axis specification; C:ESCRT III complex; F:protein binding; C:multivesicular body; P:autophagy; P:embryo development ending in seed dormancy; P:protein transport; P:endosome transport via multivesicular body sorting pathway; P:late endosome to vacuole transport; P:seedling development
569	Vss_22495_c0_g1_i3	1619	46.53	46.39	3-isopropylmalate dehydratase small subunit 1; AtLEUD3; Isopropylmalate isomerase small subunit 1; Short=IPMI SSU1; Flags: Precursor	F:3-isopropylmalate dehydratase activity; P:isoleucine biosynthetic process; P:leucine biosynthetic process; P:valine biosynthetic process; C:3-isopropylmalate dehydratase complex; C:chloroplast stroma; P:chloroplast organization; P:glucosinolate biosynthetic process; P:gametophyte development
570	Vss_27759_c2_g1_i1	1116	46.41	46.27	Cysteine protease XCP2; Xylem cysteine peptidase 2; Short=AtXCP2; Flags: Precursor	C:plant-type vacuole; F:cysteine-type endopeptidase activity; F:protein binding; C:nucleus; C:endoplasmic reticulum; C:cytosol; P:proteolysis; F:cysteine-type peptidase activity; C:plant-type cell wall; P:pollen development; P:plant-type hypersensitive response; P:programmed cell death involved in cell development; C:cytoplasmic vesicle; P:response to nutrient levels; P:defense response to bacter…
571	Vss_24538_c0_g1_i1	1682	46.27	46.13	Flowering locus K homology domain; Short=Flowering locus KH domain	F:mRNA binding; F:protein binding; C:cytoplasm; P:RNA processing; P:mRNA transcription; P:positive regulation of flower development; P:regulation of gene expression; C:nuclear speck; P:gynoecium development; P:maintenance of floral organ identity; P:negative regulation of short-day photoperiodism, flowering; P:negative regulation of long-day photoperiodism, flowering
572	Vss_28513_c0_g1_i1	2322	46.27	46.13	Patellin-3	F:protease binding; C:nucleus; C:vacuole; C:Golgi apparatus; C:cytosol; C:plasma membrane; C:plasmodesma; P:pollen tube growth; P:root epidermal cell differentiation; C:apoplast; P:cellular response to auxin stimulus; P:protein localization involved in auxin polar transport
573	Vss_23859_c1_g1_i2	1643	46.23	46.09	Adenylate kinase 4; ATP-AMP transphosphorylase 4; ATP:AMP phosphotransferase; Adenylate kinase B; Short=AK B; Adenylate monophosphate kinase 4	F:adenylate kinase activity; F:copper ion binding; F:ATP binding; C:nucleus; C:mitochondrion; C:vacuolar membrane; C:Golgi apparatus; P:purine nucleobase metabolic process; P:purine nucleotide metabolic process; P:cellular amino acid biosynthetic process; P:nucleoside diphosphate metabolic process; C:chloroplast thylakoid membrane; C:chloroplast stroma; P:phosphorylation; P:ATP metabolic process;…
574	Vss_26114_c0_g1_i1	2151	46.22	46.08	Scopoletin glucosyltransferase; Phenylpropanoid:glucosyltransferase 1	C:endoplasmic reticulum; C:cytosol; P:protein glycosylation; P:response to toxic substance; P:cytokinin metabolic process; P:coumarin biosynthetic process; P:lignin biosynthetic process; P:stilbene biosynthetic process; P:leaf morphogenesis; P:root morphogenesis; P:regulation of vegetative meristem growth; P:regulation of chlorophyll biosynthetic process; P:xenobiotic catabolic process; F:identic…
575	Vss_31261_c0_g1_i3	1663	46.21	46.07	Aconitate hydratase 3, mitochondrial; Short=Aconitase 3; Short=mACO1; Citrate hydro-lyase 3; Flags: Precursor	F:aconitate hydratase activity; C:mitochondrion; C:Golgi apparatus; C:cytosol; C:plasma membrane; P:glyoxylate cycle; P:citrate metabolic process; P:isocitrate metabolic process; P:response to oxidative stress; C:chloroplast; P:response to abscisic acid; P:reductive tricarboxylic acid cycle; P:response to cadmium ion; F:metal ion binding; F:citrate dehydratase activity; F:4 iron, 4 sulfur cluster…
576	Vss_24092_c0_g1_i2	1771	46.14	46	3-ketoacyl-CoA synthase 4; Short=KCS-4; Very long-chain fatty acid condensing enzyme 4; Short=VLCFA condensing enzyme 4	P:fatty acid biosynthetic process; P:response to osmotic stress; P:response to cold; P:response to light stimulus; P:response to wounding; P:unidimensional cell growth; F:fatty acid elongase activity; C:fatty acid elongase complex; P:wax biosynthetic process; P:suberin biosynthetic process; C:cytosolic ribosome; P:obsolete acyl-carrier-protein biosynthetic process; P:pollen tube development; P:re…
577	Vss_24680_c0_g1_i1	2152	46.14	46	ERBB-3 BINDING PROTEIN 1; Short=StEBP1	P:regulation of cell growth; F:RNA binding; F:protein binding; C:nucleolus; C:cytosol; C:plasma membrane; P:transcription, DNA-templated; P:rRNA processing; P:multicellular organism development; P:auxin-activated signaling pathway; P:cell cycle G1/S phase transition; P:regulation of cell division
578	Vss_26885_c1_g1_i1	1651	46.13	45.99	DnaJ protein ERDJ3B; Chaperone protein dnaJ 19; Short=AtDjB19; Short=AtJ19; Endoplasmic reticulum dnaJ domain-containing protein 3B; Short=AtERdj3B; Protein SCJ1 homolog ERDJ3B; Flags: Precursor	P:nuclear membrane fusion; C:cell wall; C:mitochondrion; C:vacuole; C:endoplasmic reticulum lumen; C:cytosol; C:plasma membrane; F:cytoskeletal protein binding; C:plasmodesma; C:chloroplast thylakoid membrane; P:embryo sac cellularization; P:phototropism; P:response to salt stress; P:pollen tube growth; C:chloroplast envelope; P:positive gravitropism; P:polar nucleus fusion; P:synergid death; F:o…
579	Vss_28215_c0_g1_i2	2578	46.05	45.91	Glycerol-3-phosphate acyltransferase RAM2; Protein REQUIRED FOR ARBUSCULAR MYCORRHIZATION 2	C:mitochondrion; C:endoplasmic reticulum; P:phospholipid biosynthetic process; P:response to symbiotic fungus; P:flower development; P:cutin biosynthetic process; P:suberin biosynthetic process; C:membrane; F:phosphatase activity; P:arbuscular mycorrhizal association; P:glycerolipid metabolic process; P:pollen sperm cell differentiation; P:response to karrikin; F:glycerol-3-phosphate 2-O-acyltran…
580	Vss_30943_c0_g1_i1	4453	45.99	45.85	Respiratory burst oxidase homolog protein B; NADPH oxidase RBOHB; Short=OsrbohB	P:respiratory burst involved in defense response; F:peroxidase activity; F:calcium ion binding; C:vacuole; C:Golgi apparatus; C:integral component of plasma membrane; P:obsolete peroxidase reaction; P:response to oxidative stress; P:osmosensory signaling pathway; P:aerobic respiration; P:response to heat; P:response to wounding; P:abscisic acid-activated signaling pathway; P:seed germination; P:e…
581	Vss_29527_c0_g1_i1	2713	45.86	45.72	E3 ubiquitin-protein ligase RING1; RING finger protein 1; RING-type E3 ubiquitin transferase RING1	P:protein polyubiquitination; C:cell wall; C:nucleus; C:vacuolar membrane; C:cytosol; F:zinc ion binding; P:negative regulation of cell population proliferation; C:amyloplast; P:gravitropism; P:response to salt stress; P:negative regulation of abscisic acid-activated signaling pathway; P:embryo development ending in seed dormancy; P:negative regulation of gibberellic acid mediated signaling pathw…
582	Vss_27144_c0_g1_i3	2157	45.79	45.65	Transcription factor MYB86; Myb homolog 4; Short=AtMyb4; Myb-related protein 86; Short=AtMYB86	P:tryptophan biosynthetic process; F:transcription regulatory region sequence-specific DNA binding; P:defense response to insect; F:DNA-binding transcription factor activity; F:protein binding; C:nucleus; C:transcription regulator complex; C:cytoplasm; P:regulation of transcription, DNA-templated; P:response to osmotic stress; P:response to cold; P:response to UV; P:response to wounding; P:respon…
583	Vss_28064_c2_g1_i1	3805	45.77	45.63	Phosphoenolpyruvate carboxylase; Short=PEPC; Short=PEPCase	C:cytosol; C:plasma membrane; P:gluconeogenesis; F:phosphoenolpyruvate carboxylase activity; C:chloroplast; P:C4 photosynthesis; P:phloem sucrose loading; P:cellular response to phosphate starvation; P:reductive tricarboxylic acid cycle; C:apoplast; P:leaf development
584	Vss_30446_c1_g1_i1	4676	45.65	45.51	LRR receptor-like serine/threonine-protein kinase SIK1; ERECTA homolog 2; Short=ER homolog 2; Short=OsER2; Stress-induced protein kinase 1; Short=OsSIK1; Flags: Precursor	P:regulation of cell growth; F:transmembrane receptor protein serine/threonine kinase activity; F:ATP binding; C:mitochondrion; C:plasma membrane; P:protein phosphorylation; P:transmembrane receptor protein serine/threonine kinase signaling pathway; P:serine family amino acid metabolic process; P:embryo sac development; P:response to wounding; P:plant-type cell wall organization; P:embryo develop…
585	Vss_21380_c0_g2_i3	746	45.56	45.42	Alpha/beta hydrolase domain-containing protein WAV2; Protein WAVY GROWTH 2	C:nucleus; C:vacuole; C:endoplasmic reticulum; C:plasma membrane; P:cellular protein modification process; P:proteolysis; F:serine-type peptidase activity; F:palmitoyl-(protein) hydrolase activity; P:response to water; P:phototropism; P:positive gravitropism; C:integral component of membrane; C:organelle inner membrane; C:apoplast; P:root development; P:macromolecule depalmitoylation
586	Vss_29475_c1_g2_i2	3039	45.31	45.17	Protein NRT1/ PTR FAMILY 2.13; Short=AtNPF2.13; Nitrate transporter 1.7	C:Golgi apparatus; C:plasma membrane; P:nitrogen compound metabolic process; C:plasmodesma; P:response to wounding; P:response to abiotic stimulus; C:plant-type vacuole membrane; P:response to jasmonic acid; P:embryo development ending in seed dormancy; P:pollen tube growth; P:response to inorganic substance; P:suspensor development; P:gibberellic acid homeostasis; P:pollen exine formation; F:sym…
587	Vss_28884_c1_g1_i1	2428	45.28	45.14	Heterogeneous nuclear ribonucleoprotein 1; Short=hnRNP1	F:single-stranded DNA binding; F:single-stranded RNA binding; F:mRNA binding; F:copper ion binding; F:protein binding; F:ATP binding; C:nucleus; C:mitochondrion; C:cytosol; P:RNA processing; P:regulation of translation; P:response to cold; C:chloroplast; C:thylakoid; P:vegetative to reproductive phase transition of meristem; C:membrane; P:cytidine to uridine editing; P:shoot system development; P…
588	Vss_31323_c1_g1_i1	5652	45.26	45.13	Probable serine/threonine-protein kinase SIS8; MAPKK kinase SIS8; Protein SUGAR INSENSITIVE 8	P:response to hypoxia; P:defense response to oomycetes; P:response to molecule of bacterial origin; P:developmental process involved in reproduction; F:calmodulin-dependent protein kinase activity; F:MAP kinase kinase kinase activity; F:protein tyrosine kinase activity; F:calmodulin binding; F:ATP binding; C:nucleolus; C:early endosome; C:endoplasmic reticulum; C:endoplasmic reticulum membrane; C…
589	Vss_25275_c0_g1_i1	451	45.23	45.09	Importin subunit alpha-2; Short=IMPa-2	F:protein binding; C:cell wall; C:nuclear envelope; C:nucleolus; C:cytosol; P:NLS-bearing protein import into nucleus; P:defense response; F:nuclear localization sequence binding; C:plasmodesma; P:viral process; P:symbiont intracellular protein transport in host; C:host cell nucleus; P:pollen sperm cell differentiation; C:perinuclear region of cytoplasm; P:regulation of cellular process; F:nuclea…
590	Vss_30162_c0_g1_i1	2701	45.08	44.94	Transcription factor bHLH30; Basic helix-loop-helix protein 30; Short=AtbHLH30; Short=bHLH 30; Transcription factor EN 53; bHLH transcription factor bHLH030	F:DNA-binding transcription factor activity; C:nucleus; C:transcription regulator complex; P:regulation of transcription, DNA-templated; P:regulation of transcription, DNA-templated; P:anthocyanin-containing compound biosynthetic process; C:chloroplast envelope; P:response to chitin; P:cellular response to phosphate starvation; P:hyperosmotic salinity response; F:protein dimerization activity; P:…
591	Vss_30262_c1_g1_i1	3869	44.92	44.78	Glucomannan 4-beta-mannosyltransferase 9; Cellulose synthase-like protein A9; Short=AtCslA9; Glucomannan synthase; Mannan synthase 9; Protein RESISTANT TO AGROBACTERIUM TRANSFORMATION 4	C:mannan polymerase complex; P:DNA mediated transformation; P:response to bacterium; P:mucilage biosynthetic process; C:integral component of membrane; F:glucomannan 4-beta-mannosyltransferase activity; P:mucilage metabolic process involved in seed coat development; F:mannan synthase activity; P:cell wall organization; P:mannosylation
592	Vss_26062_c0_g1_i1	2072	44.86	44.72	Eukaryotic peptide chain release factor subunit 1-3; Short=Eukaryotic release factor 1-3; Short=eRF1-3; Omnipotent suppressor protein 1 homolog 3; Short=SUP1 homolog 3	P:cytoplasmic translational termination; F:protein binding; C:cytosol; C:ribosome; C:plasma membrane; P:regulation of translational termination; F:translation release factor activity, codon specific; C:translation release factor complex; P:regulation of growth; P:'de novo' cotranslational protein folding; F:sequence-specific mRNA binding
593	Vss_27454_c0_g1_i1	2720	44.84	44.71	GTPase activating protein 1; Short=OsGAP1; G-protein binding protein 1; Short=OsGPBP1	C:Golgi membrane; F:calcium ion binding; F:protein binding; F:phospholipid binding; C:nucleus; C:endosome; C:vacuole; C:endoplasmic reticulum; C:plasma membrane; P:lipid transport; P:protein secretion; P:pollen development; P:gravitropism; P:phototropism; P:positive regulation of abscisic acid-activated signaling pathway; C:integral component of membrane; P:regulation of response to stress
594	Vss_20925_c0_g1_i1	2381	44.83	44.69	ATP-dependent zinc metalloprotease FTSH, chloroplastic; Flags: Precursor	F:ATP-dependent peptidase activity; F:metalloendopeptidase activity; F:protein binding; F:ATP binding; P:proteolysis; P:obsolete ATP-dependent proteolysis; P:mitochondrion organization; P:multicellular organism development; F:zinc ion binding; C:chloroplast thylakoid membrane; P:chloroplast organization; C:chloroplast envelope; P:thylakoid membrane organization; P:meristem maintenance; P:photoinh…
595	Vss_28333_c0_g1_i1	3540	44.61	44.47	Probable potassium transporter 2; OsHAK2	C:vacuolar membrane; C:plasma membrane; P:cell tip growth; F:potassium ion transmembrane transporter activity; C:integral component of membrane; P:potassium ion transmembrane transport
596	Vss_21688_c1_g1_i1	2145	44.6	44.46	Strictosidine synthase; Flags: Precursor	C:cell wall; C:endoplasmic reticulum; P:multicellular organism development; P:response to wounding; P:response to virus; P:response to fungus; P:response to ethylene; P:response to salicylic acid; P:response to jasmonic acid; P:terpenoid biosynthetic process; F:strictosidine synthase activity; P:indole biosynthetic process
597	Vss_23239_c0_g1_i3	1355	44.57	44.43	Calmodulin-like protein 4	F:calcium ion binding; C:nucleus; C:peroxisome; C:plasma membrane; P:response to heat; P:response to cold; P:double fertilization forming a zygote and endosperm; P:response to mechanical stimulus; P:response to absence of light; P:response to auxin; P:response to abscisic acid; P:response to gibberellin; P:regulation of flower development; P:response to 1-aminocyclopropane-1-carboxylic acid; C:in…
598	Vss_27671_c1_g1_i4	3347	44.52	44.38	Shikimate O-hydroxycinnamoyltransferase; Hydroxycinnamoyl transferase; Hydroxycinnamoyl-Coenzyme A shikimate/quinate hydroxycinnamoyltransferase	F:protein binding; C:cytosol; P:tyrosine metabolic process; P:pollen development; P:coumarin biosynthetic process; P:lignin biosynthetic process; P:stilbene biosynthetic process; P:positive regulation of flavonoid biosynthetic process; P:auxin homeostasis; C:membrane; F:N-acyltransferase activity; F:transferase activity, transferring acyl groups other than amino-acyl groups; P:obsolete acyl-carri…
599	Vss_27814_c0_g1_i3	2650	44.44	44.31	FRIGIDA-like protein 3	F:protein binding; P:post-embryonic development; P:reproductive structure development
600	Vss_31226_c2_g1_i1	5845	44.4	44.27	ABC transporter G family member 42; Short=OsABCG42; Pleiotropic drug resistance protein 12; Short=OsPDR12	P:response to reactive oxygen species; P:defense response to oomycetes; P:response to molecule of bacterial origin; P:response to molecule of fungal origin; P:response to molecule of oomycetes origin; F:protein binding; F:ATP binding; C:mitochondrion; C:vacuolar membrane; C:endoplasmic reticulum; C:trans-Golgi network; C:plasma membrane; P:response to water deprivation; C:plasmodesma; P:plant-typ…
601	Vss_23016_c2_g1_i1	1255	44.38	44.25	Cleavage stimulating factor 64; Short=AtCstF-64; Short=AtCstF64; CF-1 64 kDa subunit; Cleavage stimulation factor 64 kDa subunit; Short=CSTF 64 kDa subunit; Protein ENHANCED SILENCING PHENOTYPE 1; Protein SUPPRESSORS OF OVEREXPRESSED FCA 19; Short=SOF19	F:mRNA binding; F:protein binding; C:nucleus; C:cytosol; P:mRNA processing; P:gene silencing by RNA; P:RNA 3'-end processing; C:protein-containing complex; P:antisense RNA metabolic process; P:negative regulation of transcription, DNA-templated; P:response to cadmium ion; P:developmental growth; P:regulation of gene silencing
602	Vss_23117_c0_g1_i2	2258	44.3	44.17	26S proteasome non-ATPase regulatory subunit 7 homolog B; 26S proteasome regulatory subunit RPN8b; Short=AtRPN8b; Protein MATERNAL EFFECT EMBRYO ARREST 34	F:protein binding; C:nucleus; C:cytosol; C:proteasome regulatory particle; P:rRNA processing; P:translation; F:metallopeptidase activity; P:embryo development ending in seed dormancy; P:leaf morphogenesis; P:proteasome-mediated ubiquitin-dependent protein catabolic process; P:innate immune response; F:isopeptidase activity
603	Vss_23998_c5_g1_i1	220	44.27	44.14	Disease resistance protein PIK5-NP	F:nucleotide binding; P:innate immune response-activating signal transduction; C:cytosol; C:plasma membrane; P:phosphate-containing compound metabolic process; P:plant-type hypersensitive response; P:post-embryonic development; P:phloem or xylem histogenesis; C:endomembrane system; F:transferase activity; F:hydrolase activity, hydrolyzing N-glycosyl compounds; C:organelle membrane; P:defense resp…
604	Vss_29462_c0_g1_i2	2908	44.27	44.14	Rho GDP-dissociation inhibitor 1; Short=AtRhoGDI1; Short=Rho GDI-1	F:Rho GDP-dissociation inhibitor activity; C:cytosol; P:Rho protein signal transduction; P:cell tip growth; P:root epidermal cell differentiation; C:membrane; F:small GTPase binding
605	Vss_22370_c0_g1_i1	1679	44.16	44.03	70 kDa peptidyl-prolyl isomerase; Peptidyl-prolyl cis-trans isomerase; Short=PPIase; Rotamase	F:protein binding; C:nucleus; C:mitochondrion; C:vacuole; P:cellular protein modification process; P:protein targeting to mitochondrion; P:response to osmotic stress; P:multicellular organism development; C:chloroplast outer membrane; P:response to abscisic acid; P:hormone-mediated signaling pathway; P:heat acclimation; C:integral component of membrane; F:transferase activity; P:cellular response…
606	Vss_25570_c0_g1_i1	2314	44.11	43.98	Xyloglucan 6-xylosyltransferase 1; Short=AtXT1	F:transcription regulatory region sequence-specific DNA binding; F:protein binding; C:endosome; C:trans-Golgi network; F:galactosyltransferase activity; P:mucilage biosynthetic process; P:seed coat development; P:galactoglucomannan metabolic process; C:integral component of membrane; P:cellular macromolecule metabolic process; P:galactomannan biosynthetic process; P:cell wall organization or biog…
607	Vss_23728_c0_g1_i2	2435	44.08	43.94	FRIGIDA-like protein 3	F:protein binding; P:post-embryonic development; P:reproductive structure development
608	Vss_27687_c0_g1_i2	739	43.97	43.84	Phenylalanine ammonia-lyase	F:catalytic activity; F:protein binding; P:L-phenylalanine metabolic process; P:tyrosine metabolic process; P:defense response; P:response to oxidative stress; P:circadian rhythm; P:pollen development; P:drought recovery; P:alkaloid biosynthetic process; P:response to UV-B; F:amino acid binding; C:protein-containing complex; F:phenylalanine ammonia-lyase activity; P:salicylic acid catabolic proce…
609	Vss_27684_c1_g1_i3	1675	43.82	43.69	Probable pectinesterase 53; Short=PE 53; Pectin methylesterase 53; Short=AtPME53; Flags: Precursor	F:protein binding; C:cytoplasm; P:starch metabolic process; P:sucrose metabolic process; C:plant-type cell wall; P:pollen germination; P:pollen tube growth; F:pectinesterase activity; P:cell wall modification; P:pectin catabolic process; P:defense response to Gram-negative bacterium; C:pollen tube
610	Vss_24023_c0_g1_i1	3861	43.81	43.68	Eukaryotic translation initiation factor 3 subunit E; Short=AtEIF3E-1; Short=eIF3e; Short=p48; Eukaryotic translation initiation factor 3 subunit 6; Short=AtINT6; Short=INT-6	P:formation of cytoplasmic translation initiation complex; F:mRNA binding; F:translation initiation factor activity; F:protein binding; C:extracellular region; C:nucleus; C:ribosome; C:plasma membrane; P:DNA-templated transcription, initiation; P:regulation of translation; P:regulation of translational initiation; P:lipid metabolic process; P:response to wounding; P:photomorphogenesis; P:ethylene…
611	Vss_29610_c2_g2_i2	3123	43.81	43.68	Probable serine/threonine-protein kinase BSK3; Brassinosteroid-signaling kinase 3; Short=OsBSK3; Receptor-like cytoplasmic kinase 173; Short=OsRLCK173	F:protein serine/threonine kinase activity; F:protein binding; F:ATP binding; C:nucleus; P:protein phosphorylation; P:serine family amino acid metabolic process; P:response to cold; C:plasmodesma; C:plastid; P:response to salt stress; P:response to abscisic acid; C:cytoplasmic side of plasma membrane; P:suspensor development; P:regulation of cellular ketone metabolic process; C:endomembrane syste…
612	Vss_26827_c0_g1_i1	2388	43.8	43.67	4-coumarate--CoA ligase 1; Short=4CL 1; 4-coumaroyl-CoA synthase 1	F:nucleotide binding; C:cytosol; P:fatty acid metabolic process; C:plasmodesma; C:chloroplast stroma; P:positive regulation of seed germination; P:seed coat development; F:medium-chain fatty acid-CoA ligase activity; P:oxalate catabolic process; P:glyoxylate metabolic process; P:response to cadmium ion; C:apoplast; F:oxalate-CoA ligase activity; P:defense response to fungus; P:monocarboxylic acid…
613	Vss_21951_c0_g1_i1	1742	43.77	43.63	Cysteine synthase, chloroplastic/chromoplastic; CSase B; Short=CS-B; O-acetylserine (thiol)-lyase; O-acetylserine sulfhydrylase; OAS-TL B; Flags: Precursor	F:cysteine synthase activity; C:nucleus; C:mitochondrion; C:endosome; C:vacuolar membrane; C:peroxisome; C:trans-Golgi network; C:cytosol; C:plasma membrane; P:cysteine biosynthetic process from serine; C:cysteine synthase complex; C:chromoplast; P:double fertilization forming a zygote and endosperm; C:chloroplast stroma; P:response to wounding; P:fruit ripening, climacteric; P:pollen tube growth…
614	Vss_29793_c1_g1_i1	3937	43.76	43.62	Probable leucine-rich repeat receptor-like protein kinase At5g49770; Flags: Precursor	F:protein serine/threonine kinase activity; F:ATP binding; C:peroxisome; P:serine family amino acid metabolic process; C:plasmodesma; P:response to ethylene; P:response to brassinosteroid; P:negative regulation of abscisic acid-activated signaling pathway; P:post-embryonic development; P:unidimensional cell growth; P:response to metal ion; P:stomatal movement; P:pollen tube reception; C:apical pl…
615	Vss_30116_c4_g2_i7	4446	43.58	43.45	Protein IN2-1 homolog B; Glutathione S-transferase GSTZ5	F:transcription corepressor activity; F:glutathione transferase activity; C:nucleus; C:transcription regulator complex; C:peroxisome; C:cytosol; C:cytoskeleton; P:glutathione metabolic process; P:obsolete glutathione conjugation reaction; C:chloroplast; P:response to toxic substance; P:response to auxin; P:jasmonic acid mediated signaling pathway; P:negative regulation of gibberellic acid mediate…
616	Vss_20449_c0_g1_i1	1543	43.49	43.36	GTP-binding protein SAR1A	P:regulation of COPII vesicle coating; F:GTPase activity; F:protein binding; F:GTP binding; C:vacuolar membrane; C:Golgi apparatus; C:cytosol; C:plasma membrane; C:extrinsic component of membrane; C:COPII vesicle coat; P:seed development; P:defense response to virus; P:positive regulation of protein exit from endoplasmic reticulum; C:endoplasmic reticulum exit site
617	Vss_30529_c0_g1_i1	1658	43.43	43.3	UDP-galactose/UDP-glucose transporter 3; Short=AtUTr3	F:UDP-galactose transmembrane transporter activity; F:UDP-glucose transmembrane transporter activity; C:endoplasmic reticulum; P:carbohydrate transport; P:embryo sac development; P:pollen development; F:antiporter activity; P:UDP-glucose transmembrane transport; C:integral component of Golgi membrane; C:integral component of endoplasmic reticulum membrane; P:endoplasmic reticulum unfolded protein…
618	Vss_29721_c2_g1_i1	1542	43.24	43.11	RNA-binding KH domain-containing protein RCF3; Protein ENHANCED STRESS RESPONSE 1; Protein HIGH OSMOTIC STRESS GENE EXPRESSION 5; Protein REGULATOR OF CBF GENE EXPRESSION 3; Protein SHINY 1	F:RNA binding; F:protein binding; C:cytoplasm; P:RNA processing; P:response to stress; P:mRNA transcription; P:positive regulation of flower development; P:regulation of gene expression; C:nuclear speck; P:gynoecium development; P:maintenance of floral organ identity; P:negative regulation of short-day photoperiodism, flowering; P:negative regulation of long-day photoperiodism, flowering
619	Vss_21787_c0_g1_i2	1302	43.15	43.02	Auxin-responsive protein SAUR50; Protein SMALL AUXIN UP RNA 50	C:cytoplasm; P:response to auxin; P:positive gravitropism; C:extrinsic component of plasma membrane; P:positive regulation of cell growth; P:root radial pattern formation; P:regulation of auxin polar transport
620	Vss_27820_c0_g1_i3	2643	43.14	43.01	Flowering time control protein FCA; Short=OsFCA; Short=rFCA	C:chromatin; F:nucleic acid binding; F:chromatin binding; F:mRNA binding; F:protein binding; C:nucleus; C:cytosol; C:chloroplast; P:regulation of flower development; P:regulation of glucosinolate biosynthetic process; P:defense response to bacterium; F:sequence-specific DNA binding; P:negative regulation of innate immune response; P:positive regulation of transcription, DNA-templated; P:defense r…
621	Vss_27480_c0_g1_i2	2735	43.12	42.99	Delta(24)-sterol reductase; Cell elongation protein diminuto	F:calmodulin binding; C:vacuolar membrane; C:endoplasmic reticulum; C:plasma membrane; P:lignin metabolic process; P:unidimensional cell growth; P:plant-type secondary cell wall biogenesis; C:integral component of membrane; P:brassinosteroid biosynthetic process; F:delta24-sterol reductase activity; P:obsolete oxidation-reduction process; F:FAD binding
622	Vss_27253_c0_g1_i3	2696	42.98	42.85	Diacylglycerol kinase 5; Short=AtDGK5; Short=DAG kinase 5; Diglyceride kinase 5; Short=DGK 5	F:nucleotide binding; F:NAD+ kinase activity; F:diacylglycerol kinase activity; P:nicotinamide metabolic process; P:response to stress; P:protein kinase C-activating G protein-coupled receptor signaling pathway; P:phospholipid catabolic process; C:chloroplast; C:membrane; F:ion binding; P:glycerolipid metabolic process; P:nicotinate nucleotide metabolic process; P:plant organ development
623	Vss_23272_c0_g2_i2	1242	42.93	42.8	Very-long-chain aldehyde decarbonylase GL1-11; Protein GLOSSY 1-11	F:C-4 methylsterol oxidase activity; F:iron ion binding; C:endoplasmic reticulum membrane; P:lipid biosynthetic process; P:embryo development ending in seed dormancy; F:octadecanal decarbonylase activity; C:chloroplast envelope; C:integral component of membrane; P:sterol biosynthetic process; F:oxidoreductase activity; P:obsolete oxidation-reduction process; P:4-alpha-methyl-delta7-sterol oxidati…
624	Vss_30464_c1_g3_i1	2098	42.92	42.79	Auxin response factor 23; OsARF1	F:transcription regulatory region sequence-specific DNA binding; F:DNA-binding transcription factor activity; C:nucleus; C:transcription regulator complex; P:regulation of transcription, DNA-templated; P:regulation of transcription, DNA-templated; P:auxin-activated signaling pathway; P:fruit ripening, climacteric; P:positive regulation of flower development; P:vegetative phase change; P:abaxial c…
625	Vss_26395_c1_g1_i1	2379	42.86	42.73	26S proteasome regulatory subunit 7; 26S proteasome AAA-ATPase subunit RPT1; 26S proteasome subunit 7; Regulatory particle triple-A ATPase subunit 1	F:ATP binding; C:cell wall; C:nucleolus; C:plasma membrane; P:female gamete generation; C:proteasome regulatory particle, base subcomplex; P:response to heat; C:plasmodesma; P:embryo sac development; P:pollen development; P:leaf morphogenesis; P:maintenance of root meristem identity; P:glucose mediated signaling pathway; P:lateral root formation; F:ATPase activity; F:TBP-class protein binding; P:…
626	Vss_24545_c0_g1_i4	1799	42.65	42.52	Homeobox-leucine zipper protein HOX20; HD-ZIP protein HOX20; Homeodomain transcription factor HOX20; OsHox20	F:transcription regulatory region sequence-specific DNA binding; F:DNA-binding transcription factor activity, RNA polymerase II-specific; C:nucleus; P:regulation of transcription by RNA polymerase II; P:response to water deprivation; P:response to blue light; P:response to salt stress; P:response to auxin; P:response to gibberellin; P:response to sucrose; P:negative regulation of abscisic acid-ac…
627	Vss_24894_c0_g1_i3	2711	42.58	42.45	Putative clathrin assembly protein At5g57200	F:SNARE binding; F:1-phosphatidylinositol binding; F:phosphatidylinositol-4,5-bisphosphate binding; C:nucleus; C:Golgi apparatus; C:clathrin-coated pit; P:vesicle budding from membrane; P:pollen tube growth; C:clathrin-coated vesicle; F:clathrin heavy chain binding; P:clathrin coat assembly; P:clathrin-dependent endocytosis; P:protein localization to plasma membrane; C:pollen tube tip
628	Vss_21984_c0_g1_i1	1954	42.56	42.43	Inositol-tetrakisphosphate 1-kinase 3; Inositol 1,3,4-trisphosphate 5/6-kinase 3; Short=Inositol-triphosphate 5/6-kinase 3; Short=Ins(1,3,4)P(3) 5/6-kinase 3; Short=OsITP5/6K-3; Short=OsITPK3	F:magnesium ion binding; F:inositol tetrakisphosphate 6-kinase activity; F:ATP binding; C:nucleus; C:endoplasmic reticulum; C:cytosol; P:response to wounding; P:seed coat development; P:myo-inositol hexakisphosphate biosynthetic process; P:inositol trisphosphate metabolic process; F:inositol tetrakisphosphate 1-kinase activity; P:regulation of response to osmotic stress; F:inositol-1,3,4-trisphos…
629	Vss_26939_c1_g2_i2	2244	42.55	42.42	Homeobox-leucine zipper protein HOX4; HD-ZIP protein HOX4; Homeodomain transcription factor HOX4; OsHox4	F:transcription regulatory region sequence-specific DNA binding; F:DNA-binding transcription factor activity, RNA polymerase II-specific; C:nucleus; P:regulation of transcription by RNA polymerase II; P:response to water deprivation; P:response to blue light; P:response to salt stress; P:response to auxin; P:response to sucrose; P:negative regulation of abscisic acid-activated signaling pathway; …
630	Vss_27800_c0_g1_i2	2438	42.55	42.42	OBERON-like protein; Potyvirus VPg-interacting protein; Short=PVIPnb	C:nucleus; C:plastid; P:root meristem specification; P:maintenance of root meristem identity; P:regulation of gene expression; P:maintenance of shoot apical meristem identity; P:regulation of defense response; F:protein homodimerization activity; P:transport of virus in host, cell to cell; F:protein heterodimerization activity; P:metal ion homeostasis; P:primary root development
631	Vss_29086_c0_g2_i1	3386	42.52	42.39	Rhamnogalacturonan I rhamnosyltransferase 1; O-fucosyltransferase 34; Short=O-FucT-34; O-fucosyltransferase family protein	C:Golgi membrane; C:nucleus; C:endosome; C:trans-Golgi network; P:fucose metabolic process; P:cell adhesion; F:UDP-glycosyltransferase activity; C:chloroplast; P:seed coat development; P:rhamnogalacturonan I metabolic process; C:integral component of membrane; P:pectin biosynthetic process; P:regulation of plant-type cell wall organization or biogenesis
632	Vss_30456_c0_g1_i1	6341	42.28	42.15	Callose synthase 9; 1,3-beta-glucan synthase; Protein GLUCAN SYNTHASE-LIKE 10	C:1,3-beta-D-glucan synthase complex; P:innate immune response-activating signal transduction; F:1,3-beta-D-glucan synthase activity; C:Golgi apparatus; P:starch metabolic process; P:sucrose metabolic process; P:(1->3)-beta-D-glucan biosynthetic process; P:circadian rhythm; C:cell plate; C:plasmodesma; P:microsporogenesis; P:pollen germination; P:salicylic acid mediated signaling pathway; P:leaf …
633	Vss_27140_c1_g1_i2	2979	42.28	42.15	FRIGIDA-like protein 3	F:protein binding; C:nucleus; P:regulation of post-embryonic development; P:reproductive structure development
634	Vss_27587_c0_g1_i2	3122	42.24	42.12	Heterogeneous nuclear ribonucleoprotein 1; Short=hnRNP1	F:double-stranded DNA binding; F:RNA binding; F:single-stranded RNA binding; F:mRNA binding; C:spliceosomal complex; C:cytosol; P:mRNA processing; P:RNA splicing; C:chloroplast; C:thylakoid; P:vegetative to reproductive phase transition of meristem; P:mRNA transport; P:mitochondrial RNA modification; P:regulation of response to salt stress; P:regulation of response to water deprivation
635	Vss_20770_c1_g1_i1	2052	42.22	42.09	Alpha-galactosidase; Alpha-D-galactoside galactohydrolase; Melibiase; Flags: Precursor	P:globoside metabolic process; F:alpha-galactosidase activity; C:vacuole; P:galactose metabolic process; C:plant-type cell wall; P:response to fungus; P:positive regulation of flower development; P:leaf morphogenesis; P:glycerolipid metabolic process; C:apoplast
636	Vss_25961_c0_g2_i1	2856	42.19	42.06	Probable nucleoredoxin 1; Short=AtNrx1	C:intracellular anatomical structure; P:pollen tube development; P:regulation of cellular process; C:cellular anatomical entity
637	Vss_26844_c1_g4_i1	2364	42.12	41.99	Probable sugar phosphate/phosphate translocator At1g12500	C:Golgi membrane; F:GDP-fucose transmembrane transporter activity; F:UDP-galactose transmembrane transporter activity; F:UDP-glucose transmembrane transporter activity; C:endoplasmic reticulum; P:phosphate ion transport; P:carbohydrate transport; F:antiporter activity; F:inorganic molecular entity transmembrane transporter activity; F:organophosphate ester transmembrane transporter activity; P:mo…
638	Vss_20682_c0_g1_i2	1256	42.11	41.98	Potassium channel AKT1; Short=OsAKT1	F:voltage-gated potassium channel activity; F:protein binding; P:cellular protein modification process; P:potassium ion transport; P:response to stress; P:multicellular organism development; C:voltage-gated potassium channel complex; F:lipid binding; P:response to bacterium; P:response to abiotic stimulus; P:anatomical structure morphogenesis; C:chloroplast outer membrane; P:response to hormone; …
639	Vss_29613_c1_g1_i1	2531	42.09	41.96	Receptor like protein 29; Short=AtRLP29; Flags: Precursor	F:peptide receptor activity; P:regionalization; F:guanylate cyclase activity; F:protein kinase activity; F:signaling receptor binding; C:cytoplasm; C:plasma membrane; P:purine nucleobase metabolic process; P:cGMP biosynthetic process; P:water transport; P:immune response; P:signal transduction; C:plasmodesma; P:response to wounding; P:response to fungus; P:response to abscisic acid; P:response to…
640	Vss_28498_c2_g1_i3	2781	42.03	41.9	Pto-interacting protein 1; Short=Pti1; Pto kinase interactor 1	P:activation of MAPK activity; P:pattern recognition receptor signaling pathway; F:protein serine/threonine kinase activity; F:non-membrane spanning protein tyrosine kinase activity; F:ATP binding; C:peroxisome; C:cytosol; P:response to oxidative stress; P:serine family amino acid metabolic process; C:plasmodesma; P:plant-type hypersensitive response; P:positive regulation of abscisic acid-activa…
641	Vss_27308_c0_g1_i6	242	41.92	41.79	E3 ubiquitin-protein ligase APD1; Protein ABERRANT POLLEN DEVELOPMENT 1	F:nucleotide binding; P:mitotic cell cycle; P:double-strand break repair via homologous recombination; F:nucleic acid binding; F:microtubule motor activity; F:helicase activity; F:ubiquitin-protein transferase activity; F:protein binding; F:ATP binding; C:nucleus; C:cytoplasm; C:mitochondrion; C:endosome; C:vacuole; C:vacuolar membrane; C:kinesin complex; C:microtubule; C:plasma membrane; P:DNA r…
642	Vss_23790_c0_g1_i1	2940	41.88	41.75	Guanine nucleotide-binding protein subunit beta-like protein	P:developmental process involved in reproduction; C:nucleoplasm; C:cytosol; C:ribosome; P:response to osmotic stress; P:organelle organization; P:cell communication; P:response to light stimulus; P:response to ethylene; P:response to auxin; P:response to abscisic acid; P:post-embryonic development; P:gene expression; P:RNA metabolic process; F:enzyme binding; P:signaling; P:regulation of cellular…
643	Vss_25389_c1_g1_i1	3679	41.88	41.75	Ubiquitin-like modifier-activating enzyme 5; Short=Ubiquitin-activating enzyme 5	F:ubiquitin activating enzyme activity; F:ubiquitin-protein transferase activity; F:ATP binding; C:nucleus; C:cytosol; C:plasma membrane; P:ubiquitin-dependent protein catabolic process; P:cellular response to DNA damage stimulus; P:multicellular organism development; C:plasmodesma; F:sulfurtransferase activity; P:regulation of protein ubiquitination; P:response to cadmium ion; P:response to othe…
644	Vss_25047_c0_g1_i1	1890	41.88	41.75	UDP-xylose transporter 3	C:Golgi membrane; F:glucose transmembrane transporter activity; F:GDP-fucose transmembrane transporter activity; F:UDP-galactose transmembrane transporter activity; F:UDP-glucose transmembrane transporter activity; F:UDP-xylose transmembrane transporter activity; C:endosome; C:endoplasmic reticulum; C:endoplasmic reticulum membrane; C:trans-Golgi network; C:plasma membrane; P:plant-type primary c…
645	Vss_17675_c0_g1_i3	371	41.87	41.74	Disease resistance protein RUN1; NAD(+) hydrolase RUN1; NADP(+) hydrolase RUN1; Resistance to Uncinula necator protein; Short=MrRUN1	C:Golgi membrane; P:response to oomycetes; F:NAD+ nucleosidase activity; C:nucleus; C:endoplasmic reticulum membrane; C:cytosol; C:plasma membrane; P:nicotinamide metabolic process; P:phloem or xylem histogenesis; P:response to red light; P:NAD catabolic process; P:defense response to bacterium; F:protein homodimerization activity; P:positive regulation of programmed cell death; P:nicotinate nucl…
646	Vss_27691_c5_g3_i9	2135	41.78	41.66	Chlorophyllide a oxygenase, chloroplastic; Short=Chlorophyll a oxygenase; Chlorophyll b synthase; Flags: Precursor	C:chloroplast thylakoid; C:chloroplast envelope; F:chlorophyllide a oxygenase [overall] activity; P:chlorophyll metabolic process; P:cellular nitrogen compound metabolic process; C:plastid membrane; P:pigment metabolic process; P:reproductive structure development; F:2 iron, 2 sulfur cluster binding; P:obsolete oxidation-reduction process
647	Vss_29203_c0_g2_i1	3886	41.76	41.64	Receptor-like protein kinase FERONIA; Protein SIRENE; Flags: Precursor	F:protein kinase activity; F:protein binding; F:ATP binding; C:plasmodesma; C:plant-type vacuole membrane; P:response to ethylene; P:response to brassinosteroid; P:negative regulation of abscisic acid-activated signaling pathway; P:post-embryonic development; C:chloroplast envelope; P:response to metal ion; P:stomatal movement; P:pollen tube reception; C:apical plasma membrane; P:negative regulat…
648	Vss_21520_c0_g1_i1	2543	41.73	41.61	Serine/threonine-protein phosphatase PP2A catalytic subunit	C:protein phosphatase type 2A complex; F:protein serine/threonine kinase activity; F:protein serine/threonine phosphatase activity; F:protein binding; C:nucleolus; C:peroxisome; C:cytosol; C:plasma membrane; P:protein dephosphorylation; P:defense response; P:cell cycle; P:serine family amino acid metabolic process; C:plastid stroma; P:negative regulation of abscisic acid-activated signaling pathw…
649	Vss_27759_c2_g2_i4	1501	41.61	41.49	Cysteine protease XCP2; Xylem cysteine peptidase 2; Short=AtXCP2; Flags: Precursor	C:plant-type vacuole; F:cysteine-type endopeptidase activity; F:protein binding; C:nucleus; C:endoplasmic reticulum; C:cytosol; P:proteolysis; F:cysteine-type peptidase activity; C:plant-type cell wall; P:pollen development; P:plant-type hypersensitive response; P:programmed cell death involved in cell development; C:cytoplasmic vesicle; P:response to nutrient levels; P:defense response to bacter…
650	Vss_30182_c0_g1_i2	3461	41.62	41.49	Subtilisin-like protease; Short=Subtilase; Flags: Precursor	F:serine-type endopeptidase activity; C:extracellular space; C:Golgi apparatus; C:plant-type cell wall; C:plasmodesma; P:response to symbiotic bacterium; P:response to symbiotic fungus; P:induced systemic resistance; P:response to auxin; P:plant-type cell wall modification; C:external side of plasma membrane; P:maintenance of meristem identity; P:lateral root morphogenesis; P:stomatal complex mor…
651	Vss_26816_c0_g1_i1	2794	41.55	41.42	Ethylene-responsive transcription factor RAP2-12; Protein RELATED TO APETALA2 12	F:transcription regulatory region sequence-specific DNA binding; P:response to hypoxia; F:DNA-binding transcription factor activity; C:nucleus; C:transcription regulator complex; C:cytoplasm; C:plasma membrane; P:regulation of transcription, DNA-templated; P:cell death; P:response to water deprivation; P:response to wounding; P:response to salt stress; P:chloroplast organization; P:cytokinin-acti…
652	Vss_21755_c0_g1_i1	1826	41.5	41.38	Prohibitin-2, mitochondrial; Short=Atphb2	F:protein binding; C:nucleolus; C:mitochondrial respiratory chain complex I; C:vacuolar membrane; C:Golgi apparatus; C:plasma membrane; P:mitochondrion organization; C:plant-type cell wall; C:plasmodesma; P:response to salt stress; P:salicylic acid biosynthetic process; P:response to ethylene; P:response to auxin; C:chloroplast envelope; C:integral component of membrane; P:defense response to bac…
653	Vss_23431_c0_g1_i1	1585	41.45	41.32	Triose phosphate/phosphate translocator, chloroplastic; Short=cTPT; Flags: Precursor	F:inorganic phosphate transmembrane transporter activity; C:mitochondrion; C:vacuolar membrane; C:peroxisome; C:Golgi apparatus; P:phosphate ion transport; P:vacuole organization; P:gamete generation; C:plastid inner membrane; P:embryo sac development; P:response to nematode; P:photosynthetic acclimation; F:triose-phosphate:phosphate antiporter activity; P:response to sucrose; P:response to gluco…
654	Vss_23007_c0_g1_i1	1794	41.4	41.28	Integrin-linked protein kinase 1; Ankyrin protein kinase 1	P:cytokinesis by cell plate formation; P:response to hypoxia; P:defense response to oomycetes; F:MAP kinase kinase kinase activity; F:protein serine/threonine/tyrosine kinase activity; F:protein tyrosine kinase activity; F:ATP binding; C:chromosome; C:nucleolus; C:early endosome; C:endoplasmic reticulum; C:trans-Golgi network; C:spindle; C:cytosol; C:kinesin complex; P:male meiosis cytokinesis; P…
655	Vss_19848_c0_g1_i1	1497	41.38	41.25	Peptidyl-prolyl cis-trans isomerase; Short=PPIase; Cyclophilin; Cyclosporin A-binding protein; Rotamase	P:protein peptidyl-prolyl isomerization; F:peptidyl-prolyl cis-trans isomerase activity; F:protein binding; C:extracellular region; C:multivesicular body; C:endoplasmic reticulum; C:Golgi stack; C:trans-Golgi network; C:cytosol; C:plasma membrane; C:plasmodesma; C:chloroplast; P:de-etiolation; F:cyclosporin A binding; P:response to cadmium ion; P:root development; P:regulation of protein refolding
656	Vss_31364_c0_g1_i1	6067	41.29	41.17	ABC transporter B family member 2; Short=ABC transporter ABCB.2; Short=AtABCB2; Multidrug resistance protein 2; P-glycoprotein 2; Flags: Precursor	F:protein binding; F:ATP binding; C:mitochondrion; C:vacuolar membrane; C:plasma membrane; P:regulation of cell size; C:plasmodesma; P:response to blue light; P:photomorphogenesis; P:positive gravitropism; P:response to far red light; P:auxin efflux; F:auxin influx transmembrane transporter activity; F:auxin efflux transmembrane transporter activity; P:acropetal auxin transport; C:integral compon…
657	Vss_23312_c0_g1_i2	2513	41.29	41.17	Serine/threonine-protein phosphatase PP2A catalytic subunit	C:protein phosphatase type 2A complex; F:protein serine/threonine phosphatase activity; F:protein binding; C:nucleolus; C:peroxisome; C:cytosol; C:plasma membrane; P:protein dephosphorylation; P:defense response; P:cell cycle; C:plastid stroma; P:negative regulation of abscisic acid-activated signaling pathway; P:chloroplast avoidance movement; P:positive regulation of fatty acid beta-oxidation; …
658	Vss_30076_c1_g2_i1	3799	41.28	41.15	Alkaline/neutral invertase A, mitochondrial; Short=A/N-INVA; Flags: Precursor	F:sucrose alpha-glucosidase activity; F:protein binding; C:nucleus; C:mitochondrion; C:cytosol; C:plasma membrane; P:starch metabolic process; P:sucrose catabolic process; P:cellular amino acid metabolic process; P:circadian rhythm; C:chloroplast; P:pollen development; P:regulation of seed germination; P:lateral root formation; C:glucosidase II complex; F:glycopeptide alpha-N-acetylgalactosaminid…
659	Vss_25205_c0_g1_i1	2066	41.26	41.13	Probable sugar phosphate/phosphate translocator At3g11320	C:Golgi membrane; F:GDP-fucose transmembrane transporter activity; F:UDP-galactose transmembrane transporter activity; F:UDP-glucose transmembrane transporter activity; C:endoplasmic reticulum; P:phosphate ion transport; P:carbohydrate transport; F:antiporter activity; F:inorganic molecular entity transmembrane transporter activity; F:organophosphate ester transmembrane transporter activity; P:mo…
660	Vss_26511_c1_g1_i1	2059	41.23	41.1	Heterogeneous nuclear ribonucleoprotein 1; Short=hnRNP1	F:single-stranded DNA binding; F:single-stranded RNA binding; F:mRNA binding; F:copper ion binding; F:ATP binding; C:mitochondrion; C:cytosol; P:defense response; P:response to cold; C:chloroplast; P:vegetative to reproductive phase transition of meristem; P:cytidine to uridine editing; C:nuclear speck; F:protein homodimerization activity; P:negative regulation of transcription, DNA-templated; P:…
661	Vss_31517_c1_g2_i7	2856	41.23	41.1	L-type lectin-domain containing receptor kinase VII.1; Short=LecRK-VII.1; Flags: Precursor	F:protein kinase activity; F:ATP binding; C:cytoplasm; P:protein phosphorylation; P:signal transduction; P:pollen development; P:response to hormone; P:response to organic cyclic compound; C:membrane; P:cellular component assembly; F:carbohydrate binding; P:cellular response to organic substance; P:cellular response to endogenous stimulus; C:cell periphery; P:defense response to other organism; P…
662	Vss_25275_c2_g1_i2	1770	41.22	41.09	Importin subunit alpha-1; Short=IMPa-1; Karyopherin subunit alpha-1; Short=KAP-alpha-1	F:protein binding; C:cell wall; C:nuclear envelope; C:nucleolus; C:cytosol; P:NLS-bearing protein import into nucleus; P:defense response; F:nuclear localization sequence binding; C:plasmodesma; P:viral process; P:symbiont intracellular protein transport in host; C:host cell nucleus; P:cellular macromolecule metabolic process; P:pollen sperm cell differentiation; C:perinuclear region of cytoplasm…
663	Vss_27532_c0_g1_i1	2784	41.12	40.99	Auxin transporter-like protein 4; AUX1-like protein 4; MtLAX4	P:establishment of planar polarity; P:amino acid transmembrane transport; F:protein binding; C:endosome; C:Golgi apparatus; C:plasma membrane; P:auxin-activated signaling pathway; P:auxin polar transport; P:positive gravitropism; C:cell surface; F:auxin binding; P:lateral root formation; F:auxin influx transmembrane transporter activity; P:cotyledon vascular tissue pattern formation; F:amino acid…
664	Vss_29746_c0_g1_i2	3679	41.1	40.98	Alpha,alpha-trehalose-phosphate synthase [UDP-forming] 5; Trehalose-6-phosphate synthase 5; Short=AtTPS5	F:alpha,alpha-trehalose-phosphate synthase (UDP-forming) activity; F:trehalose-phosphatase activity; C:mitochondrion; C:cytosol; P:starch metabolic process; P:sucrose metabolic process; P:trehalose biosynthetic process; P:embryo development ending in seed dormancy; P:plant-type cell wall biogenesis; P:sugar mediated signaling pathway; P:dephosphorylation; P:cell division; P:trehalose metabolism i…
665	Vss_23222_c1_g1_i1	2340	41.11	40.98	Protein DA1-related 1	C:plasma membrane; P:defense response; F:peptidase activity; P:negative regulation of cell population proliferation; P:response to cold; P:phloem development; P:regulation of DNA endoreduplication; F:ubiquitin binding; F:ion binding; P:negative regulation of organ growth; P:seed morphogenesis; P:root development; P:plant ovule morphogenesis; P:regulation of seed growth; P:positive regulation of l…
666	Vss_25909_c0_g1_i2	2210	41.05	40.92	F-box/kelch-repeat protein At5g15710	F:protein binding; C:intracellular anatomical structure; P:regulation of cellular process; P:plant organ development; C:cellular anatomical entity
667	Vss_27414_c0_g1_i1	2674	41.04	40.91	26S proteasome regulatory subunit 6A homolog; Tat-binding protein homolog 1; Short=TBP-1	C:proteasome complex; F:ATP binding; C:cell wall; C:multivesicular body; C:cytosol; C:plasma membrane; P:regulation of transcription by RNA polymerase II; P:protein targeting to peroxisome; P:endosome organization; P:vacuole organization; F:microtubule binding; F:microtubule-severing ATPase activity; C:plasmodesma; C:chloroplast; P:embryo sac development; P:pollen development; P:multidimensional …
668	Vss_30675_c0_g1_i2	4233	41.02	40.9	Kinesin-like protein KIN-7H	F:magnesium ion binding; P:cell plate assembly; F:microtubule motor activity; F:ATP binding; C:microtubule; C:plasma membrane; P:microtubule-based movement; P:male meiosis cytokinesis; F:microtubule binding; C:plasmodesma; C:phragmoplast; P:pollen development; P:embryo sac cellularization; P:radial microtubular system formation; F:ATPase activity; F:protein homodimerization activity; F:ADP bindin…
669	Vss_26114_c0_g1_i7	1102	40.84	40.72	Scopoletin glucosyltransferase; Phenylpropanoid:glucosyltransferase 1	C:endoplasmic reticulum; C:cytosol; P:protein glycosylation; P:response to toxic substance; P:coumarin biosynthetic process; P:lignin biosynthetic process; P:stilbene biosynthetic process; P:leaf morphogenesis; P:root morphogenesis; P:regulation of vegetative meristem growth; P:regulation of chlorophyll biosynthetic process; P:xenobiotic catabolic process; F:identical protein binding; P:negative …
670	Vss_27680_c4_g1_i10	3123	40.84	40.72	Very-long-chain aldehyde decarbonylase GL1-1; Protein GLOSSY 1-1	F:C-4 methylsterol oxidase activity; F:iron ion binding; C:endoplasmic reticulum membrane; C:plasma membrane; P:cuticle hydrocarbon biosynthetic process; P:lipid biosynthetic process; P:response to cold; P:response to water deprivation; P:response to salt stress; P:response to abscisic acid; P:wax biosynthetic process; P:sterol biosynthetic process; F:oxidoreductase activity; F:lyase activity; P:…
671	Vss_27793_c0_g1_i1	2784	40.84	40.71	G-type lectin S-receptor-like serine/threonine-protein kinase LECRK4; Short=OsLecRK4; OsRLCK136; Flags: Precursor	P:response to acid chemical; P:response to hypoxia; P:regulation of response to biotic stimulus; F:protein kinase activity; F:protein serine/threonine kinase activity; F:protein serine/threonine/tyrosine kinase activity; F:protein tyrosine kinase activity; F:protein binding; F:ATP binding; C:nucleus; C:endosome; C:endoplasmic reticulum membrane; C:Golgi apparatus; C:cytosol; C:plasma membrane; P:…
672	Vss_18405_c0_g1_i1	932	40.8	40.67	Copper transporter 5; Short=AtCOPT5	F:copper ion transmembrane transporter activity; C:late endosome; C:vacuolar membrane; C:Golgi apparatus; C:plasma membrane; P:cellular copper ion homeostasis; P:multicellular organism development; C:plasmodesma; P:response to abscisic acid; P:protein maturation by copper ion transfer; C:integral component of membrane; P:copper ion transmembrane transport; F:protein self-association
673	Vss_28294_c0_g1_i1	2837	40.7	40.58	Histone deacetylase 19; Short=AtHD1; Short=HD	C:histone deacetylase complex; C:nucleolus; C:cytosol; P:DNA mediated transformation; P:pathogenesis; P:embryo sac development; P:response to salt stress; P:response to abscisic acid; P:embryo development ending in seed dormancy; P:jasmonic acid and ethylene-dependent systemic resistance; C:chloroplast envelope; P:negative regulation of seed germination; P:vegetative to reproductive phase transit…
674	Vss_23406_c0_g1_i1	2065	40.62	40.5	Probable leucine-rich repeat receptor-like protein kinase At1g35710; Flags: Precursor	F:transmembrane receptor protein serine/threonine kinase activity; F:protein binding; C:cytoplasm; C:plasma membrane; P:transport; P:defense response; P:transmembrane receptor protein serine/threonine kinase signaling pathway; P:serine family amino acid metabolic process; C:plasmodesma; P:embryo development ending in seed dormancy; P:pollen tube guidance; C:endomembrane system; P:phosphorylation;…
675	Vss_18259_c0_g1_i1	1276	40.61	40.48	Thioredoxin M-type, chloroplastic; Short=Trx-M; Flags: Precursor	F:enzyme inhibitor activity; F:protein binding; C:cytosol; P:regulation of carbohydrate metabolic process; P:obsolete electron transport; P:glycerol ether metabolic process; F:enzyme activator activity; P:response to cold; P:response to light stimulus; C:chloroplast thylakoid membrane; C:chloroplast stroma; P:plastid organization; C:stromule; P:plasmodesmata-mediated intercellular transport; P:po…
676	Vss_21491_c0_g1_i1	1668	40.61	40.48	Ubiquitin-conjugating enzyme E2 32; E2 ubiquitin-conjugating enzyme 32; Ubiquitin carrier protein 32	P:protein polyubiquitination; F:ATP binding; C:nucleus; C:endoplasmic reticulum; P:ubiquitin-dependent protein catabolic process; P:endosperm development; C:integral component of membrane; F:ubiquitin protein ligase binding; P:cellular response to water deprivation; C:perinuclear region of cytoplasm; F:ubiquitin conjugating enzyme activity; P:negative regulation of stomatal opening
677	Vss_22082_c0_g1_i1	1845	40.26	40.14	Ubiquitin-conjugating enzyme E2 2; E2 ubiquitin-conjugating enzyme 2; Ubiquitin carrier protein 2; Ubiquitin-conjugating enzyme E2-17 kDa 2; Ubiquitin-protein ligase 2	P:protein polyubiquitination; F:ATP binding; C:nucleus; C:vacuole; C:cytosol; P:postreplication repair; P:ubiquitin-dependent protein catabolic process; P:endosperm development; P:response to iron ion; P:root epidermal cell differentiation; P:regulation of photomorphogenesis; P:vegetative to reproductive phase transition of meristem; P:protein sumoylation; C:UBC13-MMS2 complex; F:ubiquitin protei…
678	Vss_24942_c0_g1_i2	2203	40.23	40.11	Hydroxyproline O-galactosyltransferase HPGT1; Beta-1,3-galactosyltransferase 11	C:Golgi membrane; F:protein binding; C:endosome; C:trans-Golgi network; P:embryo development ending in seed dormancy; P:arabinogalactan protein metabolic process; P:protein O-linked glycosylation via hydroxyproline; F:beta-1,3-galactosyltransferase activity; F:hydroxyproline O-galactosyltransferase activity
679	Vss_21321_c0_g1_i1	1312	40.12	40	Ubiquitin-conjugating enzyme E2 2; E2 ubiquitin-conjugating enzyme 2; Ubiquitin carrier protein 2; Ubiquitin-conjugating enzyme E2-16 kDa; Ubiquitin-protein ligase 2	F:nucleotide binding; P:protein polyubiquitination; F:protein binding; C:nucleus; C:vacuole; P:postreplication repair; P:fatty acid beta-oxidation; P:response to heat; P:response to iron ion; P:root epidermal cell differentiation; P:vegetative to reproductive phase transition of meristem; P:protein import into peroxisome matrix; F:SUMO transferase activity; C:UBC13-MMS2 complex; P:histone H2B ubi…
680	Vss_27260_c3_g1_i4	2451	40.11	39.99	Protein RETICULATA-RELATED 4, chloroplastic; Flags: Precursor	C:mitochondrion; P:response to brassinosteroid; C:chloroplast envelope; P:chlorophyll biosynthetic process; C:membrane; P:system development
681	Vss_20582_c0_g1_i1	844	40.04	39.92	Biogenesis of lysosome-related organelles complex 1 subunit 1; Short=BLOC-1 subunit 1; GCN5-like protein 1; Protein RT14 homolog	F:protein binding; C:mitochondrion; C:endosome; P:endosomal transport; C:BLOC-1 complex; P:late endosome to vacuole transport; P:root development
682	Vss_27639_c0_g1_i1	2378	40.01	39.89	Cyclin-A1-1; G2/mitotic-specific cyclin-A1-1; Short=CycA1;1	P:regulation of cyclin-dependent protein serine/threonine kinase activity; C:cyclin-dependent protein kinase holoenzyme complex; F:protein binding; C:nucleus; C:cytoplasm; P:meiosis II; P:male meiotic nuclear division; P:microsporogenesis; P:lateral root formation; P:regulation of G2/M transition of mitotic cell cycle; P:guard mother cell differentiation; F:cyclin-dependent protein serine/threoni…
683	Vss_28902_c1_g1_i1	3666	40	39.88	Protein TIC 100; Protein EMBRYO DEFECTIVE 1211; Translocon at the inner envelope membrane of chloroplasts 100; Short=AtTIC100	F:protein binding; F:protein transmembrane transporter activity; C:chloroplast thylakoid membrane; P:chloroplast organization; C:chloroplast inner membrane; P:embryo development ending in seed dormancy; P:protein import into chloroplast stroma
684	Vss_22401_c1_g1_i1	1834	39.88	39.76	E3 ubiquitin-protein ligase COP1; Constitutive photomorphogenesis protein 1; RING-type E3 ubiquitin transferase COP1	P:immune system process; F:protein binding; C:nucleoplasm; C:chromatin silencing complex; C:cytosol; C:cytoskeleton; P:DNA replication; P:DNA repair; P:DNA recombination; P:regulation of gene expression by genetic imprinting; P:intracellular protein transport; P:peroxisome organization; P:signal transduction; P:pollen development; P:response to red or far red light; P:response to carbohydrate; P:…
685	Vss_24208_c0_g1_i1	2365	39.83	39.71	Tubulin gamma chain; Gamma-tubulin	P:mitotic sister chromatid segregation; P:meiotic spindle organization; P:cytokinesis by cell plate formation; C:gamma-tubulin complex; F:GTPase activity; F:structural constituent of cytoskeleton; F:protein binding; F:GTP binding; C:cell wall; C:nuclear envelope; C:mitochondrion; C:vacuolar membrane; C:Golgi apparatus; C:spindle; C:cytosol; C:microtubule; C:plasma membrane; C:cell cortex; P:micro…
686	Vss_29382_c0_g1_i1	2569	39.75	39.63	Phosphatidylinositol 4-phosphate 5-kinase 9; Short=AtPIP5K9; 1-phosphatidylinositol 4-phosphate kinase 9; Diphosphoinositide kinase 9; PtdIns(4)P-5-kinase 9	F:actin monomer binding; C:nucleus; C:cytosol; P:carbohydrate metabolic process; P:cellular amino acid metabolic process; C:chloroplast; C:plastid outer membrane; P:plant-type cell wall modification; P:pollen germination; P:pollen tube growth; P:positive gravitropism; P:lateral root formation; F:1-phosphatidylinositol-4-phosphate 5-kinase activity; C:apical plasma membrane; P:phosphatidylinositol…
687	Vss_25847_c0_g1_i1	1755	39.75	39.63	Protein CHAPERONE-LIKE PROTEIN OF POR1, chloroplastic; Short=NbCPP1; Flags: Precursor	P:cell death; C:chloroplast thylakoid; P:chloroplast organization; P:de-etiolation; P:embryo development ending in seed dormancy; C:chloroplast envelope; F:protein folding chaperone; C:plastid thylakoid membrane; P:chaperone-mediated protein folding
688	Vss_26984_c0_g1_i1	2474	39.71	39.59	Zinc-finger homeodomain protein 1	F:transcription regulatory region sequence-specific DNA binding; F:DNA-binding transcription factor activity; C:nucleus; C:transcription regulator complex; C:cytoplasm; P:regulation of transcription, DNA-templated; P:photomorphogenesis; P:response to ethylene; P:response to auxin; P:response to cytokinin; P:abscisic acid-activated signaling pathway; P:response to gibberellin; P:response to brassi…
689	Vss_25472_c0_g1_i1	2655	39.68	39.56	Receptor homology region, transmembrane domain- and RING domain-containing protein 1; Short=OsRMR1; Flags: Precursor	C:Golgi membrane; C:protein storage vacuole; F:protein binding; C:vacuolar membrane; P:protein monoubiquitination; P:pollen development; P:anther dehiscence; P:protein transport; P:protein autoubiquitination; F:ubiquitin protein ligase activity; P:regulation of jasmonic acid biosynthetic process
690	Vss_28441_c0_g1_i2	2829	39.61	39.49	BTB/POZ domain-containing protein SR1IP1; Protein ATSR1-INTERACTION PROTEIN 1	F:protein binding; C:nucleus; C:cytoplasm; C:plasma membrane; P:phototropism; P:pollen tube growth; P:flower development; P:positive gravitropism; P:defense response to bacterium
691	Vss_30555_c2_g1_i1	5012	39.6	39.48	Ferredoxin-dependent glutamate synthase, chloroplastic; Fd-GOGAT; Flags: Precursor	C:mitochondrion; P:obsolete electron transport; P:response to light stimulus; C:chloroplast stroma; P:response to sucrose; C:chloroplast envelope; F:glutamate synthase (NADH) activity; F:glutamate synthase (ferredoxin) activity; P:ammonia assimilation cycle; F:enzyme binding; P:response to cadmium ion; F:metal ion binding; P:developmental growth; F:3 iron, 4 sulfur cluster binding; P:obsolete oxi…
692	Vss_24428_c0_g1_i1	2344	39.54	39.42	Protein arginine N-methyltransferase PRMT10	C:nucleus; C:cytosol; P:regulation of transcription, DNA-templated; F:histone-arginine N-methyltransferase activity; P:vegetative to reproductive phase transition of meristem; F:[myelin basic protein]-arginine N-methyltransferase activity; P:peptidyl-arginine methylation, to asymmetrical-dimethyl arginine; P:histone arginine methylation; F:protein-arginine omega-N monomethyltransferase activity; …
693	Vss_19938_c1_g1_i1	753	39.49	39.37	Protein disulfide-isomerase; Short=PDI; Flags: Precursor	C:lytic vacuole within protein storage vacuole; F:protein binding; C:nucleolus; C:endoplasmic reticulum; C:cytosol; P:protein folding; C:plant-type cell wall; C:thylakoid; P:embryo development ending in seed dormancy; P:response to zinc ion; P:response to endoplasmic reticulum stress; P:regulation of programmed cell death
694	Vss_27505_c0_g1_i1	3811	39.45	39.33	Putative xyloglucan glycosyltransferase 10; Cellulose synthase-like protein C10; OsCslC10	C:mannan polymerase complex; C:nucleus; C:endosome; C:trans-Golgi network; C:plasma membrane; P:DNA mediated transformation; C:plasmodesma; P:response to bacterium; P:mucilage biosynthetic process; F:protein homodimerization activity; F:glucomannan 4-beta-mannosyltransferase activity; P:mucilage metabolic process involved in seed coat development; P:pollen tube development; F:mannan synthase acti…
695	Vss_22944_c0_g1_i1	1683	39.4	39.28	Serine/threonine-protein phosphatase PP1	C:protein phosphatase type 1 complex; F:protein binding; C:nucleolus; C:cytosol; P:protein phosphorylation; P:protein dephosphorylation; P:gibberellic acid mediated signaling pathway; P:pollen tube growth; P:red light signaling pathway; F:hydrolase activity; P:regulation of growth; F:metal ion binding; P:root hair cell tip growth; F:protein serine phosphatase activity; F:protein threonine phospha…
696	Vss_23267_c0_g1_i1	2202	39.37	39.25	Guanine nucleotide-binding protein subunit beta	P:microtubule cytoskeleton organization; C:nucleoplasm; C:cytosol; P:DNA metabolic process; P:chromatin organization; P:regulation of transcription, DNA-templated; P:cellular response to DNA damage stimulus; P:signal transduction; C:microtubule cytoskeleton; P:positive regulation of actin filament depolymerization; C:cortical actin cytoskeleton; P:cellular protein-containing complex assembly; P:g…
697	Vss_26420_c0_g1_i1	1948	39.35	39.23	Splicing factor SF3a60 homolog; Protein ATROPOS; Splicing factor ATO	F:nucleic acid binding; F:protein binding; C:nucleus; C:cytosol; P:mRNA processing; P:RNA splicing; P:regulation of embryo sac egg cell differentiation
698	Vss_30712_c2_g2_i1	1292	39.32	39.2	Heat shock 70 kDa protein	F:protease binding; F:ATP binding; C:cell wall; C:nucleolus; C:endoplasmic reticulum lumen; C:Golgi apparatus; C:plasma membrane; P:response to unfolded protein; P:response to heat; C:plasmodesma; P:response to virus; C:plant-type vacuole membrane; P:pollen tube growth; C:chloroplast envelope; P:negative regulation of seed germination; C:mediator complex; C:cytosolic ribosome; F:ubiquitin protein…
699	Vss_29043_c2_g3_i2	1361	39.31	39.19	CDPK-related protein kinase; PK421	F:calmodulin-dependent protein kinase activity; F:protein tyrosine kinase activity; F:calcium ion binding; F:calmodulin binding; F:ATP binding; C:nucleus; C:peroxisomal membrane; C:plasma membrane; P:serine family amino acid metabolic process; C:plasmodesma; F:calcium-dependent protein serine/threonine kinase activity; P:positive regulation of gibberellic acid mediated signaling pathway; P:heat a…
700	Vss_22925_c1_g1_i1	2004	39.3	39.18	Coatomer subunit beta'-1; Beta'-coat protein 1; Short=Beta'-COP 1	F:protein binding; C:nucleus; C:cytosol; C:cytoskeleton; P:chromatin organization; P:intracellular protein transport; P:response to stress; P:peroxisome organization; P:signal transduction; P:flower development; P:response to organic substance; P:response to UV-B; P:negative regulation of gene expression; C:endomembrane system; C:membrane; P:cell differentiation; P:cellular component biogenesis; …
701	Vss_21951_c0_g1_i2	1765	39.26	39.14	Cysteine synthase, chloroplastic/chromoplastic; CSase B; Short=CS-B; O-acetylserine (thiol)-lyase; O-acetylserine sulfhydrylase; OAS-TL B; Flags: Precursor	F:cysteine synthase activity; C:nucleus; C:mitochondrion; C:endosome; C:vacuolar membrane; C:peroxisome; C:trans-Golgi network; C:cytosol; C:plasma membrane; P:cysteine biosynthetic process from serine; C:cysteine synthase complex; C:chromoplast; P:double fertilization forming a zygote and endosperm; C:chloroplast stroma; P:response to wounding; P:fruit ripening, climacteric; P:pollen tube growth…
702	Vss_31616_c0_g1_i5	7984	39.26	39.14	Methylcrotonoyl-CoA carboxylase subunit alpha, mitochondrial; Short=MCCase subunit alpha; 3-methylcrotonyl-CoA carboxylase 1; 3-methylcrotonyl-CoA:carbon dioxide ligase subunit alpha; Flags: Precursor	F:acetyl-CoA carboxylase activity; F:biotin carboxylase activity; F:ATP binding; C:cytosol; C:plasma membrane; P:pyruvate metabolic process; P:cellular amino acid metabolic process; C:biotin carboxylase complex; P:response to cytokinin; P:primary shoot apical meristem specification; P:fatty acid elongation; C:intracellular membrane-bounded organelle; F:metal ion binding; P:root development; P:mal…
703	Vss_27621_c2_g1_i1	3085	39.23	39.11	Vacuolar-sorting receptor 3; Short=AtVSR3; BP80-like protein a'; Short=AtBP80a'; Epidermal growth factor receptor-like protein 2a; Short=AtELP2a; Flags: Precursor	C:Golgi membrane; F:calcium ion binding; F:protein binding; C:vacuole; C:endoplasmic reticulum; C:trans-Golgi network; C:plasma membrane; P:ubiquitin-dependent protein catabolic process; P:protein targeting to vacuole; P:Golgi to vacuole transport; F:amino-terminal vacuolar sorting propeptide binding; C:integral component of membrane; P:protein ubiquitination; C:Golgi transport complex; C:clathri…
704	Vss_25949_c0_g1_i1	1906	39.2	39.08	Leucine-rich repeat protein 1; Short=OsLRR1; Flags: Precursor	F:nucleotide binding; F:transmembrane receptor protein serine/threonine kinase activity; F:protein tyrosine kinase activity; C:nucleoplasm; C:plasma membrane; P:Golgi organization; P:transmembrane receptor protein serine/threonine kinase signaling pathway; P:homeostasis of number of meristem cells; P:serine family amino acid metabolic process; P:microsporogenesis; P:detection of brassinosteroid s…
705	Vss_30685_c0_g1_i1	4308	39.2	39.08	Probable E3 ubiquitin ligase SUD1; Protein ECERIFERUM 9; Protein SUPPRESSOR OF DRY2 DEFFECTS 1; Short=AtSUD1; RING-type E3 ubiquitin transferase SUD1; RING/U-box domain-containing protein	F:ubiquitin-protein transferase activity; F:zinc ion binding; P:isoprenoid biosynthetic process; P:response to water deprivation; P:wax biosynthetic process; P:cutin biosynthetic process; P:suberin biosynthetic process; P:protein ubiquitination; C:integral component of endoplasmic reticulum membrane; P:ubiquitin-dependent ERAD pathway; P:cuticle development; P:positive regulation of hydroxymethyl…
706	Vss_28172_c0_g1_i1	2655	39.20	39.08	Lysine-specific histone demethylase 1 homolog 3; Flavin-containing amine oxidase domain-containing protein 3; Protein FLOWERING LOCUS D-LIKE; Protein LSD1-LIKE 3	C:peroxisome; P:chromatin organization; P:spermidine catabolic process; P:spermine catabolic process; F:polyamine oxidase activity; F:flavin adenine dinucleotide binding; F:norspermine:oxygen oxidoreductase activity; F:spermine:oxygen oxidoreductase (spermidine-forming) activity; F:spermidine:oxygen oxidoreductase (3-aminopropanal-forming) activity; F:N1-acetylspermine:oxygen oxidoreductase (3-ac…
707	Vss_25971_c0_g1_i1	2450	39.14	39.02	CBL-interacting protein kinase 23; OsCIPK23	F:protein serine/threonine kinase activity; F:protein binding; F:ATP binding; C:nucleus; C:cytosol; C:plasma membrane; P:response to nutrient; P:serine family amino acid metabolic process; P:response to cold; P:response to water deprivation; C:plastid; P:response to wounding; P:response to salt stress; C:plant-type vacuole membrane; P:response to abscisic acid; P:response to glucose; P:stomatal m…
708	Vss_28000_c1_g1_i1	391	39.13	39.01	Glycerol-3-phosphate acyltransferase RAM2; Protein REQUIRED FOR ARBUSCULAR MYCORRHIZATION 2	C:mitochondrion; C:endoplasmic reticulum; P:phosphate-containing compound metabolic process; P:response to symbiotic fungus; P:flower development; P:cutin biosynthetic process; P:suberin biosynthetic process; C:membrane; F:phosphatase activity; P:arbuscular mycorrhizal association; P:cellular lipid metabolic process; P:pollen sperm cell differentiation; P:response to karrikin; F:glycerol-3-phosph…
709	Vss_23710_c0_g1_i1	2206	38.99	38.88	Calcium-dependent protein kinase 13	F:calcium-dependent protein kinase C activity; F:calcium ion binding; F:calmodulin binding; F:ATP binding; C:nucleus; C:cytoplasm; C:plasma membrane; P:serine family amino acid metabolic process; C:plasmodesma; P:abscisic acid-activated signaling pathway; P:pollen maturation; P:peptidyl-serine phosphorylation; P:intracellular signal transduction; P:protein autophosphorylation; P:regulation of pol…
710	Vss_26635_c0_g1_i3	1701	38.99	38.87	Phosphatidylinositol/phosphatidylcholine transfer protein SFH10; Protein SEC FOURTEEN HOMOLOGS 10; Short=AtSFH10	C:cytoplasm; C:plasma membrane; P:phosphatidylcholine biosynthetic process; P:flower development; C:root hair tip; C:intracellular membrane-bounded organelle; P:root hair cell tip growth
711	Vss_25336_c0_g1_i1	2347	38.97	38.85	Protein disulfide-isomerase; Short=PDI; Flags: Precursor	F:protein disulfide isomerase activity; C:vacuole; C:endoplasmic reticulum lumen; P:endosperm development; C:integral component of membrane; C:COPII-coated ER to Golgi transport vesicle; P:protein folding in endoplasmic reticulum
712	Vss_27338_c3_g1_i1	1517	38.95	38.83	Probable E3 ubiquitin-protein ligase XERICO; RING-type E3 ubiquitin transferase XERICO	F:transcription regulatory region sequence-specific DNA binding; F:protein binding; C:nucleus; C:vacuolar membrane; C:Golgi apparatus; P:intracellular protein transport; P:response to salt stress; P:positive regulation of abscisic acid-activated signaling pathway; P:protein ubiquitination; P:cellular response to stress; P:regulation of response to osmotic stress; P:stamen development; F:ubiquitin…
713	Vss_29886_c1_g2_i1	1761	38.93	38.82	Peroxidase 2; Flags: Precursor	P:defense response to nematode; F:peroxidase activity; C:vacuolar membrane; C:Golgi apparatus; P:obsolete peroxidase reaction; P:response to oxidative stress; C:plant-type cell wall; C:plasmodesma; P:plant-type cell wall modification; P:flower development; P:response to zinc ion; F:heme binding; P:hydrogen peroxide catabolic process; P:cell wall polysaccharide catabolic process; P:obsolete oxidat…
714	Vss_33918_c0_g1_i1	227	38.83	38.72	Phosphomethylethanolamine N-methyltransferase; Short=AtPMEAMT; Phosphoethanolamine N-methyltransferase 2	F:phosphoethanolamine N-methyltransferase activity; C:cytosol; P:diacylglycerol biosynthetic process; P:phosphatidylcholine biosynthetic process; P:pollen development; P:pollen tube growth; P:pollen tube guidance; P:triglyceride biosynthetic process; P:methylation; P:choline biosynthetic process; P:phosphatidylethanolamine metabolic process; P:post-embryonic root development; F:phosphomethylethan…
715	Vss_28312_c0_g1_i2	2515	38.83	38.71	Inositol-tetrakisphosphate 1-kinase 3; Inositol 1,3,4-trisphosphate 5/6-kinase 3; Short=Inositol-triphosphate 5/6-kinase 3; Short=Ins(1,3,4)P(3) 5/6-kinase 3; Short=OsITP5/6K-3; Short=OsITPK3	F:magnesium ion binding; F:inositol tetrakisphosphate 6-kinase activity; F:ATP binding; C:nucleus; C:cytosol; P:response to wounding; P:seed coat development; P:myo-inositol hexakisphosphate biosynthetic process; P:inositol trisphosphate metabolic process; F:inositol tetrakisphosphate 1-kinase activity; P:regulation of response to osmotic stress; F:inositol-1,3,4,5-tetrakisphosphate 3-phosphatase…
716	Vss_19596_c2_g1_i1	1539	38.69	38.57	Ferritin-1, chloroplastic; Flags: Precursor	F:ferroxidase activity; C:mitochondrion; P:iron ion transport; P:intracellular sequestering of iron ion; F:ferrous iron binding; F:ferric iron binding; P:response to cold; C:chloroplast thylakoid membrane; C:chloroplast stroma; P:response to bacterium; P:response to abscisic acid; P:flower development; C:chloroplast envelope; P:response to iron ion; P:response to zinc ion; P:photosynthesis; P:chl…
717	Vss_27687_c0_g1_i1	713	38.57	38.45	Phenylalanine ammonia-lyase	F:catalytic activity; F:protein binding; P:L-phenylalanine metabolic process; P:tyrosine metabolic process; P:defense response; P:response to oxidative stress; P:circadian rhythm; P:pollen development; P:drought recovery; P:alkaloid biosynthetic process; P:response to UV-B; F:amino acid binding; C:protein-containing complex; F:phenylalanine ammonia-lyase activity; P:salicylic acid catabolic proce…
718	Vss_24595_c1_g1_i3	1482	38.43	38.31	Probable ubiquitin-conjugating enzyme E2 16; E2 ubiquitin-conjugating enzyme 16; Ubiquitin carrier protein 16	P:protein polyubiquitination; F:ATP binding; C:nucleus; C:cytoplasm; P:response to gibberellin; P:endosperm development; P:regulation of photomorphogenesis; P:histone ubiquitination; F:ubiquitin protein ligase binding; P:proteasome-mediated ubiquitin-dependent protein catabolic process; F:ubiquitin conjugating enzyme activity
719	Vss_25754_c0_g1_i1	2067	38.38	38.27	Fasciclin-like arabinogalactan protein 1; Flags: Precursor	C:plasma membrane; P:plant-type secondary cell wall biogenesis; P:mucilage biosynthetic process; C:anchored component of membrane; P:system development; P:response to stimulus
720	Vss_28717_c0_g1_i1	3137	38.35	38.23	Aspartyl protease family protein 2; Flags: Precursor	F:aspartic-type endopeptidase activity; C:extracellular region; C:endoplasmic reticulum; P:proteolysis; P:response to water deprivation; C:plant-type cell wall; P:systemic acquired resistance; P:response to abscisic acid; C:membrane; P:multicellular organismal process; P:anatomical structure development; P:regulation of cellular process; P:response to karrikin
721	Vss_23057_c0_g1_i1	5067	38.31	38.2	ABC transporter B family member 2; Short=ABC transporter ABCB.2; Short=AtABCB2; Multidrug resistance protein 2; P-glycoprotein 2; Flags: Precursor	F:protein binding; F:ATP binding; C:mitochondrion; C:vacuolar membrane; C:plasma membrane; P:regulation of cell size; C:plasmodesma; P:response to blue light; P:photomorphogenesis; P:positive gravitropism; P:response to far red light; P:auxin efflux; F:auxin influx transmembrane transporter activity; F:auxin efflux transmembrane transporter activity; P:acropetal auxin transport; C:integral compon…
722	Vss_28685_c0_g1_i2	3062	38.29	38.17	Beta-amylase; 1,4-alpha-D-glucan maltohydrolase	P:maltose biosynthetic process; F:DNA-binding transcription factor activity; C:nucleus; C:transcription regulator complex; C:cytosol; P:starch catabolic process; P:sucrose metabolic process; P:regulation of transcription, DNA-templated; P:response to cold; P:response to water deprivation; C:chloroplast stroma; F:beta-amylase activity; F:identical protein binding; P:regulation of shoot system deve…
723	Vss_22166_c0_g1_i1	1807	38.25	38.14	DNA-directed RNA polymerases II, IV and V subunit 3; DNA-directed RNA polymerase II 36 kDa polypeptide A; DNA-directed RNA polymerase II subunit RPB3-A; Short=RNA polymerase II subunit 3-A; Short=RNA polymerase II subunit B3-A	C:RNA polymerase IV complex; C:RNA polymerase V complex; F:DNA binding; F:DNA-directed 5'-3' RNA polymerase activity; C:RNA polymerase II, core complex; C:nucleolus; C:cytoplasm; P:purine nucleobase metabolic process; P:pyrimidine nucleobase metabolic process; P:transcription, DNA-templated; P:stomatal complex development; P:stomatal complex patterning; F:protein dimerization activity
724	Vss_28233_c0_g1_i1	2597	38.25	38.14	Glutamate--tRNA ligase, chloroplastic/mitochondrial; Glutamyl-tRNA synthetase; Short=GluRS; Flags: Precursor	F:tRNA binding; F:glutamate-tRNA ligase activity; F:ATP binding; C:mitochondrion; P:glutamyl-tRNA aminoacylation; P:mitochondrion organization; F:zinc ion binding; C:glutamate-tRNA ligase complex; C:chloroplast stroma; P:chlorophyll metabolic process; P:plant ovule development
725	Vss_1897_c0_g1_i2	286	38.14	38.02	Nitrate regulatory gene2 protein; Short=NRG2 protein	F:protein binding; C:nucleus; P:nitrate transport; C:membrane; P:developmental process; P:cellular response to nitrate
726	Vss_6705_c1_g1_i1	228	38.14	38.02	Probable beta-D-xylosidase 7; Short=AtBXL7; Flags: Precursor	C:vacuolar membrane; P:starch metabolic process; P:sucrose metabolic process; F:xylan 1,4-beta-xylosidase activity; P:nucleotide metabolic process; C:plant-type cell wall; C:plasmodesma; C:chloroplast; P:systemic acquired resistance; P:seed coat development; P:arabinan catabolic process; P:xylan catabolic process; F:alpha-L-arabinofuranosidase activity; C:apoplast
727	Vss_24284_c0_g1_i2	1758	38.12	38.01	18S rRNA (guanine-N(7))-methyltransferase RID2; Protein ROOT INITIATION DEFECTIVE 2	C:nucleoplasm; C:nucleolus; P:maintenance of root meristem identity; F:rRNA (guanine) methyltransferase activity; C:perinuclear region of cytoplasm; P:lateral root development; P:rRNA (guanine-N7)-methylation; P:callus formation
728	Vss_30458_c0_g1_i1	3505	38.07	37.95	Probable serine/threonine-protein kinase SIS8; MAPKK kinase SIS8; Protein SUGAR INSENSITIVE 8	P:MAPK cascade; P:cytokinesis by cell plate formation; P:response to hypoxia; P:defense response to oomycetes; P:cell surface pattern recognition receptor signaling pathway; F:MAP kinase kinase kinase activity; F:protein serine/threonine/tyrosine kinase activity; F:protein tyrosine kinase activity; F:ATP binding; C:nucleolus; C:early endosome; C:endoplasmic reticulum; C:endoplasmic reticulum memb…
729	Vss_28923_c1_g1_i1	3148	37.99	37.87	Endoplasmin homolog; Glucose-regulated protein 94 homolog; Short=GRP-94 homolog; Flags: Precursor	F:ATP binding; C:cell wall; C:nucleolus; C:mitochondrion; C:vacuolar membrane; C:endoplasmic reticulum; C:Golgi apparatus; C:cytosol; C:plasma membrane; P:response to heat; P:response to water deprivation; C:chloroplast stroma; P:response to salt stress; P:de-etiolation; C:chloroplast envelope; P:regulation of meristem growth; P:response to chlorate; F:ATPase activity; P:cellular response to stre…
730	Vss_23717_c8_g1_i1	336	37.84	37.72	UDP-glycosyltransferase 74E2	P:response to molecule of fungal origin; P:response to oomycetes; F:protein binding; C:nucleus; C:Golgi apparatus; C:cytosol; P:defense response; C:phragmoplast; P:cytokinin metabolic process; P:salicylic acid metabolic process; P:anthocyanin-containing compound biosynthetic process; P:response to salicylic acid; P:regulation of abscisic acid-activated signaling pathway; P:fruit ripening; P:shoot…
731	Vss_30587_c0_g1_i1	4607	37.8	37.68	Calcium-transporting ATPase 8, plasma membrane-type; Ca(2+)-ATPase isoform 8	F:calcium channel activity; F:calcium transmembrane transporter activity, phosphorylative mechanism; F:calmodulin binding; F:ATP binding; C:endoplasmic reticulum membrane; C:Golgi apparatus; C:plasma membrane; P:response to cold; P:response to water deprivation; C:plasmodesma; P:pollen development; C:plant-type vacuole membrane; C:chloroplast inner membrane; C:integral component of membrane; C:sa…
732	Vss_24292_c1_g1_i2	2164	37.64	37.53	Serine/threonine-protein phosphatase PP1	C:protein phosphatase type 1 complex; F:protein serine/threonine phosphatase activity; F:protein binding; C:nucleolus; C:cytosol; P:protein phosphorylation; P:protein dephosphorylation; P:gibberellic acid mediated signaling pathway; P:pollen tube growth; P:red light signaling pathway; P:regulation of growth; F:metal ion binding; P:root hair cell tip growth
733	Vss_27246_c3_g2_i1	1642	37.63	37.51	Spermidine synthase 1; Short=SPDSY 1; Putrescine aminopropyltransferase 1	C:cytoplasm; P:arginine metabolic process; P:proline metabolic process; P:polyamine biosynthetic process; P:auxin polar transport; F:thermospermine synthase activity; F:spermine synthase activity; P:beta-alanine metabolic process; P:xylem vessel member cell differentiation
734	Vss_18204_c0_g1_i1	696	37.6	37.49	Phospholipase A2-alpha; Secretory phospholipase A2-alpha; Short=AtsPLA2-alpha; Flags: Precursor	F:phospholipase A2 activity; F:calcium ion binding; F:protein binding; C:vacuole; C:endoplasmic reticulum; C:Golgi apparatus; F:lipid binding; P:phospholipid catabolic process; P:pollen development; P:gravitropism; P:response to auxin; P:pollen germination; P:pollen tube growth; P:positive regulation of cell growth; P:arachidonic acid secretion
735	Vss_22536_c2_g1_i1	2165	37.59	37.48	Dof zinc finger protein 4; Short=OsDof4	F:transcription regulatory region sequence-specific DNA binding; P:vasculature development; F:DNA-binding transcription factor activity; F:protein binding; C:transcription regulator complex; C:nucleolus; P:regulation of transcription, DNA-templated; F:zinc ion binding; P:response to wounding; P:response to insect; P:response to jasmonic acid; P:polarity specification of adaxial/abaxial axis; P:gu…
736	Vss_22839_c1_g1_i1	1658	37.55	37.44	Nuclear transcription factor Y subunit C-4; Short=OsNF-YC4; Transcriptional activator HAP5B; Short=OsHAP5B	F:RNA polymerase II cis-regulatory region sequence-specific DNA binding; F:DNA-binding transcription factor activity; F:transcription coregulator activity; C:nucleus; C:cytosol; P:regulation of transcription, DNA-templated; P:abscisic acid-activated signaling pathway; P:gibberellic acid mediated signaling pathway; P:flower development; P:regulation of seed germination; C:CCAAT-binding factor comp…
737	Vss_27685_c0_g2_i2	939	37.52	37.41	Calcium-dependent protein kinase 2; Short=OsCDPK2; Short=OsCPK2	F:protein kinase activity; F:calmodulin-dependent protein kinase activity; F:calcium ion binding; F:calmodulin binding; F:ATP binding; C:nucleus; C:vacuole; C:peroxisomal membrane; C:cytosol; C:plasma membrane; P:protein phosphorylation; P:serine family amino acid metabolic process; C:plasmodesma; P:abscisic acid-activated signaling pathway; F:calcium-dependent protein serine/threonine kinase act…
738	Vss_25501_c2_g1_i2	2381	37.53	37.41	Dihydroflavonol 4-reductase; Short=DFR; Dihydrokaempferol 4-reductase; Flavanone 4-reductase; Short=FNR	F:protein binding; P:anthocyanin-containing compound biosynthetic process; P:negative regulation of flavonoid biosynthetic process; F:racemase and epimerase activity; F:anthocyanidin reductase activity; C:extrinsic component of endoplasmic reticulum membrane; F:dihydrokaempferol 4-reductase activity; P:seed development; F:NADP binding; P:sporopollenin biosynthetic process
739	Vss_28575_c1_g1_i1	3119	37.52	37.41	LRR receptor-like serine/threonine-protein kinase FEI 1; Flags: Precursor	F:protein serine/threonine kinase activity; F:signaling receptor binding; F:ATP binding; C:cytoplasm; C:plasma membrane; P:homeostasis of number of meristem cells; P:serine family amino acid metabolic process; P:plant-type cell wall organization; P:detection of brassinosteroid stimulus; P:brassinosteroid mediated signaling pathway; P:unidimensional cell growth; P:shoot system morphogenesis; P:hea…
740	Vss_30898_c0_g1_i2	1263	37.45	37.33	Subtilisin-like serine-protease S; Short=SbtS; Short=Subtilase S; Flags: Precursor	F:serine-type endopeptidase activity; F:protein binding; C:cell wall; P:proteolysis; P:double fertilization forming a zygote and endosperm; P:response to symbiotic bacterium; P:response to symbiotic fungus; P:response to auxin; P:response to carbon dioxide; P:lateral root morphogenesis; C:extracellular matrix; C:apoplast; P:negative regulation of defense response to bacterium; P:negative regulati…
741	Vss_30830_c0_g1_i2	3049	37.43	37.32	E3 ubiquitin-protein ligase MBR2; HAL3-interacting protein 1 homolog; Short=AtHIP1; MED25-binding RING-H2 protein 2; RING-H2 finger MBR2; RING-type E3 ubiquitin transferase MBR2	F:protein binding; P:flower development; P:vegetative to reproductive phase transition of meristem; P:protein ubiquitination; P:water homeostasis; P:regulation of growth; P:proteasome-mediated ubiquitin-dependent protein catabolic process; C:intracellular membrane-bounded organelle; P:regulation of response to osmotic stress; P:regulation of developmental process; P:regulation of multicellular or…
742	Vss_22200_c0_g1_i2	1721	37.43	37.32	FCS-Like Zinc finger 5	C:P-body; P:defense response to insect; C:nucleus; C:cytosol; P:response to insect; P:response to abscisic acid; P:response to sucrose; P:response to glucose; P:seed dormancy process; C:cytoplasmic stress granule; F:kinase binding; F:phosphatase binding; P:response to cytokine; P:response to starvation; F:metal ion binding; P:cellular response to cytokinin stimulus; P:seedling development; P:resp…
743	Vss_25858_c0_g1_i1	2048	37.43	37.32	L-ascorbate peroxidase T, chloroplastic; Thylakoid-bound ascorbate peroxidase; Short=AtAPx06; Short=tAPX; Flags: Precursor	P:response to reactive oxygen species; F:protein binding; C:mitochondrion; C:vacuolar membrane; C:peroxisomal membrane; C:Golgi apparatus; C:cytosol; C:plasma membrane; P:obsolete peroxidase reaction; C:plasmodesma; C:chloroplast thylakoid membrane; C:chloroplast stroma; P:cold acclimation; P:embryo development ending in seed dormancy; P:lignin biosynthetic process; C:chloroplast envelope; P:chlo…
744	Vss_30135_c1_g1_i1	2975	37.43	37.32	Oligopeptide transporter 4; Short=AtOPT4	C:integral component of plasma membrane; P:cellular metal ion homeostasis; C:plasmodesma; P:protein transport; P:oligopeptide transmembrane transport; F:oligopeptide transmembrane transporter activity; F:transition metal ion transmembrane transporter activity; P:pollen sperm cell differentiation; P:iron ion homeostasis; P:response to karrikin; P:xylem-to-phloem iron transport
745	Vss_28066_c2_g3_i2	716	37.31	37.2	Magnesium transporter MRS2-B	C:mitochondrion; C:vacuole; C:plasma membrane; P:pollen development; F:magnesium ion transmembrane transporter activity; C:integral component of membrane; P:magnesium ion transmembrane transport
746	Vss_27680_c4_g1_i7	3014	37.24	37.13	Very-long-chain aldehyde decarbonylase GL1-1; Protein GLOSSY 1-1	F:C-4 methylsterol oxidase activity; F:iron ion binding; C:endoplasmic reticulum membrane; C:plasma membrane; P:cuticle hydrocarbon biosynthetic process; P:lipid biosynthetic process; P:response to cold; P:response to water deprivation; P:response to salt stress; P:response to abscisic acid; P:wax biosynthetic process; P:sterol biosynthetic process; F:oxidoreductase activity; F:lyase activity; P:…
747	Vss_26235_c1_g1_i1	2756	37.21	37.1	Carotenoid 9,10(9',10')-cleavage dioxygenase; CsCCD	C:vacuolar membrane; C:Golgi apparatus; C:plasma membrane; P:response to water deprivation; C:plasmodesma; C:chloroplast thylakoid membrane; P:pollen development; C:chloroplast stroma; P:response to red or far red light; P:abscisic acid biosynthetic process; P:response to auxin; P:response to abscisic acid; P:response to gibberellin; P:response to salicylic acid; P:fruit ripening; P:pollination; …
748	Vss_20676_c0_g1_i1	2132	37.19	37.08	COP9 signalosome complex subunit 2; Short=Signalosome subunit 2; Protein FUSCA 12	P:protein deneddylation; F:transcription corepressor activity; F:protein binding; C:transcription regulator complex; C:cytosol; P:multicellular organism development; C:COP9 signalosome; P:red, far-red light phototransduction; P:protein catabolic process; P:negative regulation of transcription, DNA-templated; P:negative regulation of transcription, DNA-templated
749	Vss_21639_c2_g1_i2	968	37.11	37	Ras-related protein RIC1	F:GTPase activity; F:GTP binding; C:vacuolar membrane; C:cytosol; C:plasma membrane; P:intracellular protein transport; P:endoplasmic reticulum to Golgi vesicle-mediated transport; P:vesicle docking involved in exocytosis; P:protein secretion; C:plasmodesma; P:pollen development; P:pollen tube growth; P:ethylene-activated signaling pathway; P:regulation of exocytosis; F:GTP-dependent protein bind…
750	Vss_27350_c1_g1_i2	1641	37.07	36.96	Peroxidase 57; Short=Atperox P57; ATP13a; PRXR10; Flags: Precursor	P:defense response to nematode; F:peroxidase activity; C:vacuolar membrane; C:Golgi apparatus; P:obsolete peroxidase reaction; P:response to oxidative stress; P:response to desiccation; P:response to cold; C:plant-type cell wall; C:plasmodesma; P:lignin metabolic process; P:flower development; F:heme binding; P:hyperosmotic salinity response; P:hydrogen peroxide catabolic process; P:respiratory b…
751	Vss_29658_c0_g1_i1	3800	37.05	36.94	Luminal-binding protein; Short=BiP; 78 kDa glucose-regulated protein homolog; Short=GRP-78; Flags: Precursor	F:nucleotide binding; F:protein binding; C:nucleus; C:endoplasmic reticulum lumen; C:Golgi apparatus; C:cytosol; C:plant-type vacuole membrane; P:pollination; P:response to organic substance; C:endoplasmic reticulum chaperone complex; P:protein folding in endoplasmic reticulum; P:anatomical structure development; P:response to other organism; C:cell periphery; P:negative regulation of hypoxia-ind…
752	Vss_29654_c0_g1_i1	3212	37.04	36.93	Homeobox-leucine zipper protein ROC7; GLABRA 2-like homeobox protein 7; HD-ZIP protein ROC7; Homeodomain transcription factor ROC7; Protein RICE OUTERMOST CELL-SPECIFIC 7	F:transcription regulatory region sequence-specific DNA binding; F:DNA-binding transcription factor activity, RNA polymerase II-specific; F:protein binding; C:nucleus; P:regulation of transcription, DNA-templated; F:lipid binding; P:plant-type cell wall loosening; P:epidermal cell differentiation; P:regulation of seed germination; P:trichome branching; P:cuticle development; P:anthocyanin accumul…
753	Vss_29672_c0_g1_i1	3064	37	36.88	Guanine nucleotide-binding protein-like NSN1; Short=Nucleolar GTP-binding protein NSN1; DAR GTPase 4; Protein nucleostemin-like 1	F:GTPase activity; F:protein binding; F:GTP binding; C:nucleolus; C:cytosol; C:plasmodesma; P:maintenance of inflorescence meristem identity; P:ribosome biogenesis; P:regulation of epidermal cell differentiation; P:negative regulation of transcription, DNA-templated; P:regulation of embryonic development; P:floral organ morphogenesis; P:cotyledon development; P:regulation of leaf development
754	Vss_19885_c1_g1_i3	1060	36.92	36.81	Mitochondrial import inner membrane translocase subunit TIM22-1; Protein MATERNAL EFFECT EMBRYO ARREST 67; Flags: Precursor	F:protein transmembrane transporter activity; P:embryo development ending in seed dormancy; C:integral component of membrane; F:mitochondrion targeting sequence binding; C:TIM22 mitochondrial import inner membrane insertion complex; P:protein insertion into mitochondrial inner membrane; P:protein transmembrane transport
755	Vss_29963_c1_g2_i1	2873	36.9	36.79	Ubiquitin-like modifier-activating enzyme 5; Short=Ubiquitin-activating enzyme 5	F:ubiquitin-protein transferase activity; F:binding; C:nucleus; C:cytosol; C:plasma membrane; P:cellular response to DNA damage stimulus; P:multicellular organism development; F:ubiquitin-like modifier activating enzyme activity; C:plasmodesma; P:protein ubiquitination; P:response to cadmium ion; P:response to other organism; P:nucleic acid metabolic process
756	Vss_21380_c0_g2_i1	639	36.88	36.77	Alpha/beta hydrolase domain-containing protein WAV2; Protein WAVY GROWTH 2	C:nucleus; C:vacuole; C:endoplasmic reticulum; C:plasma membrane; P:cellular protein modification process; P:proteolysis; F:serine-type peptidase activity; F:palmitoyl-(protein) hydrolase activity; P:response to water; P:phototropism; P:positive gravitropism; C:integral component of membrane; C:organelle inner membrane; C:apoplast; P:root development; P:macromolecule depalmitoylation
757	Vss_25949_c0_g1_i3	2842	36.87	36.76	Leucine-rich repeat protein 1; Short=OsLRR1; Flags: Precursor	F:nucleotide binding; F:transmembrane receptor protein serine/threonine kinase activity; F:protein tyrosine kinase activity; C:nucleoplasm; C:plasma membrane; P:Golgi organization; P:transmembrane receptor protein serine/threonine kinase signaling pathway; P:homeostasis of number of meristem cells; P:serine family amino acid metabolic process; P:microsporogenesis; P:detection of brassinosteroid s…
758	Vss_24885_c1_g1_i2	1684	36.87	36.76	Superoxide dismutase [Mn], mitochondrial; Flags: Precursor	F:superoxide dismutase activity; F:copper ion binding; F:protein binding; C:mitochondrial matrix; P:response to osmotic stress; P:response to xenobiotic stimulus; C:chloroplast stroma; C:thylakoid; P:response to herbicide; P:response to abscisic acid; P:embryo development ending in seed dormancy; P:response to zinc ion; P:floral organ abscission; P:removal of superoxide radicals; F:manganese ion …
759	Vss_22891_c0_g1_i1	2049	36.86	36.75	Sorting nexin 1; Short=AtSNX1; Vacuolar protein sorting-associated protein 5 homolog	C:multivesicular body; C:Golgi apparatus; C:cytosol; P:protein targeting to vacuole; P:Golgi to vacuole transport; P:endosome to lysosome transport; P:positive gravitropism; P:auxin homeostasis; F:protein domain specific binding; C:retromer complex; C:late endosome membrane; F:phosphatidylinositol binding; P:root development
760	Vss_22696_c0_g1_i1	1359	36.82	36.71	Ubiquitin-conjugating enzyme E2 2; E2 ubiquitin-conjugating enzyme 2; Ubiquitin carrier protein 2; Ubiquitin-conjugating enzyme E2-17 kDa 2; Ubiquitin-protein ligase 2	P:protein polyubiquitination; F:ATP binding; C:nucleus; C:cytosol; P:postreplication repair; P:response to gibberellin; P:endosperm development; P:response to iron ion; P:root epidermal cell differentiation; P:vegetative to reproductive phase transition of meristem; C:UBC13-MMS2 complex; F:ubiquitin protein ligase binding; P:histone H2B ubiquitination; P:proteasome-mediated ubiquitin-dependent pr…
761	Vss_30534_c0_g1_i2	3286	36.8	36.69	Putative calcium-transporting ATPase 11, plasma membrane-type; Ca(2+)-ATPase isoform 11	F:calcium channel activity; F:calcium transmembrane transporter activity, phosphorylative mechanism; F:calmodulin binding; F:ATP binding; C:endoplasmic reticulum membrane; C:Golgi apparatus; C:plasma membrane; P:response to cold; P:response to water deprivation; C:plasmodesma; P:pollen development; C:plant-type vacuole membrane; C:chloroplast inner membrane; C:integral component of membrane; C:sa…
762	Vss_20449_c0_g1_i2	1610	36.77	36.66	GTP-binding protein SAR1A	P:regulation of COPII vesicle coating; F:GTPase activity; F:protein binding; F:GTP binding; C:vacuolar membrane; C:Golgi apparatus; C:cytosol; C:plasma membrane; C:extrinsic component of membrane; C:COPII vesicle coat; P:seed development; P:defense response to virus; P:positive regulation of protein exit from endoplasmic reticulum; C:endoplasmic reticulum exit site
763	Vss_24553_c0_g1_i1	1793	36.76	36.65	Protein HIRA; Histone regulator protein	C:Golgi membrane; F:structural molecule activity; F:protein binding; C:nucleolus; C:endoplasmic reticulum; C:cytosol; P:chromatin organization; P:regulation of transcription, DNA-templated; P:response to stress; P:post-embryonic development; P:negative regulation of gene expression; P:protein transport; P:cellular component assembly; C:COPII vesicle coat; C:nuclear pore outer ring; P:response to …
764	Vss_19070_c0_g1_i1	1150	36.74	36.63	DNA-directed RNA polymerases II, IV and V subunit 12; DNA-directed RNA Polymerase II subunit K	C:RNA polymerase IV complex; C:RNA polymerase V complex; F:DNA binding; F:DNA-directed 5'-3' RNA polymerase activity; C:RNA polymerase II, core complex; C:RNA polymerase III complex; C:RNA polymerase I complex; P:purine nucleobase metabolic process; P:pyrimidine nucleobase metabolic process; P:transcription, DNA-templated; F:zinc ion binding; P:pollen tube growth
765	Vss_24552_c0_g1_i4	2031	36.63	36.52	Nucleosome assembly protein 1;1; Short=OsNAP1;1; Nucleosome assembly protein 1-like 1; Short=OsNAP1_L1; Flags: Precursor	P:double-strand break repair via homologous recombination; C:chromatin; F:chromatin binding; C:nucleus; C:cytosol; C:plasma membrane; P:nucleosome assembly; P:cell population proliferation; P:DNA mediated transformation; P:somatic cell DNA recombination; P:cell differentiation; F:histone binding; F:identical protein binding; P:response to cadmium ion
766	Vss_28262_c0_g2_i1	2060	36.61	36.5	3-ketoacyl-CoA synthase 1; Short=KCS-1; Very long-chain fatty acid condensing enzyme 1; Short=VLCFA condensing enzyme 1	P:fatty acid biosynthetic process; P:response to osmotic stress; P:response to cold; P:response to light stimulus; P:response to wounding; P:unidimensional cell growth; F:fatty acid elongase activity; C:fatty acid elongase complex; P:wax biosynthetic process; P:suberin biosynthetic process; C:cytosolic ribosome; P:obsolete acyl-carrier-protein biosynthetic process; P:pollen tube development; P:re…
767	Vss_22992_c0_g1_i2	1826	36.59	36.48	Protein DA1-related 1	C:plasma membrane; P:defense response; F:peptidase activity; P:negative regulation of cell population proliferation; P:response to cold; P:phloem development; P:regulation of DNA endoreduplication; F:ubiquitin binding; F:ion binding; P:negative regulation of organ growth; P:seed morphogenesis; P:root development; P:plant ovule morphogenesis; P:regulation of seed growth; P:positive regulation of l…
768	Vss_30967_c0_g2_i1	3526	36.46	36.35	Phospholipase D alpha 1; Short=PLD alpha 1; Choline phosphatase 1; Phosphatidylcholine-hydrolyzing phospholipase D 1	F:phospholipase D activity; F:calcium ion binding; F:protein binding; F:phosphatidylinositol-4,5-bisphosphate binding; C:plasma membrane; P:response to oxidative stress; P:response to cold; P:response to water deprivation; C:plasmodesma; P:response to salt stress; P:positive regulation of abscisic acid-activated signaling pathway; P:embryo development ending in seed dormancy; C:chloroplast envelo…
769	Vss_29470_c0_g1_i1	3169	36.33	36.22	Protein WVD2-like 5	P:microtubule bundle formation; P:establishment or maintenance of cell polarity; F:microtubule binding; P:multidimensional cell growth; P:root morphogenesis; P:circumnutation; P:trichome branching; P:cortical microtubule organization; C:tubulin complex; P:negative regulation of unidimensional cell growth; C:cortical microtubule; P:cellular response to ethylene stimulus
770	Vss_19403_c0_g1_i1	890	36.32	36.21	Histone H3.2	C:chromosome, centromeric region; C:nucleosome; F:DNA binding; P:rRNA transcription; P:double fertilization forming a zygote and endosperm; C:chromocenter; C:rDNA protrusion; P:centromere complex assembly; F:protein heterodimerization activity; P:pollen sperm cell differentiation; C:generative cell nucleus; P:cell division; P:meiotic chromosome separation
771	Vss_28927_c0_g1_i1	735	36.26	36.15	Histone H3.2	C:chromosome, centromeric region; C:nucleosome; F:DNA binding; P:rRNA transcription; P:double fertilization forming a zygote and endosperm; C:chromocenter; C:rDNA protrusion; P:centromere complex assembly; F:protein heterodimerization activity; P:pollen sperm cell differentiation; C:generative cell nucleus; P:cell division; P:meiotic chromosome separation
772	Vss_31377_c0_g1_i4	5887	36.26	36.15	Probable serine/threonine-protein kinase SIS8; MAPKK kinase SIS8; Protein SUGAR INSENSITIVE 8	P:response to molecule of bacterial origin; F:protein serine/threonine kinase activity; F:ATP binding; C:nucleus; C:cytoplasm; P:protein phosphorylation; P:serine family amino acid metabolic process; P:detection of chemical stimulus; P:response to fungus; P:response to salt stress; P:sugar mediated signaling pathway; P:response to chitin; C:membrane; P:reproductive process; P:intracellular signal…
773	Vss_28356_c0_g1_i3	2721	36.25	36.14	Polyubiquitin; Contains: Ubiquitin; Flags: Precursor	F:1-phosphatidylinositol 4-kinase activity; F:protein serine/threonine kinase activity; C:nucleus; C:vacuole; C:peroxisome; C:endoplasmic reticulum; C:cytosol; C:plasma membrane; P:serine family amino acid metabolic process; P:response to salt stress; P:response to abscisic acid; P:regulation of flower development; F:phosphatidylinositol binding; F:protein histidine kinase binding; P:protein auto…
774	Vss_28480_c0_g1_i1	3232	36.16	36.05	Linoleate 9S-lipoxygenase 1; Lipoxygenase 1; Short=StLOX1	F:protein binding; C:chloroplast; P:pollen development; P:response to wounding; P:response to bacterium; P:response to fungus; P:response to high light intensity; P:response to jasmonic acid; P:anther dehiscence; P:response to ozone; F:linoleate 13S-lipoxygenase activity; P:lipid oxidation; F:metal ion binding; P:stamen filament development
775	Vss_27361_c1_g1_i1	2370	36.15	36.04	RNA-binding KH domain-containing protein RCF3; Protein ENHANCED STRESS RESPONSE 1; Protein HIGH OSMOTIC STRESS GENE EXPRESSION 5; Protein REGULATOR OF CBF GENE EXPRESSION 3; Protein SHINY 1	F:protein binding; C:cytoplasm; P:response to osmotic stress; P:mRNA transcription; P:jasmonic acid mediated signaling pathway; P:positive regulation of flower development; P:heat acclimation; C:nuclear dicing body; C:nuclear speck; P:primary miRNA processing; P:gynoecium development; P:maintenance of floral organ identity; P:negative regulation of short-day photoperiodism, flowering; P:negative …
776	Vss_23317_c0_g1_i4	2097	36.12	36.01	Probable ribose-5-phosphate isomerase 3, chloroplastic; Phosphoriboisomerase 3; Protein EMBRYO DEFECTIVE 3119; Flags: Precursor	F:ribose-5-phosphate isomerase activity; C:cytosol; P:cell death; P:pentose-phosphate shunt, non-oxidative branch; C:chloroplast thylakoid membrane; C:chloroplast stroma; C:chloroplast envelope; P:vegetative to reproductive phase transition of meristem; P:carbon utilization; P:cellulose biosynthetic process; P:uridine biosynthetic process; P:response to karrikin
777	Vss_22128_c0_g1_i1	2230	36.1	35.99	Geranylgeranyl pyrophosphate synthase, chloroplastic; Short=GGPP synthase; Short=GGPS; (2E,6E)-farnesyl diphosphate synthase; Dimethylallyltranstransferase; Farnesyl diphosphate synthase; Farnesyltranstransferase; Geranyltranstransferase; Flags: Precursor	F:farnesyltranstransferase activity; F:geranyltranstransferase activity; F:protein binding; C:mitochondrion; C:endoplasmic reticulum; P:steroid biosynthetic process; P:ubiquinone biosynthetic process; C:chloroplast stroma; P:embryo development ending in seed dormancy; P:plastoquinone biosynthetic process; P:terpenoid biosynthetic process; F:metal ion binding; F:trans-octaprenyltranstransferase ac…
778	Vss_23723_c0_g1_i1	1451	35.94	35.84	Ubiquitin-conjugating enzyme E2 2; E2 ubiquitin-conjugating enzyme 2; Ubiquitin carrier protein 2; Ubiquitin-conjugating enzyme E2-17 kDa 2; Ubiquitin-protein ligase 2	F:ATP binding; C:nucleus; C:cytosol; P:postreplication repair; P:ubiquitin-dependent protein catabolic process; P:endosperm development; P:response to iron ion; P:root epidermal cell differentiation; P:regulation of photomorphogenesis; P:vegetative to reproductive phase transition of meristem; C:UBC13-MMS2 complex; F:ubiquitin protein ligase binding; P:histone H2B ubiquitination; P:response to ca…
779	Vss_30869_c0_g1_i1	5083	35.92	35.81	Putative phospholipid-transporting ATPase 9; Short=AtALA9; Aminophospholipid flippase 9	F:magnesium ion binding; P:response to molecule of bacterial origin; P:response to molecule of fungal origin; F:protein binding; F:ATP binding; C:endosome; C:endoplasmic reticulum; C:trans-Golgi network; C:plasma membrane; P:cation transport; P:Golgi to plasma membrane transport; P:protein localization; F:zinc ion binding; P:pollen tube growth; P:heat acclimation; F:aminophospholipid flippase act…
780	Vss_26844_c1_g3_i1	1628	35.89	35.78	Probable sugar phosphate/phosphate translocator At1g12500	C:Golgi membrane; F:GDP-fucose transmembrane transporter activity; F:UDP-galactose transmembrane transporter activity; F:UDP-glucose transmembrane transporter activity; C:endoplasmic reticulum; F:monocarboxylic acid transmembrane transporter activity; P:carbohydrate transport; F:antiporter activity; P:monocarboxylic acid transport; P:organophosphate ester transport; P:GDP-fucose transmembrane tra…
781	Vss_26118_c0_g1_i2	2282	35.77	35.66	Probable serine/threonine-protein kinase PBL23; PBS1-like protein 23	P:activation of MAPK activity; P:pattern recognition receptor signaling pathway; F:protein serine/threonine kinase activity; F:ATP binding; C:peroxisome; P:serine family amino acid metabolic process; C:chloroplast envelope; P:protoderm histogenesis; P:pollen tube guidance; F:protein kinase binding; P:cuticle development; P:defense response to bacterium; P:regulation of innate immune response; C:a…
782	Vss_31051_c0_g1_i1	2301	35.73	35.62	Cullin-associated NEDD8-dissociated protein 1; Cullin-associated and neddylation-dissociated protein 1; Short=AtCAND1; Protein ENHANCER OF TIR1-1 AUXIN RESISTANCE 2; Protein HEMIVENATA	F:protein binding; C:cell wall; C:nucleus; C:cytosol; C:plasma membrane; P:response to auxin; P:xylem and phloem pattern formation; P:vegetative to reproductive phase transition of meristem; P:SCF complex assembly; P:protein ubiquitination
783	Vss_22087_c0_g1_i1	1542	35.72	35.61	Expansin-A4; Alpha-expansin-4; OsEXP4; OsEXPA4; OsaEXPa1.22; Flags: Precursor	C:extracellular region; C:cytosol; P:syncytium formation; C:plant-type cell wall; C:plasmodesma; P:response to gibberellin; P:unidimensional cell growth; P:plant-type cell wall loosening; P:response to red light; P:lateral root formation; C:membrane; P:primary root development
784	Vss_28167_c2_g1_i3	4954	35.57	35.47	5'-3' exoribonuclease 3; Short=AtXRN3; Protein EXORIBONUCLEASE 3	P:nuclear-transcribed mRNA catabolic process, exonucleolytic; C:P-body; P:rRNA 5'-end processing; F:mRNA binding; F:5'-3' exoribonuclease activity; F:protein binding; C:nucleus; C:cytosol; C:polysome; P:mRNA processing; F:zinc ion binding; P:unidimensional cell growth; P:phloem or xylem histogenesis; C:cytoplasmic stress granule; P:miRNA catabolic process; P:deadenylation-independent decapping of…
785	Vss_28555_c1_g1_i2	2309	35.58	35.47	COP9 signalosome complex subunit 4; Short=AtS4; Short=Signalosome subunit 4; Constitutive photomorphogenesis protein 8; Protein FUSCA 4	P:protein deneddylation; C:proteasome complex; F:protein binding; C:cytosol; P:multicellular organism development; C:COP9 signalosome; P:red, far-red light phototransduction; P:positive regulation of G2/M transition of mitotic cell cycle; F:NEDD8-specific protease activity
786	Vss_21540_c1_g1_i1	1283	35.53	35.43	Nuclear transcription factor Y subunit B-3; Short=AtNF-YB-3; Transcriptional activator HAP3C	C:nucleus; C:cytoplasm; P:post-embryonic development; P:regulation of growth; F:sequence-specific DNA binding; F:protein heterodimerization activity; P:positive regulation of cellular process; P:reproductive structure development; P:regulation of developmental process; F:transcription regulator activity
787	Vss_23998_c6_g1_i1	232	35.52	35.42	Disease resistance-like protein CSA1; Protein CONSTITUTIVE SHADE-AVOIDANCE 1	C:Golgi membrane; P:response to oomycetes; P:innate immune response-activating signal transduction; F:NAD+ nucleosidase activity; C:nucleus; C:endoplasmic reticulum membrane; C:plasma membrane; P:nicotinamide metabolic process; P:response to red light; P:NAD catabolic process; P:multicellular organismal process; F:adenyl ribonucleotide binding; P:defense response to bacterium; F:protein homodimer…
788	Vss_29444_c4_g1_i1	2097	35.44	35.33	Casein kinase 1-like protein 5; Protein CASEIN KINASE I-LIKE 5	F:protein serine/threonine kinase activity; F:protein binding; F:ATP binding; C:nucleus; C:chromosome; C:cytoplasm; C:plasma membrane; P:protein phosphorylation; P:serine family amino acid metabolic process; P:response to cold; C:plasmodesma; P:response to brassinosteroid; P:unidimensional cell growth; P:auxin metabolic process; P:root development; P:regulation of cellular process; C:stigma papil…
789	Vss_25358_c0_g1_i1	1876	35.4	35.29	Heavy metal-associated isoprenylated plant protein 9; Short=AtHIP09; Flags: Precursor	F:protein binding; C:cell wall; C:nucleolus; C:plasma membrane; P:copper ion transport; P:cellular copper ion homeostasis; F:zinc ion binding; C:plasmodesma; C:chloroplast; P:negative regulation of flower development; P:root morphogenesis; P:phloem transport; F:copper chaperone activity; P:cadmium ion homeostasis; P:sodium ion homeostasis; P:detoxification of cadmium ion
790	Vss_23260_c0_g1_i1	1627	35.31	35.21	Ras-related protein Rab11D	P:cytokinesis by cell plate formation; F:GTPase activity; F:GTP binding; C:nucleus; C:vacuolar membrane; C:cytosol; C:plasma membrane; P:intracellular protein transport; C:cell plate; C:plasmodesma; F:kinase binding; C:cytoplasmic vesicle membrane; C:early endosome membrane; P:endocytic recycling; C:trans-Golgi network membrane; C:root hair tip; P:hyperosmotic salinity response; P:cell wall bioge…
791	Vss_25327_c2_g4_i1	766	35.31	35.2	Myricetin 3-O-rhamnoside 1,2-glucosyltransferase UGT709G2; UDP-glucosyltransferase 2; Short=CcUGT2	C:nucleus; C:cytosol; P:cytokinin metabolic process; P:coumarin biosynthetic process; P:lignin biosynthetic process; P:stilbene biosynthetic process; F:abscisic acid glucosyltransferase activity; P:cellular response to water deprivation; F:coniferyl-alcohol glucosyltransferase activity; F:indole-3-acetate beta-glucosyltransferase activity; F:cytokinin 7-beta-glucosyltransferase activity; P:seed d…
792	Vss_30161_c1_g1_i3	2759	35.25	35.15	Auxin transporter-like protein 4; AUX1-like protein 4; MtLAX4	P:establishment of planar polarity; P:amino acid transmembrane transport; C:endosome; C:Golgi apparatus; C:plasma membrane; P:auxin-activated signaling pathway; P:auxin polar transport; P:positive gravitropism; C:cell surface; F:auxin binding; P:lateral root formation; F:auxin influx transmembrane transporter activity; P:cotyledon vascular tissue pattern formation; F:amino acid transmembrane tran…
793	Vss_20137_c0_g1_i1	1190	35.15	35.04	Auxin-responsive protein SAUR72; Protein SMALL AUXIN UP RNA 72	C:nucleus; C:cytoplasm; P:response to auxin; P:positive gravitropism; C:extrinsic component of plasma membrane; P:positive regulation of cell growth; P:root radial pattern formation; P:regulation of seedling development; P:regulation of auxin polar transport
794	Vss_22652_c0_g1_i1	1931	35.12	35.01	Adenylate kinase, chloroplastic; Short=AK; ATP-AMP transphosphorylase; ATP:AMP phosphotransferase; Adenylate monophosphate kinase	F:adenylate kinase activity; F:cytidylate kinase activity; F:nucleoside diphosphate kinase activity; F:ATP binding; C:nucleus; P:purine nucleobase metabolic process; P:purine nucleotide metabolic process; P:nucleoside diphosphate phosphorylation; P:pyrimidine nucleobase metabolic process; P:pyrimidine nucleotide biosynthetic process; P:nucleoside triphosphate biosynthetic process; P:ribonucleotid…
795	Vss_23597_c0_g1_i2	1784	35.12	35.01	COP9 signalosome complex subunit 6; Short=OsCSN6; Signalosome subunit 6	P:protein deneddylation; C:proteasome complex; P:immune system process; F:protein binding; C:cytoplasm; P:ubiquitin-dependent protein catabolic process; C:COP9 signalosome; F:metallopeptidase activity; P:red, far-red light phototransduction; P:COP9 signalosome assembly; P:gene expression; P:reproductive process; P:ribonucleoprotein complex biogenesis; P:cellular nitrogen compound metabolic proces…
796	Vss_28677_c0_g2_i1	4188	35.02	34.92	DNA damage-binding protein 1a; UV-damaged DNA-binding protein 1a; Short=DDB1a	F:damaged DNA binding; F:protein binding; C:nucleus; C:cytosol; P:nucleotide-excision repair; P:red, far-red light phototransduction; P:embryo development ending in seed dormancy; P:protein ubiquitination; P:proteasome-mediated ubiquitin-dependent protein catabolic process; C:Cul4-RING E3 ubiquitin ligase complex
797	Vss_27809_c0_g1_i3	2000	35.01	34.91	B-box zinc finger protein 22; Protein DOUBLE B-BOX 3; Protein LIGHT-REGULATED ZINC FINGER PROTEIN 1; Protein SALT TOLERANCE HOMOLOG 3	F:transcription regulatory region sequence-specific DNA binding; F:DNA-binding transcription factor activity; F:transcription coregulator activity; F:protein binding; C:nucleus; C:transcription regulator complex; P:regulation of transcription, DNA-templated; F:zinc ion binding; P:regulation of flower development; P:negative regulation of photomorphogenesis; P:photoprotection; P:red light signalin…
798	Vss_25079_c0_g1_i2	1702	34.98	34.88	Cycloartenol-C-24-methyltransferase 1; 24-sterol C-methyltransferase 1; Short=Sterol C-methyltransferase 1	F:sterol 24-C-methyltransferase activity; C:vacuole; C:endoplasmic reticulum; C:Golgi apparatus; C:cytosol; P:phospholipid metabolic process; C:plasmodesma; P:embryo development ending in seed dormancy; P:multidimensional cell growth; P:xylem and phloem pattern formation; P:sterol biosynthetic process; P:methylation; P:negative regulation of DNA endoreduplication; P:glycerolipid biosynthetic proc…
799	Vss_26122_c0_g2_i1	2245	34.92	34.82	3-ketoacyl-CoA synthase 10; Short=KCS-10; Protein FIDDLEHEAD; Very long-chain fatty acid condensing enzyme 10; Short=VLCFA condensing enzyme 10	P:fatty acid biosynthetic process; P:response to osmotic stress; P:response to cold; P:response to light stimulus; P:response to wounding; P:unidimensional cell growth; F:fatty acid elongase activity; C:fatty acid elongase complex; P:wax biosynthetic process; P:suberin biosynthetic process; C:integral component of membrane; C:cytosolic ribosome; P:obsolete acyl-carrier-protein biosynthetic proces…
800	Vss_30709_c0_g1_i1	233	34.91	34.8	Beta-amylase; 1,4-alpha-D-glucan maltohydrolase	P:maltose biosynthetic process; F:DNA-binding transcription factor activity; C:nucleus; C:transcription regulator complex; C:cytosol; P:starch catabolic process; P:sucrose metabolic process; P:regulation of transcription, DNA-templated; P:response to cold; P:response to water deprivation; C:chloroplast stroma; F:beta-amylase activity; F:identical protein binding; P:regulation of shoot system deve…
801	Vss_30611_c0_g1_i1	5243	34.86	34.76	26S proteasome regulatory subunit 6A homolog; Tat-binding protein homolog 1; Short=TBP-1	C:proteasome complex; F:calmodulin binding; F:ATP binding; C:cell wall; C:nuclear envelope; C:nucleoplasm; C:nucleolus; C:multivesicular body; C:Golgi apparatus; C:lipid droplet; C:spindle; C:cytosol; C:plasma membrane; P:endosome organization; P:vacuole organization; P:female gamete generation; P:response to heat; C:plasmodesma; C:phragmoplast; C:chloroplast thylakoid membrane; P:pollen developm…
802	Vss_28169_c0_g1_i3	2569	34.7	34.59	Receptor like protein 29; Short=AtRLP29; Flags: Precursor	P:regulation of cell growth; F:protein serine/threonine kinase activity; C:mitochondrion; C:endosome; C:plasma membrane; P:immune response; P:signal transduction; P:serine family amino acid metabolic process; C:plasmodesma; P:plant-type cell wall organization; P:response to hormone; P:polarity specification of adaxial/abaxial axis; P:leaf morphogenesis; P:regulation of root meristem growth; P:phl…
803	Vss_28012_c0_g1_i1	3065	34.64	34.53	Mitochondrial thiamine diphosphate carrier 2	F:ATP transmembrane transporter activity; C:mitochondrial inner membrane; P:phosphate ion transport; P:photoprotection; P:photosystem II repair; F:organic cation transmembrane transporter activity; F:ADP transmembrane transporter activity; F:inorganic molecular entity transmembrane transporter activity; P:organic cation transport; P:ADP transport; P:ATP transport; C:integral component of membrane…
804	Vss_18938_c1_g1_i1	966	34.64	34.53	Peptidyl-prolyl cis-trans isomerase; Short=PPIase; Cyclophilin; Cyclosporin A-binding protein; Rotamase	P:protein polyubiquitination; P:protein peptidyl-prolyl isomerization; C:chromatin; F:chromatin binding; F:peptidyl-prolyl cis-trans isomerase activity; C:nucleus; C:multivesicular body; C:vacuole; C:endoplasmic reticulum; C:Golgi stack; C:cytosol; C:plasma membrane; C:plasmodesma; P:de-etiolation; P:regulation of flower development; P:meristem structural organization; P:vegetative phase change; …
805	Vss_28542_c2_g2_i1	2245	34.64	34.53	S-adenosylmethionine decarboxylase proenzyme; Short=AdoMetDC; Short=SAMDC; Contains: S-adenosylmethionine decarboxylase alpha chain; Contains: S-adenosylmethionine decarboxylase beta chain; Flags: Precursor	F:adenosylmethionine decarboxylase activity; F:protein binding; C:cytosol; P:arginine metabolic process; P:proline metabolic process; P:spermine biosynthetic process; P:spermidine biosynthetic process; P:gene silencing; P:viral genome replication; P:plant organ development
806	Vss_30522_c0_g2_i1	3167	34.62	34.52	Leucine-rich repeat extensin-like protein 4; Short=AtLRX4; Short=LRR/EXTENSIN4; Cell wall hydroxyproline-rich glycoprotein; Flags: Precursor	F:protein kinase activity; F:structural constituent of cell wall; F:protein binding; P:response to stress; P:pattern specification process; C:plant-type cell wall; C:plasmodesma; P:embryo development ending in seed dormancy; P:pollen tube growth; P:trichoblast differentiation; C:membrane; P:phosphorylation; P:cell wall biogenesis; P:meristem development; P:regulation of cellular process; P:regula…
807	Vss_29694_c0_g2_i1	1534	34.62	34.51	Calcium-transporting ATPase 10, plasma membrane-type; Short=OsACA10; Ca(2+)-ATPase isoform 10; Plastid envelope ATPase 1	F:calcium channel activity; F:calcium transmembrane transporter activity, phosphorylative mechanism; F:calmodulin binding; F:ATP binding; C:endoplasmic reticulum membrane; C:Golgi apparatus; C:plasma membrane; P:response to cold; P:response to water deprivation; C:plasmodesma; P:pollen development; C:plant-type vacuole membrane; C:chloroplast inner membrane; C:integral component of membrane; C:sa…
808	Vss_28568_c0_g1_i2	3816	34.6	34.5	Beta-D-xylosidase 4; Short=AtBXL4; Flags: Precursor	C:vacuolar membrane; P:starch metabolic process; P:sucrose metabolic process; F:xylan 1,4-beta-xylosidase activity; P:nucleotide metabolic process; C:plant-type cell wall; C:plasmodesma; C:chloroplast; P:systemic acquired resistance; P:seed coat development; P:arabinan catabolic process; P:xylan catabolic process; F:alpha-L-arabinofuranosidase activity; C:apoplast
809	Vss_29496_c0_g1_i2	4470	34.57	34.47	Phytochrome B	F:phosphorelay sensor kinase activity; P:phosphorelay signal transduction system; C:cytosol; P:chromatin organization; P:signal transduction; C:protein histidine kinase complex; P:response to cold; P:detection of visible light; P:red, far-red light phototransduction; P:gravitropism; P:phototropism; P:photomorphogenesis; P:entrainment of circadian clock; P:abscisic acid metabolic process; P:jasmon…
810	Vss_22261_c0_g1_i1	1630	34.48	34.38	Calmodulin; Short=CaM	F:calcium ion binding; F:protein binding; C:nucleus; C:vacuole; C:cytosol; C:microtubule; C:plasma membrane; P:response to cold; P:regulation of flower development; P:calcium-mediated signaling; C:cell projection; P:root hair elongation; P:regulation of nitric oxide metabolic process
811	Vss_26406_c0_g1_i2	3011	34.48	34.37	Apyrase 2; Short=AtAPY2; ATP-diphosphatase; ATP-diphosphohydrolase; Adenosine diphosphatase; Short=ADPase; NTPDase; Nucleoside triphosphate diphosphohydrolase 2	F:nucleotide binding; F:guanosine-diphosphatase activity; C:extracellular space; C:endosome; C:trans-Golgi network; C:plasma membrane; P:multicellular organism development; P:pollen germination; C:integral component of membrane; C:organelle membrane; F:uridine-diphosphatase activity
812	Vss_28014_c4_g4_i1	452	34.36	34.25	Adagio protein 2; F-box only protein 2c; Short=FBX2c; Flavin-binding kelch repeat F-box protein 1-like protein 1; Short=FKF1-like protein 1; LOV kelch protein 2	F:protein binding; C:cytosol; P:regulation of transcription, DNA-templated; P:signal transduction; P:response to blue light; F:photoreceptor activity; P:positive regulation of flower development; C:Cajal body; P:protein ubiquitination; P:protein-chromophore linkage; C:SCF ubiquitin ligase complex; P:regulation of circadian rhythm; P:negative regulation of cellulose biosynthetic process
813	Vss_29320_c0_g1_i2	1402	34.3	34.19	Ubiquitin-conjugating enzyme E2 2; E2 ubiquitin-conjugating enzyme 2; Ubiquitin carrier protein 2; Ubiquitin-conjugating enzyme E2-17 kDa 2; Ubiquitin-protein ligase 2	P:protein polyubiquitination; F:ATP binding; C:nucleus; C:cytosol; P:ubiquitin-dependent protein catabolic process; P:response to heat; P:endosperm development; P:vegetative to reproductive phase transition of meristem; F:ubiquitin protein ligase binding; P:histone H2B ubiquitination; F:ubiquitin conjugating enzyme activity
814	Vss_25516_c0_g1_i1	1975	34.21	34.1	3)-beta-glucan endohydrolase; Short=(1-	F:(1->3)-beta-D-glucan binding; C:cytoplasm; P:starch metabolic process; P:sucrose metabolic process; P:(1->3)-beta-D-glucan catabolic process; P:multicellular organism development; C:plant-type cell wall; C:plasmodesma; F:protein homodimerization activity; F:glucan endo-1,3-beta-D-glucosidase activity; C:membrane-bounded organelle; C:intracellular organelle; C:anchored component of plasma membra…
815	Vss_26698_c0_g1_i2	2141	34.16	34.06	Leucine-rich repeat extensin-like protein 3; Short=AtLRX3; Short=LRR/EXTENSIN3; Cell wall hydroxyproline-rich glycoprotein; Flags: Precursor	F:peptide receptor activity; P:developmental process involved in reproduction; F:guanylate cyclase activity; F:structural constituent of cell wall; F:protein binding; C:cytoplasm; C:plasma membrane; P:purine nucleobase metabolic process; P:cGMP biosynthetic process; P:defense response; P:immune response; P:signal transduction; C:plant-type cell wall; C:plasmodesma; P:response to external stimulus…
816	Vss_29548_c0_g2_i3	3018	34.09	33.99	Probable protein phosphatase 2C 66; Short=OsPP2C66	P:microtubule cytoskeleton organization; F:protein serine/threonine phosphatase activity; F:protein binding; C:nucleus; C:cytosol; C:plasma membrane; P:protein dephosphorylation; C:protein serine/threonine phosphatase complex; P:drought recovery; P:negative regulation of growth; F:metal ion binding; P:regulation of microtubule binding
817	Vss_31104_c1_g2_i2	2451	34.06	33.96	Calcium-dependent protein kinase 13	F:calcium-dependent protein kinase C activity; F:calcium ion binding; F:calmodulin binding; F:ATP binding; C:nucleus; C:cytoplasm; C:plasma membrane; P:serine family amino acid metabolic process; C:plasmodesma; P:abscisic acid-activated signaling pathway; P:pollen maturation; P:peptidyl-serine phosphorylation; P:intracellular signal transduction; P:protein autophosphorylation; P:regulation of pol…
818	Vss_25573_c2_g1_i4	1120	34.04	33.94	Protein FLX-like 2; Short=AtFLXL2	F:molecular_function; C:nucleus; C:cytoplasm; P:multicellular organism development; P:flower development; P:cell differentiation
819	Vss_28028_c6_g1_i1	2703	34.02	33.92	Putative clathrin assembly protein At2g25430	F:1-phosphatidylinositol binding; C:nucleus; C:plasma membrane; P:endocytosis; P:pollen tube growth; C:endomembrane system; C:clathrin-coated vesicle; F:clathrin binding; P:clathrin coat assembly; P:protein localization to plasma membrane; C:pollen tube tip
820	Vss_21738_c0_g1_i2	2179	33.99	33.89	26S proteasome regulatory subunit 6A homolog; Tat-binding protein homolog 1; Short=TBP-1	C:proteasome complex; F:calmodulin binding; F:ATP binding; C:cell wall; C:nuclear envelope; C:nucleoplasm; C:nucleolus; C:Golgi apparatus; C:lipid droplet; C:spindle; C:cytosol; C:plasma membrane; P:regulation of transcription by RNA polymerase II; P:endosome organization; P:vacuole organization; C:plasmodesma; C:phragmoplast; C:chloroplast thylakoid membrane; P:embryo sac development; P:pollen d…
821	Vss_29389_c1_g1_i3	1510	34	33.89	GDP-mannose 3,5-epimerase 1; Short=GDP-Man 3,5-epimerase 1; OsGME-1	P:fructose metabolic process; P:L-fucose biosynthetic process; P:mannose metabolic process; C:membrane; F:hydro-lyase activity; F:racemase and epimerase activity, acting on carbohydrates and derivatives; P:L-ascorbic acid biosynthetic process; P:'de novo' GDP-L-fucose biosynthetic process; P:cellular component biogenesis; P:system development; F:GDP-L-fucose synthase activity; P:obsolete oxidatio…
822	Vss_27514_c0_g1_i2	2791	33.96	33.86	Pyrophosphate--fructose 6-phosphate 1-phosphotransferase subunit alpha; Short=PFP; 6-phosphofructokinase, pyrophosphate dependent; PPi-PFK; Pyrophosphate-dependent 6-phosphofructose-1-kinase	F:6-phosphofructokinase activity; F:ATP binding; C:cell wall; C:6-phosphofructokinase complex; P:fructose metabolic process; P:galactose metabolic process; P:mannose metabolic process; P:gluconeogenesis; P:pentose-phosphate shunt; P:response to sucrose; P:response to glucose; P:response to fructose; P:embryo development ending in seed dormancy; P:photosynthesis; P:response to cadmium ion; P:carbo…
823	Vss_26050_c1_g1_i1	2198	33.91	33.81	UDP-rhamnose/UDP-galactose transporter 5; Short=UDP-Rha/UDP-Gal transporter 5; Bi-functional UDP-rhamnose/UDP-galactose transporter	C:Golgi membrane; F:glucose transmembrane transporter activity; F:GDP-fucose transmembrane transporter activity; F:UDP-galactose transmembrane transporter activity; F:UDP-glucose transmembrane transporter activity; F:UDP-xylose transmembrane transporter activity; C:endosome; C:endoplasmic reticulum; C:trans-Golgi network; C:plasma membrane; P:plant-type primary cell wall biogenesis; F:antiporter …
824	Vss_20263_c1_g1_i1	1019	33.83	33.73	Ubiquitin-conjugating enzyme E2 2; E2 ubiquitin-conjugating enzyme 2; Ubiquitin carrier protein 2; Ubiquitin-conjugating enzyme E2-17 kDa 2; Ubiquitin-protein ligase 2	F:nucleotide binding; P:protein polyubiquitination; C:nucleus; C:cytosol; P:DNA repair; P:endosperm development; P:vegetative to reproductive phase transition of meristem; F:ubiquitin protein ligase binding; P:histone H2B ubiquitination; P:proteasome-mediated ubiquitin-dependent protein catabolic process; F:ubiquitin conjugating enzyme activity
825	Vss_27304_c0_g1_i1	2533	33.77	33.67	Outer envelope protein 61; Tetratricopeptide repeat domain-containing protein 7	F:protein binding; C:endoplasmic reticulum membrane; C:cytosol; C:chloroplast outer membrane; P:response to hormone; F:isomerase activity; P:cytosol to endoplasmic reticulum transport; P:cellular heat acclimation; P:plant organ development
826	Vss_30189_c0_g2_i2	4960	33.75	33.64	BEL1-like homeodomain protein 1; Short=BEL1-like protein 1; Protein EMBRYO SAC DEVELOPMENT ARREST 29	F:RNA polymerase II cis-regulatory region sequence-specific DNA binding; F:DNA-binding transcription factor activity; C:nucleus; C:transcription regulator complex; C:cytosol; P:regulation of transcription, DNA-templated; P:regulation of transcription by RNA polymerase II; P:negative regulation of cell population proliferation; C:plasmodesma; P:photomorphogenesis; P:leaf morphogenesis; P:xylem and…
827	Vss_31241_c0_g2_i1	2421	33.63	33.53	Receptor-like serine/threonine-protein kinase ALE2; Protein ABNORMAL LEAF SHAPE 2; Flags: Precursor	P:activation of MAPK activity; P:pattern recognition receptor signaling pathway; F:protein serine/threonine kinase activity; F:ATP binding; C:peroxisome; P:serine family amino acid metabolic process; C:chloroplast envelope; P:protoderm histogenesis; F:protein kinase binding; P:cuticle development; P:defense response to bacterium; P:regulation of innate immune response; C:anchored component of pla…
828	Vss_24715_c0_g2_i1	1162	33.45	33.35	Probable protein phosphatase 2C 11; Short=OsPP2C11	F:magnesium-dependent protein serine/threonine phosphatase activity; C:cytoplasm; C:plasma membrane; C:magnesium-dependent protein serine/threonine phosphatase complex; P:protein dephosphorylation; P:response to stress; P:response to abiotic stimulus; P:response to abscisic acid; P:regulation of signal transduction; F:kinase binding; C:intracellular membrane-bounded organelle; F:metal ion binding…
829	Vss_24816_c0_g1_i1	1947	33.43	33.33	3-isopropylmalate dehydrogenase, chloroplastic; Short=3-IPM-DH; Short=IMDH; Beta-IPM dehydrogenase; Flags: Precursor	F:magnesium ion binding; F:3-isopropylmalate dehydrogenase activity; P:isoleucine biosynthetic process; P:leucine biosynthetic process; P:valine biosynthetic process; P:embryo sac development; P:pollen development; C:chloroplast stroma; P:response to wounding; C:chloroplast envelope; F:protein homodimerization activity; P:obsolete oxidation-reduction process; F:NAD+ binding
830	Vss_26069_c0_g2_i1	2925	33.4	33.3	Outer envelope protein 80, chloroplastic; Chloroplastic outer envelope protein of 80 kDa; Short=OsOEP80	C:SAM complex; P:chloroplast organization; C:chloroplast outer membrane; P:embryo development ending in seed dormancy; F:channel activity; C:integral component of membrane; P:cellular protein-containing complex assembly; P:protein insertion into mitochondrial outer membrane
831	Vss_18166_c0_g1_i1	568	33.33	33.22	Very-long-chain aldehyde decarbonylase GL1-11; Protein GLOSSY 1-11	F:C-4 methylsterol oxidase activity; C:endoplasmic reticulum; C:endoplasmic reticulum membrane; P:embryo development ending in seed dormancy; C:chloroplast envelope; P:sterol biosynthetic process; F:lyase activity; P:4,4-dimethyl-9beta,19-cyclopropylsterol oxidation; P:4-alpha-methyl-delta7-sterol oxidation
[truncated: 5,137 more rows]
