# Supplementary material for: De Novo Sporophyte Transcriptome Assembly and Functional Annotation in the Endangered Fern Species Vandenboschia speciosa (Willd.) G. Kunkel
Source: Genes (Basel). 2021 Jun 30;12(7):1017. doi: 10.3390/genes12071017 (PMC8304985; doi:10.3390/genes12071017)
Supplement: Supplementary file 1 [file genes-12-01017-s001.zip › genes-1262071-supplementary/Supplementary files/Table S4.xlsx]

## Sheet: blast2go_go_table2
SeqName	Length	TPM	FPKM	Description
Vss_24521_c0_g1_i1	1501	88.45	88.18	Agamous-like MADS-box protein AGL11; Agamous like-protein 11; Short=VvAGL11; MADS-box protein 5; Short=VvMADS5; Protein SEED DEVELOPMENT INHIBITOR; VvAG3; VviAG3
Vss_24521_c0_g2_i3	1656	26.46	26.38	Agamous-like MADS-box protein AGL11; Agamous like-protein 11; Short=VvAGL11; MADS-box protein 5; Short=VvMADS5; Protein SEED DEVELOPMENT INHIBITOR; VvAG3; VviAG3
Vss_24521_c0_g2_i2	1752	15.15	15.11	Agamous-like MADS-box protein AGL11; Agamous like-protein 11; Short=VvAGL11; MADS-box protein 5; Short=VvMADS5; Protein SEED DEVELOPMENT INHIBITOR; VvAG3; VviAG3
Vss_12791_c0_g1_i2	1214	7.64	7.61	Agamous-like MADS-box protein AGL11; Agamous like-protein 11; Short=VvAGL11; MADS-box protein 5; Short=VvMADS5; Protein SEED DEVELOPMENT INHIBITOR; VvAG3; VviAG3
Vss_19017_c0_g2_i1	921	2.07	2.06	Agamous-like MADS-box protein AGL14; Protein XAANTAL 2
Vss_30324_c5_g2_i2	335	5.92	5.90	Agamous-like MADS-box protein AGL15
Vss_30324_c5_g2_i1	486	1.84	1.84	MADS-box protein GGM13
Vss_28167_c1_g3_i4	528	2.19	2.18	MADS-box protein SOC1; Agamous-like MADS-box protein AGL20; Protein SUPPRESSOR OF CONSTANS OVEREXPRESSION 1
Vss_6667_c0_g1_i1	851	1.69	1.68	MADS-box transcription factor 1; OsMADS1; Protein LEAFY HULL STERILE 1; Protein SEPALLATA-like
Vss_28776_c1_g1_i1	2157	9.38	9.35	MADS-box transcription factor 18; FDRMADS7; MADS-box protein 2; MADS-box protein 28; OsMADS18; OsMADS2; OsMADS28
Vss_28167_c1_g2_i1	267	10.13	10.10	MADS-box transcription factor 5; FDRMADS2; OsMADS5
Vss_21233_c0_g1_i1	1369	8.06	8.03	MADS-box transcription factor 7; FDRMADS1; MADS-box protein 45; OsMADS45; OsMADS7; Protein AGAMOUS-like 6; RMADS216
Vss_30324_c5_g3_i6	774	6.36	6.34	Floral homeotic protein AGAMOUS
Vss_17910_c0_g1_i1	434	2.73	2.72	Homeobox protein knotted-1-like 1
Vss_29523_c1_g1_i2	1356	9.10	9.07	Homeobox protein knotted-1-like 10; Homeobox protein HOS9; Homeobox protein OSH71; Homeobox protein knotted-1-like 2; Short=Oskn2
Vss_26033_c0_g1_i2	1740	6.78	6.76	Homeobox protein knotted-1-like 10; Homeobox protein HOS9; Homeobox protein OSH71; Homeobox protein knotted-1-like 2; Short=Oskn2
Vss_21017_c0_g1_i1	2198	3.12	3.11	Homeobox protein knotted-1-like 10; Homeobox protein HOS9; Homeobox protein OSH71; Homeobox protein knotted-1-like 2; Short=Oskn2
Vss_26033_c0_g1_i4	1422	2.60	2.59	Homeobox protein knotted-1-like 10; Homeobox protein HOS9; Homeobox protein OSH71; Homeobox protein knotted-1-like 2; Short=Oskn2
Vss_29523_c1_g1_i4	889	1.52	1.51	Homeobox protein knotted-1-like 10; Homeobox protein HOS9; Homeobox protein OSH71; Homeobox protein knotted-1-like 2; Short=Oskn2
Vss_25462_c0_g1_i2	2763	30.51	30.42	Homeobox protein knotted-1-like 3; KNAP3
Vss_25462_c0_g1_i1	2602	18.69	18.63	Homeobox protein knotted-1-like 3; Protein KNAT3
Vss_26909_c0_g2_i1	1375	4.31	4.30	Homeobox protein knotted-1-like 3; Protein KNAT3
Vss_20048_c0_g1_i2	1626	3.36	3.35	Homeobox protein knotted-1-like LET12
Vss_23662_c2_g1_i1	1663	5.51	5.50	Homeobox protein SHOOT MERISTEMLESS
Vss_26909_c0_g1_i1	1044	7.32	7.30	Homeobox protein HD1
Vss_30189_c0_g2_i2	4960	33.75	33.64	BEL1-like homeodomain protein 1; Short=BEL1-like protein 1; Protein EMBRYO SAC DEVELOPMENT ARREST 29
Vss_23642_c0_g1_i3	4059	19.56	19.50	BEL1-like homeodomain protein 7; Short=BEL1-like protein 7
Vss_DN31196_c1_g1_i1	5108	19.36	19.30	BEL1-like homeodomain protein 1; Short=BEL1-like protein 1
Vss_DN31175_c3_g1_i4	4011	10.8	10.77	BEL1-like homeodomain protein 2; Short=BEL1-like protein 2
Vss_28122_c0_g1_i4	4784	5.14	5.12	BEL1-like homeodomain protein 6; Short=BEL1-like protein 6
Vss_DN31175_c3_g1_i5	4490	3.44	3.43	BEL1-like homeodomain protein 2; Short=BEL1-like protein 2
Vss_31565_c0_g1_i5	322	8.39	8.37	Homeobox-DDT domain protein RLT1; Protein HOMEOBOX-1; Protein RINGLET 1
Vss_31486_c1_g1_i3	843	2.09	2.09	Homeobox-DDT domain protein RLT1; Protein HOMEOBOX-1; Protein RINGLET 1
Vss_29845_c0_g1_i3	3570	15.52	15.48	Homeobox-DDT domain protein RLT2; Protein RINGLET 2
Vss_31565_c0_g1_i4	7365	6.69	6.67	Homeobox-DDT domain protein RLT2; Protein RINGLET 2
Vss_31516_c0_g1_i1	7118	5.21	5.19	Homeobox-DDT domain protein RLT2; Protein RINGLET 2
Vss_22130_c2_g1_i1	2800	13.54	13.50	DDT domain-containing protein DDR4; DDT-related protein 4
Vss_28708_c0_g1_i1	2521	20.68	20.62	DDT domain-containing protein PTM; DDT domain-containing protein 1; Membrane-bound transcription factor PTM; PHD type transcription factor with transmembrane domains
Vss_27148_c1_g1_i1	4369	1.91	1.90	DDT domain-containing protein PTM; DDT domain-containing protein 1; Membrane-bound transcription factor PTM; PHD type transcription factor with transmembrane domains
Vss_23266_c0_g1_i1	1931	34.01	33.91	PHD finger protein ALFIN-LIKE 1
Vss_24337_c0_g1_i1	1728	18.87	18.82	PHD finger protein ALFIN-LIKE 3
Vss_21659_c0_g1_i1	1530	17.77	17.72	PHD finger protein ALFIN-LIKE 3
Vss_21659_c0_g1_i3	1429	6.85	6.83	PHD finger protein ALFIN-LIKE 3
Vss_20319_c0_g1_i3	2131	4.87	4.86	PHD finger protein ALFIN-LIKE 3
Vss_21659_c0_g1_i2	958	3.64	3.63	PHD finger protein ALFIN-LIKE 3
Vss_30228_c2_g1_i1	1531	40.86	40.74	PHD finger protein ALFIN-LIKE 5
Vss_20746_c0_g1_i2	1563	2.90	2.89	PHD finger protein ALFIN-LIKE 5
Vss_23956_c0_g1_i2	1710	30.78	30.69	PHD finger protein ALFIN-LIKE 7
Vss_24044_c1_g1_i2	1729	7.46	7.44	PHD finger protein ALFIN-LIKE 8
Vss_22861_c0_g1_i1	1508	15.67	15.63	PHD finger protein ALFIN-LIKE 9
Vss_31372_c0_g1_i2	4882	10.07	10.04	PHD finger protein At1g33420
Vss_29680_c0_g2_i4	3880	6.77	6.75	PHD finger protein At3g20280
Vss_30255_c0_g1_i1	3672	6.77	6.75	PHD finger protein EHD3; Proetin EARLY HEADING 3
Vss_27743_c0_g2_i3	3886	4.17	4.16	PHD finger protein EHD3; Proetin EARLY HEADING 3
Vss_25678_c0_g1_i2	1575	13.43	13.39	PHD finger protein ING1; Protein INHIBITOR OF GROWTH 1; Short=Protein AtING1
Vss_25678_c0_g1_i4	1596	10.01	9.98	PHD finger protein ING1; Protein INHIBITOR OF GROWTH 1; Short=Protein AtING1
Vss_25678_c0_g1_i3	1529	4.29	4.27	PHD finger protein ING1; Protein INHIBITOR OF GROWTH 1; Short=Protein AtING1
Vss_27066_c0_g1_i1	672	3.25	3.24	PHD finger protein ING1; Protein INHIBITOR OF GROWTH 1; Short=Protein AtING1
Vss_25678_c0_g1_i1	1550	3.21	3.20	PHD finger protein ING1; Protein INHIBITOR OF GROWTH 1; Short=Protein AtING1
Vss_30296_c1_g1_i1	537	2.33	2.32	PHD finger protein ING1; Protein INHIBITOR OF GROWTH 1; Short=Protein AtING1
Vss_32443_c0_g1_i1	381	7.97	7.95	PHD finger protein ING2; Protein INHIBITOR OF GROWTH 2; Short=Protein AtING2
Vss_30676_c0_g1_i1	5041	3.33	3.32	Nodulin homeobox; NDX1 homeobox protein homolog; Short=AtNDX1
Vss_25466_c2_g1_i2	1756	8.42	8.39	Protein SAWADEE HOMEODOMAIN HOMOLOG 2; Probable DNA-binding transcription factor 2
Vss_20368_c0_g2_i1	958	6.77	6.75	Protein SAWADEE HOMEODOMAIN HOMOLOG 2; Probable DNA-binding transcription factor 2
Vss_20368_c0_g1_i1	620	6.52	6.50	Protein SAWADEE HOMEODOMAIN HOMOLOG 2; Probable DNA-binding transcription factor 2
Vss_29727_c1_g1_i4	3212	4.89	4.87	Protein SAWADEE HOMEODOMAIN HOMOLOG 2; Probable DNA-binding transcription factor 2
Vss_30732_c0_g2_i1	4306	62.91	62.72	Floral homeotic protein APETALA 2
Vss_30732_c0_g1_i4	4138	61.62	61.43	Floral homeotic protein APETALA 2
Vss_27203_c6_g1_i1	2253	9.97	9.94	Floricaula/leafy-like protein FL1; Protein NEEDLY
Vss_27203_c6_g3_i5	2600	7.99	7.97	Floricaula/leafy-like protein FL1; Protein NEEDLY
Vss_27203_c5_g1_i1	492	3.26	3.25	Floricaula/leafy-like protein FL1; Protein NEEDLY
Vss_30519_c0_g2_i1	589	8.41	8.38	Homeobox-leucine zipper protein HOX10; HD-ZIP protein HOX10; Homeodomain transcription factor HOX10; OsHB1; OsHox10
Vss_30519_c0_g1_i1	5124	2.61	2.60	Homeobox-leucine zipper protein HOX10; HD-ZIP protein HOX10; Homeodomain transcription factor HOX10; OsHB1; OsHox10
Vss_30519_c0_g2_i2	943	2.15	2.15	Homeobox-leucine zipper protein HOX10; HD-ZIP protein HOX10; Homeodomain transcription factor HOX10; OsHB1; OsHox10
Vss_17735_c0_g1_i1	1211	2.39	2.38	Homeobox-leucine zipper protein HOX13; HD-ZIP protein HOX13; Homeodomain transcription factor HOX13; OsHox13
Vss_27634_c0_g1_i6	1994	4.36	4.35	Homeobox-leucine zipper protein HOX16; HD-ZIP protein HOX16; Homeodomain transcription factor HOX16; OsHox16
Vss_25584_c0_g1_i1	1538	14.03	13.99	Homeobox-leucine zipper protein HOX19; HD-ZIP protein HOX19; Homeodomain transcription factor HOX19; OsHox19
Vss_24545_c0_g1_i4	1799	42.65	42.52	Homeobox-leucine zipper protein HOX20; HD-ZIP protein HOX20; Homeodomain transcription factor HOX20; OsHox20
Vss_24545_c0_g1_i3	1444	10.66	10.62	Homeobox-leucine zipper protein HOX20; HD-ZIP protein HOX20; Homeodomain transcription factor HOX20; OsHox20
Vss_25700_c1_g1_i4	2302	3.26	3.25	Homeobox-leucine zipper protein HOX20; HD-ZIP protein HOX20; Homeodomain transcription factor HOX20; OsHox20
Vss_23903_c0_g1_i1	1876	14.61	14.57	Homeobox-leucine zipper protein HOX21; HD-ZIP protein HOX21; Homeodomain transcription factor HOX21; OsHox21
Vss_27121_c0_g1_i3	1767	13.50	13.45	Homeobox-leucine zipper protein HOX21; HD-ZIP protein HOX21; Homeodomain transcription factor HOX21; OsHox21
Vss_23633_c0_g1_i1	1513	12.25	12.22	Homeobox-leucine zipper protein HOX21; HD-ZIP protein HOX21; Homeodomain transcription factor HOX21; OsHox21
Vss_28283_c0_g2_i3	1875	8.59	8.56	Homeobox-leucine zipper protein HOX21; HD-ZIP protein HOX21; Homeodomain transcription factor HOX21; OsHox21
Vss_28283_c0_g2_i4	2176	3.41	3.40	Homeobox-leucine zipper protein HOX21; HD-ZIP protein HOX21; Homeodomain transcription factor HOX21; OsHox21
Vss_27121_c0_g1_i5	1967	3.07	3.06	Homeobox-leucine zipper protein HOX21; HD-ZIP protein HOX21; Homeodomain transcription factor HOX21; OsHox21
Vss_27121_c0_g1_i2	1167	2.82	2.81	Homeobox-leucine zipper protein HOX21; HD-ZIP protein HOX21; Homeodomain transcription factor HOX21; OsHox21
Vss_27121_c0_g1_i1	1974	2.52	2.51	Homeobox-leucine zipper protein HOX21; HD-ZIP protein HOX21; Homeodomain transcription factor HOX21; OsHox21
Vss_20570_c1_g1_i2	1723	2.32	2.31	Homeobox-leucine zipper protein HOX21; HD-ZIP protein HOX21; Homeodomain transcription factor HOX21; OsHox21
Vss_20882_c0_g1_i2	1358	13.86	13.81	Homeobox-leucine zipper protein HOX27; HD-ZIP protein HOX27; Homeodomain transcription factor HOX27; OsHox27
Vss_22689_c0_g1_i1	1262	8.24	8.22	Homeobox-leucine zipper protein HOX27; HD-ZIP protein HOX27; Homeodomain transcription factor HOX27; OsHox27
Vss_23162_c1_g2_i1	1837	11.84	11.80	Homeobox-leucine zipper protein HOX32; HD-ZIP protein HOX32; Homeodomain transcription factor HOX32; OsHox32
Vss_30519_c0_g4_i2	3080	6.51	6.49	Homeobox-leucine zipper protein HOX32; HD-ZIP protein HOX32; Homeodomain transcription factor HOX32; OsHox32
Vss_30346_c0_g1_i1	3541	6.24	6.22	Homeobox-leucine zipper protein HOX32; HD-ZIP protein HOX32; Homeodomain transcription factor HOX32; OsHox32
Vss_30519_c0_g1_i7	1103	5.88	5.86	Homeobox-leucine zipper protein HOX32; HD-ZIP protein HOX32; Homeodomain transcription factor HOX32; OsHox32
Vss_30346_c0_g1_i3	3511	5.75	5.73	Homeobox-leucine zipper protein HOX32; HD-ZIP protein HOX32; Homeodomain transcription factor HOX32; OsHox32
Vss_28691_c0_g1_i1	3269	5.38	5.36	Homeobox-leucine zipper protein HOX32; HD-ZIP protein HOX32; Homeodomain transcription factor HOX32; OsHox32
Vss_29588_c0_g1_i1	3759	4.11	4.09	Homeobox-leucine zipper protein HOX32; HD-ZIP protein HOX32; Homeodomain transcription factor HOX32; OsHox32
Vss_22381_c0_g1_i1	2750	3.06	3.05	Homeobox-leucine zipper protein HOX32; HD-ZIP protein HOX32; Homeodomain transcription factor HOX32; OsHox32
Vss_30519_c0_g1_i4	2764	2.77	2.77	Homeobox-leucine zipper protein HOX32; HD-ZIP protein HOX32; Homeodomain transcription factor HOX32; OsHox32
Vss_30519_c0_g1_i3	5000	2.48	2.47	Homeobox-leucine zipper protein HOX32; HD-ZIP protein HOX32; Homeodomain transcription factor HOX32; OsHox32
Vss_26939_c1_g2_i2	2244	42.55	42.42	Homeobox-leucine zipper protein HOX4; HD-ZIP protein HOX4; Homeodomain transcription factor HOX4; OsHox4
Vss_27869_c0_g2_i4	1515	13.65	13.60	Homeobox-leucine zipper protein HOX4; HD-ZIP protein HOX4; Homeodomain transcription factor HOX4; OsHox4
Vss_26939_c1_g2_i3	2510	6.43	6.41	Homeobox-leucine zipper protein HOX4; HD-ZIP protein HOX4; Homeodomain transcription factor HOX4; OsHox4
Vss_27869_c0_g2_i3	849	2.15	2.14	Homeobox-leucine zipper protein HOX4; HD-ZIP protein HOX4; Homeodomain transcription factor HOX4; OsHox4
Vss_25380_c0_g1_i1	2103	1.91	1.90	Homeobox-leucine zipper protein HOX4; HD-ZIP protein HOX4; Homeodomain transcription factor HOX4; OsHox4
Vss_26136_c1_g1_i1	2224	66.48	66.28	Homeobox-leucine zipper protein HOX5; HD-ZIP protein HOX5; Homeodomain transcription factor HOX5; OsHox5
Vss_28445_c2_g1_i6	2762	8.88	8.85	Homeobox-leucine zipper protein HOX5; HD-ZIP protein HOX5; Homeodomain transcription factor HOX5; OsHox5
Vss_28445_c2_g1_i4	2426	2.83	2.82	Homeobox-leucine zipper protein HOX5; HD-ZIP protein HOX5; Homeodomain transcription factor HOX5; OsHox5
Vss_21927_c0_g1_i2	1295	18.24	18.18	Homeobox-leucine zipper protein HOX9; HD-ZIP protein HOX9; Homeodomain transcription factor HOX9; OsHB2; OsHox9
Vss_29335_c1_g1_i1	2065	7.32	7.30	Homeobox-leucine zipper protein HOX9; HD-ZIP protein HOX9; Homeodomain transcription factor HOX9; OsHB2; OsHox9
Vss_21927_c0_g1_i1	1339	4.00	3.99	Homeobox-leucine zipper protein HOX9; HD-ZIP protein HOX9; Homeodomain transcription factor HOX9; OsHB2; OsHox9
Vss_30519_c0_g4_i1	625	2.47	2.46	Homeobox-leucine zipper protein HOX9; HD-ZIP protein HOX9; Homeodomain transcription factor HOX9; OsHB2; OsHox9
Vss_28992_c0_g1_i1	3892	8.18	8.16	Homeobox-leucine zipper protein PROTODERMAL FACTOR 2; HD-ZIP protein PDF2; Homeodomain transcription factor PDF2
Vss_29654_c0_g1_i1	3212	37.04	36.93	Homeobox-leucine zipper protein ROC7; GLABRA 2-like homeobox protein 7; HD-ZIP protein ROC7; Homeodomain transcription factor ROC7; Protein RICE OUTERMOST CELL-SPECIFIC 7
Vss_35707_c0_g1_i1	251	12.97	12.93	Homeobox-leucine zipper protein ROC7; GLABRA 2-like homeobox protein 7; HD-ZIP protein ROC7; Homeodomain transcription factor ROC7; Protein RICE OUTERMOST CELL-SPECIFIC 7
Vss_31102_c1_g2_i2	3043	11.87	11.83	Homeobox-leucine zipper protein ROC7; GLABRA 2-like homeobox protein 7; HD-ZIP protein ROC7; Homeodomain transcription factor ROC7; Protein RICE OUTERMOST CELL-SPECIFIC 7
Vss_31102_c1_g1_i1	1189	10.76	10.73	Homeobox-leucine zipper protein ROC7; GLABRA 2-like homeobox protein 7; HD-ZIP protein ROC7; Homeodomain transcription factor ROC7; Protein RICE OUTERMOST CELL-SPECIFIC 7
Vss_29030_c0_g2_i3	3432	9.17	9.15	Homeobox-leucine zipper protein ROC7; GLABRA 2-like homeobox protein 7; HD-ZIP protein ROC7; Homeodomain transcription factor ROC7; Protein RICE OUTERMOST CELL-SPECIFIC 7
Vss_29335_c1_g1_i4	3574	7.02	7.00	Homeobox-leucine zipper protein ROC7; GLABRA 2-like homeobox protein 7; HD-ZIP protein ROC7; Homeodomain transcription factor ROC7; Protein RICE OUTERMOST CELL-SPECIFIC 7
Vss_28822_c2_g1_i4	3393	5.59	5.57	Homeobox-leucine zipper protein ROC7; GLABRA 2-like homeobox protein 7; HD-ZIP protein ROC7; Homeodomain transcription factor ROC7; Protein RICE OUTERMOST CELL-SPECIFIC 7
Vss_28822_c2_g2_i1	3118	4.58	4.56	Homeobox-leucine zipper protein ROC7; GLABRA 2-like homeobox protein 7; HD-ZIP protein ROC7; Homeodomain transcription factor ROC7; Protein RICE OUTERMOST CELL-SPECIFIC 7
Vss_29842_c0_g2_i1	2295	25.43	25.35	Homeobox protein HAT3.1
Vss_22583_c0_g1_i1	1270	7.70	7.68	WUSCHEL-related homeobox 4; OsWOX4
Vss_24146_c0_g1_i2	1194	6.99	6.97	WUSCHEL-related homeobox 4; OsWOX4
Vss_24146_c0_g1_i1	1411	3.83	3.82	WUSCHEL-related homeobox 4; OsWOX4
Vss_29479_c3_g3_i2	767	9.81	9.78	WUSCHEL-related homeobox 8; OsWOX8; Protein WOX13
Vss_29898_c0_g1_i3	3052	54.11	53.94	Zinc-finger homeodomain protein 1
Vss_26984_c0_g1_i1	2474	39.71	39.59	Zinc-finger homeodomain protein 1
Vss_1653_c0_g1_i1	202	32.46	32.36	Zinc-finger homeodomain protein 1; Short=OsZHD1
Vss_27590_c2_g1_i1	563	12.86	12.83	Zinc-finger homeodomain protein 1; Short=OsZHD1
Vss_21350_c0_g2_i1	1190	16.55	16.50	Zinc-finger homeodomain protein 12; Short=AtZHD12; Homeobox protein 26; Short=AtHB-26
Vss_13172_c0_g1_i1	768	2.11	2.11	Zinc-finger homeodomain protein 13; Short=AtZHD13; Homeobox protein 27; Short=AtHB-27
Vss_29894_c1_g5_i8	2266	9.12	9.09	Zinc-finger homeodomain protein 2; Short=AtZHD2; Homeobox protein 22; Short=AtHB-22; Protein MATERNAL EFFECT EMBRYO ARREST 68
Vss_21731_c1_g2_i1	917	1.58	1.58	Zinc-finger homeodomain protein 2; Short=AtZHD2; Homeobox protein 22; Short=AtHB-22; Protein MATERNAL EFFECT EMBRYO ARREST 68
Vss_28738_c0_g2_i3	5928	15.63	15.59	Zinc-finger homeodomain protein 3; Short=AtZHD3; Homeobox protein 21; Short=AtHB-21; Zinc finger homeodomain transcription factor 4
Vss_21731_c1_g1_i3	2350	3.25	3.25	Zinc-finger homeodomain protein 3; Short=AtZHD3; Homeobox protein 21; Short=AtHB-21; Zinc finger homeodomain transcription factor 4
Vss_21731_c1_g1_i4	2231	3.13	3.12	Zinc-finger homeodomain protein 3; Short=AtZHD3; Homeobox protein 21; Short=AtHB-21; Zinc finger homeodomain transcription factor 4
Vss_21731_c1_g1_i5	2323	2.81	2.80	Zinc-finger homeodomain protein 3; Short=AtZHD3; Homeobox protein 21; Short=AtHB-21; Zinc finger homeodomain transcription factor 4
Vss_21731_c1_g1_i1	2035	2.02	2.01	Zinc-finger homeodomain protein 3; Short=AtZHD3; Homeobox protein 21; Short=AtHB-21; Zinc finger homeodomain transcription factor 4
Vss_21731_c1_g1_i2	2127	1.45	1.45	Zinc-finger homeodomain protein 3; Short=AtZHD3; Homeobox protein 21; Short=AtHB-21; Zinc finger homeodomain transcription factor 4
Vss_27590_c4_g2_i1	674	16.67	16.62	Zinc-finger homeodomain protein 4; Short=AtZHD4; Homeobox protein 31; Short=AtHB-31; Protein FLORAL TRANSITION AT THE MERISTEM 2
Vss_31237_c1_g1_i1	1533	15.80	15.75	Zinc-finger homeodomain protein 4; Short=AtZHD4; Homeobox protein 31; Short=AtHB-31; Protein FLORAL TRANSITION AT THE MERISTEM 2
Vss_29894_c1_g5_i1	1325	3.00	2.99	Zinc-finger homeodomain protein 4; Short=AtZHD4; Homeobox protein 31; Short=AtHB-31; Protein FLORAL TRANSITION AT THE MERISTEM 2
Vss_30497_c0_g1_i4	3374	7.12	7.10	AP2/ERF and B3 domain-containing transcription factor RAV1; Ethylene-responsive transcription factor RAV1; Protein RELATED TO ABI3/VP1 1
Vss_20491_c1_g1_i1	1793	2.12	2.12	AP2/ERF and B3 domain-containing transcription repressor RAV2; Ethylene-responsive transcription factor RAV2; Protein RELATED TO ABI3/VP1 2; Protein RELATED TO APETALA2 8; Protein TEMPRANILLO 2
Vss_27372_c3_g1_i2	1839	13.53	13.48	B3 domain-containing protein At3g19184
Vss_27372_c3_g1_i4	2160	10.71	10.68	B3 domain-containing protein At3g19184
Vss_22746_c1_g1_i2	1306	5.32	5.30	B3 domain-containing protein At3g19184
Vss_19907_c0_g1_i1	1977	4.91	4.90	B3 domain-containing protein At3g19184
Vss_26956_c0_g1_i2	2528	5.07	5.05	B3 domain-containing protein Os01g0723500
Vss_19592_c1_g1_i1	901	1.62	1.62	B3 domain-containing protein Os01g0723500
Vss_17832_c0_g1_i1	1462	8.74	8.71	B3 domain-containing protein Os05g0481400
Vss_27372_c3_g1_i6	829	2.13	2.12	B3 domain-containing protein Os06g0194400
Vss_31260_c3_g1_i5	5043	28.00	27.92	B3 domain-containing protein Os07g0679700
Vss_29816_c2_g2_i1	3986	6.50	6.48	B3 domain-containing protein Os07g0679700
Vss_19592_c2_g1_i1	1133	2.38	2.37	B3 domain-containing protein Os11g0197600
Vss_20491_c1_g1_i2	307	3.58	3.57	B3 domain-containing transcription factor NGA1; Protein NGATHA 1
Vss_31260_c3_g1_i2	3479	10.40	10.37	Auxin response factor 10
Vss_27667_c2_g1_i1	3060	9.65	9.62	Auxin response factor 10
Vss_27667_c2_g3_i1	708	1.93	1.92	Auxin response factor 10
Vss_19106_c0_g1_i1	620	1.67	1.67	Auxin response factor 12; OsARF8
Vss_27667_c1_g2_i2	914	6.94	6.92	Auxin response factor 16
Vss_27667_c0_g1_i1	386	4.07	4.06	Auxin response factor 16
Vss_27667_c2_g2_i1	822	3.07	3.06	Auxin response factor 16
Vss_30647_c0_g1_i3	4632	28.02	27.94	Auxin response factor 17
Vss_31539_c1_g1_i1	507	25.00	24.92	Auxin response factor 17
Vss_27864_c2_g2_i1	1553	22.51	22.44	Auxin response factor 17
Vss_27864_c1_g1_i1	1856	16.98	16.93	Auxin response factor 17
Vss_27864_c2_g1_i3	1807	14.95	14.90	Auxin response factor 17
Vss_27864_c2_g1_i1	1783	10.50	10.47	Auxin response factor 17
Vss_30464_c1_g3_i1	2098	42.92	42.79	Auxin response factor 23; OsARF1
Vss_31539_c3_g2_i1	2574	21.24	21.18	Auxin response factor 23; OsARF1
Vss_31539_c3_g1_i2	1430	18.85	18.79	Auxin response factor 23; OsARF1
Vss_30464_c1_g1_i3	3859	13.39	13.35	Auxin response factor 23; OsARF1
Vss_22727_c1_g1_i7	1513	3.15	3.14	Auxin response factor 23; OsARF1
Vss_19255_c1_g1_i1	982	2.25	2.24	Auxin response factor 23; OsARF1
Vss_30647_c0_g1_i2	425	3.54	3.53	Auxin response factor 6
Vss_22358_c0_g1_i1	1278	17.29	17.24	Auxin response factor 9
Vss_22727_c2_g1_i1	1469	4.64	4.63	Auxin response factor 9
Vss_31539_c3_g1_i1	1579	4.10	4.09	Auxin response factor 9
Vss_30916_c1_g1_i1	1631	12.43	12.39	AP2-like ethylene-responsive transcription factor AIL1; Protein AINTEGUMENTA-LIKE 1
Vss_32944_c0_g1_i1	287	7.52	7.49	AP2-like ethylene-responsive transcription factor CRL5; Protein CROWN ROOTLESS 5; Protein PLETHORA 8; Short=OsPLT8
Vss_30916_c2_g3_i1	342	4.74	4.72	AP2-like ethylene-responsive transcription factor CRL5; Protein CROWN ROOTLESS 5; Protein PLETHORA 8; Short=OsPLT8
Vss_22119_c0_g1_i1	1832	1.63	1.63	AP2-like ethylene-responsive transcription factor PLT2; Protein AINTEGUMENTA-LIKE 4; Protein PLETHORA 2
Vss_22325_c1_g1_i2	2354	2.59	2.58	AP2-like ethylene-responsive transcription factor SMOS1; Protein REDUCED LEAF ANGLE 1; Protein SMALL ORGAN SIZE 1
Vss_12687_c0_g1_i1	948	2.26	2.25	APETALA2-like protein 3; Protein SUPERNUMERARY BRACT
Vss_23143_c3_g1_i1	4770	2.23	2.23	Ethylene-responsive transcription factor LEP; Protein LEAFY PETIOLE
Vss_20805_c0_g2_i1	1488	2.03	2.02	Ethylene-responsive transcription factor RAP2-10; Protein RELATED TO APETALA2 10
Vss_26816_c0_g1_i1	2794	41.55	41.42	Ethylene-responsive transcription factor RAP2-12; Protein RELATED TO APETALA2 12
Vss_27381_c0_g1_i2	2276	8.32	8.29	Ethylene-responsive transcription factor RAP2-13; Ethylene-responsive transcription factor ERF058; Protein RELATED TO APETALA2 13
Vss_27744_c2_g2_i1	1801	6.56	6.54	Ethylene-responsive transcription factor RAP2-3; Cadmium-induced protein AS30; Ethylene response factor 72; Short=ERF72; Ethylene-responsive element binding protein; Short=AtEBP; Protein RELATED TO APETALA2 3; Short=Related to AP2 3
Vss_27744_c2_g2_i7	1560	3.22	3.21	Ethylene-responsive transcription factor RAP2-3; Cadmium-induced protein AS30; Ethylene response factor 72; Short=ERF72; Ethylene-responsive element binding protein; Short=AtEBP; Protein RELATED TO APETALA2 3; Short=Related to AP2 3
Vss_17140_c3_g1_i1	524	1.74	1.73	Ethylene-responsive transcription factor RAP2-6; Protein RELATED TO APETALA2 6
Vss_28660_c1_g1_i2	2502	9.69	9.66	WRKY transcription factor WRKY24; Short=OsWRKY24
Vss_31172_c0_g1_i5	4307	9.09	9.06	WRKY transcription factor WRKY24; Short=OsWRKY24
Vss_30258_c0_g1_i1	3592	3.60	3.59	WRKY transcription factor WRKY24; Short=OsWRKY24
Vss_30258_c0_g1_i11	3586	3.23	3.22	WRKY transcription factor WRKY24; Short=OsWRKY24
Vss_25515_c0_g1_i1	3796	2.90	2.89	WRKY transcription factor WRKY24; Short=OsWRKY24
Vss_29606_c0_g1_i1	2700	15.92	15.87	WRKY transcription factor WRKY51; Short=OsWRKY51
Vss_26217_c0_g2_i1	1372	13.25	13.21	WRKY transcription factor WRKY51; Short=OsWRKY51
Vss_23968_c0_g1_i4	2155	10.80	10.77	WRKY transcription factor WRKY51; Short=OsWRKY51
Vss_27672_c0_g1_i1	2683	10.34	10.31	WRKY transcription factor WRKY51; Short=OsWRKY51
Vss_26217_c0_g1_i1	815	5.93	5.91	WRKY transcription factor WRKY51; Short=OsWRKY51
Vss_23105_c2_g3_i1	2137	4.29	4.27	WRKY transcription factor WRKY51; Short=OsWRKY51
Vss_22823_c1_g1_i1	1982	3.03	3.02	WRKY transcription factor WRKY51; Short=OsWRKY51
Vss_19540_c0_g1_i1	2222	2.82	2.82	WRKY transcription factor WRKY51; Short=OsWRKY51
Vss_18431_c0_g2_i1	380	2.70	2.70	WRKY transcription factor WRKY51; Short=OsWRKY51
Vss_22823_c1_g1_i2	1958	1.84	1.83	WRKY transcription factor WRKY51; Short=OsWRKY51
Vss_12390_c0_g1_i1	388	2.36	2.36	Probable WRKY transcription factor 15; WRKY DNA-binding protein 15
Vss_30925_c1_g1_i1	4599	8.72	8.70	Probable WRKY transcription factor 19; WRKY DNA-binding protein 19
Vss_22631_c2_g4_i6	423	8.10	8.08	Probable WRKY transcription factor 19; WRKY DNA-binding protein 19
Vss_28705_c0_g1_i2	3365	4.87	4.85	Probable WRKY transcription factor 19; WRKY DNA-binding protein 19
Vss_30481_c1_g1_i2	1584	4.69	4.67	Probable WRKY transcription factor 19; WRKY DNA-binding protein 19
Vss_30481_c2_g1_i2	4182	3.98	3.97	Probable WRKY transcription factor 19; WRKY DNA-binding protein 19
Vss_30481_c2_g2_i1	2205	1.97	1.96	Probable WRKY transcription factor 19; WRKY DNA-binding protein 19
Vss_31172_c0_g1_i2	1866	7.73	7.71	Probable WRKY transcription factor 4; WRKY DNA-binding protein 4
Vss_28660_c1_g1_i1	2832	1.76	1.76	Probable WRKY transcription factor 43; WRKY DNA-binding protein 43
Vss_19132_c1_g1_i1	585	1.90	1.89	Probable WRKY transcription factor 45; AT.I.24-4; WRKY DNA-binding protein 45
Vss_28280_c1_g1_i2	1230	24.91	24.83	Cyclic dof factor 2; Dof zinc finger protein DOF5.2; Short=AtDOF5.2
Vss_23849_c2_g1_i2	2165	15.88	15.84	Cyclic dof factor 2; Dof zinc finger protein DOF5.2; Short=AtDOF5.2
Vss_23849_c1_g1_i1	744	13.29	13.25	Cyclic dof factor 2; Dof zinc finger protein DOF5.2; Short=AtDOF5.2
Vss_23849_c2_g1_i3	2139	10.99	10.96	Cyclic dof factor 2; Dof zinc finger protein DOF5.2; Short=AtDOF5.2
Vss_22883_c0_g2_i4	1687	10.20	10.17	Cyclic dof factor 2; Dof zinc finger protein DOF5.2; Short=AtDOF5.2
Vss_22883_c0_g2_i3	1657	4.26	4.25	Cyclic dof factor 2; Dof zinc finger protein DOF5.2; Short=AtDOF5.2
Vss_25630_c0_g1_i1	2499	1.94	1.94	Cyclic dof factor 2; Dof zinc finger protein DOF5.2; Short=AtDOF5.2
Vss_28280_c1_g2_i1	1965	58.88	58.70	Cyclic dof factor 3; Dof zinc finger protein DOF3.3; Short=AtDOF3.3; H-protein promoter-binding factor 2a
Vss_23659_c0_g1_i2	2067	22.10	22.03	Cyclic dof factor 3; Dof zinc finger protein DOF3.3; Short=AtDOF3.3; H-protein promoter-binding factor 2a
Vss_22536_c2_g1_i1	2165	37.59	37.48	Dof zinc finger protein 4; Short=OsDof4
Vss_28280_c1_g1_i1	1253	23.26	23.19	Dof zinc finger protein DOF1.5; Short=AtDOF1.5
Vss_26250_c0_g1_i2	2293	22.52	22.45	Dof zinc finger protein DOF2.4; Short=AtDOF2.4; Protein PHLOEM EARLY DOF 1
Vss_26250_c0_g1_i1	2532	5.71	5.70	Dof zinc finger protein DOF2.4; Short=AtDOF2.4; Protein PHLOEM EARLY DOF 1
Vss_30483_c0_g1_i1	2742	22.93	22.86	Dof zinc finger protein DOF5.3; Short=AtDOF5.3; Protein PHLOEM EARLY DOF TMO6; Protein TARGET OF MONOPTEROS 6; Short=Protein TARGET OF MP 6
Vss_29337_c0_g1_i8	2823	16.39	16.34	Dof zinc finger protein DOF5.3; Short=AtDOF5.3; Protein PHLOEM EARLY DOF TMO6; Protein TARGET OF MONOPTEROS 6; Short=Protein TARGET OF MP 6
Vss_30483_c0_g1_i4	2635	16.19	16.14	Dof zinc finger protein DOF5.3; Short=AtDOF5.3; Protein PHLOEM EARLY DOF TMO6; Protein TARGET OF MONOPTEROS 6; Short=Protein TARGET OF MP 6
Vss_29337_c0_g1_i4	1012	15.20	15.16	Dof zinc finger protein DOF5.3; Short=AtDOF5.3; Protein PHLOEM EARLY DOF TMO6; Protein TARGET OF MONOPTEROS 6; Short=Protein TARGET OF MP 6
Vss_29337_c0_g1_i3	2609	12.92	12.88	Dof zinc finger protein DOF5.3; Short=AtDOF5.3; Protein PHLOEM EARLY DOF TMO6; Protein TARGET OF MONOPTEROS 6; Short=Protein TARGET OF MP 6
Vss_30483_c0_g1_i7	3528	9.35	9.32	Dof zinc finger protein DOF5.3; Short=AtDOF5.3; Protein PHLOEM EARLY DOF TMO6; Protein TARGET OF MONOPTEROS 6; Short=Protein TARGET OF MP 6
Vss_30483_c0_g1_i2	3421	8.22	8.19	Dof zinc finger protein DOF5.3; Short=AtDOF5.3; Protein PHLOEM EARLY DOF TMO6; Protein TARGET OF MONOPTEROS 6; Short=Protein TARGET OF MP 6
Vss_29337_c0_g1_i6	1253	5.00	4.98	Dof zinc finger protein DOF5.3; Short=AtDOF5.3; Protein PHLOEM EARLY DOF TMO6; Protein TARGET OF MONOPTEROS 6; Short=Protein TARGET OF MP 6
Vss_29337_c0_g1_i7	1081	4.63	4.62	Dof zinc finger protein DOF5.3; Short=AtDOF5.3; Protein PHLOEM EARLY DOF TMO6; Protein TARGET OF MONOPTEROS 6; Short=Protein TARGET OF MP 6
Vss_26081_c0_g1_i1	2517	47.49	47.34	Dof zinc finger protein DOF5.4; Short=AtDOF5.4; OBF-binding protein 4
Vss_27175_c2_g1_i1	2032	26.24	26.16	Dof zinc finger protein DOF5.4; Short=AtDOF5.4; OBF-binding protein 4
Vss_26081_c0_g1_i2	2838	11.27	11.24	Dof zinc finger protein DOF5.4; Short=AtDOF5.4; OBF-binding protein 4
Vss_31336_c0_g1_i1	210	27.12	27.04	NAC domain containing protein 50; Short=ANAC050
Vss_9784_c1_g1_i1	370	4.39	4.37	NAC domain-containing protein 2; Short=SlNAP2
Vss_20337_c0_g1_i1	209	83.13	82.88	NAC domain-containing protein 45
Vss_31020_c0_g2_i2	966	27.57	27.49	NAC domain-containing protein 45
Vss_23731_c0_g1_i1	1479	12.74	12.70	NAC domain-containing protein 45
Vss_31020_c0_g1_i4	2311	9.25	9.22	NAC domain-containing protein 45
Vss_20673_c1_g1_i2	1357	4.53	4.51	NAC domain-containing protein 45
Vss_20482_c0_g1_i2	2211	2.27	2.26	NAC domain-containing protein 45
Vss_31336_c0_g1_i2	3730	11.34	11.30	NAC domain-containing protein 53; Short=ANAC053; Protein ANTHER INDEHISCENCE FACTOR; Protein NTM1-like 4
Vss_31336_c0_g1_i3	3751	10.29	10.26	NAC domain-containing protein 53; Short=ANAC053; Protein ANTHER INDEHISCENCE FACTOR; Protein NTM1-like 4
Vss_20337_c1_g1_i1	1031	3.90	3.89	NAC domain-containing protein 53; Short=ANAC053; Protein ANTHER INDEHISCENCE FACTOR; Protein NTM1-like 4
Vss_22617_c1_g1_i1	1286	2.41	2.40	NAC domain-containing protein 55; Short=ANAC055; NAC domain-containing protein 3; Short=AtNAC3
Vss_28664_c0_g1_i2	2244	5.58	5.57	NAC domain-containing protein 7; Short=ANAC007; Protein EMBRYO DEFECTIVE 2749; Protein VASCULAR RELATED NAC-DOMAIN 4
Vss_30103_c0_g1_i1	1561	1.79	1.79	NAC domain-containing protein 7; Short=ANAC007; Protein EMBRYO DEFECTIVE 2749; Protein VASCULAR RELATED NAC-DOMAIN 4
Vss_28366_c0_g1_i1	2226	7.81	7.79	NAC domain-containing protein 75; Short=ANAC075
Vss_24927_c0_g1_i2	2645	3.09	3.08	NAC domain-containing protein 75; Short=ANAC075
Vss_21286_c0_g1_i1	1100	2.98	2.98	NAC domain-containing protein 76; Short=ANAC076; Protein VASCULAR RELATED NAC-DOMAIN 2
Vss_31020_c0_g1_i2	3392	19.52	19.47	NAC domain-containing protein 78; Short=ANAC078; Protein NTM1-like 11
Vss_30226_c0_g1_i1	3679	18.11	18.06	NAC domain-containing protein 78; Short=ANAC078; Protein NTM1-like 11
Vss_31214_c3_g1_i2	4957	17.36	17.30	NAC domain-containing protein 78; Short=ANAC078; Protein NTM1-like 11
Vss_20038_c0_g1_i1	1132	7.99	7.96	NAC domain-containing protein 96; Short=ANAC096
Vss_20509_c1_g1_i1	2038	2.67	2.66	NAC transcription factor 56; Short=AtNAC056; NAC domain-containing protein 2; Short=AtNAC2; Protein NAC-REGULATED SEED MORPHOLOGY 1
Vss_19108_c0_g1_i1	494	1.76	1.75	NAC transcription factor 56; Short=AtNAC056; NAC domain-containing protein 2; Short=AtNAC2; Protein NAC-REGULATED SEED MORPHOLOGY 1
Vss_24203_c0_g1_i1	1623	4.47	4.46	NAC transcription factor NAM-B1
Vss_28418_c1_g2_i1	2890	21.96	21.89	Transcription factor MAMYB; Membrane-anchored MYB
Vss_25927_c0_g1_i1	1630	5.95	5.94	Transcription factor MAMYB; Membrane-anchored MYB
Vss_26532_c0_g1_i1	1503	13.65	13.61	Transcription factor MYB1; Myb-related protein 1; Short=AtMYB1
Vss_22154_c0_g2_i1	460	2.57	2.56	Transcription factor MYB1; Short=BvMYB1; Anthocyanin MYB-like protein 1; R2R3 MYB transcriptional regulator 1
Vss_29805_c1_g1_i1	366	2.40	2.39	Transcription factor MYB1; Short=BvMYB1; Anthocyanin MYB-like protein 1; R2R3 MYB transcriptional regulator 1
Vss_27426_c0_g1_i3	2022	115.76	115.41	Transcription factor MYB106; Myb-related protein 106; Short=AtMYB106; Transcription factor NOEK
Vss_27426_c0_g1_i5	1866	30.55	30.46	Transcription factor MYB106; Myb-related protein 106; Short=AtMYB106; Transcription factor NOEK
Vss_27426_c0_g1_i4	741	19.84	19.78	Transcription factor MYB106; Myb-related protein 106; Short=AtMYB106; Transcription factor NOEK
Vss_27426_c0_g1_i2	803	12.38	12.34	Transcription factor MYB106; Myb-related protein 106; Short=AtMYB106; Transcription factor NOEK
Vss_27605_c1_g1_i2	1953	9.54	9.51	Transcription factor MYB106; Myb-related protein 106; Short=AtMYB106; Transcription factor NOEK
Vss_25753_c1_g1_i3	2311	3.81	3.80	Transcription factor MYB106; Myb-related protein 106; Short=AtMYB106; Transcription factor NOEK
Vss_29561_c0_g1_i6	3500	12.14	12.10	Transcription factor MYB124; Myb-related protein 124; Short=AtMYB124; Protein FOUR LIPS
Vss_17741_c0_g1_i1	872	2.97	2.96	Transcription factor MYB15; Myb-related protein 15; Short=AtMYB15; Myb-related protein Y19; Short=AtY19
Vss_26513_c1_g1_i1	1055	6.26	6.24	Transcription factor MYB16; Myb-related protein 16; Short=AtMYB16; Protein MIXTA homolog; Short=AtMIXTA
Vss_27294_c0_g1_i3	2090	4.60	4.58	Transcription factor MYB16; Myb-related protein 16; Short=AtMYB16; Protein MIXTA homolog; Short=AtMIXTA
Vss_3974_c0_g1_i1	1954	3.29	3.28	Transcription factor MYB16; Myb-related protein 16; Short=AtMYB16; Protein MIXTA homolog; Short=AtMIXTA
Vss_26835_c0_g2_i2	2352	8.53	8.50	Transcription factor MYB20; Myb-related protein 20; Short=AtMYB20
Vss_26835_c0_g2_i3	2458	5.45	5.43	Transcription factor MYB20; Myb-related protein 20; Short=AtMYB20
Vss_29805_c3_g2_i2	1543	3.15	3.14	Transcription factor MYB3R-1; Myb-related protein 3R-1; Plant c-MYB-like protein 1; Short=Protein PC-MYB1
Vss_29805_c2_g1_i1	1506	3.75	3.74	Transcription factor MYB3R-3; Myb-related protein 3R-3
Vss_27645_c0_g2_i1	4316	2.27	2.26	Transcription factor MYB3R-3; Myb-related protein 3R-3
Vss_29805_c3_g4_i5	2150	11.18	11.15	Transcription factor MYB3R-5; Myb-related protein 3R-5
Vss_25801_c1_g1_i1	2306	22.22	22.15	Transcription factor MYB46; Myb-related protein 46; Short=AtMYB46
Vss_25801_c1_g1_i2	2516	1.99	1.99	Transcription factor MYB46; Myb-related protein 46; Short=AtMYB46
Vss_22154_c1_g1_i1	1508	7.31	7.28	Transcription factor MYB53; Myb-related protein 53; Short=AtMYB53
Vss_22154_c1_g1_i2	1654	1.67	1.67	Transcription factor MYB53; Myb-related protein 53; Short=AtMYB53
Vss_27144_c0_g1_i4	1652	18.15	18.09	Transcription factor MYB58; Myb-related protein 58; Short=AtMYB58
Vss_27144_c0_g1_i2	1796	2.04	2.03	Transcription factor MYB58; Myb-related protein 58; Short=AtMYB58
Vss_28194_c0_g1_i1	2855	25.96	25.88	Transcription factor MYB61; Myb-related protein 61; Short=AtMYB61
Vss_29756_c1_g1_i3	2177	18.03	17.98	Transcription factor MYB61; Myb-related protein 61; Short=AtMYB61
Vss_29756_c1_g1_i5	1585	7.77	7.74	Transcription factor MYB61; Myb-related protein 61; Short=AtMYB61
Vss_29756_c1_g1_i6	2197	6.19	6.17	Transcription factor MYB61; Myb-related protein 61; Short=AtMYB61
Vss_24671_c0_g1_i1	1885	5.70	5.69	Transcription factor MYB61; Myb-related protein 61; Short=AtMYB61
Vss_29756_c1_g1_i1	938	1.86	1.85	Transcription factor MYB61; Myb-related protein 61; Short=AtMYB61
Vss_27804_c0_g1_i1	2355	7.77	7.75	Transcription factor MYB73; Myb-related protein 73; Short=AtMYB73
Vss_29250_c0_g1_i1	2561	8.88	8.85	Transcription factor MYB77; Myb-related protein 77; Short=AtMYB77; Myb-related protein R2; Short=AtMYBR2
Vss_12782_c0_g1_i1	1738	4.77	4.75	Transcription factor MYB77; Myb-related protein 77; Short=AtMYB77; Myb-related protein R2; Short=AtMYBR2
Vss_21431_c0_g1_i1	1879	3.45	3.44	Transcription factor MYB77; Myb-related protein 77; Short=AtMYB77; Myb-related protein R2; Short=AtMYBR2
Vss_27144_c0_g1_i3	2157	45.79	45.65	Transcription factor MYB86; Myb homolog 4; Short=AtMyb4; Myb-related protein 86; Short=AtMYB86
Vss_23824_c0_g1_i1	2281	12.72	12.68	Transcription factor MYB86; Myb homolog 4; Short=AtMyb4; Myb-related protein 86; Short=AtMYB86
Vss_29756_c1_g1_i4	2369	5.24	5.22	Transcription factor MYB86; Myb homolog 4; Short=AtMyb4; Myb-related protein 86; Short=AtMYB86
Vss_24652_c0_g1_i2	1181	4.88	4.86	Transcription factor MYB86; Myb homolog 4; Short=AtMyb4; Myb-related protein 86; Short=AtMYB86
Vss_24652_c0_g1_i1	1152	3.04	3.03	Transcription factor MYB86; Myb homolog 4; Short=AtMyb4; Myb-related protein 86; Short=AtMYB86
Vss_34024_c0_g1_i1	514	1.83	1.83	Transcription factor MYBC1
Vss_30591_c1_g1_i3	1717	22.15	22.08	Transcription factor MYBS2; Myb-related protein S2; Short=OsMYBS2
Vss_24192_c3_g1_i2	1980	18.00	17.95	Transcription factor MYBS2; Myb-related protein S2; Short=OsMYBS2
Vss_27925_c4_g1_i1	2224	12.49	12.45	Transcription factor MYBS2; Myb-related protein S2; Short=OsMYBS2
Vss_27925_c4_g1_i2	2186	12.15	12.11	Transcription factor MYBS2; Myb-related protein S2; Short=OsMYBS2
Vss_27925_c4_g1_i4	1127	11.51	11.47	Transcription factor MYBS2; Myb-related protein S2; Short=OsMYBS2
Vss_29007_c0_g1_i6	3252	9.55	9.52	Transcription factor MYBS2; Myb-related protein S2; Short=OsMYBS2
Vss_27323_c0_g1_i2	1124	8.56	8.53	Transcription factor MYBS2; Myb-related protein S2; Short=OsMYBS2
Vss_29246_c0_g1_i2	2627	8.49	8.46	Transcription factor MYBS2; Myb-related protein S2; Short=OsMYBS2
Vss_26065_c0_g1_i1	1849	8.09	8.06	Transcription factor MYBS2; Myb-related protein S2; Short=OsMYBS2
Vss_31138_c0_g1_i2	4176	7.74	7.72	Transcription factor MYBS2; Myb-related protein S2; Short=OsMYBS2
Vss_19860_c2_g1_i4	1521	7.51	7.49	Transcription factor MYBS2; Myb-related protein S2; Short=OsMYBS2
Vss_30591_c2_g2_i1	1732	7.27	7.25	Transcription factor MYBS2; Myb-related protein S2; Short=OsMYBS2
Vss_31018_c0_g1_i4	4467	6.36	6.34	Transcription factor MYBS2; Myb-related protein S2; Short=OsMYBS2
Vss_29246_c0_g1_i1	2605	6.20	6.18	Transcription factor MYBS2; Myb-related protein S2; Short=OsMYBS2
Vss_27248_c0_g1_i1	2747	5.42	5.41	Transcription factor MYBS2; Myb-related protein S2; Short=OsMYBS2
Vss_26785_c0_g1_i1	2169	5.31	5.29	Transcription factor MYBS2; Myb-related protein S2; Short=OsMYBS2
Vss_31138_c0_g1_i4	1503	3.19	3.18	Transcription factor MYBS2; Myb-related protein S2; Short=OsMYBS2
Vss_26065_c0_g1_i2	1890	3.15	3.14	Transcription factor MYBS2; Myb-related protein S2; Short=OsMYBS2
Vss_29007_c0_g1_i2	2521	3.10	3.09	Transcription factor MYBS2; Myb-related protein S2; Short=OsMYBS2
Vss_29007_c0_g1_i3	3154	2.76	2.75	Transcription factor MYBS2; Myb-related protein S2; Short=OsMYBS2
Vss_19860_c2_g1_i1	1701	1.97	1.97	Transcription factor MYBS2; Myb-related protein S2; Short=OsMYBS2
Vss_27248_c0_g1_i2	2769	1.69	1.68	Transcription factor MYBS2; Myb-related protein S2; Short=OsMYBS2
Vss_18163_c0_g1_i2	1126	15.54	15.49	Probable transcription factor MYB58; Short=OsMYB58
Vss_31018_c0_g1_i3	4405	2.34	2.33	Protein LHY; MYB-related transcription factor LHY; Protein LATE ELONGATED HYPOCOTYL
Vss_27513_c0_g1_i1	2026	8.76	8.73	Transcription factor CSA; Myb-related protein CSA; Protein CARBON STARVED ANTHER
Vss_26132_c1_g1_i1	2002	2.76	2.75	Transcription factor CSA; Myb-related protein CSA; Protein CARBON STARVED ANTHER
Vss_21864_c1_g1_i1	2011	1.81	1.80	Transcription factor CSA; Myb-related protein CSA; Protein CARBON STARVED ANTHER
Vss_21512_c1_g1_i1	2242	3.59	3.58	Transcription factor GAMYB; OsGAMyb
Vss_14502_c0_g1_i1	406	2.45	2.45	Transcription factor GAMYB; OsGAMyb
Vss_19800_c1_g1_i1	798	1.77	1.77	Transcription factor NIGTH1; MYB-domain transcription factor NIGT1 homolog 1
Vss_26503_c0_g1_i1	2553	4.96	4.95	bHLH transcription factor RHL1; Basic helix-loop-helix protein RHL1; Protein ROOT HAIRLESS 1; Short=LjRHL1
Vss_24667_c0_g1_i1	1939	3.29	3.28	bHLH transcription factor RHL1; Basic helix-loop-helix protein RHL1; Protein ROOT HAIRLESS 1; Short=LjRHL1
Vss_27876_c0_g4_i3	1752	36.83	36.71	Transcription factor ABORTED MICROSPORES; Basic helix-loop-helix protein 21; Short=AtbHLH21; Short=bHLH 21; Transcription factor EN 48; bHLH transcription factor bHLH021
Vss_16623_c0_g1_i1	2941	4.33	4.32	Transcription factor bHLH112; Basic helix-loop-helix protein 112; Short=AtbHLH112; Short=bHLH 112; Transcription factor EN 64; bHLH transcription factor bHLH112
Vss_16623_c0_g1_i4	3065	2.90	2.89	Transcription factor bHLH112; Basic helix-loop-helix protein 112; Short=AtbHLH112; Short=bHLH 112; Transcription factor EN 64; bHLH transcription factor bHLH112
Vss_24326_c0_g1_i1	1499	7.28	7.26	Transcription factor bHLH113; Basic helix-loop-helix protein 113; Short=AtbHLH113; Short=bHLH 113; Transcription factor EN 61; bHLH transcription factor bHLH113
Vss_28221_c0_g1_i1	3321	4.82	4.81	Transcription factor bHLH113; Basic helix-loop-helix protein 113; Short=AtbHLH113; Short=bHLH 113; Transcription factor EN 61; bHLH transcription factor bHLH113
Vss_24326_c0_g1_i3	1430	4.34	4.33	Transcription factor bHLH113; Basic helix-loop-helix protein 113; Short=AtbHLH113; Short=bHLH 113; Transcription factor EN 61; bHLH transcription factor bHLH113
Vss_29227_c3_g2_i4	2219	31.72	31.62	Transcription factor bHLH115; Basic helix-loop-helix protein 115; Short=AtbHLH115; Short=bHLH 115; Transcription factor EN 134; bHLH transcription factor bHLH115
Vss_31089_c1_g1_i1	1763	22.97	22.90	Transcription factor bHLH115; Basic helix-loop-helix protein 115; Short=AtbHLH115; Short=bHLH 115; Transcription factor EN 134; bHLH transcription factor bHLH115
Vss_29227_c3_g1_i1	1736	22.86	22.79	Transcription factor bHLH115; Basic helix-loop-helix protein 115; Short=AtbHLH115; Short=bHLH 115; Transcription factor EN 134; bHLH transcription factor bHLH115
Vss_31089_c1_g1_i2	1887	19.18	19.12	Transcription factor bHLH115; Basic helix-loop-helix protein 115; Short=AtbHLH115; Short=bHLH 115; Transcription factor EN 134; bHLH transcription factor bHLH115
Vss_29227_c3_g2_i3	1193	4.10	4.09	Transcription factor bHLH115; Basic helix-loop-helix protein 115; Short=AtbHLH115; Short=bHLH 115; Transcription factor EN 134; bHLH transcription factor bHLH115
Vss_29327_c0_g2_i3	1893	11.54	11.50	Transcription factor bHLH121; Basic helix-loop-helix protein 121; Short=AtbHLH121; Short=bHLH 121; Transcription factor EN 138; bHLH transcription factor bHLH121
Vss_26156_c0_g1_i1	2426	3.49	3.48	Transcription factor bHLH121; Basic helix-loop-helix protein 121; Short=AtbHLH121; Short=bHLH 121; Transcription factor EN 138; bHLH transcription factor bHLH121
Vss_29861_c0_g1_i1	3962	8.49	8.47	Transcription factor bHLH130; Basic helix-loop-helix protein 130; Short=AtbHLH130; Short=bHLH 130; Transcription factor EN 69; bHLH transcription factor bHLH130
Vss_23193_c0_g1_i1	1746	9.72	9.69	Transcription factor bHLH140; Basic helix-loop-helix protein 140; Short=AtbHLH140; Short=bHLH 140; Transcription factor EN 122; bHLH transcription factor bHLH140
Vss_27688_c0_g1_i1	3507	6.04	6.02	Transcription factor bHLH140; Basic helix-loop-helix protein 140; Short=AtbHLH140; Short=bHLH 140; Transcription factor EN 122; bHLH transcription factor bHLH140
Vss_27688_c0_g1_i4	3342	4.53	4.51	Transcription factor bHLH140; Basic helix-loop-helix protein 140; Short=AtbHLH140; Short=bHLH 140; Transcription factor EN 122; bHLH transcription factor bHLH140
Vss_27688_c0_g1_i3	1757	2.34	2.33	Transcription factor bHLH140; Basic helix-loop-helix protein 140; Short=AtbHLH140; Short=bHLH 140; Transcription factor EN 122; bHLH transcription factor bHLH140
Vss_25839_c1_g1_i1	2269	16.03	15.98	Transcription factor bHLH25; Basic helix-loop-helix protein 25; Short=AtbHLH25; Short=bHLH 25; Transcription factor EN 29; bHLH transcription factor bHLH025
Vss_25839_c1_g1_i2	1016	11.11	11.08	Transcription factor bHLH25; Basic helix-loop-helix protein 25; Short=AtbHLH25; Short=bHLH 25; Transcription factor EN 29; bHLH transcription factor bHLH025
Vss_24495_c1_g2_i2	1947	7.44	7.41	Transcription factor bHLH25; Basic helix-loop-helix protein 25; Short=AtbHLH25; Short=bHLH 25; Transcription factor EN 29; bHLH transcription factor bHLH025
Vss_22040_c0_g1_i1	2738	7.33	7.31	Transcription factor bHLH25; Basic helix-loop-helix protein 25; Short=AtbHLH25; Short=bHLH 25; Transcription factor EN 29; bHLH transcription factor bHLH025
Vss_24495_c1_g1_i1	995	3.86	3.85	Transcription factor bHLH25; Basic helix-loop-helix protein 25; Short=AtbHLH25; Short=bHLH 25; Transcription factor EN 29; bHLH transcription factor bHLH025
Vss_24495_c1_g2_i1	595	1.67	1.66	Transcription factor bHLH25; Basic helix-loop-helix protein 25; Short=AtbHLH25; Short=bHLH 25; Transcription factor EN 29; bHLH transcription factor bHLH025
Vss_30162_c0_g1_i1	2701	45.08	44.94	Transcription factor bHLH30; Basic helix-loop-helix protein 30; Short=AtbHLH30; Short=bHLH 30; Transcription factor EN 53; bHLH transcription factor bHLH030
Vss_27189_c0_g1_i3	2169	17.13	17.08	Transcription factor bHLH30; Basic helix-loop-helix protein 30; Short=AtbHLH30; Short=bHLH 30; Transcription factor EN 53; bHLH transcription factor bHLH030
Vss_24177_c0_g1_i2	1681	16.28	16.23	Transcription factor bHLH30; Basic helix-loop-helix protein 30; Short=AtbHLH30; Short=bHLH 30; Transcription factor EN 53; bHLH transcription factor bHLH030
Vss_27189_c0_g1_i1	1000	4.14	4.13	Transcription factor bHLH30; Basic helix-loop-helix protein 30; Short=AtbHLH30; Short=bHLH 30; Transcription factor EN 53; bHLH transcription factor bHLH030
Vss_27189_c0_g1_i2	2298	1.81	1.80	Transcription factor bHLH30; Basic helix-loop-helix protein 30; Short=AtbHLH30; Short=bHLH 30; Transcription factor EN 53; bHLH transcription factor bHLH030
Vss_23555_c0_g1_i2	1955	9.08	9.05	Transcription factor bHLH35; Basic helix-loop-helix protein 35; Short=AtbHLH35; Short=bHLH 35; Transcription factor EN 41; bHLH transcription factor bHLH035
Vss_34999_c0_g1_i1	309	5.36	5.34	Transcription factor bHLH35; Basic helix-loop-helix protein 35; Short=AtbHLH35; Short=bHLH 35; Transcription factor EN 41; bHLH transcription factor bHLH035
Vss_28794_c0_g1_i1	3263	25.14	25.07	Transcription factor bHLH49; Basic helix-loop-helix protein 49; Short=AtbHLH49; Short=bHLH 49; Protein ACTIVATOR FOR CELL ELONGATION 1; Transcription factor EN 82; bHLH transcription factor bHLH049
Vss_25124_c0_g1_i1	3096	5.52	5.50	Transcription factor bHLH49; Basic helix-loop-helix protein 49; Short=AtbHLH49; Short=bHLH 49; Protein ACTIVATOR FOR CELL ELONGATION 1; Transcription factor EN 82; bHLH transcription factor bHLH049
Vss_24030_c0_g1_i1	2317	2.79	2.78	Transcription factor bHLH49; Basic helix-loop-helix protein 49; Short=AtbHLH49; Short=bHLH 49; Protein ACTIVATOR FOR CELL ELONGATION 1; Transcription factor EN 82; bHLH transcription factor bHLH049
Vss_27876_c0_g4_i1	1677	19.72	19.66	Transcription factor bHLH57; Basic helix-loop-helix protein 57; Short=AtbHLH57; Short=bHLH 57; Transcription factor EN 12; bHLH transcription factor bHLH057
Vss_29583_c0_g1_i4	3385	14.36	14.32	Transcription factor bHLH68; Basic helix-loop-helix protein 68; Short=AtbHLH68; Short=bHLH 68; Transcription factor EN 60; bHLH transcription factor bHLH068
Vss_24326_c0_g1_i2	728	6.43	6.41	Transcription factor bHLH68; Basic helix-loop-helix protein 68; Short=AtbHLH68; Short=bHLH 68; Transcription factor EN 60; bHLH transcription factor bHLH068
Vss_27356_c0_g2_i1	1350	9.74	9.71	Transcription factor bHLH74; Basic helix-loop-helix protein 74; Short=AtbHLH74; Short=bHLH 74; Protein ACTIVATOR FOR CELL ELONGATION 2; Transcription factor EN 90; bHLH transcription factor bHLH074
Vss_29861_c0_g2_i4	2924	6.33	6.31	Transcription factor bHLH81; Basic helix-loop-helix protein 81; Short=AtbHLH81; Short=bHLH 81; Transcription factor EN 72; bHLH transcription factor bHLH081
Vss_29861_c0_g2_i1	2866	5.98	5.96	Transcription factor bHLH81; Basic helix-loop-helix protein 81; Short=AtbHLH81; Short=bHLH 81; Transcription factor EN 72; bHLH transcription factor bHLH081
Vss_20239_c0_g1_i1	2267	3.62	3.61	Transcription factor bHLH81; Basic helix-loop-helix protein 81; Short=AtbHLH81; Short=bHLH 81; Transcription factor EN 72; bHLH transcription factor bHLH081
Vss_29861_c0_g1_i2	3869	2.82	2.81	Transcription factor bHLH81; Basic helix-loop-helix protein 81; Short=AtbHLH81; Short=bHLH 81; Transcription factor EN 72; bHLH transcription factor bHLH081
Vss_25719_c0_g1_i1	2474	77.18	76.94	Transcription factor bHLH87; Basic helix-loop-helix protein 87; Short=AtbHLH87; Short=bHLH 87; Transcription factor EN 121; bHLH transcription factor bHLH087
Vss_28931_c0_g1_i1	2794	24.87	24.80	Transcription factor bHLH87; Basic helix-loop-helix protein 87; Short=AtbHLH87; Short=bHLH 87; Transcription factor EN 121; bHLH transcription factor bHLH087
Vss_28931_c0_g1_i3	2821	16.48	16.43	Transcription factor bHLH87; Basic helix-loop-helix protein 87; Short=AtbHLH87; Short=bHLH 87; Transcription factor EN 121; bHLH transcription factor bHLH087
Vss_25973_c0_g1_i2	1852	14.26	14.22	Transcription factor bHLH95; Basic helix-loop-helix protein 95; Short=AtbHLH95; Short=bHLH 95; Protein RETARDED GROWTH OF EMBRYO 1; Protein ZHOUPI; Transcription factor EN 21; bHLH transcription factor bHLH095
Vss_24028_c0_g1_i3	1702	7.81	7.78	Transcription factor bHLH95; Basic helix-loop-helix protein 95; Short=AtbHLH95; Short=bHLH 95; Protein RETARDED GROWTH OF EMBRYO 1; Protein ZHOUPI; Transcription factor EN 21; bHLH transcription factor bHLH095
Vss_25973_c0_g1_i1	755	5.04	5.03	Transcription factor bHLH95; Basic helix-loop-helix protein 95; Short=AtbHLH95; Short=bHLH 95; Protein RETARDED GROWTH OF EMBRYO 1; Protein ZHOUPI; Transcription factor EN 21; bHLH transcription factor bHLH095
Vss_28732_c0_g1_i10	1492	4.39	4.37	Transcription factor bHLH95; Basic helix-loop-helix protein 95; Short=AtbHLH95; Short=bHLH 95; Protein RETARDED GROWTH OF EMBRYO 1; Protein ZHOUPI; Transcription factor EN 21; bHLH transcription factor bHLH095
Vss_28787_c0_g1_i6	1579	4.51	4.50	Transcription factor bHLH96; Basic helix-loop-helix protein 96; Short=AtbHLH96; Short=bHLH 96; Transcription factor EN 15; bHLH transcription factor bHLH096
Vss_29296_c0_g1_i1	3718	3.85	3.84	Protein LAX PANICLE 2
Vss_29936_c2_g2_i1	2905	2.32	2.32	Protein LAX PANICLE 2
Vss_30374_c1_g1_i2	3367	5.76	5.74	Transcription factor BIM1; BES1-interacting Myc-like protein 1; Basic helix-loop-helix protein 46; Short=AtbHLH46; Short=bHLH 46; Transcription factor EN 126; bHLH transcription factor bHLH046
Vss_30374_c1_g1_i3	2821	2.88	2.87	Transcription factor BIM1; BES1-interacting Myc-like protein 1; Basic helix-loop-helix protein 46; Short=AtbHLH46; Short=bHLH 46; Transcription factor EN 126; bHLH transcription factor bHLH046
Vss_26748_c1_g1_i1	897	6.03	6.01	Transcription factor BIM2; BES1-interacting Myc-like protein 2; Basic helix-loop-helix protein 102; Short=AtbHLH102; Short=bHLH 102; Transcription factor EN 125; bHLH transcription factor bHLH102
Vss_23951_c1_g2_i2	1612	4.39	4.38	Transcription factor EAT1; Basic helix-loop-helix protein 141; Short=OsbHLH141; Protein DELAYED TAPETUM DEGENERATION; Protein ETERNAL TAPETUM 1
Vss_28459_c1_g1_i1	2085	7.71	7.69	Transcription factor FAMA; Basic helix-loop-helix protein 97; Short=AtbHLH97; Short=bHLH 97; Transcription factor EN 14; bHLH transcription factor bHLH097
Vss_25903_c0_g1_i2	2112	29.41	29.32	Transcription factor FER-LIKE IRON DEFICIENCY-INDUCED TRANSCRIPTION FACTOR; Basic helix-loop-helix protein 29; Short=AtbHLH29; Short=bHLH 29; FER-LIKE REGULATOR OF IRON UPTAKE; Transcription factor EN 43; Transcription factor Fe-DEFICIENCY INDUCED TRANSCRIPTION FACTOR 1; bHLH transcription factor bHLH029
Vss_27843_c0_g1_i1	2625	20.26	20.19	Transcription factor FER-LIKE IRON DEFICIENCY-INDUCED TRANSCRIPTION FACTOR; Basic helix-loop-helix protein 29; Short=AtbHLH29; Short=bHLH 29; FER-LIKE REGULATOR OF IRON UPTAKE; Transcription factor EN 43; Transcription factor Fe-DEFICIENCY INDUCED TRANSCRIPTION FACTOR 1; bHLH transcription factor bHLH029
Vss_27843_c0_g1_i5	2543	13.01	12.97	Transcription factor FER-LIKE IRON DEFICIENCY-INDUCED TRANSCRIPTION FACTOR; Basic helix-loop-helix protein 29; Short=AtbHLH29; Short=bHLH 29; FER-LIKE REGULATOR OF IRON UPTAKE; Transcription factor EN 43; Transcription factor Fe-DEFICIENCY INDUCED TRANSCRIPTION FACTOR 1; bHLH transcription factor bHLH029
Vss_19737_c0_g1_i1	1703	10.85	10.82	Transcription factor FER-LIKE IRON DEFICIENCY-INDUCED TRANSCRIPTION FACTOR; Basic helix-loop-helix protein 29; Short=AtbHLH29; Short=bHLH 29; FER-LIKE REGULATOR OF IRON UPTAKE; Transcription factor EN 43; Transcription factor Fe-DEFICIENCY INDUCED TRANSCRIPTION FACTOR 1; bHLH transcription factor bHLH029
Vss_23381_c0_g1_i1	1714	6.30	6.28	Transcription factor FER-LIKE IRON DEFICIENCY-INDUCED TRANSCRIPTION FACTOR; Basic helix-loop-helix protein 29; Short=AtbHLH29; Short=bHLH 29; FER-LIKE REGULATOR OF IRON UPTAKE; Transcription factor EN 43; Transcription factor Fe-DEFICIENCY INDUCED TRANSCRIPTION FACTOR 1; bHLH transcription factor bHLH029
Vss_15847_c0_g1_i1	1031	1.88	1.88	Transcription factor HEC3; Basic helix-loop-helix protein 43; Short=AtbHLH43; Short=bHLH 43; Protein HECATE 3; Transcription factor EN 119; bHLH transcription factor bHLH043
Vss_26905_c0_g1_i3	1688	5.27	5.25	Transcription factor IBH1; Short=AtIBH1; BHLH transcription factor zeta; Short=bHLH zeta; Basic helix-loop-helix protein 158; Short=AtbHLH158; Short=bHLH 158; Protein ILI1-BINDING BHLH 1; bHLH transcription factor bHLH158
Vss_31098_c1_g1_i2	3493	9.94	9.91	Transcription factor IBH1-like 1; Short=AtIBL1; BHLH transcription factor eta; Short=bHLH eta; Basic helix-loop-helix protein 159; Short=AtbHLH159; Short=bHLH 159; bHLH transcription factor bHLH159
Vss_31098_c1_g1_i6	1753	6.49	6.47	Transcription factor IBH1-like 1; Short=AtIBL1; BHLH transcription factor eta; Short=bHLH eta; Basic helix-loop-helix protein 159; Short=AtbHLH159; Short=bHLH 159; bHLH transcription factor bHLH159
Vss_28988_c5_g1_i2	1242	23.09	23.02	Transcription factor ICE1; Basic helix-loop-helix protein 116; Short=AtbHLH116; Short=bHLH 116; Inducer of CBF expression 1; Transcription factor EN 45; Transcription factor SCREAM; bHLH transcription factor bHLH116
Vss_28988_c5_g1_i1	1215	11.80	11.77	Transcription factor ICE1; Basic helix-loop-helix protein 116; Short=AtbHLH116; Short=bHLH 116; Inducer of CBF expression 1; Transcription factor EN 45; Transcription factor SCREAM; bHLH transcription factor bHLH116
Vss_30508_c0_g1_i4	2769	14.77	14.72	Transcription factor LAX PANICLE 1; Basic helix-loop-helix protein 123; Short=OsbHLH123; Protein LAX PANICLE
Vss_30508_c0_g1_i2	2700	13.69	13.65	Transcription factor LAX PANICLE 1; Basic helix-loop-helix protein 123; Short=OsbHLH123; Protein LAX PANICLE
Vss_31275_c1_g2_i2	3410	7.58	7.56	Transcription factor LHW; BHLH transcription factor delta; Short=bHLH delta; Basic helix-loop-helix protein 156; Short=AtbHLH156; Short=bHLH 156; Protein LONESOME HIGHWAY; bHLH transcription factor bHLH156
Vss_31275_c1_g2_i3	760	4.98	4.97	Transcription factor LHW; BHLH transcription factor delta; Short=bHLH delta; Basic helix-loop-helix protein 156; Short=AtbHLH156; Short=bHLH 156; Protein LONESOME HIGHWAY; bHLH transcription factor bHLH156
Vss_31275_c1_g1_i2	454	2.30	2.30	Transcription factor LHW; BHLH transcription factor delta; Short=bHLH delta; Basic helix-loop-helix protein 156; Short=AtbHLH156; Short=bHLH 156; Protein LONESOME HIGHWAY; bHLH transcription factor bHLH156
Vss_26601_c0_g2_i1	1427	13.21	13.17	Transcription factor LRL1; Basic helix-loop-helix protein 66; Short=AtbHLH66; Short=bHLH 66; Protein DEFECTIVE REGION OF POLLEN 1; Protein LJRHL1- LIKE 1; Short=AtLRL1; Transcription factor EN 95; Transcription factor bHLH66; bHLH transcription factor bHLH066
Vss_25595_c0_g1_i1	940	12.50	12.47	Transcription factor LRL1; Basic helix-loop-helix protein 66; Short=AtbHLH66; Short=bHLH 66; Protein DEFECTIVE REGION OF POLLEN 1; Protein LJRHL1- LIKE 1; Short=AtLRL1; Transcription factor EN 95; Transcription factor bHLH66; bHLH transcription factor bHLH066
Vss_25595_c0_g1_i2	1103	8.27	8.25	Transcription factor LRL1; Basic helix-loop-helix protein 66; Short=AtbHLH66; Short=bHLH 66; Protein DEFECTIVE REGION OF POLLEN 1; Protein LJRHL1- LIKE 1; Short=AtLRL1; Transcription factor EN 95; Transcription factor bHLH66; bHLH transcription factor bHLH066
Vss_29642_c1_g1_i1	2857	4.04	4.03	Transcription factor LRL1; Basic helix-loop-helix protein 66; Short=AtbHLH66; Short=bHLH 66; Protein DEFECTIVE REGION OF POLLEN 1; Protein LJRHL1- LIKE 1; Short=AtLRL1; Transcription factor EN 95; Transcription factor bHLH66; bHLH transcription factor bHLH066
Vss_28625_c2_g1_i3	3158	3.97	3.96	Transcription factor LRL1; Basic helix-loop-helix protein 66; Short=AtbHLH66; Short=bHLH 66; Protein DEFECTIVE REGION OF POLLEN 1; Protein LJRHL1- LIKE 1; Short=AtLRL1; Transcription factor EN 95; Transcription factor bHLH66; bHLH transcription factor bHLH066
Vss_25661_c0_g1_i1	1544	33.63	33.53	Transcription factor LRL2; Basic helix-loop-helix protein 69; Short=AtbHLH69; Short=bHLH 69; Protein DEFECTIVE REGION OF POLLEN 2; Protein LJRHL1- LIKE 2; Short=AtLRL2; Transcription factor EN 94; Transcription factor bHLH69; bHLH transcription factor bHLH069
Vss_25661_c0_g1_i2	1335	25.02	24.95	Transcription factor LRL2; Basic helix-loop-helix protein 69; Short=AtbHLH69; Short=bHLH 69; Protein DEFECTIVE REGION OF POLLEN 2; Protein LJRHL1- LIKE 2; Short=AtLRL2; Transcription factor EN 94; Transcription factor bHLH69; bHLH transcription factor bHLH069
Vss_25661_c0_g1_i8	1488	21.73	21.67	Transcription factor LRL2; Basic helix-loop-helix protein 69; Short=AtbHLH69; Short=bHLH 69; Protein DEFECTIVE REGION OF POLLEN 2; Protein LJRHL1- LIKE 2; Short=AtLRL2; Transcription factor EN 94; Transcription factor bHLH69; bHLH transcription factor bHLH069
Vss_25661_c0_g1_i3	746	12.12	12.08	Transcription factor LRL2; Basic helix-loop-helix protein 69; Short=AtbHLH69; Short=bHLH 69; Protein DEFECTIVE REGION OF POLLEN 2; Protein LJRHL1- LIKE 2; Short=AtLRL2; Transcription factor EN 94; Transcription factor bHLH69; bHLH transcription factor bHLH069
Vss_25661_c0_g1_i7	1624	11.25	11.21	Transcription factor LRL2; Basic helix-loop-helix protein 69; Short=AtbHLH69; Short=bHLH 69; Protein DEFECTIVE REGION OF POLLEN 2; Protein LJRHL1- LIKE 2; Short=AtLRL2; Transcription factor EN 94; Transcription factor bHLH69; bHLH transcription factor bHLH069
Vss_25899_c1_g1_i2	2138	8.19	8.16	Transcription factor LRL2; Basic helix-loop-helix protein 69; Short=AtbHLH69; Short=bHLH 69; Protein DEFECTIVE REGION OF POLLEN 2; Protein LJRHL1- LIKE 2; Short=AtLRL2; Transcription factor EN 94; Transcription factor bHLH69; bHLH transcription factor bHLH069
Vss_28625_c2_g1_i1	2618	5.08	5.06	Transcription factor LRL2; Basic helix-loop-helix protein 69; Short=AtbHLH69; Short=bHLH 69; Protein DEFECTIVE REGION OF POLLEN 2; Protein LJRHL1- LIKE 2; Short=AtLRL2; Transcription factor EN 94; Transcription factor bHLH69; bHLH transcription factor bHLH069
Vss_28625_c2_g1_i4	2787	2.40	2.39	Transcription factor LRL2; Basic helix-loop-helix protein 69; Short=AtbHLH69; Short=bHLH 69; Protein DEFECTIVE REGION OF POLLEN 2; Protein LJRHL1- LIKE 2; Short=AtLRL2; Transcription factor EN 94; Transcription factor bHLH69; bHLH transcription factor bHLH069
Vss_28184_c0_g1_i2	3027	3.91	3.90	Transcription factor MYC1; Short=SlMYC1
Vss_29649_c0_g1_i1	3749	20.55	20.49	Transcription factor MYC2; Short=AtMYC2; Basic helix-loop-helix protein 6; Short=AtbHLH6; Short=bHLH 6; Protein JASMONATE INSENSITIVE 1; R-homologous Arabidopsis protein 1; Short=RAP-1; Transcription factor EN 38; Z-box binding factor 1 protein; bHLH transcription factor bHLH006; rd22BP1
Vss_28593_c0_g1_i1	3129	11.90	11.87	Transcription factor MYC2; Short=AtMYC2; Basic helix-loop-helix protein 6; Short=AtbHLH6; Short=bHLH 6; Protein JASMONATE INSENSITIVE 1; R-homologous Arabidopsis protein 1; Short=RAP-1; Transcription factor EN 38; Z-box binding factor 1 protein; bHLH transcription factor bHLH006; rd22BP1
Vss_28711_c0_g1_i1	3275	25.61	25.53	Transcription factor MYC2; Short=LeMYC2; Short=SlMYC2; Basic helix-loop-helix protein 147; Transcription factor bHLH147; bHLH transcription factor bHLH147
Vss_29551_c0_g1_i1	4359	13.83	13.78	Transcription factor MYC4; Short=AtMYC4; Basic helix-loop-helix protein 4; Short=AtbHLH4; Short=bHLH 4; Transcription factor EN 37; bHLH transcription factor bHLH004
Vss_29447_c2_g1_i1	2668	17.20	17.15	Transcription factor PHYTOCHROME INTERACTING FACTOR-LIKE 13; Short=OsPIL13; Short=PIF-like protein 13; Basic helix-loop-helix protein 152; Short=OsbHLH152; OsPIL1
Vss_27203_c7_g1_i1	733	17.88	17.82	Transcription factor PHYTOCHROME INTERACTING FACTOR-LIKE 15; Short=OsPIL15; Short=PIF-like protein 15; Basic helix-loop-helix protein 105; Short=OsbHLH105
Vss_30340_c0_g1_i1	3369	7.21	7.19	Transcription factor PHYTOCHROME INTERACTING FACTOR-LIKE 15; Short=OsPIL15; Short=PIF-like protein 15; Basic helix-loop-helix protein 105; Short=OsbHLH105
Vss_30340_c0_g1_i6	1585	5.67	5.65	Transcription factor PHYTOCHROME INTERACTING FACTOR-LIKE 15; Short=OsPIL15; Short=PIF-like protein 15; Basic helix-loop-helix protein 105; Short=OsbHLH105
Vss_30340_c0_g1_i7	1960	3.22	3.21	Transcription factor PHYTOCHROME INTERACTING FACTOR-LIKE 15; Short=OsPIL15; Short=PIF-like protein 15; Basic helix-loop-helix protein 105; Short=OsbHLH105
Vss_12827_c0_g1_i1	2354	2.96	2.95	Transcription factor PHYTOCHROME INTERACTING FACTOR-LIKE 15; Short=OsPIL15; Short=PIF-like protein 15; Basic helix-loop-helix protein 105; Short=OsbHLH105
Vss_31229_c0_g2_i1	1637	7.61	7.59	Transcription factor PIF3; Basic helix-loop-helix protein 8; Short=AtbHLH8; Short=bHLH 8; Phytochrome-associated protein 3; Phytochrome-interacting factor 3; Transcription factor EN 100; bHLH transcription factor bHLH008
Vss_17903_c0_g1_i2	1040	182.84	182.29	Transcription factor SCREAM2; Basic helix-loop-helix protein 33; Short=AtbHLH33; Short=bHLH 33; Transcription factor EN 44; bHLH transcription factor bHLH033
Vss_23994_c0_g1_i3	1862	15.52	15.47	Transcription factor SCREAM2; Basic helix-loop-helix protein 33; Short=AtbHLH33; Short=bHLH 33; Transcription factor EN 44; bHLH transcription factor bHLH033
Vss_30855_c1_g2_i1	3491	11.87	11.83	Transcription factor SCREAM2; Basic helix-loop-helix protein 33; Short=AtbHLH33; Short=bHLH 33; Transcription factor EN 44; bHLH transcription factor bHLH033
Vss_30855_c1_g2_i6	3778	11.48	11.45	Transcription factor SCREAM2; Basic helix-loop-helix protein 33; Short=AtbHLH33; Short=bHLH 33; Transcription factor EN 44; bHLH transcription factor bHLH033
Vss_33279_c0_g1_i1	268	19.96	19.90	Transcription factor TDR; Basic helix-loop-helix protein 5; Short=OsbHLH005; Protein TAPETUM DEGENERATION RETARDATION
Vss_25461_c1_g1_i4	1751	27.00	26.92	Transcription factor TT8; Basic helix-loop-helix protein 42; Short=AtbHLH42; Short=bHLH 42; Protein TRANSPARENT TESTA 8; Transcription factor EN 32; bHLH transcription factor bHLH042
Vss_23711_c0_g1_i3	1612	23.54	23.47	Transcription factor TT8; Basic helix-loop-helix protein 42; Short=AtbHLH42; Short=bHLH 42; Protein TRANSPARENT TESTA 8; Transcription factor EN 32; bHLH transcription factor bHLH042
Vss_26822_c5_g2_i4	1737	23.36	23.29	Transcription factor TT8; Basic helix-loop-helix protein 42; Short=AtbHLH42; Short=bHLH 42; Protein TRANSPARENT TESTA 8; Transcription factor EN 32; bHLH transcription factor bHLH042
Vss_25461_c1_g1_i5	1586	11.31	11.28	Transcription factor TT8; Basic helix-loop-helix protein 42; Short=AtbHLH42; Short=bHLH 42; Protein TRANSPARENT TESTA 8; Transcription factor EN 32; bHLH transcription factor bHLH042
Vss_25461_c1_g1_i2	1862	3.10	3.09	Transcription factor TT8; Basic helix-loop-helix protein 42; Short=AtbHLH42; Short=bHLH 42; Protein TRANSPARENT TESTA 8; Transcription factor EN 32; bHLH transcription factor bHLH042
Vss_13838_c0_g2_i1	1344	2.46	2.45	Transcription factor TT8; Basic helix-loop-helix protein 42; Short=AtbHLH42; Short=bHLH 42; Protein TRANSPARENT TESTA 8; Transcription factor EN 32; bHLH transcription factor bHLH042
Vss_31229_c0_g1_i3	2334	2.27	2.27	Transcription factor UNE10; Basic helix-loop-helix protein 16; Short=AtbHLH16; Short=bHLH 16; Protein UNFERTILIZED EMBRYO SAC 10; Transcription factor EN 108; bHLH transcription factor bHLH016
Vss_28793_c1_g1_i1	2580	14.67	14.63	ABSCISIC ACID-INSENSITIVE 5-like protein 4; Abscisic acid responsive elements-binding factor 1; Short=ABRE-binding factor 1; bZIP transcription factor 35; Short=AtbZIP35
Vss_28674_c0_g1_i1	2302	12.64	12.60	ABSCISIC ACID-INSENSITIVE 5-like protein 4; Abscisic acid responsive elements-binding factor 1; Short=ABRE-binding factor 1; bZIP transcription factor 35; Short=AtbZIP35
Vss_23035_c0_g1_i1	1980	7.90	7.88	ABSCISIC ACID-INSENSITIVE 5-like protein 4; Abscisic acid responsive elements-binding factor 1; Short=ABRE-binding factor 1; bZIP transcription factor 35; Short=AtbZIP35
Vss_28421_c0_g1_i1	2501	7.88	7.86	ABSCISIC ACID-INSENSITIVE 5-like protein 4; Abscisic acid responsive elements-binding factor 1; Short=ABRE-binding factor 1; bZIP transcription factor 35; Short=AtbZIP35
Vss_28674_c0_g1_i2	2333	6.70	6.68	ABSCISIC ACID-INSENSITIVE 5-like protein 4; Abscisic acid responsive elements-binding factor 1; Short=ABRE-binding factor 1; bZIP transcription factor 35; Short=AtbZIP35
Vss_26980_c2_g1_i4	2013	8.09	8.07	Basic leucine zipper 23; Short=AtbZIP23; Short=bZIP protein 23
Vss_26980_c2_g1_i1	2129	6.85	6.83	Basic leucine zipper 23; Short=AtbZIP23; Short=bZIP protein 23
Vss_21076_c0_g2_i3	1629	2.99	2.98	Basic leucine zipper 23; Short=AtbZIP23; Short=bZIP protein 23
Vss_21076_c0_g2_i2	1604	2.79	2.78	Basic leucine zipper 23; Short=AtbZIP23; Short=bZIP protein 23
Vss_30786_c0_g1_i3	4680	8.17	8.15	Basic leucine zipper 34; Short=AtbZIP34; Short=bZIP protein 34
Vss_30786_c0_g1_i7	4491	8.10	8.07	Basic leucine zipper 34; Short=AtbZIP34; Short=bZIP protein 34
Vss_20175_c0_g1_i1	1769	1.94	1.94	Basic leucine zipper 34; Short=AtbZIP34; Short=bZIP protein 34
Vss_27192_c0_g1_i5	2067	4.23	4.22	Basic leucine zipper 61; Short=AtbZIP61; Short=bZIP protein 61
Vss_27192_c0_g1_i1	2254	4.03	4.02	Basic leucine zipper 61; Short=AtbZIP61; Short=bZIP protein 61
Vss_29968_c1_g1_i6	1510	18.31	18.25	bZIP transcription factor 16; Short=AtbZIP16
Vss_28994_c2_g1_i1	2413	12.62	12.58	bZIP transcription factor 16; Short=AtbZIP16
Vss_29968_c1_g1_i2	2637	11.78	11.74	bZIP transcription factor 16; Short=AtbZIP16
Vss_29409_c0_g1_i5	2281	9.08	9.05	bZIP transcription factor 16; Short=AtbZIP16
Vss_29968_c1_g1_i3	2592	7.82	7.80	bZIP transcription factor 16; Short=AtbZIP16
Vss_29968_c1_g1_i9	1324	4.53	4.52	bZIP transcription factor 16; Short=AtbZIP16
Vss_28994_c1_g1_i1	1087	2.90	2.89	bZIP transcription factor 16; Short=AtbZIP16
Vss_28994_c2_g1_i2	1765	5.94	5.93	bZIP transcription factor 1-A; Short=TabZIP1-A
Vss_28994_c1_g1_i2	1015	4.15	4.13	bZIP transcription factor 1-A; Short=TabZIP1-A
Vss_29968_c1_g1_i10	1372	3.11	3.10	bZIP transcription factor 1-D; Short=TabZIP1-D
Vss_30620_c1_g1_i1	3962	8.24	8.22	bZIP transcription factor 39; Short=OsbZIP39
Vss_22780_c0_g2_i1	1755	7.15	7.13	bZIP transcription factor 44; Short=AtbZIP44
Vss_23329_c2_g1_i2	1596	114.45	114.10	bZIP transcription factor 60; Short=OsbZIP60
Vss_28994_c2_g2_i1	1340	4.02	4.01	bZIP transcription factor 68; Short=AtbZIP68
Vss_25894_c0_g1_i1	2160	17.73	17.68	bZIP transcription factor ABI5 homolog; Short=OsABI5; bZIP transcription factor 10; Short=OsBZIP10
Vss_25894_c0_g1_i4	1959	13.77	13.73	bZIP transcription factor ABI5 homolog; Short=OsABI5; bZIP transcription factor 10; Short=OsBZIP10
Vss_25894_c0_g1_i2	1991	12.23	12.19	bZIP transcription factor ABI5 homolog; Short=OsABI5; bZIP transcription factor 10; Short=OsBZIP10
Vss_25894_c0_g1_i5	2337	7.99	7.97	bZIP transcription factor ABI5 homolog; Short=OsABI5; bZIP transcription factor 10; Short=OsBZIP10
Vss_27460_c0_g2_i2	1891	2.29	2.29	bZIP transcription factor TGA10; Protein TGACG (TGA) motif-binding protein 10
Vss_7721_c0_g1_i1	815	2.71	2.71	bZIP transcription factor TRAB1; Protein ABA RESPONSIVE ELEMENT 1
Vss_23844_c1_g1_i1	2623	3.12	3.11	Transcription factor TGA2.1; OsNIF2; bZIP transcription factor 63; Short=OsbZIP63
Vss_18468_c2_g1_i1	817	2.90	2.89	Transcription factor TGA2.2; OsNIF1; OsbZIP1; bZIP transcription factor 28; Short=OsbZIP28
Vss_27567_c0_g1_i2	526	8.66	8.63	Transcription factor TGA7; bZIP transcription factor 50; Short=AtbZIP50
Vss_28470_c0_g1_i2	2619	14.19	14.15	Probable transcription factor PosF21; bZIP transcription factor 59; Short=AtbZIP59
Vss_28400_c1_g1_i2	2208	11.03	11.00	Probable transcription factor PosF21; bZIP transcription factor 59; Short=AtbZIP59
Vss_28400_c1_g1_i5	2694	7.74	7.72	Probable transcription factor PosF21; bZIP transcription factor 59; Short=AtbZIP59
Vss_28470_c0_g1_i1	917	6.71	6.69	Probable transcription factor PosF21; bZIP transcription factor 59; Short=AtbZIP59
Vss_29287_c0_g1_i2	3269	5.41	5.39	Probable transcription factor PosF21; bZIP transcription factor 59; Short=AtbZIP59
Vss_28400_c1_g1_i8	2446	4.02	4.00	Probable transcription factor PosF21; bZIP transcription factor 59; Short=AtbZIP59
Vss_19322_c0_g1_i1	2118	2.99	2.98	Probable transcription factor PosF21; bZIP transcription factor 59; Short=AtbZIP59
Vss_25952_c1_g1_i7	2239	4.91	4.89	B-box zinc finger protein 19; Protein DOUBLE B-BOX 1B; Protein SALT TOLERANCE HOMOLOG 5
Vss_22945_c1_g1_i1	1473	4.80	4.78	B-box zinc finger protein 19; Protein DOUBLE B-BOX 1B; Protein SALT TOLERANCE HOMOLOG 5
Vss_27809_c0_g1_i3	2000	35.01	34.91	B-box zinc finger protein 22; Protein DOUBLE B-BOX 3; Protein LIGHT-REGULATED ZINC FINGER PROTEIN 1; Protein SALT TOLERANCE HOMOLOG 3
Vss_24408_c0_g1_i4	379	12.85	12.81	B-box zinc finger protein 22; Protein DOUBLE B-BOX 3; Protein LIGHT-REGULATED ZINC FINGER PROTEIN 1; Protein SALT TOLERANCE HOMOLOG 3
Vss_27809_c0_g1_i4	2191	5.30	5.28	B-box zinc finger protein 22; Protein DOUBLE B-BOX 3; Protein LIGHT-REGULATED ZINC FINGER PROTEIN 1; Protein SALT TOLERANCE HOMOLOG 3
Vss_24408_c0_g2_i3	1942	28.26	28.17	B-box zinc finger protein 24; Salt tolerance protein
Vss_24408_c0_g2_i1	1968	9.68	9.65	B-box zinc finger protein 24; Salt tolerance protein
Vss_24408_c0_g1_i1	823	4.06	4.04	B-box zinc finger protein 24; Salt tolerance protein
Vss_26999_c0_g1_i2	1956	13.23	13.19	B-box zinc finger protein 32; EIP6, EMF1-INTERACTING PROTEIN 6
Vss_30835_c1_g2_i1	4867	6.46	6.44	NF-X1-type zinc finger protein NFXL2; Short=AtNFXL2; Protein EARLY BIRD
Vss_24193_c2_g1_i2	2555	4.39	4.37	NF-X1-type zinc finger protein NFXL2; Short=AtNFXL2; Protein EARLY BIRD
Vss_24193_c1_g1_i1	765	2.69	2.68	NF-X1-type zinc finger protein NFXL2; Short=AtNFXL2; Protein EARLY BIRD
Vss_29336_c0_g1_i1	2690	3.72	3.71	Putative zinc finger protein CONSTANS-LIKE 11
Vss_22576_c1_g1_i3	2228	10.09	10.06	Transcription factor VOZ1; Protein VASCULAR PLANT ONE-ZINC FINGER 1; Short=AtVOZ1
Vss_22576_c1_g1_i1	2251	5.30	5.28	Transcription factor VOZ1; Protein VASCULAR PLANT ONE-ZINC FINGER 1; Short=AtVOZ1
Vss_18929_c0_g1_i2	918	72.78	72.56	Zinc finger A20 and AN1 domain-containing stress-associated protein 8; Short=OsSAP8; Stress-associated protein 3
Vss_12381_c3_g1_i1	1012	44.42	44.28	Zinc finger A20 and AN1 domain-containing stress-associated protein 8; Short=OsSAP8; Stress-associated protein 3
Vss_21655_c0_g2_i1	1297	24.80	24.72	Zinc finger A20 and AN1 domain-containing stress-associated protein 8; Short=OsSAP8; Stress-associated protein 3
Vss_22483_c1_g3_i2	1059	21.78	21.71	Zinc finger A20 and AN1 domain-containing stress-associated protein 8; Short=OsSAP8; Stress-associated protein 3
Vss_18929_c0_g1_i1	1027	16.58	16.53	Zinc finger A20 and AN1 domain-containing stress-associated protein 8; Short=OsSAP8; Stress-associated protein 3
Vss_24005_c0_g1_i2	1793	14.99	14.95	Zinc finger A20 and AN1 domain-containing stress-associated protein 8; Short=OsSAP8; Stress-associated protein 3
Vss_22483_c1_g2_i9	1305	13.61	13.57	Zinc finger A20 and AN1 domain-containing stress-associated protein 8; Short=OsSAP8; Stress-associated protein 3
Vss_22483_c1_g2_i7	1159	12.74	12.70	Zinc finger A20 and AN1 domain-containing stress-associated protein 8; Short=OsSAP8; Stress-associated protein 3
Vss_24005_c0_g1_i3	1427	11.31	11.27	Zinc finger A20 and AN1 domain-containing stress-associated protein 8; Short=OsSAP8; Stress-associated protein 3
Vss_22483_c1_g2_i6	1129	9.64	9.61	Zinc finger A20 and AN1 domain-containing stress-associated protein 8; Short=OsSAP8; Stress-associated protein 3
Vss_22483_c1_g2_i2	1214	7.20	7.18	Zinc finger A20 and AN1 domain-containing stress-associated protein 8; Short=OsSAP8; Stress-associated protein 3
Vss_22483_c1_g3_i1	1101	3.25	3.24	Zinc finger A20 and AN1 domain-containing stress-associated protein 8; Short=OsSAP8; Stress-associated protein 3
Vss_23565_c0_g1_i1	1464	9.89	9.86	Zinc finger AN1 and C2H2 domain-containing stress-associated protein 16; Short=OsSAP16
Vss_18840_c0_g1_i1	897	5.94	5.92	Zinc finger AN1 and C2H2 domain-containing stress-associated protein 16; Short=OsSAP16
Vss_25948_c0_g1_i6	2320	15.68	15.63	Zinc finger CCCH domain-containing protein 1; Short=AtC3H1
Vss_25948_c0_g1_i4	1661	14.02	13.97	Zinc finger CCCH domain-containing protein 1; Short=AtC3H1
Vss_27209_c0_g1_i1	2155	20.87	20.81	Zinc finger CCCH domain-containing protein 11; Short=OsC3H11
Vss_22616_c0_g1_i1	1866	149.90	149.44	Zinc finger CCCH domain-containing protein 14; Short=OsC3H14
Vss_24352_c0_g1_i1	2378	34.29	34.18	Zinc finger CCCH domain-containing protein 14; Short=OsC3H14
Vss_23949_c0_g1_i1	1527	9.94	9.91	Zinc finger CCCH domain-containing protein 14; Short=OsC3H14
Vss_25069_c0_g1_i1	1485	4.75	4.73	Zinc finger CCCH domain-containing protein 16; Short=AtC3H16
Vss_31369_c1_g1_i1	2448	2.54	2.53	Zinc finger CCCH domain-containing protein 16; Short=AtC3H16
Vss_30243_c0_g1_i3	3156	7.81	7.78	Zinc finger CCCH domain-containing protein 18; Short=AtC3H18
Vss_33582_c0_g1_i1	360	4.17	4.16	Zinc finger CCCH domain-containing protein 18; Short=AtC3H18
Vss_24515_c0_g1_i1	2639	2.25	2.24	Zinc finger CCCH domain-containing protein 18; Short=AtC3H18
Vss_28423_c0_g2_i2	1923	8.23	8.21	Zinc finger CCCH domain-containing protein 18; Short=OsC3H18
Vss_28423_c0_g2_i3	1862	3.56	3.55	Zinc finger CCCH domain-containing protein 18; Short=OsC3H18
Vss_31331_c5_g1_i3	5425	13.81	13.77	Zinc finger CCCH domain-containing protein 19; Short=AtC3H19; Protein Needed for RDR2-independent DNA methylation
Vss_30475_c1_g1_i1	3829	11.18	11.14	Zinc finger CCCH domain-containing protein 19; Short=OsC3H19
Vss_25212_c1_g1_i1	2792	3.55	3.54	Zinc finger CCCH domain-containing protein 2; Short=OsC3H2; Protein DELAY OF THE ONSET OF SENESCENCE; Short=OsDOS
Vss_18705_c2_g1_i1	1526	1.80	1.80	Zinc finger CCCH domain-containing protein 2; Short=OsC3H2; Protein DELAY OF THE ONSET OF SENESCENCE; Short=OsDOS
Vss_24859_c1_g1_i1	953	1.72	1.72	Zinc finger CCCH domain-containing protein 2; Short=OsC3H2; Protein DELAY OF THE ONSET OF SENESCENCE; Short=OsDOS
Vss_25293_c0_g1_i1	2627	32.16	32.06	Zinc finger CCCH domain-containing protein 20; Short=AtC3H20
Vss_29732_c0_g1_i1	1791	15.66	15.61	Zinc finger CCCH domain-containing protein 20; Short=AtC3H20
Vss_29732_c0_g1_i3	1558	4.24	4.23	Zinc finger CCCH domain-containing protein 20; Short=AtC3H20
Vss_24859_c2_g2_i1	1384	2.74	2.73	Zinc finger CCCH domain-containing protein 20; Short=AtC3H20
Vss_29009_c0_g1_i1	3045	5.76	5.75	Zinc finger CCCH domain-containing protein 24; Short=AtC3H24
Vss_28933_c1_g1_i2	2949	4.16	4.15	Zinc finger CCCH domain-containing protein 24; Short=AtC3H24
Vss_28933_c1_g1_i3	2980	2.15	2.14	Zinc finger CCCH domain-containing protein 24; Short=AtC3H24
Vss_29552_c0_g4_i1	3225	19.07	19.01	Zinc finger CCCH domain-containing protein 24; Short=OsC3H24
Vss_29552_c0_g2_i1	3147	13.95	13.91	Zinc finger CCCH domain-containing protein 24; Short=OsC3H24
Vss_30553_c0_g1_i1	3771	10.64	10.61	Zinc finger CCCH domain-containing protein 24; Short=OsC3H24
Vss_29558_c1_g1_i2	2802	6.87	6.85	Zinc finger CCCH domain-containing protein 24; Short=OsC3H24
Vss_30553_c0_g1_i4	2952	6.53	6.51	Zinc finger CCCH domain-containing protein 24; Short=OsC3H24
Vss_27291_c0_g1_i2	2217	9.75	9.72	Zinc finger CCCH domain-containing protein 28; Short=OsC3H28
Vss_27291_c0_g1_i6	447	3.13	3.12	Zinc finger CCCH domain-containing protein 28; Short=OsC3H28
Vss_29552_c0_g3_i1	782	8.09	8.06	Zinc finger CCCH domain-containing protein 29; Short=AtC3H29; AtSZF2
Vss_24188_c0_g2_i1	1439	8.27	8.24	Zinc finger CCCH domain-containing protein 3; Short=OsC3H3
Vss_24188_c0_g2_i2	1753	5.82	5.81	Zinc finger CCCH domain-containing protein 3; Short=OsC3H3
Vss_24188_c0_g2_i3	1677	3.95	3.94	Zinc finger CCCH domain-containing protein 3; Short=OsC3H3
Vss_29552_c0_g1_i1	751	13.76	13.72	Zinc finger CCCH domain-containing protein 30; Short=AtC3H30
Vss_30405_c3_g5_i3	3392	4.58	4.57	Zinc finger CCCH domain-containing protein 30; Short=OsC3H30
Vss_25854_c0_g1_i1	1933	90.90	90.63	Zinc finger CCCH domain-containing protein 37; Short=AtC3H37; ENHANCER OF AG-4 protein 1
Vss_19702_c0_g1_i1	2181	7.63	7.61	Zinc finger CCCH domain-containing protein 38; Short=AtC3H38
Vss_30955_c0_g1_i3	4026	4.70	4.69	Zinc finger CCCH domain-containing protein 4; Short=OsC3H4
Vss_24194_c0_g1_i1	1991	29.78	29.69	Zinc finger CCCH domain-containing protein 40; Short=OsC3H40
Vss_31230_c0_g1_i2	4577	16.80	16.75	Zinc finger CCCH domain-containing protein 41; Short=AtC3H41
Vss_22953_c1_g1_i1	934	25.30	25.23	Zinc finger CCCH domain-containing protein 42; Short=AtC3H42
Vss_29032_c0_g1_i10	2299	5.12	5.11	Zinc finger CCCH domain-containing protein 42; Short=AtC3H42
Vss_29032_c0_g1_i9	2212	3.98	3.97	Zinc finger CCCH domain-containing protein 42; Short=AtC3H42
Vss_29032_c0_g1_i11	2244	2.99	2.98	Zinc finger CCCH domain-containing protein 42; Short=AtC3H42
Vss_29032_c0_g1_i6	1992	2.89	2.88	Zinc finger CCCH domain-containing protein 42; Short=AtC3H42
Vss_28056_c1_g1_i1	2763	9.37	9.35	Zinc finger CCCH domain-containing protein 45; Short=OsC3H45
Vss_16720_c0_g1_i1	526	3.93	3.92	Zinc finger CCCH domain-containing protein 46; Short=OsC3H46; Protein LEAF AND TILLER ANGLE INCREASED CONTROLLER; Short=OsLIC
Vss_31369_c1_g1_i10	2152	2.27	2.26	Zinc finger CCCH domain-containing protein 46; Short=OsC3H46; Protein LEAF AND TILLER ANGLE INCREASED CONTROLLER; Short=OsLIC
Vss_29732_c0_g1_i2	3180	21.95	21.88	Zinc finger CCCH domain-containing protein 49; Short=AtC3H49
Vss_20261_c0_g1_i1	1351	4.36	4.35	Zinc finger CCCH domain-containing protein 52; Short=AtC3H52
Vss_29976_c1_g1_i5	2720	11.25	11.22	Zinc finger CCCH domain-containing protein 55; Short=OsC3H55
Vss_29976_c1_g1_i4	4024	8.24	8.22	Zinc finger CCCH domain-containing protein 55; Short=OsC3H55
Vss_29976_c1_g1_i2	5886	5.61	5.59	Zinc finger CCCH domain-containing protein 55; Short=OsC3H55
Vss_29976_c1_g1_i1	5718	5.60	5.58	Zinc finger CCCH domain-containing protein 55; Short=OsC3H55
Vss_31129_c1_g3_i2	5155	3.64	3.63	Zinc finger CCCH domain-containing protein 55; Short=OsC3H55
Vss_31129_c1_g3_i1	5113	2.18	2.18	Zinc finger CCCH domain-containing protein 55; Short=OsC3H55
Vss_31129_c1_g3_i3	5134	1.75	1.75	Zinc finger CCCH domain-containing protein 55; Short=OsC3H55
Vss_26464_c0_g1_i3	3086	38.20	38.09	Zinc finger CCCH domain-containing protein 56; Short=OsC3H56
Vss_28999_c0_g1_i4	3422	23.41	23.34	Zinc finger CCCH domain-containing protein 56; Short=OsC3H56
Vss_20253_c0_g1_i1	1767	10.71	10.67	Zinc finger CCCH domain-containing protein 56; Short=OsC3H56
Vss_29912_c0_g1_i1	3028	4.18	4.17	Zinc finger CCCH domain-containing protein 56; Short=OsC3H56
Vss_29912_c0_g1_i4	3343	3.67	3.66	Zinc finger CCCH domain-containing protein 56; Short=OsC3H56
Vss_26936_c0_g1_i2	3209	2.37	2.36	Zinc finger CCCH domain-containing protein 6; Short=AtC3H6
Vss_20261_c0_g2_i1	1445	5.14	5.12	Zinc finger CCCH domain-containing protein 62; Short=OsC3H62
Vss_479_c0_g1_i1	362	3.96	3.95	Zinc finger CCCH domain-containing protein 62; Short=OsC3H62
Vss_25981_c0_g1_i1	2271	20.31	20.25	Zinc finger CCCH domain-containing protein 63; Short=OsC3H63
Vss_29611_c0_g2_i1	2059	10.75	10.71	Zinc finger CCCH domain-containing protein 63; Short=OsC3H63
Vss_27016_c1_g1_i1	2233	8.91	8.89	Zinc finger CCCH domain-containing protein 64; Short=AtC3H64
Vss_29944_c1_g1_i2	2889	7.27	7.24	Zinc finger CCCH domain-containing protein 64; Short=AtC3H64
Vss_31513_c1_g1_i1	5856	14.58	14.54	Zinc finger CCCH domain-containing protein 7; Short=AtC3H7; AtSmicl
Vss_31513_c1_g1_i3	894	3.92	3.91	Zinc finger CCCH domain-containing protein 7; Short=AtC3H7; AtSmicl
Vss_29674_c0_g1_i2	2586	16.90	16.85	Zinc finger CCCH domain-containing protein ZFN-like
Vss_29674_c0_g1_i1	2689	11.78	11.74	Zinc finger CCCH domain-containing protein ZFN-like
Vss_29170_c2_g3_i2	2246	10.29	10.26	Zinc finger CCCH domain-containing protein ZFN-like
Vss_29170_c2_g3_i3	2249	9.30	9.27	Zinc finger CCCH domain-containing protein ZFN-like
Vss_26674_c1_g1_i3	2562	8.70	8.68	Zinc finger CCCH domain-containing protein ZFN-like
Vss_20625_c2_g1_i1	993	2.43	2.42	Zinc finger protein 1; Short=AtZFP1
Vss_15150_c0_g1_i1	398	2.04	2.04	Zinc finger protein 1; Short=AtZFP1
Vss_24064_c1_g1_i1	1610	3.97	3.96	Zinc finger protein 10; Short=AtZFP10
Vss_24064_c1_g1_i10	1497	3.32	3.31	Zinc finger protein 10; Short=AtZFP10
Vss_19599_c1_g2_i1	1908	1.98	1.97	Zinc finger protein 10; Short=AtZFP10
Vss_19716_c2_g1_i1	1596	1.78	1.77	Zinc finger protein 3
Vss_22035_c1_g2_i1	1068	2.05	2.05	Zinc finger protein 6
Vss_27571_c0_g1_i1	5998	5.74	5.73	Zinc finger protein BRUTUS; Protein EMBRYO DEFECTIVE 2454
Vss_31421_c0_g1_i2	4978	7.24	7.22	Zinc finger protein BRUTUS-like At1g18910
Vss_30451_c0_g1_i2	3377	14.53	14.49	Zinc finger protein CONSTANS-LIKE 10
Vss_29651_c0_g1_i2	2455	6.99	6.97	Zinc finger protein CONSTANS-LIKE 15
Vss_29651_c0_g1_i3	2828	4.78	4.76	Zinc finger protein CONSTANS-LIKE 15
Vss_21396_c0_g1_i1	2160	4.53	4.51	Zinc finger protein CONSTANS-LIKE 3
Vss_24655_c0_g1_i3	1797	32.06	31.97	Zinc finger protein CONSTANS-LIKE 4
Vss_23782_c0_g1_i1	1511	30.85	30.76	Zinc finger protein CONSTANS-LIKE 4
Vss_24655_c0_g1_i1	1762	21.83	21.77	Zinc finger protein CONSTANS-LIKE 4
Vss_28703_c4_g1_i1	1997	9.97	9.94	Zinc finger protein CONSTANS-LIKE 6
Vss_30434_c1_g1_i3	3220	10.34	10.31	Zinc finger protein CONSTANS-LIKE 7
Vss_27471_c0_g1_i1	3143	6.07	6.05	Zinc finger protein CONSTANS-LIKE 7
Vss_26213_c0_g1_i2	1976	28.32	28.23	Zinc finger protein GAI-ASSOCIATED FACTOR 1; Protein indeterminate-domain 2
Vss_30369_c0_g2_i4	3473	10.84	10.81	Zinc finger protein GAI-ASSOCIATED FACTOR 1; Protein indeterminate-domain 2
Vss_25907_c0_g4_i1	1646	9.63	9.60	Zinc finger protein GAI-ASSOCIATED FACTOR 1; Protein indeterminate-domain 2
Vss_30092_c1_g2_i2	1413	5.26	5.24	Zinc finger protein GAI-ASSOCIATED FACTOR 1; Protein indeterminate-domain 2
Vss_30092_c1_g2_i4	1748	2.58	2.57	Zinc finger protein GAI-ASSOCIATED FACTOR 1; Protein indeterminate-domain 2
Vss_30092_c1_g2_i3	1434	1.82	1.82	Zinc finger protein GAI-ASSOCIATED FACTOR 1; Protein indeterminate-domain 2
Vss_30092_c0_g1_i1	659	15.21	15.16	Zinc finger protein MAGPIE; Protein POLLEN SPECIFIC GENE 3; Protein indeterminate-domain 3; Short=AtIDD3
Vss_23882_c1_g1_i5	1663	17.90	17.85	Zinc finger protein SHOOT GRAVITROPISM 5; Protein indeterminate-domain 15; Short=AtIDD15
Vss_23882_c1_g1_i2	1634	11.18	11.15	Zinc finger protein SHOOT GRAVITROPISM 5; Protein indeterminate-domain 15; Short=AtIDD15
Vss_23882_c1_g1_i1	1835	7.23	7.21	Zinc finger protein SHOOT GRAVITROPISM 5; Protein indeterminate-domain 15; Short=AtIDD15
Vss_27325_c0_g2_i2	2093	2.70	2.69	Zinc finger protein STOP1 homolog; Protein STOP1 homolog
Vss_29174_c1_g1_i1	2669	5.41	5.39	Zinc finger protein VAR3, chloroplastic; Organelle Zinc finger 1; Protein VARIEGATED 3; Flags: Precursor
Vss_25666_c1_g1_i1	1065	4.92	4.91	Zinc finger protein WIP2; Protein NO TRANSMITTING TRACT; WIP-domain protein 2; Short=AtWIP2
Vss_25666_c2_g2_i1	888	2.54	2.53	Zinc finger protein WIP2; Protein NO TRANSMITTING TRACT; WIP-domain protein 2; Short=AtWIP2
Vss_26805_c0_g2_i2	2029	2.38	2.38	Zinc finger protein WIP2; Protein NO TRANSMITTING TRACT; WIP-domain protein 2; Short=AtWIP2
Vss_26805_c0_g2_i1	2176	2.19	2.18	Zinc finger protein WIP2; Protein NO TRANSMITTING TRACT; WIP-domain protein 2; Short=AtWIP2
Vss_25907_c0_g4_i2	1148	7.72	7.70	Zinc finger protein WIP4; WIP-domain protein 4; Short=AtWIP4
Vss_25666_c0_g1_i1	1225	3.17	3.16	Zinc finger protein WIP4; WIP-domain protein 4; Short=AtWIP4
Vss_25666_c2_g1_i1	1381	2.56	2.55	Zinc finger protein WIP5; WIP-domain protein 5; Short=AtWIP5
Vss_28398_c1_g1_i1	3639	5.00	4.98	Zinc finger protein ZAT2; Protein DUO1-ACTIVATED ZINC FINGER 1
Vss_21329_c1_g1_i2	1061	3.54	3.53	Zinc finger protein ZAT2; Protein DUO1-ACTIVATED ZINC FINGER 1
Vss_28398_c1_g2_i4	1955	3.32	3.31	Zinc finger protein ZAT2; Protein DUO1-ACTIVATED ZINC FINGER 1
Vss_21329_c0_g1_i1	2180	2.68	2.67	Zinc finger protein ZAT3; Protein DUO1-ACTIVATED ZINC FINGER 2
Vss_28398_c1_g2_i1	1016	3.78	3.76	Zinc finger protein ZAT4
Vss_22380_c0_g1_i1	1377	5.47	5.46	Zinc finger protein ZOP1; Zinc-finger and OCRE domain-containing protein 1
Vss_22380_c0_g1_i2	1329	3.38	3.37	Zinc finger protein ZOP1; Zinc-finger and OCRE domain-containing protein 1
Vss_26183_c0_g2_i1	2323	11.02	10.99	Zinc finger transcription factor YY1; Protein YIN YANG 1; Short=AtYY1
Vss_24910_c1_g1_i1	1460	7.80	7.78	Zinc transporter 11; ZRT/IRT-like protein 11; Flags: Precursor
Vss_24413_c0_g1_i1	2340	35.32	35.21	Zinc transporter 2; ZRT/IRT-like protein 2; Short=OsZIP2; Flags: Precursor
Vss_24895_c0_g1_i1	1986	9.80	9.77	Zinc transporter 4, chloroplastic; ZRT/IRT-like protein 4; Flags: Precursor
Vss_26678_c1_g2_i1	663	3.21	3.20	Zinc transporter 4, chloroplastic; ZRT/IRT-like protein 4; Flags: Precursor
Vss_25157_c1_g1_i2	1764	14.41	14.37	Zinc transporter ZTP29; Zinc transporter 29
Vss_25157_c1_g1_i1	1879	5.45	5.44	Zinc transporter ZTP29; Zinc transporter 29
Vss_12770_c0_g1_i1	290	7.19	7.16	GRAS family protein RAD1; Protein REQUIRED FOR ARBUSCULE DEVELOPMENT 1; Short=MtRAD1
Vss_28203_c0_g1_i3	1762	2.00	1.99	Protein SCARECROW 1; OsSCR1
Vss_19163_c0_g1_i1	714	1.77	1.77	Protein SCARECROW 1; OsSCR1
Vss_20061_c1_g1_i1	732	1.57	1.57	Protein SCARECROW 1; OsSCR1
Vss_28203_c0_g1_i1	2645	11.40	11.36	Protein SCARECROW 2; OsSCR2
Vss_26767_c1_g1_i1	2714	4.18	4.16	Protein SCARECROW 2; OsSCR2
Vss_12973_c0_g1_i1	329	3.53	3.52	Protein SCARECROW 2; OsSCR2
Vss_28435_c1_g1_i3	1778	5.31	5.30	Scarecrow-like protein 14; Short=AtSCL14; GRAS family protein 2; Short=AtGRAS-2
Vss_20017_c0_g1_i1	1892	4.42	4.41	Scarecrow-like protein 14; Short=AtSCL14; GRAS family protein 2; Short=AtGRAS-2
Vss_28983_c0_g1_i1	3313	3.47	3.46	Scarecrow-like protein 14; Short=AtSCL14; GRAS family protein 2; Short=AtGRAS-2
Vss_29848_c2_g1_i4	4028	9.77	9.74	Scarecrow-like protein 22; Short=AtSCL22; GRAS family protein 21; Short=AtGRAS-21; SCL6-III
Vss_20061_c3_g1_i1	590	2.24	2.23	Scarecrow-like protein 28; Short=AtSCL28; GRAS family protein 8; Short=AtGRAS-8
Vss_28735_c0_g1_i2	3004	17.41	17.35	Scarecrow-like protein 3; Short=AtSCL3; GRAS family protein 5; Short=AtGRAS-5
Vss_28735_c0_g1_i1	3331	5.17	5.15	Scarecrow-like protein 3; Short=AtSCL3; GRAS family protein 5; Short=AtGRAS-5
Vss_30380_c1_g3_i3	1250	10.37	10.34	Scarecrow-like protein 30; Short=AtSCL30; GRAS family protein 17; Short=AtGRAS-17
Vss_30205_c0_g1_i1	4194	29.10	29.01	Scarecrow-like protein 6; Short=AtSCL6; GRAS family protein 22; Short=AtGRAS-22; SCL6-IV
Vss_1277_c0_g1_i1	244	29.02	28.93	SCARECROW-LIKE protein 7; Os-SCL7
Vss_30643_c3_g1_i2	258	23.25	23.18	SCARECROW-LIKE protein 7; PeSCL7
Vss_30643_c3_g1_i4	3318	7.41	7.38	SCARECROW-LIKE protein 7; PeSCL7
Vss_30380_c1_g1_i2	2894	11.00	10.97	Scarecrow-like protein 9; Short=AtSCL9; GRAS family protein 13; Short=AtGRAS-13
Vss_17082_c0_g1_i1	581	3.47	3.46	Scarecrow-like protein 9; Short=AtSCL9; GRAS family protein 13; Short=AtGRAS-13
Vss_28566_c0_g1_i1	2901	13.09	13.05	Scarecrow-like transcription factor PAT1; GRAS family protein 29; Short=AtGRAS-29; Protein PHYTOCHROME A SIGNAL TRANSDUCTION 1
Vss_30696_c0_g1_i2	3254	13.39	13.35	High mobility group B protein 10; Nucleosome/chromatin assembly factor group D 10
Vss_24837_c0_g1_i1	1383	10.93	10.89	High mobility group B protein 10; Nucleosome/chromatin assembly factor group D 10
Vss_24574_c1_g1_i1	1615	7.81	7.79	High mobility group B protein 10; Nucleosome/chromatin assembly factor group D 10
Vss_29752_c1_g3_i1	3025	14.75	14.70	High mobility group B protein 15; Nucleosome/chromatin assembly factor group D 15
Vss_29752_c1_g1_i1	3839	14.01	13.97	High mobility group B protein 15; Nucleosome/chromatin assembly factor group D 15
Vss_20556_c0_g1_i1	1124	404.98	403.76	HMG1/2-like protein
Vss_21506_c1_g1_i1	1688	273.28	272.45	HMG1/2-like protein
Vss_21506_c1_g1_i2	1735	267.42	266.61	HMG1/2-like protein
Vss_26447_c0_g1_i3	1715	51.84	51.68	HMG1/2-like protein
Vss_26447_c0_g1_i1	2095	24.88	24.80	HMG1/2-like protein
Vss_22377_c0_g1_i2	1155	21.10	21.04	HMG1/2-like protein
Vss_22073_c0_g1_i1	1166	18.02	17.96	HMG1/2-like protein
Vss_29721_c1_g1_i5	1055	34.93	34.83	Basic transcription factor 3; Short=AtBTF3; Nascent polypeptide-associated complex subunit beta
Vss_29721_c1_g1_i3	1012	14.24	14.19	Basic transcription factor 3; Short=AtBTF3; Nascent polypeptide-associated complex subunit beta
Vss_29721_c1_g1_i1	583	9.55	9.52	Basic transcription factor 3; Short=AtBTF3; Nascent polypeptide-associated complex subunit beta
Vss_29721_c1_g1_i7	862	2.31	2.30	Basic transcription factor 3; Short=AtBTF3; Nascent polypeptide-associated complex subunit beta
Vss_26049_c0_g1_i3	1529	9.31	9.28	B-box domain protein 31; Short=AtBBX31; Microprotein 1B
Vss_25720_c1_g1_i2	1972	3.46	3.45	E2F transcription factor-like E2FF; DP-E2F-like protein 3; E2F-like repressor E2L2
Vss_27818_c1_g1_i1	2443	5.92	5.90	Transcription factor E2FB; E2F transcription factor-1; Short=AtE2F1
Vss_27818_c1_g1_i2	1471	5.66	5.65	Transcription factor E2FB; E2F transcription factor-1; Short=AtE2F1
Vss_18944_c0_g1_i2	2053	3.50	3.49	Transcription factor E2FB; E2F transcription factor-1; Short=AtE2F1
Vss_12380_c1_g1_i1	398	3.40	3.39	GATA transcription factor 1; Short=AtGATA-1
Vss_21034_c0_g1_i1	1052	4.20	4.18	GATA transcription factor 11
Vss_26836_c0_g2_i2	1875	12.43	12.40	GATA transcription factor 12
Vss_26836_c0_g1_i2	1840	7.56	7.54	GATA transcription factor 12
Vss_28504_c0_g1_i1	2354	5.50	5.49	GATA transcription factor 12
Vss_30427_c0_g1_i4	2699	23.29	23.22	GATA transcription factor 16
Vss_20662_c0_g1_i1	2475	3.38	3.37	GATA transcription factor 16
Vss_25991_c0_g1_i2	2513	17.90	17.85	GATA transcription factor 2; Short=AtGATA-2
Vss_25991_c0_g1_i1	2547	11.07	11.03	GATA transcription factor 2; Short=AtGATA-2
Vss_30225_c1_g1_i1	3414	8.10	8.07	GATA transcription factor 26
Vss_19607_c1_g1_i1	2061	2.41	2.40	GATA transcription factor 26
Vss_19607_c0_g2_i1	889	1.75	1.74	GATA transcription factor 27
Vss_25511_c0_g1_i3	2290	14.89	14.84	GATA transcription factor 28; Protein TIFY 2A; ZIM-like 2 protein
Vss_28504_c0_g1_i2	2251	25.01	24.93	GATA transcription factor 9
Vss_21601_c0_g1_i2	2252	8.76	8.74	GATA transcription factor 9
Vss_21601_c0_g1_i3	2115	8.35	8.33	GATA transcription factor 9
Vss_28758_c0_g1_i2	2491	7.09	7.07	GATA transcription factor 9
Vss_28758_c0_g1_i7	2463	6.91	6.89	GATA transcription factor 9
Vss_21601_c0_g1_i5	1858	4.83	4.81	GATA transcription factor 9
Vss_17972_c0_g1_i1	704	2.73	2.72	GATA transcription factor 9
Vss_18264_c1_g1_i1	2125	3.58	3.57	General transcription and DNA repair factor IIH subunit TFB1-1; Short=AtTFB1-1; Short=TFIIH subunit TFB1-1; RNA polymerase II transcription factor B subunit 1-1
Vss_25943_c0_g1_i1	2238	5.44	5.43	General transcription and DNA repair factor IIH subunit TFB2; Short=AtTFB2; Short=TFIIH subunit TFB2; RNA polymerase II transcription factor B subunit 2
Vss_25943_c0_g1_i2	1118	3.41	3.40	General transcription and DNA repair factor IIH subunit TFB2; Short=AtTFB2; Short=TFIIH subunit TFB2; RNA polymerase II transcription factor B subunit 2
Vss_25943_c0_g1_i3	2129	3.14	3.13	General transcription and DNA repair factor IIH subunit TFB2; Short=AtTFB2; Short=TFIIH subunit TFB2; RNA polymerase II transcription factor B subunit 2
Vss_23833_c0_g1_i3	2104	9.67	9.65	General transcription and DNA repair factor IIH subunit TFB4; Short=AtTFB4; Short=TFIIH subunit TFB4; RNA polymerase II transcription factor B subunit 4
Vss_23833_c0_g1_i5	2168	5.47	5.45	General transcription and DNA repair factor IIH subunit TFB4; Short=AtTFB4; Short=TFIIH subunit TFB4; RNA polymerase II transcription factor B subunit 4
Vss_22188_c0_g1_i2	814	26.35	26.27	General transcription and DNA repair factor IIH subunit TFB5; Short=AtTFB5; Short=TFIIH subunit TFB5; RNA polymerase II transcription factor B subunit 5
Vss_22188_c0_g1_i3	858	11.03	11.00	General transcription and DNA repair factor IIH subunit TFB5; Short=AtTFB5; Short=TFIIH subunit TFB5; RNA polymerase II transcription factor B subunit 5
Vss_25475_c0_g1_i2	1855	5.84	5.82	General transcription factor IIH subunit 2; Short=AtGTF2H2; TFIIH basal transcription factor complex p44 subunit; Short=Atp44
Vss_25475_c0_g1_i1	574	4.40	4.39	General transcription factor IIH subunit 2; Short=AtGTF2H2; TFIIH basal transcription factor complex p44 subunit; Short=Atp44
Vss_28427_c0_g2_i2	2250	9.32	9.29	GLABROUS1 enhancer-binding protein; Probable transcription factor At4g00270; Protein GeBP; Protein STOREKEEPER RELATED 1; Storekeeper-like protein At4g00270
Vss_23247_c0_g1_i1	2653	31.93	31.83	GLABROUS1 enhancer-binding protein-like 1; Protein GPL1; Storekeeper-like protein At2g25650
Vss_25164_c1_g1_i5	1917	15.24	15.20	GRF1-interacting factor 2; Short=AtGIF2; Transcription coactivator GIF2
Vss_25164_c1_g1_i2	1932	10.82	10.79	GRF1-interacting factor 2; Short=AtGIF2; Transcription coactivator GIF2
Vss_25164_c1_g1_i8	1465	3.60	3.59	GRF1-interacting factor 2; Short=AtGIF2; Transcription coactivator GIF2
Vss_25164_c1_g1_i6	1726	7.28	7.26	GRF1-interacting factor 3; Short=AtGIF3; Transcription coactivator GIF3
Vss_24417_c1_g1_i1	2239	18.35	18.29	GRF-interacting factor 1; Short=OsGIF1; Protein ANGUSTIFOLIA 3 homolog; Protein MAKIBA 3
Vss_24417_c1_g1_i2	2339	10.61	10.58	GRF-interacting factor 1; Short=OsGIF1; Protein ANGUSTIFOLIA 3 homolog; Protein MAKIBA 3
Vss_25164_c1_g1_i7	683	3.46	3.45	GRF-interacting factor 1; Short=OsGIF1; Protein ANGUSTIFOLIA 3 homolog; Protein MAKIBA 3
Vss_30421_c0_g3_i1	1921	55.61	55.44	Growth-regulating factor 1; Short=OsGRF1; Transcription activator GRF1
Vss_29934_c0_g1_i1	4079	41.00	40.88	Growth-regulating factor 1; Short=OsGRF1; Transcription activator GRF1
Vss_30421_c0_g1_i2	1320	23.06	22.99	Growth-regulating factor 1; Short=OsGRF1; Transcription activator GRF1
Vss_28045_c0_g1_i4	2435	20.94	20.88	Growth-regulating factor 1; Short=OsGRF1; Transcription activator GRF1
Vss_30621_c0_g1_i1	4415	10.07	10.04	Growth-regulating factor 1; Short=OsGRF1; Transcription activator GRF1
Vss_30621_c0_g1_i3	1695	8.42	8.39	Growth-regulating factor 1; Short=OsGRF1; Transcription activator GRF1
Vss_30421_c0_g1_i1	1915	6.45	6.43	Growth-regulating factor 1; Short=OsGRF1; Transcription activator GRF1
Vss_28614_c0_g1_i1	3003	5.95	5.93	Growth-regulating factor 1; Short=OsGRF1; Transcription activator GRF1
Vss_28045_c0_g1_i1	2990	2.28	2.27	Growth-regulating factor 1; Short=OsGRF1; Transcription activator GRF1
Vss_28045_c0_g1_i2	2853	2.21	2.21	Growth-regulating factor 1; Short=OsGRF1; Transcription activator GRF1
Vss_29829_c0_g1_i3	2146	8.26	8.24	LOB domain-containing protein 38; ASYMMETRIC LEAVES 2-like protein 40; Short=AS2-like protein 40
Vss_29829_c0_g2_i2	2705	7.56	7.54	LOB domain-containing protein 38; ASYMMETRIC LEAVES 2-like protein 40; Short=AS2-like protein 40
Vss_23986_c0_g2_i1	1439	3.22	3.21	LOB domain-containing protein 38; ASYMMETRIC LEAVES 2-like protein 40; Short=AS2-like protein 40
Vss_29829_c0_g1_i5	1728	2.42	2.41	LOB domain-containing protein 38; ASYMMETRIC LEAVES 2-like protein 40; Short=AS2-like protein 40
Vss_17034_c0_g1_i1	346	6.26	6.24	LOB domain-containing protein 6; Crown rootless-like protein 3; Protein ASYMMETRIC LEAVES 2
Vss_24433_c2_g1_i1	1647	4.33	4.31	LOB domain-containing protein 6; Crown rootless-like protein 3; Protein ASYMMETRIC LEAVES 2
Vss_9872_c0_g1_i1	321	4.29	4.28	LOB domain-containing protein 6; Crown rootless-like protein 3; Protein ASYMMETRIC LEAVES 2
Vss_22590_c0_g1_i2	1499	4.11	4.09	LOB domain-containing protein 6; Crown rootless-like protein 3; Protein ASYMMETRIC LEAVES 2
Vss_22590_c0_g1_i1	1446	3.47	3.46	LOB domain-containing protein 6; Crown rootless-like protein 3; Protein ASYMMETRIC LEAVES 2
Vss_21258_c1_g1_i1	1192	3.01	3.00	LOB domain-containing protein 6; Crown rootless-like protein 3; Protein ASYMMETRIC LEAVES 2
Vss_24433_c2_g1_i2	922	2.04	2.03	LOB domain-containing protein 6; Crown rootless-like protein 3; Protein ASYMMETRIC LEAVES 2
Vss_29422_c0_g2_i1	337	2.78	2.77	Nuclear transcription factor Y subunit A-6; Short=AtNF-YA-6
Vss_29422_c0_g2_i7	1365	4.82	4.81	Nuclear transcription factor Y subunit A-7; Short=AtNF-YA-7
Vss_25760_c0_g2_i1	1035	4.58	4.56	Nuclear transcription factor Y subunit A-7; Short=AtNF-YA-7
Vss_30138_c0_g1_i3	1239	2.94	2.93	Nuclear transcription factor Y subunit A-7; Short=AtNF-YA-7
Vss_30138_c0_g1_i1	2785	2.71	2.70	Nuclear transcription factor Y subunit A-7; Short=AtNF-YA-7
Vss_20611_c2_g1_i1	1917	1.82	1.82	Nuclear transcription factor Y subunit A-7; Short=AtNF-YA-7
Vss_29422_c0_g1_i1	3457	3.86	3.85	Nuclear transcription factor Y subunit A-9; Short=AtNF-YA-9
Vss_21540_c1_g1_i1	1283	35.53	35.43	Nuclear transcription factor Y subunit B-3; Short=AtNF-YB-3; Transcriptional activator HAP3C
Vss_23887_c0_g1_i1	1483	20.64	20.58	Nuclear transcription factor Y subunit B-3; Short=AtNF-YB-3; Transcriptional activator HAP3C
Vss_29356_c0_g1_i3	1717	16.85	16.80	Nuclear transcription factor Y subunit B-3; Short=AtNF-YB-3; Transcriptional activator HAP3C
Vss_26778_c0_g1_i2	2475	14.27	14.22	Nuclear transcription factor Y subunit B-3; Short=AtNF-YB-3; Transcriptional activator HAP3C
Vss_29356_c0_g1_i2	1762	5.55	5.54	Nuclear transcription factor Y subunit B-3; Short=AtNF-YB-3; Transcriptional activator HAP3C
Vss_27334_c0_g1_i2	997	3.74	3.72	Nuclear transcription factor Y subunit B-8; Short=AtNF-YB-8
Vss_27334_c0_g1_i4	2052	3.49	3.48	Nuclear transcription factor Y subunit B-8; Short=AtNF-YB-8
Vss_27334_c0_g1_i1	1792	1.69	1.69	Nuclear transcription factor Y subunit B-8; Short=AtNF-YB-8
Vss_26275_c0_g1_i3	1631	16.07	16.02	Nuclear transcription factor Y subunit B-8; Short=OsNF-YB8; Transcriptional activator HAP3I; Short=OsHAP3I
Vss_26275_c0_g1_i2	1940	9.62	9.60	Nuclear transcription factor Y subunit B-8; Short=OsNF-YB8; Transcriptional activator HAP3I; Short=OsHAP3I
Vss_26982_c0_g1_i6	1729	16.08	16.03	Nuclear transcription factor Y subunit C-1; Short=AtNF-YC-1; Transcriptional activator HAP5A
Vss_26982_c0_g1_i4	1057	13.57	13.53	Nuclear transcription factor Y subunit C-1; Short=AtNF-YC-1; Transcriptional activator HAP5A
Vss_22955_c1_g1_i3	1486	8.63	8.60	Nuclear transcription factor Y subunit C-2; Short=AtNF-YC-2; Transcriptional activator HAP5B
Vss_25696_c2_g1_i2	2187	7.82	7.79	Nuclear transcription factor Y subunit C-2; Short=AtNF-YC-2; Transcriptional activator HAP5B
Vss_21251_c0_g1_i1	1457	4.78	4.76	Nuclear transcription factor Y subunit C-2; Short=AtNF-YC-2; Transcriptional activator HAP5B
Vss_24869_c0_g1_i1	1720	14.80	14.76	Nuclear transcription factor Y subunit C-3; Short=AtNF-YC-3
Vss_26234_c0_g1_i3	1705	12.58	12.54	Nuclear transcription factor Y subunit C-3; Short=AtNF-YC-3
Vss_22839_c1_g1_i1	1658	37.55	37.44	Nuclear transcription factor Y subunit C-4; Short=OsNF-YC4; Transcriptional activator HAP5B; Short=OsHAP5B
Vss_22955_c1_g1_i4	1487	4.73	4.72	Nuclear transcription factor Y subunit C-4; Short=OsNF-YC4; Transcriptional activator HAP5B; Short=OsHAP5B
Vss_22955_c1_g1_i5	1387	4.12	4.11	Nuclear transcription factor Y subunit C-4; Short=OsNF-YC4; Transcriptional activator HAP5B; Short=OsHAP5B
Vss_27848_c1_g1_i6	1719	20.29	20.23	Probable transcription factor At5g28040; Storekeeper-like protein At5g28040
Vss_27848_c1_g1_i1	1677	10.18	10.14	Probable transcription factor At5g28040; Storekeeper-like protein At5g28040
Vss_28634_c0_g1_i3	1918	7.06	7.03	Probable transcriptional regulatory protein At2g25830
Vss_28634_c0_g1_i7	1176	4.22	4.21	Probable transcriptional regulatory protein At2g25830
Vss_28634_c0_g1_i1	1946	2.10	2.10	Probable transcriptional regulatory protein At2g25830
Vss_23262_c0_g1_i1	1839	6.53	6.51	Protein DOG1-like 3
Vss_22822_c0_g1_i1	1665	5.10	5.09	Protein DOG1-like 3
Vss_23138_c0_g1_i1	1611	4.63	4.61	Protein DOG1-like 3
Vss_15880_c0_g1_i1	257	11.81	11.77	Protein DOG1-like 4
Vss_27567_c0_g1_i6	1667	8.68	8.65	Protein DOG1-like 4
Vss_27567_c0_g1_i7	1588	8.58	8.55	Protein DOG1-like 4
Vss_24456_c0_g1_i3	1602	17.16	17.11	Protein Dr1 homolog; Negative cofactor 2-beta homolog; Short=NC2-beta homolog
Vss_24456_c0_g1_i2	1665	4.64	4.62	Protein Dr1 homolog; Negative cofactor 2-beta homolog; Short=NC2-beta homolog
Vss_31057_c1_g1_i1	3902	4.22	4.21	Protein EARLY FLOWERING 3; Nematode-responsive protein
Vss_28374_c0_g1_i2	2555	12.92	12.88	Protein EARLY FLOWERING 5; Short=PtELF5
Vss_24613_c0_g1_i1	1824	16.93	16.87	Protein EFFECTOR OF TRANSCRIPTION 2; Short=AtET2
Vss_20917_c0_g1_i1	1786	74.04	73.82	Protein G1-like1
Vss_24383_c0_g1_i1	2010	16.02	15.97	Protein G1-like1
Vss_29011_c1_g3_i4	2760	6.61	6.59	Protein HUA2-LIKE 1; HUA2-like protein 1
Vss_29011_c1_g3_i1	2816	3.88	3.87	Protein HUA2-LIKE 1; HUA2-like protein 1
Vss_18224_c0_g1_i2	950	6.77	6.75	Protein LATERAL ROOT PRIMORDIUM 1
Vss_25852_c0_g1_i7	1430	13.14	13.10	Protein NLP3; Short=AtNLP3; NIN-like protein 3; Nodule inception protein-like protein 3
Vss_30364_c1_g2_i2	2513	6.76	6.74	Protein NLP3; Short=AtNLP3; NIN-like protein 3; Nodule inception protein-like protein 3
Vss_30415_c2_g1_i1	4511	6.63	6.61	Protein NLP3; Short=AtNLP3; NIN-like protein 3; Nodule inception protein-like protein 3
Vss_25852_c0_g1_i4	1294	4.40	4.39	Protein NLP3; Short=AtNLP3; NIN-like protein 3; Nodule inception protein-like protein 3
Vss_30231_c0_g1_i1	3288	20.59	20.52	Protein NODULATION SIGNALING PATHWAY 2
Vss_18756_c2_g1_i1	865	1.82	1.82	Protein NODULATION SIGNALING PATHWAY 2; Short=LsNSP2; Transcription initiator for nodulation
Vss_29008_c0_g3_i1	369	5.60	5.59	Protein OBERON 4; Protein TITANIA 1
Vss_21783_c0_g1_i1	607	7.52	7.50	Protein RKD3; Short=AtRKD3; RWP-RK domain-containing protein 3
Vss_21783_c0_g2_i1	619	4.03	4.02	Protein RKD4; Short=AtRKD4; RWP-RK domain-containing protein 4
Vss_31471_c2_g6_i8	2433	6.19	6.17	Protein RKD5; Short=AtRKD5; RWP-RK domain-containing protein 5
Vss_27434_c0_g1_i3	2530	8.09	8.07	Protein SHORT-ROOT 2; OsSHR2
Vss_29883_c1_g1_i1	4563	5.02	5.01	Protein tesmin/TSO1-like CXC 2; Short=AtTCX2; Protein TSO1-like 2; Short=Protein SOL2
Vss_20369_c1_g1_i2	2376	2.68	2.68	Protein tesmin/TSO1-like CXC 5; Short=AtTCX5
Vss_31378_c1_g1_i3	2877	5.53	5.52	Protein TITANIA; Short=OsTITANIA; Short=OsTTA; Protein LOW CADMIUM 5
Vss_27473_c1_g1_i2	2143	13.60	13.56	Putative GATA transcription factor 22; Protein CYTOKININ-RESPONSIVE GATA FACTOR 1; Protein GNC-LIKE; Short=AtGNL
Vss_27473_c1_g1_i1	2129	10.60	10.57	Putative GATA transcription factor 22; Protein CYTOKININ-RESPONSIVE GATA FACTOR 1; Protein GNC-LIKE; Short=AtGNL
Vss_22124_c0_g1_i1	2634	2.75	2.74	Root phototropism protein 3; BTB/POZ domain-containing protein RPT3; Non-phototropic hypocotyl protein 3
Vss_26419_c1_g1_i2	4719	2.14	2.13	Root phototropism protein 3; BTB/POZ domain-containing protein RPT3; Non-phototropic hypocotyl protein 3
Vss_27544_c0_g1_i8	3073	9.10	9.08	TATA box-binding protein-associated factor RNA polymerase I subunit B; TATA box-binding protein-associated factor 1B; Short=TBP-associated factor 1B
Vss_31247_c1_g2_i2	975	1.71	1.70	TATA-binding protein-associated factor BTAF1; Short=AtBTAF1; Protein BTAF1 homolog; Protein ROOT GROWTH DEFECTIVE 3
Vss_23814_c1_g1_i1	1722	27.67	27.59	TATA-box-binding protein; TATA sequence-binding protein; Short=TBP; TATA-binding factor; TATA-box factor; Transcription initiation factor TFIID TBP subunit
Vss_16745_c0_g1_i1	835	10.33	10.30	TATA-box-binding protein; TATA sequence-binding protein; Short=TBP; TATA-binding factor; TATA-box factor; Transcription initiation factor TFIID TBP subunit
Vss_23814_c1_g1_i4	1244	5.65	5.64	TATA-box-binding protein; TATA sequence-binding protein; Short=TBP; TATA-binding factor; TATA-box factor; Transcription initiation factor TFIID TBP subunit
Vss_23814_c1_g1_i5	1134	2.81	2.80	TATA-box-binding protein; TATA sequence-binding protein; Short=TBP; TATA-binding factor; TATA-box factor; Transcription initiation factor TFIID TBP subunit
Vss_21335_c1_g1_i2	1916	2.90	2.89	TITAN-like protein
Vss_21335_c1_g1_i1	1807	1.76	1.76	TITAN-like protein
Vss_31026_c1_g2_i1	1816	9.60	9.57	Transcription factor CYCLOIDEA
Vss_13569_c0_g1_i1	280	8.34	8.31	Transcription factor CYCLOIDEA
Vss_31026_c1_g2_i3	1590	2.40	2.40	Transcription factor CYCLOIDEA
Vss_29007_c0_g1_i4	4059	2.10	2.09	Transcription factor DIVARICATA
Vss_25781_c0_g2_i1	1912	18.33	18.27	Transcription factor GTE1; Bromodomain-containing protein GTE1; Protein GLOBAL TRANSCRIPTION FACTOR GROUP E1; Protein IMBIBITION-INDUCIBLE 1
Vss_25781_c0_g2_i5	1930	10.93	10.90	Transcription factor GTE1; Bromodomain-containing protein GTE1; Protein GLOBAL TRANSCRIPTION FACTOR GROUP E1; Protein IMBIBITION-INDUCIBLE 1
Vss_25781_c0_g2_i3	1965	5.36	5.34	Transcription factor GTE1; Bromodomain-containing protein GTE1; Protein GLOBAL TRANSCRIPTION FACTOR GROUP E1; Protein IMBIBITION-INDUCIBLE 1
Vss_25781_c0_g2_i6	1983	2.96	2.95	Transcription factor GTE1; Bromodomain-containing protein GTE1; Protein GLOBAL TRANSCRIPTION FACTOR GROUP E1; Protein IMBIBITION-INDUCIBLE 1
Vss_31192_c0_g3_i2	2750	9.36	9.34	Transcription factor GTE10; Bromodomain-containing protein GTE10; Nuclear protein X1; Protein GLOBAL TRANSCRIPTION FACTOR GROUP E10
Vss_30155_c2_g1_i4	3532	2.83	2.82	Transcription factor GTE10; Bromodomain-containing protein GTE10; Nuclear protein X1; Protein GLOBAL TRANSCRIPTION FACTOR GROUP E10
Vss_30155_c2_g1_i3	3576	2.69	2.68	Transcription factor GTE10; Bromodomain-containing protein GTE10; Nuclear protein X1; Protein GLOBAL TRANSCRIPTION FACTOR GROUP E10
Vss_28991_c0_g1_i3	2847	3.78	3.77	Transcription factor GTE3, chloroplastic; Bromodomain-containing protein GTE3; Protein GLOBAL TRANSCRIPTION FACTOR GROUP E3; Flags: Precursor
Vss_31361_c1_g2_i3	4537	19.10	19.04	Transcription factor GTE4; Bromodomain-containing protein GTE4; Protein GLOBAL TRANSCRIPTION FACTOR GROUP E4
Vss_31392_c2_g1_i1	4728	19.10	19.04	Transcription factor GTE4; Bromodomain-containing protein GTE4; Protein GLOBAL TRANSCRIPTION FACTOR GROUP E4
Vss_30409_c0_g1_i2	3321	17.75	17.70	Transcription factor GTE4; Bromodomain-containing protein GTE4; Protein GLOBAL TRANSCRIPTION FACTOR GROUP E4
Vss_30951_c2_g1_i1	2502	13.86	13.82	Transcription factor GTE4; Bromodomain-containing protein GTE4; Protein GLOBAL TRANSCRIPTION FACTOR GROUP E4
Vss_30240_c0_g1_i4	2908	9.31	9.28	Transcription factor GTE4; Bromodomain-containing protein GTE4; Protein GLOBAL TRANSCRIPTION FACTOR GROUP E4
Vss_30240_c0_g1_i2	2803	4.45	4.43	Transcription factor GTE4; Bromodomain-containing protein GTE4; Protein GLOBAL TRANSCRIPTION FACTOR GROUP E4
Vss_30240_c0_g1_i3	2928	3.86	3.85	Transcription factor GTE4; Bromodomain-containing protein GTE4; Protein GLOBAL TRANSCRIPTION FACTOR GROUP E4
Vss_28991_c0_g1_i1	2917	2.49	2.48	Transcription factor GTE9; BROMODOMAIN AND EXTRATERMINAL DOMAIN PROTEIN 9; Short=AtBET9; Bromodomain-containing protein GTE9; Protein GLOBAL TRANSCRIPTION FACTOR GROUP E9
Vss_27567_c0_g1_i8	605	1.87	1.87	Transcription factor HBP-1b(c1)
Vss_28429_c0_g1_i2	2971	10.07	10.04	Transcription factor HBP-1b(c38)
Vss_28429_c0_g1_i1	3066	9.86	9.83	Transcription factor HBP-1b(c38)
Vss_21825_c0_g1_i5	1624	3.52	3.51	Transcription factor HBP-1b(c38)
Vss_30250_c1_g1_i2	1541	13.98	13.94	Transcription factor HY5; LeHY5; tHY5
Vss_30250_c1_g1_i5	420	7.51	7.49	Transcription factor HY5; LeHY5; tHY5
Vss_17752_c0_g2_i1	2042	7.44	7.42	Transcription factor IIIA; Short=AtTFIIIA
Vss_23605_c0_g1_i1	2032	5.65	5.63	Transcription factor LUX; Protein LUX ARRHYTHMO; Protein PHYTOCLOCK 1
Vss_24818_c0_g1_i2	2453	5.33	5.31	Transcription factor LUX; Protein LUX ARRHYTHMO; Protein PHYTOCLOCK 1
Vss_23906_c0_g1_i1	3216	13.58	13.54	Transcription factor PCF2
Vss_29938_c0_g1_i2	2947	12.37	12.33	Transcription factor PCF2
Vss_29881_c0_g1_i1	3682	11.68	11.65	Transcription factor PCF2
Vss_29738_c0_g1_i3	3443	10.07	10.04	Transcription factor PCF2
Vss_30333_c2_g1_i3	3121	9.29	9.26	Transcription factor PCF2
Vss_30333_c2_g1_i1	1915	9.02	8.99	Transcription factor PCF2
Vss_29738_c0_g1_i1	1679	7.45	7.43	Transcription factor PCF2
Vss_30333_c2_g1_i2	3201	4.97	4.96	Transcription factor PCF2
Vss_28303_c0_g1_i1	3213	4.75	4.73	Transcription factor PCF2
Vss_28085_c0_g1_i2	2652	3.70	3.68	Transcription factor PCF2
Vss_17641_c0_g1_i1	626	2.62	2.61	Transcription factor PCF2
Vss_28085_c0_g1_i4	2797	2.15	2.14	Transcription factor PCF2
Vss_24355_c0_g1_i2	2758	8.53	8.50	Transcription factor Pur-alpha 1; Purine-rich single-stranded DNA-binding protein alpha 1
Vss_27942_c0_g2_i2	2509	20.95	20.89	Transcription factor-like protein DPB; DP-like protein B; Short=AtDPbB; E2F dimerization partner protein B
Vss_27942_c0_g2_i5	1827	17.55	17.50	Transcription factor-like protein DPB; DP-like protein B; Short=AtDPbB; E2F dimerization partner protein B
Vss_18608_c0_g1_i1	824	251.30	250.54	Transcription initiation factor IIA subunit 2; General transcription factor IIA subunit 2; Transcription initiation factor IIA gamma chain; Short=TFIIA-gamma
Vss_19508_c1_g1_i1	1012	31.74	31.64	Transcription initiation factor IIA subunit 2; General transcription factor IIA subunit 2; Transcription initiation factor IIA gamma chain; Short=TFIIA-gamma
Vss_19508_c1_g1_i2	961	19.04	18.98	Transcription initiation factor IIA subunit 2; General transcription factor IIA subunit 2; Transcription initiation factor IIA gamma chain; Short=TFIIA-gamma
Vss_22257_c0_g1_i1	2004	65.72	65.53	Transcription initiation factor IIB; General transcription factor TFIIB
Vss_22257_c0_g1_i2	2026	19.99	19.93	Transcription initiation factor IIB; General transcription factor TFIIB
Vss_26035_c0_g1_i2	2896	4.33	4.32	Transcription initiation factor IIB; General transcription factor TFIIB
Vss_21598_c0_g1_i1	2139	2.79	2.78	Transcription initiation factor IIB; General transcription factor TFIIB
Vss_26035_c0_g1_i1	2917	2.55	2.54	Transcription initiation factor IIB; General transcription factor TFIIB
Vss_27064_c3_g4_i2	1033	2.77	2.76	Transcription initiation factor IIF subunit alpha; Short=TFIIF-alpha; General transcription factor IIF subunit 1; Transcription initiation factor RAP74 homolog; Short=AtRAP74
Vss_20401_c0_g1_i1	777	40.90	40.78	Transcription initiation factor TFIID subunit 10; Protein SALT TOLERANCE DURING GERMINATION 1; TBP-associated factor 10; Short=AtTAF10; TBP-associated factor II 15
Vss_20401_c0_g1_i2	933	7.49	7.46	Transcription initiation factor TFIID subunit 10; Protein SALT TOLERANCE DURING GERMINATION 1; TBP-associated factor 10; Short=AtTAF10; TBP-associated factor II 15
Vss_20401_c0_g1_i3	1023	1.99	1.99	Transcription initiation factor TFIID subunit 10; Protein SALT TOLERANCE DURING GERMINATION 1; TBP-associated factor 10; Short=AtTAF10; TBP-associated factor II 15
Vss_28739_c0_g2_i1	1322	17.81	17.76	Transcription initiation factor TFIID subunit 11b; TBP-associated factor 11b; Short=AtTAF11b
Vss_29343_c1_g2_i2	421	8.40	8.37	Transcription initiation factor TFIID subunit 12b; Protein CYTOKININ-HYPERSENSITIVE 1; Protein ENHANCED ETHYLENE RESPONSE 4; TBP-associated factor 12b; Short=AtTAF12b
Vss_29343_c1_g2_i1	472	7.33	7.31	Transcription initiation factor TFIID subunit 12b; Protein CYTOKININ-HYPERSENSITIVE 1; Protein ENHANCED ETHYLENE RESPONSE 4; TBP-associated factor 12b; Short=AtTAF12b
Vss_21920_c0_g1_i2	1545	12.36	12.32	Transcription initiation factor TFIID subunit 13; TBP-associated factor 13; Short=AtTAF13
Vss_21920_c0_g1_i1	1427	10.15	10.12	Transcription initiation factor TFIID subunit 13; TBP-associated factor 13; Short=AtTAF13
Vss_21851_c0_g1_i1	1427	15.58	15.53	Transcription initiation factor TFIID subunit 14b; GAS 41-like protein; Protein AF-9 homolog a; TBP-associated factor 14b; Short=AtTAF14b
Vss_24245_c2_g1_i2	1977	13.30	13.26	Transcription initiation factor TFIID subunit 15; TBP-associated factor 15; Short=AtTAF15
Vss_27374_c2_g1_i7	2181	5.67	5.66	Transcription initiation factor TFIID subunit 15; TBP-associated factor 15; Short=AtTAF15
Vss_27374_c2_g2_i2	1295	4.11	4.10	Transcription initiation factor TFIID subunit 15; TBP-associated factor 15; Short=AtTAF15
Vss_23743_c1_g1_i1	2147	103.40	103.08	Transcription initiation factor TFIID subunit 15b; TBP-associated factor 15b; Short=AtTAF15b
Vss_27499_c1_g2_i2	2713	4.55	4.54	Transcription initiation factor TFIID subunit 1b; TAFII250-B; TBP-associated factor 1b; Short=AtTAF1b; Transcription initiation factor TFIID subunit 1-B
Vss_30882_c0_g1_i6	4062	7.14	7.12	Transcription initiation factor TFIID subunit 4; TBP-associated factor 4; Short=AtTAF4
Vss_27268_c0_g3_i1	2413	2.78	2.77	Transcription initiation factor TFIID subunit 4; TBP-associated factor 4; Short=AtTAF4
Vss_27268_c0_g2_i1	669	8.74	8.72	Transcription initiation factor TFIID subunit 4b; TBP-associated factor 4b; Short=AtTAF4b
Vss_29375_c2_g1_i1	1618	2.81	2.81	Transcription initiation factor TFIID subunit 5; TBP-associated factor 5; Short=AtTAF5
Vss_26176_c2_g1_i2	1816	6.57	6.55	Transcription initiation factor TFIID subunit 6; Protein EMBRYO DEFECTIVE 2781; TATA box associated factor II 59; TBP-associated factor 6; Short=AtTAF6; Transcription initiation factor TFIID subunit D5
Vss_26176_c2_g1_i1	1750	2.27	2.26	Transcription initiation factor TFIID subunit 6; Protein EMBRYO DEFECTIVE 2781; TATA box associated factor II 59; TBP-associated factor 6; Short=AtTAF6; Transcription initiation factor TFIID subunit D5
Vss_21985_c0_g1_i1	1514	48.44	48.29	Transcription initiation factor TFIID subunit 7; TBP-associated factor 7; Short=AtTAF7
Vss_26637_c5_g1_i3	2553	5.78	5.76	Transcription initiation factor TFIID subunit 8; TBP-associated factor 8; Short=AtTAF8
Vss_20329_c1_g1_i2	1358	19.70	19.64	Transcription initiation factor TFIID subunit 9; TATA binding protein associated factor 21kDa subunit; TBP-associated factor 9; Short=AtTAF9
Vss_20329_c1_g1_i1	646	6.79	6.77	Transcription initiation factor TFIID subunit 9; TATA binding protein associated factor 21kDa subunit; TBP-associated factor 9; Short=AtTAF9
Vss_29523_c0_g1_i1	3035	5.06	5.04	Transcription repressor OFP1; Ovate family protein 1; Short=AtOFP1
Vss_28478_c1_g1_i3	2811	32.78	32.68	Transcription repressor OFP3; Ovate family protein 3; Short=AtOFP3
Vss_19215_c0_g1_i1	727	3.92	3.91	Transcription repressor OFP3; Ovate family protein 3; Short=AtOFP3
Vss_28478_c1_g1_i2	1472	25.98	25.90	Transcription repressor OFP4; Ovate family protein 4; Short=AtOFP4
Vss_23420_c2_g1_i2	1535	4.19	4.17	Transcription repressor OFP4; Ovate family protein 4; Short=AtOFP4
Vss_18842_c0_g1_i1	680	3.47	3.46	Transcription repressor OFP4; Ovate family protein 4; Short=AtOFP4
Vss_25448_c0_g1_i1	2004	2.58	2.57	Transcription repressor OFP4; Ovate family protein 4; Short=AtOFP4
Vss_22286_c0_g2_i1	470	5.46	5.45	Transcription repressor OFP6; Ovate family protein 6; Short=AtOFP6
Vss_19074_c0_g3_i1	1356	5.53	5.52	Transcription repressor OFP7; Ovate family protein 7; Short=AtOFP7
Vss_25442_c0_g1_i4	2223	2.93	2.92	Transcription repressor OFP7; Ovate family protein 7; Short=AtOFP7
Vss_22801_c1_g2_i2	1625	4.99	4.98	Transcriptional activator FHA1; Protein FORKHEAD-ASSOCIATED DOMAIN 1; Short=NtFHA1
Vss_29673_c1_g1_i2	3449	9.41	9.38	Transcriptional activator TAF-1
Vss_27146_c1_g3_i1	1401	5.67	5.65	Transcriptional adapter ADA2
Vss_27146_c1_g2_i1	1267	2.66	2.66	Transcriptional adapter ADA2
Vss_27055_c1_g2_i2	2155	29.85	29.76	Transcriptional corepressor LEUNIG; Protein ROTUNDA2
Vss_27055_c1_g1_i4	3075	27.22	27.14	Transcriptional corepressor LEUNIG; Protein ROTUNDA2
Vss_27055_c1_g1_i5	3096	24.01	23.94	Transcriptional corepressor LEUNIG; Protein ROTUNDA2
Vss_22855_c9_g1_i1	1360	19.06	19.00	Transcriptional corepressor LEUNIG; Protein ROTUNDA2
Vss_27055_c0_g1_i1	479	12.86	12.82	Transcriptional corepressor LEUNIG; Protein ROTUNDA2
Vss_23543_c0_g1_i1	1167	6.24	6.22	Transcriptional corepressor LEUNIG; Protein ROTUNDA2
Vss_23543_c0_g1_i4	1222	4.72	4.70	Transcriptional corepressor LEUNIG; Protein ROTUNDA2
Vss_23543_c0_g1_i3	1427	3.40	3.39	Transcriptional corepressor LEUNIG; Protein ROTUNDA2
Vss_30596_c0_g1_i3	4618	31.43	31.34	Transcriptional corepressor SEUSS; Short=AtSEU
Vss_31284_c0_g1_i2	3409	21.82	21.75	Transcriptional corepressor SEUSS; Short=AtSEU
Vss_31284_c0_g3_i1	2190	8.38	8.36	Transcriptional corepressor SEUSS; Short=AtSEU
Vss_26228_c0_g2_i1	1478	4.86	4.85	Transcriptional corepressor SEUSS; Short=AtSEU
Vss_13676_c1_g1_i1	822	1.78	1.78	Transcriptional regulator STERILE APETALA
Vss_30484_c0_g2_i1	3566	22.85	22.78	Transcriptional repressor ILP1; INCREASED LEVEL OF POLYPLOIDY 1
Vss_25203_c1_g1_i1	1265	5.39	5.37	Trihelix transcription factor ASIL1; 6B-interacting protein 1-like 1; Trihelix DNA-binding protein ASIL1
Vss_27228_c0_g1_i2	3037	17.18	17.13	Trihelix transcription factor ASIL2; 6B-interacting protein 1-like 2; Trihelix DNA-binding protein ASIL2
Vss_27655_c1_g1_i1	1874	16.51	16.46	Trihelix transcription factor ASIL2; 6B-interacting protein 1-like 2; Trihelix DNA-binding protein ASIL2
Vss_31397_c1_g1_i1	1491	16.03	15.98	Trihelix transcription factor ASIL2; 6B-interacting protein 1-like 2; Trihelix DNA-binding protein ASIL2
Vss_26011_c0_g1_i1	2449	15.04	15.00	Trihelix transcription factor ASIL2; 6B-interacting protein 1-like 2; Trihelix DNA-binding protein ASIL2
Vss_27955_c0_g1_i2	2237	12.86	12.82	Trihelix transcription factor ASIL2; 6B-interacting protein 1-like 2; Trihelix DNA-binding protein ASIL2
Vss_25011_c0_g1_i1	1841	12.78	12.74	Trihelix transcription factor ASIL2; 6B-interacting protein 1-like 2; Trihelix DNA-binding protein ASIL2
Vss_30664_c0_g1_i2	2886	9.73	9.70	Trihelix transcription factor ASIL2; 6B-interacting protein 1-like 2; Trihelix DNA-binding protein ASIL2
Vss_23382_c0_g2_i1	1845	9.15	9.13	Trihelix transcription factor ASIL2; 6B-interacting protein 1-like 2; Trihelix DNA-binding protein ASIL2
Vss_29071_c0_g1_i2	2557	8.82	8.79	Trihelix transcription factor ASIL2; 6B-interacting protein 1-like 2; Trihelix DNA-binding protein ASIL2
Vss_27799_c0_g1_i2	2361	7.65	7.62	Trihelix transcription factor ASIL2; 6B-interacting protein 1-like 2; Trihelix DNA-binding protein ASIL2
Vss_27799_c0_g1_i1	2360	7.29	7.27	Trihelix transcription factor ASIL2; 6B-interacting protein 1-like 2; Trihelix DNA-binding protein ASIL2
Vss_24392_c0_g1_i4	1782	6.46	6.44	Trihelix transcription factor ASIL2; 6B-interacting protein 1-like 2; Trihelix DNA-binding protein ASIL2
Vss_25203_c1_g3_i2	1728	6.13	6.11	Trihelix transcription factor ASIL2; 6B-interacting protein 1-like 2; Trihelix DNA-binding protein ASIL2
Vss_24392_c0_g1_i2	1809	4.75	4.74	Trihelix transcription factor ASIL2; 6B-interacting protein 1-like 2; Trihelix DNA-binding protein ASIL2
Vss_29846_c0_g1_i2	2092	4.20	4.19	Trihelix transcription factor ASIL2; 6B-interacting protein 1-like 2; Trihelix DNA-binding protein ASIL2
Vss_21510_c0_g1_i1	1482	2.64	2.63	Trihelix transcription factor ASIL2; 6B-interacting protein 1-like 2; Trihelix DNA-binding protein ASIL2
Vss_27799_c0_g1_i3	2381	2.16	2.16	Trihelix transcription factor ASIL2; 6B-interacting protein 1-like 2; Trihelix DNA-binding protein ASIL2
Vss_27228_c0_g1_i1	2744	1.87	1.86	Trihelix transcription factor ASIL2; 6B-interacting protein 1-like 2; Trihelix DNA-binding protein ASIL2
Vss_19462_c0_g1_i1	947	71.94	71.73	Trihelix transcription factor ASR3; Protein ARABIDOPSIS SH4-RELATED3
Vss_20489_c1_g1_i6	1225	22.47	22.41	Trihelix transcription factor ASR3; Protein ARABIDOPSIS SH4-RELATED3
Vss_25665_c0_g1_i1	2013	18.06	18.00	Trihelix transcription factor ASR3; Protein ARABIDOPSIS SH4-RELATED3
Vss_29664_c0_g1_i3	2562	16.50	16.45	Trihelix transcription factor ASR3; Protein ARABIDOPSIS SH4-RELATED3
Vss_27450_c2_g1_i1	1814	14.89	14.85	Trihelix transcription factor ASR3; Protein ARABIDOPSIS SH4-RELATED3
Vss_23632_c0_g1_i1	1460	14.47	14.43	Trihelix transcription factor ASR3; Protein ARABIDOPSIS SH4-RELATED3
Vss_22692_c0_g1_i1	1992	13.51	13.47	Trihelix transcription factor ASR3; Protein ARABIDOPSIS SH4-RELATED3
Vss_21072_c0_g1_i3	1215	11.17	11.14	Trihelix transcription factor ASR3; Protein ARABIDOPSIS SH4-RELATED3
Vss_20489_c1_g1_i4	1485	11.14	11.10	Trihelix transcription factor ASR3; Protein ARABIDOPSIS SH4-RELATED3
Vss_31010_c1_g2_i6	1870	10.71	10.68	Trihelix transcription factor ASR3; Protein ARABIDOPSIS SH4-RELATED3
Vss_29801_c0_g1_i2	1933	9.76	9.73	Trihelix transcription factor ASR3; Protein ARABIDOPSIS SH4-RELATED3
Vss_29664_c0_g1_i5	619	8.73	8.70	Trihelix transcription factor ASR3; Protein ARABIDOPSIS SH4-RELATED3
Vss_28670_c2_g1_i6	2281	8.53	8.50	Trihelix transcription factor ASR3; Protein ARABIDOPSIS SH4-RELATED3
Vss_27247_c3_g1_i1	2723	8.28	8.26	Trihelix transcription factor ASR3; Protein ARABIDOPSIS SH4-RELATED3
Vss_20387_c0_g1_i2	1396	8.27	8.24	Trihelix transcription factor ASR3; Protein ARABIDOPSIS SH4-RELATED3
Vss_29801_c0_g1_i4	1332	7.51	7.49	Trihelix transcription factor ASR3; Protein ARABIDOPSIS SH4-RELATED3
Vss_22105_c0_g1_i1	2339	7.32	7.30	Trihelix transcription factor ASR3; Protein ARABIDOPSIS SH4-RELATED3
Vss_27727_c0_g1_i1	1877	7.04	7.02	Trihelix transcription factor ASR3; Protein ARABIDOPSIS SH4-RELATED3
Vss_21264_c3_g1_i1	1922	5.61	5.59	Trihelix transcription factor ASR3; Protein ARABIDOPSIS SH4-RELATED3
Vss_29801_c0_g1_i5	2181	4.96	4.94	Trihelix transcription factor ASR3; Protein ARABIDOPSIS SH4-RELATED3
Vss_17505_c1_g1_i1	314	4.92	4.90	Trihelix transcription factor ASR3; Protein ARABIDOPSIS SH4-RELATED3
Vss_24820_c0_g1_i2	2226	4.85	4.84	Trihelix transcription factor ASR3; Protein ARABIDOPSIS SH4-RELATED3
Vss_28670_c2_g1_i2	2251	4.46	4.45	Trihelix transcription factor ASR3; Protein ARABIDOPSIS SH4-RELATED3
Vss_29640_c2_g1_i1	1302	4.23	4.22	Trihelix transcription factor ASR3; Protein ARABIDOPSIS SH4-RELATED3
Vss_18973_c1_g2_i1	1001	4.08	4.07	Trihelix transcription factor ASR3; Protein ARABIDOPSIS SH4-RELATED3
Vss_24820_c0_g1_i1	2271	3.90	3.89	Trihelix transcription factor ASR3; Protein ARABIDOPSIS SH4-RELATED3
Vss_26517_c0_g1_i2	2380	3.77	3.76	Trihelix transcription factor ASR3; Protein ARABIDOPSIS SH4-RELATED3
Vss_20489_c1_g1_i3	1710	3.66	3.65	Trihelix transcription factor ASR3; Protein ARABIDOPSIS SH4-RELATED3
Vss_14383_c0_g1_i1	545	3.59	3.58	Trihelix transcription factor ASR3; Protein ARABIDOPSIS SH4-RELATED3
Vss_27727_c0_g1_i2	1775	3.42	3.41	Trihelix transcription factor ASR3; Protein ARABIDOPSIS SH4-RELATED3
Vss_22243_c0_g3_i1	1160	3.24	3.23	Trihelix transcription factor ASR3; Protein ARABIDOPSIS SH4-RELATED3
Vss_20008_c1_g1_i1	1103	3.16	3.15	Trihelix transcription factor ASR3; Protein ARABIDOPSIS SH4-RELATED3
Vss_21116_c0_g1_i1	1169	3.03	3.02	Trihelix transcription factor ASR3; Protein ARABIDOPSIS SH4-RELATED3
Vss_17550_c1_g1_i1	1319	2.57	2.57	Trihelix transcription factor ASR3; Protein ARABIDOPSIS SH4-RELATED3
Vss_29285_c1_g1_i4	3068	2.58	2.57	Trihelix transcription factor ASR3; Protein ARABIDOPSIS SH4-RELATED3
Vss_29901_c0_g1_i2	4104	2.54	2.54	Trihelix transcription factor ASR3; Protein ARABIDOPSIS SH4-RELATED3
Vss_22458_c3_g1_i1	1659	2.40	2.39	Trihelix transcription factor ASR3; Protein ARABIDOPSIS SH4-RELATED3
Vss_22432_c0_g1_i1	392	2.22	2.22	Trihelix transcription factor ASR3; Protein ARABIDOPSIS SH4-RELATED3
Vss_29901_c0_g1_i7	4170	2.00	1.99	Trihelix transcription factor ASR3; Protein ARABIDOPSIS SH4-RELATED3
Vss_21643_c2_g1_i1	1254	1.96	1.95	Trihelix transcription factor ASR3; Protein ARABIDOPSIS SH4-RELATED3
Vss_22458_c3_g1_i2	405	1.86	1.86	Trihelix transcription factor ASR3; Protein ARABIDOPSIS SH4-RELATED3
Vss_21264_c3_g1_i3	1862	1.64	1.63	Trihelix transcription factor ASR3; Protein ARABIDOPSIS SH4-RELATED3
Vss_27415_c0_g1_i1	2749	6.61	6.59	Trihelix transcription factor GT-1; Trihelix DNA-binding protein GT-1
Vss_27415_c0_g1_i2	700	1.99	1.99	Trihelix transcription factor GT-1; Trihelix DNA-binding protein GT-1
Vss_28062_c0_g1_i1	2617	10.40	10.37	Trihelix transcription factor GT-2; Trihelix DNA-binding protein GT-2
Vss_29573_c1_g1_i1	2801	8.30	8.27	Trihelix transcription factor GT-2; Trihelix DNA-binding protein GT-2
Vss_21763_c1_g1_i1	2423	4.64	4.63	Trihelix transcription factor GT-2; Trihelix DNA-binding protein GT-2
Vss_25264_c0_g1_i6	1548	21.67	21.61	Trihelix transcription factor GT-3b; Transcription factor GT-1-like; Trihelix DNA-binding protein GT-3b
Vss_25264_c0_g2_i1	1807	7.60	7.57	Trihelix transcription factor GT-3b; Transcription factor GT-1-like; Trihelix DNA-binding protein GT-3b
Vss_18694_c0_g1_i1	1013	1.57	1.57	Trihelix transcription factor GT-3b; Transcription factor GT-1-like; Trihelix DNA-binding protein GT-3b
Vss_26542_c0_g1_i2	3359	7.13	7.11	Trihelix transcription factor GT-4; Trihelix DNA-binding protein GT-4
Vss_24472_c1_g2_i1	2166	11.19	11.15	Trihelix transcription factor GTL1; GT2-LIKE protein 1; Short=AtGTL1; Short=Protein GT-2-LIKE1; Trihelix DNA-binding protein GTL1
Vss_21470_c0_g1_i1	1730	7.52	7.50	Trihelix transcription factor GTL1; GT2-LIKE protein 1; Short=AtGTL1; Short=Protein GT-2-LIKE1; Trihelix DNA-binding protein GTL1
Vss_26637_c7_g1_i1	792	4.43	4.42	Trihelix transcription factor GTL1; GT2-LIKE protein 1; Short=AtGTL1; Short=Protein GT-2-LIKE1; Trihelix DNA-binding protein GTL1
Vss_27447_c0_g1_i3	3858	3.27	3.26	Trihelix transcription factor GTL1; GT2-LIKE protein 1; Short=AtGTL1; Short=Protein GT-2-LIKE1; Trihelix DNA-binding protein GTL1
Vss_27355_c0_g1_i1	3119	2.70	2.70	Trihelix transcription factor GTL1; GT2-LIKE protein 1; Short=AtGTL1; Short=Protein GT-2-LIKE1; Trihelix DNA-binding protein GTL1
Vss_27355_c0_g1_i2	3155	2.65	2.64	Trihelix transcription factor GTL1; GT2-LIKE protein 1; Short=AtGTL1; Short=Protein GT-2-LIKE1; Trihelix DNA-binding protein GTL1
Vss_28105_c0_g1_i1	2683	19.85	19.78	Trihelix transcription factor PTL; Trihelix DNA-binding protein PETAL LOSS
Vss_28707_c0_g1_i1	3120	13.91	13.87	Trihelix transcription factor PTL; Trihelix DNA-binding protein PETAL LOSS
Vss_29766_c0_g1_i2	3411	9.52	9.49	Trihelix transcription factor PTL; Trihelix DNA-binding protein PETAL LOSS
Vss_3662_c0_g1_i1	405	1.86	1.86	Tubby-like F-box protein 1; Short=OsTLP1; Tubby-like F-box protein 9; Short=OsTLP9
Vss_27486_c2_g1_i3	1148	16.67	16.62	Tubby-like F-box protein 11; Short=OsTLP11; Tubby-like F-box protein 7; Short=OsTLP7
Vss_27486_c3_g1_i2	2247	30.70	30.61	Tubby-like F-box protein 3; Short=AtTLP3
Vss_27486_c2_g1_i2	2098	15.89	15.84	Tubby-like F-box protein 3; Short=AtTLP3
Vss_30213_c0_g5_i3	3045	4.68	4.67	Tubby-like F-box protein 3; Short=AtTLP3
Vss_30213_c0_g5_i4	3023	1.42	1.41	Tubby-like F-box protein 3; Short=AtTLP3
Vss_30213_c0_g2_i2	3280	12.80	12.77	Tubby-like F-box protein 5; Short=OsTLP5; Tubby-like F-box protein 8; Short=OsTLP8
Vss_30213_c0_g2_i1	3012	9.55	9.52	Tubby-like F-box protein 5; Short=OsTLP5; Tubby-like F-box protein 8; Short=OsTLP8
Vss_30213_c0_g6_i1	1132	7.50	7.48	Tubby-like F-box protein 5; Short=OsTLP5; Tubby-like F-box protein 8; Short=OsTLP8
Vss_28247_c0_g1_i2	2611	18.09	18.04	Tubby-like F-box protein 6; Short=OsTLP6; Tubby-like F-box protein 14; Short=OsTLP14
Vss_28247_c0_g1_i1	2756	11.54	11.50	Tubby-like F-box protein 6; Short=OsTLP6; Tubby-like F-box protein 14; Short=OsTLP14
Vss_25321_c0_g1_i2	2602	10.45	10.42	Tubby-like F-box protein 6; Short=OsTLP6; Tubby-like F-box protein 14; Short=OsTLP14
Vss_25321_c0_g1_i1	1858	5.29	5.27	Tubby-like F-box protein 6; Short=OsTLP6; Tubby-like F-box protein 14; Short=OsTLP14
Vss_27486_c3_g1_i1	817	4.68	4.67	Tubby-like F-box protein 6; Short=OsTLP6; Tubby-like F-box protein 14; Short=OsTLP14
Vss_24212_c0_g1_i1	1828	8.47	8.45	Tubby-like protein 4; Short=OsTLP4; Tubby-like F-box protein 13; Short=OsTLP13
Vss_24636_c0_g1_i2	2010	3.62	3.61	Tubby-like protein 4; Short=OsTLP4; Tubby-like F-box protein 13; Short=OsTLP13
Vss_28481_c2_g1_i1	875	19.79	19.73	VAN3-binding protein; Protein FORKED 1
Vss_28481_c3_g2_i1	1751	18.41	18.36	VAN3-binding protein; Protein FORKED 1
Vss_28481_c3_g1_i1	1026	12.50	12.46	VAN3-binding protein; Protein FORKED 1
Vss_28481_c3_g4_i1	1666	7.19	7.17	VAN3-binding protein; Protein FORKED 1
Vss_18670_c2_g1_i1	677	1.68	1.68	VAN3-binding protein; Protein FORKED 1
Vss_27557_c0_g1_i2	4385	6.46	6.44	VIN3-like protein 1; Protein VERNALIZATION 5
Vss_30046_c0_g1_i1	3212	8.97	8.94	VIN3-like protein 2; Vernalization5/VIN3-like protein 1
Vss_30046_c0_g2_i1	3252	7.52	7.50	VIN3-like protein 2; Vernalization5/VIN3-like protein 1
Vss_30319_c0_g1_i1	4073	6.06	6.04	VIN3-like protein 2; Vernalization5/VIN3-like protein 1
Vss_26214_c2_g2_i4	2888	9.13	9.11	Barley B recombinant-like protein D; Short=BBR-like protein D; GAGA-binding transcriptional activator BBR-D
Vss_22178_c0_g1_i1	1804	5.42	5.40	Barley B recombinant-like protein D; Short=BBR-like protein D; GAGA-binding transcriptional activator BBR-D
Vss_26214_c2_g2_i3	2725	4.97	4.96	Barley B recombinant-like protein D; Short=BBR-like protein D; GAGA-binding transcriptional activator BBR-D
Vss_27215_c0_g1_i5	1683	2.62	2.61	Barley B recombinant-like protein D; Short=BBR-like protein D; GAGA-binding transcriptional activator BBR-D
Vss_27215_c0_g1_i2	1587	2.18	2.17	Barley B recombinant-like protein D; Short=BBR-like protein D; GAGA-binding transcriptional activator BBR-D
Vss_30817_c0_g1_i2	4177	9.50	9.48	Calmodulin-binding transcription activator 1; Short=AtCAMTA1; Ethylene-induced calmodulin-binding protein b; Short=EICBP.b; Signal-responsive protein 2; Short=AtSR2
Vss_31315_c1_g1_i2	5229	8.56	8.53	Calmodulin-binding transcription activator 3; Short=AtCAMTA3; Ethylene-induced calmodulin-binding protein 1; Short=EICBP1; Ethylene-induced calmodulin-binding protein a; Short=EICBP.a; Protein SAR-DEFICIENT 3; Signal-responsive protein 1; Short=AtSR1
Vss_30494_c0_g1_i1	3775	6.50	6.48	Calmodulin-binding transcription activator 2; Short=AtCAMTA2; AtER66; Ethylene-induced calmodulin-binding protein c; Short=EICBP.c; Signal-responsive protein 4; Short=AtSR4
Vss_1331_c0_g1_i1	507	1.63	1.63	Calmodulin-binding transcription activator 3; Short=AtCAMTA3; Ethylene-induced calmodulin-binding protein 1; Short=EICBP1; Ethylene-induced calmodulin-binding protein a; Short=EICBP.a; Protein SAR-DEFICIENT 3; Signal-responsive protein 1; Short=AtSR1
Vss_30511_c0_g1_i1	3302	37.20	37.09	EIN3-binding F-box protein 1; F-box/LRR-repeat protein 6
Vss_30511_c0_g1_i2	1739	8.30	8.28	EIN3-binding F-box protein 2
Vss_28899_c0_g2_i2	3192	2.87	2.87	EIN3-binding F-box protein 1; F-box/LRR-repeat protein 6
Vss_14637_c5_g1_i1	231	18.08	18.02	Heat stress transcription factor A-1e; Short=AtHsfA1e; AtHsf-06; Heat shock factor protein 2; Short=HSF 2; Heat shock transcription factor 2; Short=HSTF 2
Vss_27185_c1_g1_i4	2372	13.21	13.17	Heat shock factor protein HSF8; Heat shock transcription factor 8; Short=HSTF 8; Heat stress transcription factor
Vss_25947_c0_g1_i1	2108	7.80	7.78	Heat shock factor protein HSF8; Heat shock transcription factor 8; Short=HSTF 8; Heat stress transcription factor
Vss_25381_c0_g1_i2	2203	6.23	6.21	Heat shock factor protein HSF8; Heat shock transcription factor 8; Short=HSTF 8; Heat stress transcription factor
Vss_25726_c0_g2_i1	1861	3.33	3.32	Heat shock factor protein HSF24; Heat shock transcription factor 24; Short=HSTF 24; Heat stress transcription factor
Vss_24487_c1_g3_i2	2185	2.75	2.74	Heat shock factor protein HSF8; Heat shock transcription factor 8; Short=HSTF 8; Heat stress transcription factor
Vss_24487_c0_g1_i2	1636	2.44	2.43	Heat shock factor protein HSF8; Heat shock transcription factor 8; Short=HSTF 8; Heat stress transcription factor
Vss_24487_c1_g1_i1	589	2.24	2.24	Heat shock factor protein HSF8; Heat shock transcription factor 8; Short=HSTF 8; Heat stress transcription factor
Vss_13850_c1_g1_i1	423	2.03	2.02	Heat shock factor protein HSF8; Heat shock transcription factor 8; Short=HSTF 8; Heat stress transcription factor
Vss_13850_c2_g1_i1	400	1.99	1.98	Heat shock factor protein HSF8; Heat shock transcription factor 8; Short=HSTF 8; Heat stress transcription factor
Vss_29348_c2_g2_i1	3479	66.77	66.57	Squamosa promoter-binding-like protein 10
Vss_29648_c1_g1_i1	2691	47.02	46.88	Squamosa promoter-binding-like protein 10
Vss_31445_c2_g1_i2	5815	21.46	21.40	Squamosa promoter-binding-like protein 15
Vss_31184_c0_g1_i2	4676	20.10	20.04	Squamosa promoter-binding-like protein 12
Vss_30586_c1_g1_i5	3470	18.77	18.71	Squamosa promoter-binding-like protein 3
Vss_30915_c0_g1_i2	1695	11.74	11.70	Squamosa promoter-binding-like protein 7
Vss_29264_c1_g1_i3	3147	11.45	11.42	Squamosa promoter-binding-like protein 10
Vss_28962_c1_g1_i1	2525	10.76	10.72	Squamosa promoter-binding-like protein 3
Vss_28962_c1_g1_i2	2779	10.11	10.08	Squamosa promoter-binding-like protein 3
Vss_31407_c3_g1_i2	6176	9.09	9.06	Squamosa promoter-binding-like protein 3
Vss_29264_c1_g1_i4	3262	4.36	4.34	Squamosa promoter-binding-like protein 10
Vss_16820_c0_g1_i1	1314	4.08	4.07	Squamosa promoter-binding-like protein 10
Vss_28962_c1_g1_i4	2400	3.62	3.61	Squamosa promoter-binding-like protein 3
Vss_30586_c0_g1_i2	1846	3.51	3.50	Squamosa promoter-binding-like protein 12
Vss_30586_c0_g1_i3	2136	3.11	3.10	Squamosa promoter-binding-like protein 12
Vss_20160_c0_g1_i1	2231	2.94	2.93	Squamosa promoter-binding-like protein 7
Vss_22417_c0_g1_i1	1207	2.79	2.78	Squamosa promoter-binding-like protein 3
Vss_30586_c1_g1_i9	617	2.20	2.19	Squamosa promoter-binding-like protein 15

## Sheet: RSEM
transcript_id	length	effective_length	expected_count	TPM	FPKM	IsoPct
TRINITY_DN10010_c0_g1_i1	452	125.90	10.00	3.90	3.89	100.00
TRINITY_DN10017_c0_g1_i1	449	122.91	25.00	9.99	9.96	100.00
TRINITY_DN10022_c1_g1_i1	344	22.11	3.00	6.67	6.64	100.00
TRINITY_DN1003_c0_g1_i1	324	12.25	1.00	4.01	4.00	100.00
TRINITY_DN10032_c0_g1_i1	223	2.35	2.00	41.81	41.69	100.00
TRINITY_DN10032_c0_g2_i1	236	2.96	1.00	16.58	16.53	100.00
TRINITY_DN10037_c0_g1_i1	491	164.84	7.00	2.09	2.08	100.00
TRINITY_DN10042_c0_g1_i1	243	3.33	1.00	14.75	14.70	100.00
TRINITY_DN10056_c0_g1_i1	336	17.12	3.00	8.61	8.58	100.00
TRINITY_DN10057_c0_g1_i1	420	94.00	8.00	4.18	4.17	100.00
TRINITY_DN1006_c0_g2_i1	224	2.39	1.00	20.52	20.46	100.00
TRINITY_DN10062_c0_g1_i1	230	2.67	4.00	73.59	73.37	100.00
TRINITY_DN1007_c1_g1_i1	277	5.63	1.00	8.72	8.69	100.00
TRINITY_DN10071_c0_g1_i1	408	82.08	7.00	4.19	4.18	100.00
TRINITY_DN10095_c0_g1_i1	383	57.44	2.00	1.71	1.71	100.00
TRINITY_DN10098_c0_g1_i1	234	2.86	1.00	17.15	17.10	100.00
TRINITY_DN10101_c0_g1_i1	263	4.56	1.00	10.77	10.73	100.00
TRINITY_DN10104_c0_g1_i1	981	654.72	34.00	2.55	2.54	100.00
TRINITY_DN10118_c0_g1_i1	2145	1818.72	88.00	2.38	2.37	100.00
TRINITY_DN1012_c0_g1_i1	1007	680.72	42.00	3.03	3.02	100.00
TRINITY_DN10126_c0_g1_i1	333	15.61	1.00	3.15	3.14	100.00
TRINITY_DN10132_c0_g1_i1	301	8.07	1.00	6.09	6.07	100.00
TRINITY_DN10132_c0_g2_i1	331	14.72	5.00	16.69	16.64	100.00
TRINITY_DN10135_c0_g1_i1	1162	835.72	3702.00	217.62	216.96	100.00
TRINITY_DN1014_c1_g1_i1	240	3.17	1.00	15.50	15.45	100.00
TRINITY_DN10145_c0_g1_i1	278	5.72	3.00	25.77	25.69	100.00
TRINITY_DN10146_c0_g1_i1	1044	717.72	90.00	6.16	6.14	100.00
TRINITY_DN1015_c0_g1_i1	576	249.76	11.00	2.16	2.16	100.00
TRINITY_DN10151_c0_g1_i1	242	3.28	1.00	14.99	14.95	100.00
TRINITY_DN10166_c0_g1_i1	333	15.61	1.00	3.15	3.14	100.00
TRINITY_DN10179_c0_g1_i1	242	3.28	1.00	14.99	14.95	100.00
TRINITY_DN1018_c0_g1_i1	698	371.72	14.00	1.85	1.84	100.00
TRINITY_DN1018_c1_g1_i1	339	18.84	1.00	2.61	2.60	100.00
TRINITY_DN10188_c0_g1_i1	346	23.56	3.00	6.26	6.24	100.00
TRINITY_DN1020_c0_g1_i1	386	60.38	87.00	70.79	70.58	100.00
TRINITY_DN1020_c1_g1_i1	265	4.70	9.00	93.98	93.70	100.00
TRINITY_DN10203_c0_g2_i1	441	114.93	21.00	8.98	8.95	100.00
TRINITY_DN10208_c0_g1_i1	232	2.77	1.00	17.76	17.71	100.00
TRINITY_DN10220_c0_g1_i1	251	3.79	1.00	12.97	12.93	100.00
TRINITY_DN10226_c0_g1_i1	561	234.77	12.00	2.51	2.50	100.00
TRINITY_DN10231_c0_g1_i1	1016	689.72	30.00	2.14	2.13	100.00
TRINITY_DN10236_c0_g1_i1	270	5.07	1.00	9.68	9.65	100.00
TRINITY_DN10241_c0_g1_i1	1204	877.72	30.00	1.68	1.67	100.00
TRINITY_DN10267_c0_g1_i1	413	87.04	5.00	2.82	2.81	100.00
TRINITY_DN10270_c0_g1_i1	1028	701.72	90.00	6.30	6.28	100.00
TRINITY_DN10281_c0_g1_i1	239	3.12	1.00	15.76	15.71	100.00
TRINITY_DN10283_c0_g1_i1	374	48.66	6.00	6.06	6.04	100.00
TRINITY_DN10286_c0_g1_i1	257	4.16	2.00	23.61	23.54	100.00
TRINITY_DN10287_c0_g1_i1	243	3.33	1.00	14.75	14.70	100.00
TRINITY_DN10306_c0_g1_i1	435	108.95	9.00	4.06	4.05	100.00
TRINITY_DN1031_c0_g1_i1	255	4.03	1.00	12.18	12.14	100.00
TRINITY_DN10330_c0_g1_i1	252	3.85	1.00	12.76	12.73	100.00
TRINITY_DN10336_c0_g1_i1	260	4.36	1.00	11.27	11.24	100.00
TRINITY_DN10347_c0_g1_i1	389	63.32	3.00	2.33	2.32	100.00
TRINITY_DN10373_c0_g1_i1	203	1.55	2.00	63.42	63.23	100.00
TRINITY_DN1038_c0_g1_i1	389	63.32	10.00	7.76	7.73	100.00
TRINITY_DN10390_c0_g1_i1	236	2.96	1.00	16.58	16.53	100.00
TRINITY_DN1040_c0_g1_i1	335	16.60	4.00	11.84	11.80	100.00
TRINITY_DN1042_c0_g1_i1	290	6.84	1.00	7.19	7.16	100.00
TRINITY_DN10421_c0_g1_i1	271	5.15	1.00	9.54	9.51	100.00
TRINITY_DN10424_c0_g1_i1	327	13.19	5.00	18.62	18.56	100.00
TRINITY_DN10439_c0_g1_i1	236	2.96	1.00	16.58	16.53	100.00
TRINITY_DN10448_c0_g1_i1	245	3.44	2.00	28.55	28.47	100.00
TRINITY_DN1045_c1_g1_i1	370	44.79	6.00	6.58	6.56	100.00
TRINITY_DN10451_c0_g1_i1	266	4.78	1.00	10.29	10.25	100.00
TRINITY_DN10453_c0_g1_i1	579	252.76	13.00	2.53	2.52	100.00
TRINITY_DN10472_c0_g1_i1	1125	798.72	30.00	1.85	1.84	100.00
TRINITY_DN1048_c0_g1_i1	327	13.19	1.00	3.72	3.71	100.00
TRINITY_DN10486_c1_g1_i1	361	36.28	2.00	2.71	2.70	100.00
TRINITY_DN10511_c0_g1_i1	460	133.89	16.00	5.87	5.85	100.00
TRINITY_DN10514_c0_g2_i1	459	132.89	11.00	4.07	4.05	100.00
TRINITY_DN10519_c0_g1_i1	283	6.16	1.00	7.98	7.95	100.00
TRINITY_DN10528_c0_g1_i1	383	57.44	3.00	2.57	2.56	100.00
TRINITY_DN10552_c0_g1_i1	477	150.86	7.00	2.28	2.27	100.00
TRINITY_DN10555_c0_g1_i1	266	4.78	1.00	10.29	10.25	100.00
TRINITY_DN10555_c0_g2_i1	230	2.67	2.00	36.80	36.69	100.00
TRINITY_DN10561_c0_g1_i1	211	1.85	1.00	26.55	26.47	100.00
TRINITY_DN10565_c0_g1_i1	256	4.10	1.00	11.99	11.95	100.00
TRINITY_DN10567_c0_g1_i1	204	1.59	3.00	92.95	92.67	100.00
TRINITY_DN106_c0_g1_i1	445	118.92	6.00	2.48	2.47	100.00
TRINITY_DN10618_c0_g1_i1	518	191.80	8.00	2.05	2.04	100.00
TRINITY_DN10628_c0_g1_i1	237	3.01	2.00	32.60	32.50	100.00
TRINITY_DN1064_c0_g1_i1	262	4.49	2.00	21.86	21.80	100.00
TRINITY_DN10644_c0_g1_i1	356	31.75	2.00	3.09	3.08	100.00
TRINITY_DN10646_c0_g1_i1	253	3.91	4.00	50.26	50.11	100.00
TRINITY_DN10647_c0_g1_i1	574	247.76	16.00	3.17	3.16	100.00
TRINITY_DN10657_c0_g2_i1	305	8.59	1.00	5.72	5.70	100.00
TRINITY_DN10660_c0_g1_i1	705	378.72	14.00	1.82	1.81	100.00
TRINITY_DN10661_c0_g2_i1	310	9.32	2.00	10.54	10.51	100.00
TRINITY_DN1067_c0_g1_i1	450	123.91	11.00	4.36	4.35	100.00
TRINITY_DN10670_c0_g1_i1	320	11.21	1.00	4.38	4.37	100.00
TRINITY_DN10678_c0_g1_i1	237	3.01	2.00	32.60	32.50	100.00
TRINITY_DN10682_c0_g1_i1	259	4.29	1.00	11.45	11.41	100.00
TRINITY_DN10689_c1_g1_i1	499	172.82	6.00	1.71	1.70	100.00
TRINITY_DN10692_c0_g1_i1	401	75.15	7.00	4.58	4.56	100.00
TRINITY_DN10697_c0_g1_i1	428	101.97	4.00	1.93	1.92	100.00
TRINITY_DN10702_c0_g1_i1	333	15.61	2.00	6.29	6.27	100.00
TRINITY_DN10703_c0_g1_i1	294	7.26	5.00	33.84	33.74	100.00
TRINITY_DN10709_c0_g1_i1	228	2.58	1.00	19.07	19.01	100.00
TRINITY_DN1071_c0_g1_i1	410	84.06	4.00	2.34	2.33	100.00
TRINITY_DN10712_c0_g1_i1	283	6.16	2.00	15.95	15.90	100.00
TRINITY_DN10717_c0_g1_i1	267	4.85	1.00	10.13	10.10	100.00
TRINITY_DN10723_c0_g1_i1	542	215.78	7.00	1.59	1.59	100.00
TRINITY_DN10732_c0_g1_i1	393	67.26	7.00	5.11	5.10	100.00
TRINITY_DN1074_c0_g1_i1	202	1.51	1.00	32.46	32.36	100.00
TRINITY_DN10743_c0_g1_i1	373	47.69	9.00	9.27	9.24	100.00
TRINITY_DN10746_c0_g1_i1	273	5.31	1.00	9.26	9.23	100.00
TRINITY_DN10749_c0_g1_i1	331	14.72	1.00	3.34	3.33	100.00
TRINITY_DN10764_c0_g1_i2	289	6.73	0.50	3.65	3.64	50.00
TRINITY_DN10764_c0_g1_i3	289	6.73	0.50	3.65	3.64	50.00
TRINITY_DN1077_c0_g2_i1	208	1.73	2.00	56.64	56.47	100.00
TRINITY_DN10782_c0_g1_i1	204	1.59	1.00	30.98	30.89	100.00
TRINITY_DN10799_c0_g1_i1	331	14.72	1.00	3.34	3.33	100.00
TRINITY_DN1080_c0_g1_i1	388	62.34	9.00	7.09	7.07	100.00
TRINITY_DN10806_c0_g2_i1	280	5.89	1.00	8.34	8.31	100.00
TRINITY_DN10812_c0_g1_i1	272	5.23	1.00	9.40	9.37	100.00
TRINITY_DN10819_c0_g1_i1	366	40.97	2.00	2.40	2.39	100.00
TRINITY_DN10828_c0_g1_i1	453	126.90	24.00	9.29	9.26	100.00
TRINITY_DN10833_c0_g1_i1	806	479.72	42.00	4.30	4.29	100.00
TRINITY_DN10837_c0_g1_i1	203	1.55	1.00	31.71	31.61	100.00
TRINITY_DN10849_c0_g1_i1	376	50.60	3.00	2.91	2.90	100.00
TRINITY_DN10852_c0_g1_i1	251	3.79	2.00	25.94	25.86	100.00
TRINITY_DN10867_c0_g1_i1	386	60.38	3.00	2.44	2.43	100.00
TRINITY_DN10872_c0_g1_i1	211	1.85	1.00	26.55	26.47	100.00
TRINITY_DN10883_c0_g1_i1	475	148.86	6.00	1.98	1.97	100.00
TRINITY_DN10889_c0_g1_i1	335	16.60	1.00	2.96	2.95	100.00
TRINITY_DN10895_c0_g1_i1	350	26.67	2.00	3.68	3.67	100.00
TRINITY_DN10900_c0_g2_i1	297	7.59	2.00	12.94	12.90	100.00
TRINITY_DN10909_c0_g1_i1	355	30.88	1.00	1.59	1.59	100.00
TRINITY_DN1091_c0_g1_i1	244	3.39	1.00	14.51	14.47	100.00
TRINITY_DN10914_c0_g1_i1	440	113.93	4.00	1.72	1.72	100.00
TRINITY_DN10927_c0_g1_i1	284	6.25	1.00	7.86	7.83	100.00
TRINITY_DN1093_c0_g2_i1	240	3.17	3.00	46.49	46.35	100.00
TRINITY_DN10930_c0_g1_i1	337	17.67	1.00	2.78	2.77	100.00
TRINITY_DN10933_c0_g1_i1	228	2.58	1.00	19.07	19.01	100.00
TRINITY_DN10935_c0_g1_i1	523	196.80	7.00	1.75	1.74	100.00
TRINITY_DN10937_c0_g1_i1	509	182.81	6.00	1.61	1.61	100.00
TRINITY_DN10940_c0_g1_i1	312	9.65	1.00	5.09	5.08	100.00
TRINITY_DN10955_c0_g2_i1	854	527.72	43.00	4.00	3.99	100.00
TRINITY_DN1096_c0_g1_i1	818	491.72	18.00	1.80	1.79	100.00
TRINITY_DN10968_c0_g1_i1	378	52.55	3.00	2.80	2.80	100.00
TRINITY_DN1097_c1_g1_i1	212	1.89	1.00	25.99	25.92	100.00
TRINITY_DN10975_c0_g1_i1	284	6.25	1.00	7.86	7.83	100.00
TRINITY_DN10976_c0_g1_i1	365	40.02	2.00	2.46	2.45	100.00
TRINITY_DN10985_c0_g1_i1	382	56.46	3.00	2.61	2.60	100.00
TRINITY_DN10998_c0_g1_i1	546	219.78	9.00	2.01	2.01	100.00
TRINITY_DN10999_c0_g1_i1	413	87.04	5.00	2.82	2.81	100.00
TRINITY_DN11001_c0_g1_i1	215	2.01	1.00	24.44	24.36	100.00
TRINITY_DN11003_c0_g1_i1	259	4.29	1.00	11.45	11.41	100.00
TRINITY_DN11009_c0_g1_i1	649	322.73	14.00	2.13	2.12	100.00
TRINITY_DN11014_c0_g1_i1	676	349.73	48.00	6.74	6.72	100.00
TRINITY_DN11023_c0_g1_i1	326	12.86	1.00	3.82	3.81	100.00
TRINITY_DN1105_c0_g1_i1	364	39.08	3.00	3.77	3.76	100.00
TRINITY_DN11061_c0_g1_i1	380	54.50	3.00	2.70	2.70	100.00
TRINITY_DN11063_c0_g1_i1	1534	1207.72	381.00	15.50	15.45	100.00
TRINITY_DN11075_c0_g1_i1	216	2.05	2.00	47.90	47.75	100.00
TRINITY_DN11091_c0_g1_i1	401	75.15	4.00	2.61	2.61	100.00
TRINITY_DN11093_c0_g1_i1	331	14.72	4.00	13.35	13.31	100.00
TRINITY_DN11094_c0_g1_i1	493	166.83	7.00	2.06	2.06	100.00
TRINITY_DN111_c0_g1_i1	253	3.91	1.00	12.57	12.53	100.00
TRINITY_DN11101_c0_g1_i1	399	73.17	3.00	2.01	2.01	100.00
TRINITY_DN11104_c0_g1_i1	419	93.01	7.00	3.70	3.69	100.00
TRINITY_DN11117_c0_g1_i1	701	374.72	12.00	1.57	1.57	100.00
TRINITY_DN11120_c0_g1_i1	206	1.66	1.00	29.60	29.52	100.00
TRINITY_DN11133_c0_g1_i1	917	590.72	29.00	2.41	2.40	100.00
TRINITY_DN11135_c0_g1_i1	393	67.26	3.00	2.19	2.18	100.00
TRINITY_DN11144_c0_g2_i1	1547	1220.72	190.00	7.65	7.62	100.00
TRINITY_DN11152_c0_g1_i1	316	10.37	2.00	9.48	9.45	100.00
TRINITY_DN11155_c0_g1_i1	211	1.85	1.00	26.55	26.47	100.00
TRINITY_DN11178_c0_g1_i1	310	9.32	1.00	5.27	5.25	100.00
TRINITY_DN11181_c0_g2_i1	444	117.92	6.00	2.50	2.49	100.00
TRINITY_DN11183_c0_g1_i1	418	92.01	7.00	3.74	3.73	100.00
TRINITY_DN11189_c0_g1_i1	250	3.73	1.00	13.18	13.14	100.00
TRINITY_DN11206_c0_g1_i1	214	1.97	1.00	24.94	24.86	100.00
TRINITY_DN11211_c0_g1_i1	331	14.72	1.00	3.34	3.33	100.00
TRINITY_DN11221_c0_g1_i1	268	4.92	1.00	9.98	9.95	100.00
TRINITY_DN11227_c0_g1_i1	491	164.84	6.00	1.79	1.78	100.00
TRINITY_DN11246_c0_g1_i1	329	13.92	1.00	3.53	3.52	100.00
TRINITY_DN11247_c0_g1_i1	277	5.63	1.00	8.72	8.69	100.00
TRINITY_DN11286_c0_g2_i1	314	9.99	3.00	14.75	14.70	100.00
TRINITY_DN11311_c0_g1_i1	217	2.09	6.00	140.85	140.42	100.00
TRINITY_DN11312_c0_g1_i1	219	2.18	2.00	45.14	45.00	100.00
TRINITY_DN11319_c0_g2_i1	726	399.72	31.00	3.81	3.80	100.00
TRINITY_DN11334_c0_g1_i1	365	40.02	2.00	2.46	2.45	100.00
TRINITY_DN11350_c0_g1_i1	433	106.95	35.00	16.08	16.03	100.00
TRINITY_DN11354_c0_g1_i1	2786	2459.72	144.00	2.88	2.87	100.00
TRINITY_DN11359_c0_g1_i1	375	49.63	8.00	7.92	7.89	100.00
TRINITY_DN11374_c0_g1_i1	931	604.72	675.00	54.84	54.67	100.00
TRINITY_DN11376_c0_g1_i1	241	3.22	1.00	15.24	15.20	100.00
TRINITY_DN11379_c0_g1_i1	374	48.66	3.00	3.03	3.02	100.00
TRINITY_DN11379_c0_g2_i1	259	4.29	1.00	11.45	11.41	100.00
TRINITY_DN1138_c0_g1_i1	383	57.44	2.00	1.71	1.71	100.00
TRINITY_DN1139_c0_g1_i1	589	262.75	19.00	3.55	3.54	100.00
TRINITY_DN11395_c0_g1_i1	297	7.59	1.00	6.47	6.45	100.00
TRINITY_DN11399_c0_g1_i1	205	1.62	1.00	30.28	30.19	100.00
TRINITY_DN11401_c0_g1_i1	227	2.53	1.00	19.42	19.36	100.00
TRINITY_DN11410_c0_g1_i1	341	20.08	1.00	2.45	2.44	100.00
TRINITY_DN11417_c0_g1_i1	236	2.96	3.00	49.73	49.58	100.00
TRINITY_DN1142_c0_g1_i1	426	99.98	8.00	3.93	3.92	100.00
TRINITY_DN1143_c1_g1_i1	293	7.15	1.00	6.87	6.85	100.00
TRINITY_DN11447_c0_g1_i1	1946	1619.72	2342.00	71.03	70.82	100.00
TRINITY_DN11462_c0_g1_i1	374	48.66	2.00	2.02	2.01	100.00
TRINITY_DN11463_c0_g2_i1	511	184.81	9.00	2.39	2.39	100.00
TRINITY_DN11469_c0_g1_i1	779	452.72	30.00	3.26	3.25	100.00
TRINITY_DN11477_c0_g1_i1	415	89.03	13.00	7.17	7.15	100.00
TRINITY_DN11492_c0_g1_i1	500	173.82	7.00	1.98	1.97	100.00
TRINITY_DN11504_c0_g1_i1	202	1.51	1.00	32.46	32.36	100.00
TRINITY_DN11522_c0_g2_i1	320	11.21	3.00	13.14	13.10	100.00
TRINITY_DN1153_c0_g1_i1	449	122.91	5.00	2.00	1.99	100.00
TRINITY_DN11535_c0_g1_i1	556	229.77	8.00	1.71	1.71	100.00
TRINITY_DN11539_c0_g1_i1	1119	792.72	365.00	22.62	22.55	100.00
TRINITY_DN11547_c0_g1_i1	815	488.72	18.00	1.81	1.80	100.00
TRINITY_DN1155_c0_g1_i1	358	33.54	3.00	4.39	4.38	100.00
TRINITY_DN11553_c0_g1_i1	559	232.77	8.00	1.69	1.68	100.00
TRINITY_DN1156_c0_g2_i1	470	143.87	11.00	3.76	3.74	100.00
TRINITY_DN11560_c0_g1_i1	255	4.03	1.00	12.18	12.14	100.00
TRINITY_DN11563_c0_g1_i1	221	2.26	1.00	21.71	21.65	100.00
TRINITY_DN11565_c0_g1_i1	263	4.56	1.00	10.77	10.73	100.00
TRINITY_DN1157_c0_g1_i1	620	293.74	23.00	3.85	3.84	100.00
TRINITY_DN11584_c1_g1_i1	334	16.10	2.00	6.10	6.09	100.00
TRINITY_DN11585_c0_g1_i1	219	2.18	1.00	22.57	22.50	100.00
TRINITY_DN11595_c0_g1_i1	265	4.70	1.00	10.44	10.41	100.00
TRINITY_DN1160_c0_g1_i1	1058	731.72	889.00	59.69	59.51	100.00
TRINITY_DN11605_c0_g1_i1	302	8.20	1.00	5.99	5.97	100.00
TRINITY_DN11607_c0_g1_i2	694	367.72	13.00	1.74	1.73	100.00
TRINITY_DN1162_c0_g2_i1	276	5.55	1.00	8.85	8.82	100.00
TRINITY_DN11623_c0_g1_i1	204	1.59	1.00	30.98	30.89	100.00
TRINITY_DN11624_c0_g1_i1	206	1.66	1.00	29.60	29.52	100.00
TRINITY_DN11633_c0_g1_i1	243	3.33	1.00	14.75	14.70	100.00
TRINITY_DN11643_c0_g1_i1	219	2.18	1.00	22.57	22.50	100.00
TRINITY_DN1165_c0_g1_i1	382	56.46	4.00	3.48	3.47	100.00
TRINITY_DN11651_c0_g1_i1	369	43.83	3.00	3.36	3.35	100.00
TRINITY_DN11657_c0_g1_i1	459	132.89	5.00	1.85	1.84	100.00
TRINITY_DN11674_c0_g1_i1	740	413.72	18.00	2.14	2.13	100.00
TRINITY_DN11677_c0_g1_i1	236	2.96	3.00	49.73	49.58	100.00
TRINITY_DN11679_c0_g1_i1	544	217.78	99.00	22.33	22.27	100.00
TRINITY_DN11688_c0_g1_i1	206	1.66	1.00	29.60	29.52	100.00
TRINITY_DN11690_c0_g1_i1	271	5.15	5.00	47.69	47.55	100.00
TRINITY_DN11703_c0_g1_i1	237	3.01	1.00	16.30	16.25	100.00
TRINITY_DN11709_c0_g1_i1	416	90.02	6.00	3.27	3.26	100.00
TRINITY_DN11709_c1_g1_i1	215	2.01	1.00	24.44	24.36	100.00
TRINITY_DN11712_c0_g1_i1	504	177.82	12.00	3.32	3.31	100.00
TRINITY_DN11715_c0_g1_i1	1138	811.72	56.00	3.39	3.38	100.00
TRINITY_DN1175_c0_g1_i1	371	45.76	3.00	3.22	3.21	100.00
TRINITY_DN11751_c1_g1_i1	258	4.23	1.00	11.62	11.59	100.00
TRINITY_DN11767_c0_g1_i1	225	2.44	2.00	40.28	40.16	100.00
TRINITY_DN11777_c0_g1_i1	286	6.44	1.00	7.63	7.60	100.00
TRINITY_DN11791_c0_g1_i1	734	407.72	22.00	2.65	2.64	100.00
TRINITY_DN11794_c0_g1_i1	262	4.49	3.00	32.79	32.69	100.00
TRINITY_DN1181_c0_g1_i1	486	159.84	13.00	4.00	3.98	100.00
TRINITY_DN11810_c0_g1_i1	569	242.76	12.00	2.43	2.42	100.00
TRINITY_DN11821_c0_g1_i1	359	34.44	2.00	2.85	2.84	100.00
TRINITY_DN11823_c0_g1_i1	224	2.39	1.00	20.52	20.46	100.00
TRINITY_DN11827_c0_g1_i1	414	88.04	8.00	4.46	4.45	100.00
TRINITY_DN11836_c0_g1_i1	361	36.28	3.00	4.06	4.05	100.00
TRINITY_DN11868_c0_g1_i1	201	1.48	1.00	33.24	33.14	100.00
TRINITY_DN11877_c0_g2_i1	283	6.16	2.00	15.95	15.90	100.00
TRINITY_DN11892_c1_g1_i1	289	6.73	1.00	7.29	7.27	100.00
TRINITY_DN1190_c0_g1_i1	582	255.76	12.00	2.31	2.30	100.00
TRINITY_DN11921_c0_g1_i1	238	3.07	1.00	16.02	15.98	100.00
TRINITY_DN11941_c0_g1_i1	266	4.78	1.00	10.29	10.25	100.00
TRINITY_DN11941_c1_g1_i1	242	3.28	1.00	14.99	14.95	100.00
TRINITY_DN11947_c0_g1_i1	308	9.02	4.00	21.79	21.72	100.00
TRINITY_DN11950_c0_g1_i1	612	285.74	14.00	2.41	2.40	100.00
TRINITY_DN1196_c0_g1_i1	366	40.97	2.00	2.40	2.39	100.00
TRINITY_DN11973_c0_g1_i1	374	48.66	5.00	5.05	5.03	100.00
TRINITY_DN1198_c0_g1_i1	346	23.56	6.00	12.51	12.47	100.00
TRINITY_DN11980_c0_g1_i1	609	282.74	37.00	6.43	6.41	100.00
TRINITY_DN11986_c0_g1_i1	2350	2023.72	953.00	23.13	23.06	100.00
TRINITY_DN11991_c0_g1_i1	276	5.55	2.00	17.70	17.65	100.00
TRINITY_DN120_c0_g1_i1	585	258.75	11.00	2.09	2.08	100.00
TRINITY_DN12005_c0_g1_i1	283	6.16	2.00	15.95	15.90	100.00
TRINITY_DN12014_c0_g1_i1	744	417.72	121.00	14.23	14.19	100.00
TRINITY_DN12017_c0_g1_i1	396	70.21	3.00	2.10	2.09	100.00
TRINITY_DN12019_c0_g2_i1	518	191.80	8.00	2.05	2.04	100.00
TRINITY_DN1205_c0_g1_i1	606	279.74	13.00	2.28	2.28	100.00
TRINITY_DN12054_c1_g1_i1	436	109.94	5.00	2.23	2.23	100.00
TRINITY_DN12057_c0_g1_i1	280	5.89	2.00	16.68	16.63	100.00
TRINITY_DN1206_c0_g1_i1	836	509.72	23.00	2.22	2.21	100.00
TRINITY_DN12063_c0_g1_i1	777	450.72	18.00	1.96	1.96	100.00
TRINITY_DN12076_c0_g1_i1	417	91.02	4.00	2.16	2.15	100.00
TRINITY_DN1208_c0_g1_i1	431	104.96	18.00	8.43	8.40	100.00
TRINITY_DN12081_c0_g1_i1	266	4.78	2.00	20.57	20.51	100.00
TRINITY_DN12087_c0_g1_i1	205	1.62	3.00	90.84	90.57	100.00
TRINITY_DN12092_c1_g1_i1	431	104.96	14.00	6.55	6.53	100.00
TRINITY_DN12102_c0_g1_i1	243	3.33	2.00	29.50	29.41	100.00
TRINITY_DN1212_c0_g1_i1	416	90.02	5.00	2.73	2.72	100.00
TRINITY_DN12124_c1_g1_i1	221	2.26	1.00	21.71	21.65	100.00
TRINITY_DN1215_c0_g1_i1	254	3.97	1.00	12.37	12.33	100.00
TRINITY_DN12156_c0_g2_i1	564	237.77	8.00	1.65	1.65	100.00
TRINITY_DN12173_c0_g1_i1	309	9.17	1.00	5.36	5.34	100.00
TRINITY_DN12184_c0_g2_i1	343	21.42	2.00	4.59	4.57	100.00
TRINITY_DN12191_c0_g1_i1	203	1.55	2.00	63.42	63.23	100.00
TRINITY_DN12195_c0_g1_i1	337	17.67	2.00	5.56	5.54	100.00
TRINITY_DN12203_c0_g1_i1	311	9.48	1.00	5.18	5.17	100.00
TRINITY_DN12217_c0_g1_i1	266	4.78	1.00	10.29	10.25	100.00
TRINITY_DN1223_c0_g1_i1	1726	1399.72	113.00	3.97	3.95	100.00
TRINITY_DN12231_c0_g1_i1	257	4.16	2.00	23.61	23.54	100.00
TRINITY_DN12255_c0_g1_i1	355	30.88	2.00	3.18	3.17	100.00
TRINITY_DN1226_c0_g1_i1	460	133.89	5.00	1.83	1.83	100.00
TRINITY_DN12260_c0_g1_i1	328	13.54	1.00	3.63	3.62	100.00
TRINITY_DN1227_c0_g1_i1	478	151.85	10.00	3.24	3.23	100.00
TRINITY_DN12273_c0_g1_i1	679	352.72	21.00	2.92	2.92	100.00
TRINITY_DN12276_c0_g1_i1	233	2.81	1.00	17.45	17.40	100.00
TRINITY_DN12277_c0_g1_i1	318	10.77	3.00	13.68	13.64	100.00
TRINITY_DN12304_c0_g1_i1	514	187.81	6.92	1.81	1.80	26.98
TRINITY_DN12304_c0_g1_i2	638	311.73	31.08	4.90	4.88	73.02
TRINITY_DN12306_c0_g1_i1	405	79.11	5.00	3.11	3.10	100.00
TRINITY_DN12308_c0_g1_i1	1770	1443.72	169.00	5.75	5.73	100.00
TRINITY_DN12309_c0_g1_i1	1489	1162.72	43.00	1.82	1.81	100.00
TRINITY_DN12309_c1_g1_i1	585	258.75	14.00	2.66	2.65	100.00
TRINITY_DN1231_c0_g1_i1	390	64.30	4.00	3.06	3.05	100.00
TRINITY_DN12310_c0_g1_i1	584	257.75	9.00	1.72	1.71	100.00
TRINITY_DN12312_c1_g1_i1	286	6.44	1.00	7.63	7.60	100.00
TRINITY_DN12314_c0_g1_i1	238	3.07	1.00	16.02	15.98	100.00
TRINITY_DN12315_c0_g1_i1	347	24.31	1.00	2.02	2.01	100.00
TRINITY_DN12316_c0_g1_i1	479	152.85	20.00	6.43	6.41	100.00
TRINITY_DN12318_c0_g1_i1	488	161.84	28.00	8.50	8.47	100.00
TRINITY_DN12319_c0_g1_i1	330	14.31	3.00	10.30	10.27	100.00
TRINITY_DN12321_c0_g1_i1	573	246.76	10.00	1.99	1.98	100.00
TRINITY_DN12322_c0_g1_i1	377	51.58	2.00	1.90	1.90	100.00
TRINITY_DN12326_c0_g1_i1	460	133.89	49.00	17.98	17.93	100.00
TRINITY_DN12334_c0_g1_i1	293	7.15	1.00	6.87	6.85	100.00
TRINITY_DN12334_c1_g1_i1	334	16.10	1.00	3.05	3.04	100.00
TRINITY_DN12338_c0_g1_i1	408	82.08	16.00	9.58	9.55	100.00
TRINITY_DN12338_c0_g2_i1	384	58.42	2.00	1.68	1.68	100.00
TRINITY_DN12339_c1_g1_i1	1247	920.72	60.00	3.20	3.19	100.00
TRINITY_DN12339_c2_g1_i1	263	4.56	1.00	10.77	10.73	100.00
TRINITY_DN12341_c0_g1_i1	1094	767.72	42.00	2.69	2.68	100.00
TRINITY_DN12344_c0_g1_i1	354	30.01	3.00	4.91	4.90	100.00
TRINITY_DN12347_c0_g2_i1	224	2.39	1.00	20.52	20.46	100.00
TRINITY_DN12348_c1_g1_i1	382	56.46	4.00	3.48	3.47	100.00
TRINITY_DN12349_c0_g1_i1	420	94.00	5.00	2.61	2.61	100.00
TRINITY_DN1235_c0_g1_i1	223	2.35	1.00	20.91	20.84	100.00
TRINITY_DN12351_c0_g2_i1	425	98.98	11.00	5.46	5.44	100.00
TRINITY_DN12353_c1_g1_i1	1133	806.72	33.00	2.01	2.00	100.00
TRINITY_DN12354_c0_g1_i1	232	2.77	1.00	17.76	17.71	100.00
TRINITY_DN12356_c0_g1_i1	1474	1147.72	64.00	2.74	2.73	100.00
TRINITY_DN12357_c0_g1_i1	368	42.88	21.66	24.82	24.75	100.00
TRINITY_DN12357_c0_g2_i1	272	5.23	1.34	12.55	12.51	100.00
TRINITY_DN1236_c0_g1_i1	505	178.82	17.00	4.67	4.66	100.00
TRINITY_DN12364_c0_g1_i1	393	67.26	3.00	2.19	2.18	100.00
TRINITY_DN12368_c0_g1_i1	328	13.54	1.00	3.63	3.62	100.00
TRINITY_DN12369_c0_g1_i1	421	95.00	6.00	3.10	3.09	100.00
TRINITY_DN12374_c0_g1_i1	202	1.51	1.00	32.46	32.36	100.00
TRINITY_DN12374_c1_g1_i1	311	9.48	1.00	5.18	5.17	100.00
TRINITY_DN12380_c1_g1_i1	398	72.18	5.00	3.40	3.39	100.00
TRINITY_DN12381_c3_g1_i1	1012	685.72	620.00	44.42	44.28	100.00
TRINITY_DN12381_c3_g2_i1	2718	2391.72	505389.00	10381.00	10349.55	100.00
TRINITY_DN12382_c0_g1_i1	427	100.97	7.00	3.41	3.40	100.00
TRINITY_DN12383_c0_g1_i1	314	9.99	2.00	9.83	9.80	100.00
TRINITY_DN12383_c0_g2_i1	435	108.95	6.00	2.71	2.70	100.00
TRINITY_DN12384_c0_g1_i1	252	3.85	3.00	38.29	38.18	100.00
TRINITY_DN12386_c0_g2_i1	1391	1064.72	3481.00	160.62	160.13	100.00
TRINITY_DN12388_c0_g1_i1	432	105.96	12.00	5.56	5.55	100.00
TRINITY_DN12390_c0_g1_i1	388	62.34	3.00	2.36	2.36	100.00
TRINITY_DN12390_c0_g3_i1	1062	735.72	55.00	3.67	3.66	100.00
TRINITY_DN12393_c0_g1_i1	1151	824.72	88.00	5.24	5.23	100.00
TRINITY_DN12395_c0_g1_i1	719	392.72	13.00	1.63	1.62	100.00
TRINITY_DN12396_c0_g1_i1	1238	911.72	50.00	2.69	2.69	100.00
TRINITY_DN12400_c0_g1_i1	219	2.18	2.00	45.14	45.00	100.00
TRINITY_DN12401_c0_g1_i1	491	164.84	12.00	3.58	3.57	100.00
TRINITY_DN12404_c1_g1_i1	258	4.23	1.00	11.62	11.59	100.00
TRINITY_DN12410_c0_g2_i1	547	220.78	13.00	2.89	2.88	100.00
TRINITY_DN12411_c0_g1_i1	398	72.18	4.00	2.72	2.71	100.00
TRINITY_DN12411_c0_g2_i1	1284	957.72	86.00	4.41	4.40	100.00
TRINITY_DN12412_c0_g1_i1	1474	1147.72	95.00	4.07	4.05	100.00
TRINITY_DN12414_c0_g2_i1	428	101.97	4.56	2.20	2.19	100.00
TRINITY_DN12414_c0_g3_i2	530	203.79	20.44	4.93	4.91	100.00
TRINITY_DN12417_c0_g1_i1	1166	839.72	39.00	2.28	2.27	100.00
TRINITY_DN12417_c1_g1_i1	437	110.94	8.00	3.54	3.53	100.00
TRINITY_DN12418_c2_g1_i1	233	2.81	1.00	17.45	17.40	100.00
TRINITY_DN12421_c0_g1_i1	353	29.15	3.00	5.06	5.04	100.00
TRINITY_DN12423_c0_g1_i1	423	96.99	10.00	5.07	5.05	100.00
TRINITY_DN12424_c0_g1_i1	1726	1399.72	550.00	19.30	19.25	100.00
TRINITY_DN12425_c0_g1_i1	896	569.72	25.00	2.16	2.15	100.00
TRINITY_DN12427_c0_g1_i1	1294	967.72	198.64	10.08	10.05	100.00
TRINITY_DN12427_c0_g2_i1	1103	776.72	49.36	3.12	3.11	100.00
TRINITY_DN12428_c0_g2_i1	541	214.78	42.00	9.61	9.58	100.00
TRINITY_DN12432_c0_g1_i1	683	356.72	24.00	3.31	3.30	100.00
TRINITY_DN12433_c0_g1_i1	494	167.83	8.00	2.34	2.33	100.00
TRINITY_DN12434_c0_g1_i1	357	32.64	2.00	3.01	3.00	100.00
TRINITY_DN12439_c0_g1_i1	2010	1683.72	407.00	11.88	11.84	100.00
TRINITY_DN12440_c1_g1_i1	1778	1451.72	66.00	2.23	2.23	100.00
TRINITY_DN12442_c0_g2_i1	1268	941.72	46.00	2.40	2.39	100.00
TRINITY_DN12442_c1_g1_i1	509	182.81	9.00	2.42	2.41	100.00
TRINITY_DN12443_c0_g1_i1	954	627.72	31.00	2.43	2.42	100.00
TRINITY_DN12448_c1_g1_i1	288	6.64	2.00	14.81	14.76	100.00
TRINITY_DN12452_c0_g1_i1	274	5.39	1.00	9.12	9.09	100.00
TRINITY_DN12453_c1_g1_i1	300	7.95	1.00	6.18	6.16	100.00
TRINITY_DN12456_c0_g1_i1	203	1.55	1.00	31.71	31.61	100.00
TRINITY_DN12461_c0_g1_i1	269	5.00	1.00	9.83	9.80	100.00
TRINITY_DN12463_c0_g1_i1	645	318.73	14.00	2.16	2.15	100.00
TRINITY_DN12464_c0_g1_i1	401	75.15	3.00	1.96	1.96	100.00
TRINITY_DN12465_c0_g1_i1	1218	891.72	34.00	1.87	1.87	100.00
TRINITY_DN12465_c1_g1_i1	431	104.96	5.00	2.34	2.33	100.00
TRINITY_DN12466_c0_g1_i1	236	2.96	1.00	16.58	16.53	100.00
TRINITY_DN12466_c1_g1_i1	241	3.22	1.00	15.24	15.20	100.00
TRINITY_DN12472_c0_g2_i1	652	325.73	18.00	2.71	2.71	100.00
TRINITY_DN12472_c1_g1_i2	867	540.72	30.00	2.73	2.72	100.00
TRINITY_DN12473_c0_g1_i1	371	45.76	3.00	3.22	3.21	100.00
TRINITY_DN12473_c0_g2_i1	272	5.23	3.00	28.19	28.10	100.00
TRINITY_DN12475_c2_g1_i1	591	264.75	9.00	1.67	1.66	100.00
TRINITY_DN12476_c0_g1_i1	760	433.72	15.00	1.70	1.69	100.00
TRINITY_DN12476_c1_g1_i1	1138	811.72	32.00	1.94	1.93	100.00
TRINITY_DN1248_c0_g1_i1	383	57.44	4.00	3.42	3.41	100.00
TRINITY_DN1248_c1_g1_i1	247	3.55	1.00	13.82	13.78	100.00
TRINITY_DN12480_c2_g1_i1	246	3.50	1.00	14.05	14.00	100.00
TRINITY_DN12481_c0_g1_i1	358	33.54	2.00	2.93	2.92	100.00
TRINITY_DN12486_c0_g1_i1	2051	1724.72	332.00	9.46	9.43	100.00
TRINITY_DN12489_c0_g1_i1	765	438.72	55.00	6.16	6.14	100.00
TRINITY_DN12492_c1_g1_i1	203	1.55	3.00	95.13	94.84	100.00
TRINITY_DN12496_c1_g1_i1	364	39.08	6.00	7.54	7.52	100.00
TRINITY_DN12496_c1_g3_i1	252	3.85	2.00	25.53	25.45	100.00
TRINITY_DN12497_c0_g1_i1	260	4.36	1.00	11.27	11.24	100.00
TRINITY_DN12498_c0_g1_i1	226	2.48	1.00	19.77	19.71	100.00
TRINITY_DN12501_c0_g1_i1	213	1.93	1.00	25.46	25.38	100.00
TRINITY_DN12503_c0_g1_i3	2879	2552.72	305.00	5.87	5.85	100.00
TRINITY_DN12508_c0_g2_i1	994	667.72	22.00	1.62	1.61	100.00
TRINITY_DN12510_c0_g1_i2	668	341.73	13.00	1.87	1.86	100.00
TRINITY_DN12515_c0_g1_i1	332	15.16	3.00	9.72	9.69	100.00
TRINITY_DN12518_c0_g1_i1	461	134.88	6.00	2.19	2.18	100.00
TRINITY_DN12523_c1_g1_i1	543	216.78	8.00	1.81	1.81	100.00
TRINITY_DN12524_c0_g1_i1	796	469.72	17.00	1.78	1.77	100.00
TRINITY_DN12526_c0_g1_i1	412	86.05	3.00	1.71	1.71	100.00
TRINITY_DN12527_c1_g1_i1	429	102.97	8.00	3.82	3.81	100.00
TRINITY_DN12530_c0_g1_i1	342	20.74	3.00	7.11	7.08	100.00
TRINITY_DN12532_c0_g1_i1	244	3.39	3.00	43.53	43.40	100.00
TRINITY_DN12533_c0_g1_i1	215	2.01	2.00	48.87	48.73	100.00
TRINITY_DN12535_c0_g1_i1	506	179.82	9.00	2.46	2.45	100.00
TRINITY_DN12536_c0_g1_i1	588	261.75	23.00	4.32	4.30	100.00
TRINITY_DN12537_c0_g1_i1	1049	722.72	28.00	1.90	1.90	100.00
TRINITY_DN12538_c0_g1_i1	1058	731.72	59.00	3.96	3.95	100.00
TRINITY_DN12541_c0_g1_i1	1160	833.72	39.58	2.33	2.33	26.03
TRINITY_DN12541_c0_g1_i2	1093	766.72	103.42	6.63	6.61	73.97
TRINITY_DN12543_c0_g1_i1	1684	1357.72	151.55	5.48	5.47	13.89
TRINITY_DN12543_c0_g1_i3	1590	1263.72	718.57	27.93	27.85	70.74
TRINITY_DN12543_c0_g1_i4	1563	1236.72	152.88	6.07	6.05	15.38
TRINITY_DN12550_c0_g1_i1	540	213.78	31.39	7.21	7.19	100.00
TRINITY_DN12550_c0_g2_i1	609	282.74	33.61	5.84	5.82	100.00
TRINITY_DN12551_c0_g1_i1	578	251.76	18.00	3.51	3.50	100.00
TRINITY_DN12558_c0_g1_i1	279	5.80	1.00	8.46	8.44	100.00
TRINITY_DN1256_c0_g1_i1	234	2.86	2.00	34.31	34.21	100.00
TRINITY_DN12561_c0_g1_i1	1190	863.72	32.00	1.82	1.81	100.00
TRINITY_DN12566_c0_g1_i1	439	112.94	5.00	2.18	2.17	100.00
TRINITY_DN12567_c0_g1_i1	348	25.08	2.00	3.92	3.91	100.00
TRINITY_DN12568_c0_g1_i1	1188	861.72	30.00	1.71	1.71	100.00
TRINITY_DN12569_c0_g1_i1	1147	820.72	47.00	2.81	2.80	100.00
TRINITY_DN12570_c0_g1_i1	354	30.01	4.00	6.55	6.53	100.00
TRINITY_DN12570_c1_g1_i1	288	6.64	2.00	14.81	14.76	100.00
TRINITY_DN12571_c0_g1_i1	819	492.72	17.00	1.70	1.69	100.00
TRINITY_DN12572_c0_g1_i1	252	3.85	2.00	25.53	25.45	100.00
TRINITY_DN12572_c1_g1_i1	424	97.98	4.00	2.01	2.00	100.00
TRINITY_DN12572_c1_g2_i1	265	4.70	1.00	10.44	10.41	100.00
TRINITY_DN12574_c0_g1_i1	326	12.86	1.00	3.82	3.81	100.00
TRINITY_DN12575_c0_g2_i1	803	476.72	17.00	1.75	1.75	100.00
TRINITY_DN12577_c0_g1_i1	403	77.13	3.00	1.91	1.91	100.00
TRINITY_DN12579_c0_g1_i1	334	16.10	1.00	3.05	3.04	100.00
TRINITY_DN1258_c0_g1_i1	516	189.80	8.00	2.07	2.06	100.00
TRINITY_DN12585_c0_g1_i1	822	495.72	22.84	2.26	2.26	100.00
TRINITY_DN12585_c0_g2_i1	720	393.72	14.16	1.77	1.76	100.00
TRINITY_DN12586_c0_g1_i1	453	126.90	5.00	1.94	1.93	100.00
TRINITY_DN12589_c0_g2_i1	641	314.73	36.00	5.62	5.60	100.00
TRINITY_DN12592_c0_g2_i1	1452	1125.72	76.00	3.32	3.31	100.00
TRINITY_DN12592_c1_g1_i1	514	187.81	15.00	3.92	3.91	100.00
TRINITY_DN12595_c0_g1_i1	410	84.06	3.00	1.75	1.75	100.00
TRINITY_DN12597_c0_g1_i1	2115	1788.72	81.00	2.22	2.22	100.00
TRINITY_DN12600_c0_g1_i1	446	119.92	5.00	2.05	2.04	100.00
TRINITY_DN12600_c2_g1_i1	333	15.61	2.00	6.29	6.27	100.00
TRINITY_DN1261_c0_g1_i1	263	4.56	1.00	10.77	10.73	100.00
TRINITY_DN12610_c0_g1_i1	351	27.48	2.00	3.58	3.56	100.00
TRINITY_DN12614_c1_g1_i1	347	24.31	2.00	4.04	4.03	100.00
TRINITY_DN12616_c0_g2_i1	1071	744.72	33.00	2.18	2.17	100.00
TRINITY_DN12617_c0_g1_i2	1241	914.72	191.00	10.26	10.23	100.00
TRINITY_DN12620_c0_g1_i1	742	415.72	20.00	2.36	2.36	100.00
TRINITY_DN12623_c0_g1_i1	376	50.60	3.00	2.91	2.90	100.00
TRINITY_DN12625_c0_g1_i1	695	368.72	12.00	1.60	1.59	100.00
TRINITY_DN12629_c0_g2_i1	908	581.72	19.00	1.60	1.60	100.00
TRINITY_DN12631_c0_g1_i1	549	222.78	11.00	2.43	2.42	100.00
TRINITY_DN12632_c0_g1_i1	276	5.55	3.00	26.55	26.47	100.00
TRINITY_DN12633_c0_g2_i1	769	442.72	28.00	3.11	3.10	100.00
TRINITY_DN12634_c0_g1_i1	593	266.75	13.00	2.39	2.39	100.00
TRINITY_DN12636_c0_g1_i1	580	253.76	9.00	1.74	1.74	100.00
TRINITY_DN12636_c1_g1_i1	785	458.72	16.00	1.71	1.71	100.00
TRINITY_DN12636_c2_g1_i1	649	322.73	12.00	1.83	1.82	100.00
TRINITY_DN1264_c0_g1_i1	326	12.86	2.00	7.64	7.62	100.00
TRINITY_DN1264_c1_g1_i1	422	95.99	5.00	2.56	2.55	100.00
TRINITY_DN12644_c0_g1_i1	763	436.72	25.00	2.81	2.80	100.00
TRINITY_DN12647_c0_g1_i1	1137	810.72	39.00	2.36	2.36	100.00
TRINITY_DN12650_c0_g2_i1	379	53.53	2.00	1.84	1.83	100.00
TRINITY_DN12652_c1_g1_i1	378	52.55	4.00	3.74	3.73	100.00
TRINITY_DN12661_c0_g1_i1	699	372.72	24.00	3.16	3.15	100.00
TRINITY_DN12662_c1_g1_i1	400	74.16	7.00	4.64	4.62	100.00
TRINITY_DN12666_c0_g1_i1	649	322.73	15.00	2.28	2.28	100.00
TRINITY_DN12669_c0_g1_i1	527	200.79	36.00	8.81	8.78	100.00
TRINITY_DN12675_c0_g1_i1	206	1.66	1.00	29.60	29.52	100.00
TRINITY_DN12677_c0_g1_i1	362	37.20	2.00	2.64	2.63	100.00
TRINITY_DN12678_c0_g2_i1	586	259.75	9.00	1.70	1.70	100.00
TRINITY_DN12678_c1_g1_i1	622	295.74	18.00	2.99	2.98	100.00
TRINITY_DN12687_c0_g1_i1	948	621.72	28.62	2.26	2.25	55.74
TRINITY_DN12687_c0_g1_i2	1048	721.72	26.38	1.80	1.79	44.26
TRINITY_DN12688_c0_g1_i1	363	38.14	2.00	2.58	2.57	100.00
TRINITY_DN12689_c0_g1_i1	245	3.44	5.00	71.38	71.16	100.00
TRINITY_DN12689_c0_g2_i1	250	3.73	4.00	52.70	52.54	100.00
TRINITY_DN12690_c1_g1_i1	354	30.01	5.00	8.19	8.16	100.00
TRINITY_DN12691_c0_g1_i1	229	2.62	3.00	56.19	56.02	100.00
TRINITY_DN12692_c0_g2_i1	209	1.77	1.00	27.71	27.63	100.00
TRINITY_DN12698_c1_g1_i1	312	9.65	1.00	5.09	5.08	100.00
TRINITY_DN12699_c0_g1_i1	338	18.24	9.00	24.24	24.16	100.00
TRINITY_DN1270_c0_g1_i1	367	41.92	4.00	4.69	4.67	100.00
TRINITY_DN12700_c0_g1_i1	778	451.72	41.00	4.46	4.45	100.00
TRINITY_DN12701_c0_g1_i1	952	625.72	34.00	2.67	2.66	100.00
TRINITY_DN12702_c0_g1_i1	462	135.88	6.00	2.17	2.16	100.00
TRINITY_DN12702_c2_g1_i1	270	5.07	2.00	19.37	19.31	100.00
TRINITY_DN12703_c0_g1_i1	998	671.72	134.00	9.80	9.77	100.00
TRINITY_DN12704_c0_g1_i1	352	28.31	1.00	1.74	1.73	100.00
TRINITY_DN12708_c0_g1_i1	672	345.73	17.00	2.42	2.41	100.00
TRINITY_DN12709_c0_g2_i1	377	51.58	5.00	4.76	4.75	100.00
TRINITY_DN12711_c0_g1_i1	628	301.74	14.00	2.28	2.27	100.00
TRINITY_DN12712_c0_g1_i1	328	13.54	1.00	3.63	3.62	100.00
TRINITY_DN12713_c0_g1_i1	401	75.15	6.00	3.92	3.91	100.00
TRINITY_DN12714_c0_g1_i1	766	439.72	21.00	2.35	2.34	100.00
TRINITY_DN12714_c2_g1_i1	468	141.87	8.00	2.77	2.76	100.00
TRINITY_DN12716_c0_g1_i1	547	220.78	80.00	17.80	17.75	100.00
TRINITY_DN12717_c0_g1_i1	517	190.80	13.00	3.35	3.34	100.00
TRINITY_DN12718_c0_g1_i1	240	3.17	1.00	15.50	15.45	100.00
TRINITY_DN1272_c0_g1_i1	549	222.78	12.00	2.65	2.64	100.00
TRINITY_DN12720_c0_g1_i1	2477	2150.72	446.00	10.19	10.16	100.00
TRINITY_DN12723_c0_g1_i1	520	193.80	10.00	2.53	2.53	100.00
TRINITY_DN12725_c0_g1_i1	287	6.54	2.00	15.03	14.98	100.00
TRINITY_DN12726_c0_g1_i1	485	158.84	8.00	2.47	2.47	100.00
TRINITY_DN12727_c0_g1_i1	562	235.77	30.00	6.25	6.23	100.00
TRINITY_DN12737_c0_g1_i1	897	570.72	1084.00	93.31	93.03	100.00
TRINITY_DN12737_c0_g2_i1	766	439.72	312.00	34.86	34.75	100.00
TRINITY_DN12737_c0_g3_i1	281	5.98	1.00	8.22	8.19	100.00
TRINITY_DN12738_c0_g1_i1	410	84.06	6.00	3.51	3.50	100.00
TRINITY_DN12743_c0_g1_i1	371	45.76	4.00	4.29	4.28	100.00
TRINITY_DN12745_c0_g3_i1	333	15.61	1.00	3.15	3.14	100.00
TRINITY_DN12746_c0_g1_i1	297	7.59	1.00	6.47	6.45	100.00
TRINITY_DN12747_c1_g1_i1	483	156.85	15.00	4.70	4.68	100.00
TRINITY_DN12750_c0_g1_i1	211	1.85	1.00	26.55	26.47	100.00
TRINITY_DN12752_c0_g1_i1	1443	1116.72	64.00	2.82	2.81	100.00
TRINITY_DN12753_c0_g2_i1	431	104.96	10.00	4.68	4.67	100.00
TRINITY_DN12754_c0_g1_i1	894	567.72	22.00	1.90	1.90	100.00
TRINITY_DN12756_c1_g1_i1	384	58.42	4.00	3.36	3.35	100.00
TRINITY_DN12759_c0_g1_i1	254	3.97	2.00	24.74	24.67	100.00
TRINITY_DN12764_c0_g1_i1	301	8.07	1.00	6.09	6.07	100.00
TRINITY_DN12765_c0_g1_i1	726	399.72	54.00	6.64	6.62	100.00
TRINITY_DN12765_c1_g1_i1	221	2.26	1.00	21.71	21.65	100.00
TRINITY_DN12768_c0_g1_i1	351	27.48	2.00	3.58	3.56	100.00
TRINITY_DN1277_c0_g1_i1	244	3.39	2.00	29.02	28.93	100.00
TRINITY_DN12770_c0_g1_i1	290	6.84	1.00	7.19	7.16	100.00
TRINITY_DN12771_c0_g1_i1	276	5.55	2.00	17.70	17.65	100.00
TRINITY_DN12772_c0_g1_i1	1053	726.72	29.00	1.96	1.95	100.00
TRINITY_DN12774_c0_g2_i1	238	3.07	2.00	32.05	31.95	100.00
TRINITY_DN12775_c0_g1_i1	281	5.98	1.00	8.22	8.19	100.00
TRINITY_DN12781_c0_g1_i1	217	2.09	2.00	46.95	46.81	100.00
TRINITY_DN12782_c0_g1_i1	1738	1411.72	137.00	4.77	4.75	100.00
TRINITY_DN12786_c0_g1_i1	980	653.72	130.00	9.77	9.74	100.00
TRINITY_DN12788_c0_g1_i1	386	60.38	6.00	4.88	4.87	100.00
TRINITY_DN12790_c0_g1_i1	379	53.53	5.00	4.59	4.58	100.00
TRINITY_DN12791_c0_g1_i2	1214	887.72	138.00	7.64	7.61	100.00
TRINITY_DN12793_c0_g1_i1	837	510.72	59.00	5.68	5.66	100.00
TRINITY_DN12794_c0_g1_i1	1012	685.72	115.00	8.24	8.21	100.00
TRINITY_DN12799_c0_g1_i1	1198	871.72	32.00	1.80	1.80	100.00
TRINITY_DN12803_c0_g1_i1	374	48.66	4.00	4.04	4.03	100.00
TRINITY_DN12805_c0_g1_i1	463	136.88	9.00	3.23	3.22	100.00
TRINITY_DN12807_c0_g1_i1	475	148.86	5.00	1.65	1.65	100.00
TRINITY_DN12810_c0_g1_i1	245	3.44	2.00	28.55	28.47	100.00
TRINITY_DN12811_c0_g1_i1	797	470.72	15.00	1.57	1.56	100.00
TRINITY_DN12812_c1_g1_i1	260	4.36	1.00	11.27	11.24	100.00
TRINITY_DN12817_c0_g1_i1	1019	692.72	418.00	29.64	29.55	100.00
TRINITY_DN12818_c0_g1_i1	3070	2743.72	322.00	5.77	5.75	100.00
TRINITY_DN12819_c0_g1_i1	341	20.08	1.00	2.45	2.44	100.00
TRINITY_DN12822_c0_g1_i1	256	4.10	2.00	23.98	23.91	100.00
TRINITY_DN12824_c1_g1_i1	231	2.72	1.00	18.08	18.02	100.00
TRINITY_DN12825_c0_g1_i1	379	53.53	12.00	11.01	10.98	100.00
TRINITY_DN12827_c0_g1_i1	2354	2027.72	122.00	2.96	2.95	100.00
TRINITY_DN12828_c0_g1_i1	470	143.87	5.00	1.71	1.70	100.00
TRINITY_DN12829_c0_g1_i1	379	53.53	6.00	5.51	5.49	100.00
TRINITY_DN12830_c0_g1_i1	346	23.56	1.00	2.09	2.08	100.00
TRINITY_DN12837_c0_g1_i1	385	59.40	7.00	5.79	5.77	100.00
TRINITY_DN12837_c0_g2_i1	242	3.28	2.00	29.99	29.90	100.00
TRINITY_DN12839_c0_g2_i1	544	217.78	7.00	1.58	1.57	100.00
TRINITY_DN12843_c0_g1_i1	1049	722.72	2340.85	159.12	158.64	100.00
TRINITY_DN12843_c0_g2_i1	905	578.72	47.15	4.00	3.99	100.00
TRINITY_DN12848_c0_g1_i1	492	165.83	7.00	2.07	2.07	100.00
TRINITY_DN12852_c0_g1_i1	225	2.44	2.00	40.28	40.16	100.00
TRINITY_DN12853_c0_g2_i1	428	101.97	4.00	1.93	1.92	100.00
TRINITY_DN12854_c0_g1_i1	1358	1031.72	60.00	2.86	2.85	100.00
TRINITY_DN12855_c0_g1_i1	578	251.76	9.00	1.76	1.75	100.00
TRINITY_DN12856_c1_g1_i1	230	2.67	1.00	18.40	18.34	100.00
TRINITY_DN12857_c0_g1_i1	541	214.78	8.00	1.83	1.82	100.00
TRINITY_DN12858_c0_g1_i1	454	127.90	10.00	3.84	3.83	100.00
TRINITY_DN12859_c0_g1_i1	270	5.07	178.00	1723.52	1718.30	100.00
TRINITY_DN12862_c0_g1_i1	871	544.72	389.00	35.08	34.98	100.00
TRINITY_DN12868_c0_g1_i1	364	39.08	11.00	13.83	13.79	100.00
TRINITY_DN12870_c1_g1_i1	415	89.03	4.00	2.21	2.20	100.00
TRINITY_DN12875_c0_g1_i1	333	15.61	1.00	3.15	3.14	100.00
TRINITY_DN12881_c0_g1_i1	759	432.72	16.00	1.82	1.81	100.00
TRINITY_DN12885_c1_g1_i1	336	17.12	2.00	5.74	5.72	100.00
TRINITY_DN12886_c0_g1_i1	424	97.98	7.00	3.51	3.50	100.00
TRINITY_DN12891_c1_g1_i1	242	3.28	1.00	14.99	14.95	100.00
TRINITY_DN12894_c1_g1_i1	338	18.24	2.00	5.39	5.37	100.00
TRINITY_DN12895_c0_g2_i1	516	189.80	10.00	2.59	2.58	100.00
TRINITY_DN12897_c0_g2_i1	2926	2599.72	166.00	3.14	3.13	100.00
TRINITY_DN12898_c0_g1_i1	548	221.78	10.00	2.22	2.21	100.00
TRINITY_DN12900_c0_g1_i1	683	356.72	17.00	2.34	2.33	100.00
TRINITY_DN12902_c0_g1_i1	817	490.72	19.00	1.90	1.90	100.00
TRINITY_DN12904_c0_g1_i1	517	190.80	7.00	1.80	1.80	100.00
TRINITY_DN12906_c0_g1_i1	1033	706.72	23.00	1.60	1.59	100.00
TRINITY_DN12907_c0_g1_i2	628	301.74	23.00	3.74	3.73	100.00
TRINITY_DN12912_c0_g1_i1	530	203.79	7.00	1.69	1.68	100.00
TRINITY_DN12913_c2_g2_i1	510	183.81	13.00	3.47	3.46	100.00
TRINITY_DN12916_c0_g1_i1	261	4.43	3.00	33.30	33.20	100.00
TRINITY_DN12923_c0_g1_i1	230	2.67	2.00	36.80	36.69	100.00
TRINITY_DN12923_c0_g2_i1	243	3.33	1.00	14.75	14.70	100.00
TRINITY_DN12926_c0_g1_i1	803	476.72	27.00	2.78	2.77	100.00
TRINITY_DN12927_c0_g2_i1	831	504.72	217.00	21.12	21.06	100.00
TRINITY_DN12928_c0_g2_i1	552	225.77	8.00	1.74	1.74	100.00
TRINITY_DN12932_c0_g1_i1	571	244.76	10.00	2.01	2.00	100.00
TRINITY_DN12934_c1_g1_i1	497	170.83	6.00	1.73	1.72	100.00
TRINITY_DN12938_c0_g1_i1	388	62.34	2.00	1.58	1.57	100.00
TRINITY_DN12942_c1_g1_i1	366	40.97	4.00	4.80	4.78	100.00
TRINITY_DN12943_c0_g1_i2	896	569.72	30.00	2.59	2.58	100.00
TRINITY_DN12944_c0_g1_i1	390	64.30	3.00	2.29	2.28	100.00
TRINITY_DN12946_c0_g1_i1	270	5.07	1.00	9.68	9.65	100.00
TRINITY_DN12947_c1_g1_i1	203	1.55	2.00	63.42	63.23	100.00
TRINITY_DN12948_c0_g1_i1	242	3.28	1.00	14.99	14.95	100.00
TRINITY_DN1295_c0_g1_i1	253	3.91	1.00	12.57	12.53	100.00
TRINITY_DN12960_c0_g1_i1	389	63.32	3.00	2.33	2.32	100.00
TRINITY_DN12960_c1_g1_i1	460	133.89	9.00	3.30	3.29	100.00
TRINITY_DN12961_c0_g1_i1	712	385.72	30.00	3.82	3.81	100.00
TRINITY_DN12964_c0_g1_i1	405	79.11	11.00	6.83	6.81	100.00
TRINITY_DN12966_c0_g1_i1	482	155.85	8.00	2.52	2.51	100.00
TRINITY_DN12969_c0_g1_i1	765	438.72	32.00	3.58	3.57	100.00
TRINITY_DN12972_c0_g1_i1	247	3.55	1.00	13.82	13.78	100.00
TRINITY_DN12972_c1_g1_i1	243	3.33	1.00	14.75	14.70	100.00
TRINITY_DN12973_c0_g1_i1	329	13.92	1.00	3.53	3.52	100.00
TRINITY_DN12975_c1_g1_i1	804	477.72	16.00	1.65	1.64	100.00
TRINITY_DN12986_c0_g2_i1	380	54.50	4.00	3.61	3.59	100.00
TRINITY_DN12989_c0_g1_i1	266	4.78	1.00	10.29	10.25	100.00
TRINITY_DN12991_c0_g1_i1	706	379.72	13.00	1.68	1.68	100.00
TRINITY_DN12994_c0_g1_i1	367	41.92	3.00	3.52	3.51	100.00
TRINITY_DN12999_c1_g1_i1	208	1.73	1.00	28.32	28.23	100.00
TRINITY_DN13001_c1_g1_i1	1058	731.72	24.00	1.61	1.61	100.00
TRINITY_DN13003_c0_g1_i1	485	158.84	26.00	8.04	8.02	100.00
TRINITY_DN13004_c0_g1_i1	251	3.79	2.00	25.94	25.86	100.00
TRINITY_DN13005_c0_g1_i1	352	28.31	2.00	3.47	3.46	100.00
TRINITY_DN13010_c0_g1_i1	360	35.36	3.00	4.17	4.16	100.00
TRINITY_DN13011_c1_g1_i1	374	48.66	2.00	2.02	2.01	100.00
TRINITY_DN13013_c0_g1_i1	514	187.81	7.00	1.83	1.83	100.00
TRINITY_DN13018_c0_g1_i1	383	57.44	6.00	5.13	5.12	100.00
TRINITY_DN13020_c0_g2_i1	380	54.50	4.00	3.61	3.59	100.00
TRINITY_DN13021_c0_g1_i1	1379	1052.72	43.00	2.01	2.00	100.00
TRINITY_DN13024_c0_g1_i1	463	136.88	7.00	2.51	2.50	100.00
TRINITY_DN13025_c0_g2_i1	435	108.95	64.00	28.86	28.77	100.00
TRINITY_DN13027_c0_g1_i1	470	143.87	23.00	7.85	7.83	100.00
TRINITY_DN13029_c0_g1_i1	3277	2950.72	354.00	5.89	5.88	100.00
TRINITY_DN13031_c0_g2_i1	789	462.72	17.00	1.80	1.80	100.00
TRINITY_DN13032_c0_g1_i1	342	20.74	8.00	18.95	18.89	100.00
TRINITY_DN13034_c0_g1_i1	611	284.74	13.00	2.24	2.24	100.00
TRINITY_DN13035_c1_g1_i1	287	6.54	1.00	7.52	7.49	100.00
TRINITY_DN13035_c2_g1_i1	387	61.36	3.00	2.40	2.39	100.00
TRINITY_DN13038_c0_g1_i1	281	5.98	2.00	16.43	16.38	100.00
TRINITY_DN13039_c0_g2_i1	510	183.81	16.00	4.28	4.26	100.00
TRINITY_DN13041_c0_g2_i1	506	179.82	14.00	3.82	3.81	100.00
TRINITY_DN13042_c0_g1_i1	1547	1220.72	1135.00	45.68	45.54	100.00
TRINITY_DN13043_c2_g1_i1	220	2.22	1.00	22.14	22.07	100.00
TRINITY_DN13044_c1_g1_i1	244	3.39	2.00	29.02	28.93	100.00
TRINITY_DN13045_c0_g1_i1	866	539.72	606.00	55.16	54.99	100.00
TRINITY_DN13046_c0_g2_i1	1862	1535.72	98.00	3.14	3.13	100.00
TRINITY_DN13048_c0_g1_i1	1627	1300.72	145.00	5.48	5.46	100.00
TRINITY_DN1305_c0_g1_i1	261	4.43	2.00	22.20	22.13	100.00
TRINITY_DN13050_c0_g1_i1	211	1.85	1.00	26.55	26.47	100.00
TRINITY_DN13051_c0_g1_i1	753	426.72	17.00	1.96	1.95	100.00
TRINITY_DN13059_c0_g1_i1	1499	1172.72	8028.00	336.31	335.29	100.00
TRINITY_DN1306_c0_g1_i1	227	2.53	1.00	19.42	19.36	100.00
TRINITY_DN13061_c0_g1_i1	398	72.18	10.00	6.81	6.79	100.00
TRINITY_DN13062_c0_g3_i1	2413	2086.72	1874.00	44.12	43.99	100.00
TRINITY_DN13063_c1_g1_i1	312	9.65	3.00	15.28	15.23	100.00
TRINITY_DN13064_c1_g1_i1	496	169.83	13.00	3.76	3.75	100.00
TRINITY_DN13065_c0_g1_i1	347	24.31	6.00	12.12	12.09	100.00
TRINITY_DN13066_c0_g1_i1	711	384.72	997.00	127.31	126.93	100.00
TRINITY_DN13068_c0_g1_i1	692	365.72	39.00	5.24	5.22	100.00
TRINITY_DN13069_c1_g1_i1	413	87.04	8.00	4.52	4.50	100.00
TRINITY_DN13069_c1_g2_i1	260	4.36	1.00	11.27	11.24	100.00
TRINITY_DN13071_c0_g1_i1	300	7.95	1.00	6.18	6.16	100.00
TRINITY_DN13072_c0_g1_i1	468	141.87	9.00	3.12	3.11	100.00
TRINITY_DN13072_c1_g1_i1	298	7.71	1.00	6.37	6.35	100.00
TRINITY_DN13073_c1_g1_i1	285	6.35	1.00	7.74	7.72	100.00
TRINITY_DN13074_c1_g1_i1	530	203.79	22.00	5.30	5.29	100.00
TRINITY_DN13077_c0_g1_i1	576	249.76	17.00	3.34	3.33	100.00
TRINITY_DN13078_c0_g2_i1	261	4.43	1.00	11.10	11.07	100.00
TRINITY_DN13084_c0_g2_i1	1253	926.72	131.00	6.94	6.92	100.00
TRINITY_DN13084_c0_g3_i1	386	60.38	8.00	6.51	6.49	100.00
TRINITY_DN13086_c1_g1_i1	533	206.79	16.00	3.80	3.79	100.00
TRINITY_DN13092_c1_g1_i1	425	98.98	4.00	1.99	1.98	100.00
TRINITY_DN13093_c0_g1_i1	388	62.34	2.00	1.58	1.57	100.00
TRINITY_DN13096_c1_g1_i1	751	424.72	14.00	1.62	1.61	100.00
TRINITY_DN13098_c0_g1_i1	243	3.33	9.00	132.74	132.34	100.00
TRINITY_DN13101_c1_g1_i1	382	56.46	4.00	3.48	3.47	100.00
TRINITY_DN13104_c0_g1_i1	550	223.78	98.00	21.51	21.45	100.00
TRINITY_DN13106_c0_g1_i1	382	56.46	4.00	3.48	3.47	100.00
TRINITY_DN13110_c0_g1_i1	451	124.91	5.00	1.97	1.96	100.00
TRINITY_DN13112_c1_g1_i1	330	14.31	2.00	6.87	6.85	100.00
TRINITY_DN13114_c0_g2_i1	469	142.87	7.00	2.41	2.40	100.00
TRINITY_DN13126_c0_g2_i1	779	452.72	21.00	2.28	2.27	100.00
TRINITY_DN13128_c0_g1_i1	1205	878.72	50.33	2.81	2.81	100.00
TRINITY_DN13128_c0_g2_i1	875	548.72	21.67	1.94	1.93	100.00
TRINITY_DN13130_c0_g1_i2	455	128.90	5.00	1.91	1.90	100.00
TRINITY_DN13133_c0_g1_i1	722	395.72	13.00	1.61	1.61	100.00
TRINITY_DN13134_c0_g2_i1	212	1.89	1.00	25.99	25.92	100.00
TRINITY_DN13138_c1_g1_i1	457	130.89	10.00	3.75	3.74	100.00
TRINITY_DN13140_c0_g1_i1	582	255.76	9.00	1.73	1.72	11.57
TRINITY_DN13140_c0_g1_i2	594	267.75	72.00	13.21	13.17	88.43
TRINITY_DN13142_c0_g1_i2	1072	745.72	36.00	2.37	2.36	100.00
TRINITY_DN13145_c0_g1_i2	670	343.73	17.00	2.43	2.42	100.00
TRINITY_DN13147_c0_g1_i1	376	50.60	4.00	3.88	3.87	100.00
TRINITY_DN13149_c0_g2_i1	536	209.79	11.00	2.58	2.57	100.00
TRINITY_DN1315_c0_g1_i1	261	4.43	1.00	11.10	11.07	100.00
TRINITY_DN1315_c1_g1_i1	249	3.67	2.00	26.77	26.69	100.00
TRINITY_DN13154_c0_g2_i1	447	120.92	27.00	10.97	10.94	100.00
TRINITY_DN13160_c0_g1_i1	267	4.85	1.00	10.13	10.10	100.00
TRINITY_DN13161_c0_g1_i1	912	585.72	69.00	5.79	5.77	100.00
TRINITY_DN13161_c1_g1_i1	268	4.92	1.00	9.98	9.95	100.00
TRINITY_DN13163_c0_g2_i1	501	174.82	13.00	3.65	3.64	100.00
TRINITY_DN13164_c0_g1_i1	275	5.47	3.00	26.95	26.87	100.00
TRINITY_DN13167_c0_g1_i1	258	4.23	1.00	11.62	11.59	100.00
TRINITY_DN13168_c0_g1_i1	1651	1324.72	155.00	5.75	5.73	100.00
TRINITY_DN13169_c0_g1_i1	753	426.72	30.00	3.45	3.44	100.00
TRINITY_DN13172_c0_g1_i1	768	441.72	19.00	2.11	2.11	100.00
TRINITY_DN13173_c1_g1_i1	331	14.72	1.00	3.34	3.33	100.00
TRINITY_DN13175_c0_g1_i1	327	13.19	4.00	14.90	14.85	100.00
TRINITY_DN13177_c1_g1_i1	204	1.59	1.00	30.98	30.89	100.00
TRINITY_DN13178_c0_g1_i1	222	2.31	1.00	21.30	21.24	100.00
TRINITY_DN13181_c0_g1_i1	2596	2269.72	229.00	4.96	4.94	100.00
TRINITY_DN13182_c0_g1_i1	649	322.73	13.00	1.98	1.97	100.00
TRINITY_DN13182_c1_g1_i1	232	2.77	1.00	17.76	17.71	100.00
TRINITY_DN13184_c0_g1_i1	368	42.88	5.00	5.73	5.71	100.00
TRINITY_DN13186_c1_g1_i1	270	5.07	1.00	9.68	9.65	100.00
TRINITY_DN13189_c1_g1_i1	358	33.54	2.00	2.93	2.92	100.00
TRINITY_DN13191_c0_g1_i1	307	8.87	2.00	11.07	11.04	100.00
TRINITY_DN13192_c0_g1_i1	206	1.66	1.00	29.60	29.52	100.00
TRINITY_DN1320_c0_g1_i1	350	26.67	9.00	16.58	16.53	100.00
TRINITY_DN13203_c0_g1_i1	897	570.72	101.00	8.69	8.67	100.00
TRINITY_DN13205_c0_g1_i1	551	224.77	29.00	6.34	6.32	100.00
TRINITY_DN13210_c0_g1_i1	384	58.42	4.00	3.36	3.35	100.00
TRINITY_DN13211_c0_g1_i1	1361	1034.72	135.00	6.41	6.39	100.00
TRINITY_DN13212_c0_g1_i2	589	262.75	21.00	3.93	3.91	100.00
TRINITY_DN13214_c1_g2_i1	659	332.73	24.00	3.54	3.53	100.00
TRINITY_DN13217_c0_g1_i1	580	253.76	9.00	1.74	1.74	100.00
TRINITY_DN13218_c2_g1_i1	343	21.42	1.00	2.29	2.29	100.00
TRINITY_DN13221_c0_g1_i1	491	164.84	6.00	1.79	1.78	100.00
TRINITY_DN13223_c0_g2_i1	928	601.72	44.00	3.59	3.58	100.00
TRINITY_DN13224_c1_g1_i1	238	3.07	1.00	16.02	15.98	100.00
TRINITY_DN13225_c0_g1_i1	478	151.85	8.00	2.59	2.58	100.00
TRINITY_DN13226_c0_g2_i1	394	68.24	5.00	3.60	3.59	100.00
TRINITY_DN13227_c0_g1_i1	1079	752.72	25.00	1.63	1.63	100.00
TRINITY_DN13227_c1_g1_i1	556	229.77	9.00	1.92	1.92	100.00
TRINITY_DN13228_c0_g2_i1	575	248.76	13.00	2.57	2.56	100.00
TRINITY_DN13231_c0_g2_i1	1745	1418.72	879.00	30.44	30.35	100.00
TRINITY_DN13234_c0_g1_i1	410	84.06	4.00	2.34	2.33	100.00
TRINITY_DN13234_c1_g1_i1	368	42.88	4.00	4.58	4.57	100.00
TRINITY_DN13235_c1_g1_i1	333	15.61	1.00	3.15	3.14	100.00
TRINITY_DN13236_c0_g1_i1	628	301.74	11.00	1.79	1.79	100.00
TRINITY_DN13240_c2_g1_i1	496	169.83	10.00	2.89	2.88	100.00
TRINITY_DN13242_c0_g1_i1	310	9.32	3.00	15.81	15.76	100.00
TRINITY_DN13244_c0_g1_i1	668	341.73	17.00	2.44	2.44	100.00
TRINITY_DN13246_c0_g1_i1	782	455.72	73.00	7.87	7.85	100.00
TRINITY_DN1325_c0_g1_i1	634	307.73	11.00	1.76	1.75	100.00
TRINITY_DN13250_c0_g1_i1	447	120.92	6.00	2.44	2.43	100.00
TRINITY_DN13252_c2_g1_i1	333	15.61	1.00	3.15	3.14	100.00
TRINITY_DN13253_c0_g1_i1	346	23.56	1.00	2.09	2.08	100.00
TRINITY_DN13255_c0_g1_i1	683	356.72	13.00	1.79	1.78	100.00
TRINITY_DN13256_c0_g1_i1	401	75.15	28.00	18.30	18.25	100.00
TRINITY_DN13258_c0_g2_i1	780	453.72	37.00	4.01	3.99	100.00
TRINITY_DN13260_c0_g1_i1	636	309.73	14.00	2.22	2.21	100.00
TRINITY_DN13263_c0_g1_i1	276	5.55	2.00	17.70	17.65	100.00
TRINITY_DN13264_c1_g1_i1	246	3.50	1.00	14.05	14.00	100.00
TRINITY_DN13266_c1_g1_i1	384	58.42	2.00	1.68	1.68	100.00
TRINITY_DN13267_c0_g1_i1	1058	731.72	469.00	31.49	31.39	100.00
TRINITY_DN1327_c0_g1_i1	468	141.87	5.00	1.73	1.73	100.00
TRINITY_DN13270_c1_g1_i1	589	262.75	16.00	2.99	2.98	100.00
TRINITY_DN13272_c0_g2_i1	441	114.93	9.00	3.85	3.84	100.00
TRINITY_DN13274_c0_g1_i1	387	61.36	2.00	1.60	1.60	100.00
TRINITY_DN13276_c0_g1_i1	289	6.73	1.00	7.29	7.27	100.00
TRINITY_DN13277_c0_g1_i1	1115	788.72	26.00	1.62	1.61	100.00
TRINITY_DN13278_c0_g1_i1	1795	1468.72	1518.00	50.78	50.62	100.00
TRINITY_DN13279_c0_g1_i1	874	547.72	174.38	15.64	15.59	100.00
TRINITY_DN13279_c0_g2_i1	1019	692.72	111.62	7.92	7.89	100.00
TRINITY_DN13281_c0_g1_i1	879	552.72	19.00	1.69	1.68	100.00
TRINITY_DN13282_c1_g1_i1	1613	1286.72	65.00	2.48	2.47	100.00
TRINITY_DN13284_c0_g1_i1	406	80.10	10.00	6.13	6.11	100.00
TRINITY_DN13285_c0_g1_i1	861	534.72	1175.00	107.95	107.63	100.00
TRINITY_DN13286_c0_g1_i1	510	183.81	45.00	12.03	11.99	100.00
TRINITY_DN13288_c0_g1_i1	432	105.96	4.00	1.85	1.85	100.00
TRINITY_DN13289_c0_g2_i1	497	170.83	17.00	4.89	4.87	100.00
TRINITY_DN13290_c0_g1_i1	1857	1530.72	136.00	4.36	4.35	100.00
TRINITY_DN13290_c1_g1_i1	418	92.01	25.00	13.35	13.31	100.00
TRINITY_DN13291_c0_g2_i1	337	17.67	1.00	2.78	2.77	100.00
TRINITY_DN13292_c0_g1_i1	414	88.04	4.00	2.23	2.23	100.00
TRINITY_DN13292_c2_g1_i1	672	345.73	11.00	1.56	1.56	100.00
TRINITY_DN13292_c3_g1_i1	258	4.23	1.00	11.62	11.59	100.00
TRINITY_DN13293_c0_g1_i1	321	11.45	2.00	8.58	8.55	100.00
TRINITY_DN13294_c0_g1_i1	341	20.08	1.00	2.45	2.44	100.00
TRINITY_DN1330_c0_g1_i1	641	314.73	17.00	2.65	2.65	100.00
TRINITY_DN13301_c0_g1_i1	241	3.22	2.00	30.48	30.39	100.00
TRINITY_DN13302_c1_g1_i1	1225	898.72	29.00	1.59	1.58	100.00
TRINITY_DN13303_c0_g1_i1	487	160.84	9.00	2.75	2.74	100.00
TRINITY_DN13303_c1_g1_i1	755	428.72	33.00	3.78	3.77	100.00
TRINITY_DN13304_c0_g1_i1	816	489.72	16.00	1.61	1.60	100.00
TRINITY_DN13306_c0_g2_i1	213	1.93	1.00	25.46	25.38	100.00
TRINITY_DN13307_c0_g1_i1	826	499.72	18.00	1.77	1.76	100.00
TRINITY_DN13307_c1_g1_i1	314	9.99	1.00	4.92	4.90	100.00
TRINITY_DN13309_c0_g1_i1	304	8.46	1.00	5.81	5.79	100.00
TRINITY_DN13309_c0_g2_i1	390	64.30	6.00	4.58	4.57	100.00
TRINITY_DN1331_c0_g1_i1	507	180.81	6.00	1.63	1.63	100.00
TRINITY_DN13310_c0_g2_i1	392	66.27	16.00	11.86	11.82	100.00
TRINITY_DN13311_c0_g1_i1	923	596.72	55.00	4.53	4.51	100.00
TRINITY_DN13311_c1_g1_i1	445	118.92	13.00	5.37	5.35	100.00
TRINITY_DN13312_c0_g1_i1	755	428.72	24.00	2.75	2.74	100.00
TRINITY_DN13313_c0_g1_i1	912	585.72	93.32	7.83	7.80	100.00
TRINITY_DN13313_c0_g2_i1	804	477.72	34.68	3.57	3.56	100.00
TRINITY_DN13315_c0_g1_i1	202	1.51	2.00	64.92	64.73	100.00
TRINITY_DN13317_c0_g1_i1	220	2.22	9.00	199.22	198.62	100.00
TRINITY_DN13318_c0_g1_i1	267	4.85	1.00	10.13	10.10	100.00
TRINITY_DN13320_c0_g1_i1	370	44.79	3.00	3.29	3.28	100.00
TRINITY_DN13321_c0_g1_i1	562	235.77	8.00	1.67	1.66	100.00
TRINITY_DN13322_c0_g1_i1	410	84.06	5.00	2.92	2.91	100.00
TRINITY_DN13327_c0_g1_i1	519	192.80	8.00	2.04	2.03	100.00
TRINITY_DN13328_c0_g1_i1	462	135.88	5.00	1.81	1.80	100.00
TRINITY_DN1333_c0_g2_i1	326	12.86	1.00	3.82	3.81	100.00
TRINITY_DN13332_c0_g1_i1	3606	3279.72	184.00	2.76	2.75	100.00
TRINITY_DN13335_c0_g1_i1	1467	1140.72	164.19	7.07	7.05	14.23
TRINITY_DN13335_c0_g1_i2	1552	1225.72	1063.81	42.64	42.51	85.77
TRINITY_DN13336_c0_g2_i1	271	5.15	1.00	9.54	9.51	100.00
TRINITY_DN13337_c0_g1_i1	313	9.82	1.00	5.00	4.99	100.00
TRINITY_DN13339_c0_g1_i1	514	187.81	25.00	6.54	6.52	100.00
TRINITY_DN13339_c0_g2_i1	526	199.79	10.00	2.46	2.45	100.00
TRINITY_DN13341_c0_g1_i1	1139	812.72	56.00	3.39	3.37	100.00
TRINITY_DN13341_c1_g1_i1	237	3.01	2.00	32.60	32.50	100.00
TRINITY_DN13342_c0_g1_i1	622	295.74	16.00	2.66	2.65	100.00
TRINITY_DN13343_c0_g1_i1	524	197.80	14.00	3.48	3.47	100.00
TRINITY_DN13343_c0_g3_i1	279	5.80	1.00	8.46	8.44	100.00
TRINITY_DN13346_c0_g1_i1	290	6.84	3.00	21.56	21.49	100.00
TRINITY_DN13348_c0_g1_i1	413	87.04	3.00	1.69	1.69	100.00
TRINITY_DN1335_c0_g1_i1	508	181.81	10.00	2.70	2.69	100.00
TRINITY_DN13352_c0_g1_i1	222	2.31	1.00	21.30	21.24	100.00
TRINITY_DN13353_c0_g1_i1	1382	1055.72	73.00	3.40	3.39	100.00
TRINITY_DN13354_c1_g1_i1	459	132.89	5.00	1.85	1.84	100.00
TRINITY_DN13355_c0_g1_i1	520	193.80	11.00	2.79	2.78	100.00
TRINITY_DN13356_c0_g1_i1	351	27.48	3.00	5.36	5.35	100.00
TRINITY_DN13357_c0_g1_i1	393	67.26	3.00	2.19	2.18	100.00
TRINITY_DN13359_c0_g1_i1	400	74.16	4.00	2.65	2.64	100.00
TRINITY_DN13361_c0_g1_i1	416	90.02	9.00	4.91	4.90	100.00
TRINITY_DN13362_c0_g1_i1	977	650.72	28.00	2.11	2.11	100.00
TRINITY_DN13364_c0_g1_i1	347	24.31	4.00	8.08	8.06	100.00
TRINITY_DN13364_c0_g2_i1	962	635.72	80.97	6.26	6.24	28.01
TRINITY_DN13364_c0_g2_i2	1264	937.72	307.03	16.09	16.04	71.99
TRINITY_DN13365_c0_g1_i1	1467	1140.72	586.00	25.24	25.16	100.00
TRINITY_DN13366_c0_g1_i1	453	126.90	6.00	2.32	2.32	100.00
TRINITY_DN13367_c0_g1_i1	1005	678.72	50.00	3.62	3.61	100.00
TRINITY_DN13375_c0_g1_i1	371	45.76	2.00	2.15	2.14	100.00
TRINITY_DN13376_c0_g2_i1	856	529.72	22.00	2.04	2.03	100.00
TRINITY_DN13376_c1_g2_i1	1045	718.72	50.00	3.42	3.41	100.00
TRINITY_DN13377_c0_g1_i1	760	433.72	25.00	2.83	2.82	100.00
TRINITY_DN13384_c0_g1_i1	3379	3052.72	394.00	6.34	6.32	100.00
TRINITY_DN13387_c0_g1_i1	430	103.96	5.00	2.36	2.36	100.00
TRINITY_DN13388_c0_g1_i1	816	489.72	16.00	1.61	1.60	100.00
TRINITY_DN13388_c1_g1_i1	522	195.80	8.00	2.01	2.00	100.00
TRINITY_DN13389_c0_g1_i1	294	7.26	2.00	13.54	13.50	100.00
TRINITY_DN13389_c0_g2_i1	322	11.70	2.00	8.39	8.37	100.00
TRINITY_DN13393_c0_g1_i1	718	391.72	19.00	2.38	2.38	100.00
TRINITY_DN1340_c0_g1_i1	843	516.72	19.00	1.81	1.80	100.00
TRINITY_DN13400_c0_g1_i1	409	83.07	5.00	2.96	2.95	100.00
TRINITY_DN13401_c0_g1_i1	1185	858.72	523.00	29.92	29.83	100.00
TRINITY_DN13402_c0_g1_i1	490	163.84	100.00	29.99	29.89	100.00
TRINITY_DN13402_c1_g1_i1	1264	937.72	493.00	25.83	25.75	100.00
TRINITY_DN13406_c0_g1_i1	507	180.81	11.00	2.99	2.98	100.00
TRINITY_DN13408_c0_g2_i1	686	359.72	30.00	4.10	4.08	100.00
TRINITY_DN13409_c0_g2_i1	561	234.77	9.00	1.88	1.88	100.00
TRINITY_DN13418_c1_g1_i1	426	99.98	4.00	1.97	1.96	100.00
TRINITY_DN1342_c0_g2_i1	1011	684.72	49.00	3.52	3.51	100.00
TRINITY_DN1342_c1_g1_i1	210	1.81	1.00	27.12	27.04	100.00
TRINITY_DN13420_c0_g1_i1	2672	2345.72	108.00	2.26	2.26	100.00
TRINITY_DN13423_c0_g1_i1	814	487.72	203.00	20.45	20.39	100.00
TRINITY_DN13425_c0_g1_i1	474	147.86	10.00	3.32	3.31	100.00
TRINITY_DN13426_c0_g2_i2	203	1.55	7.00	221.96	221.29	100.00
TRINITY_DN13428_c0_g1_i1	332	15.16	1.00	3.24	3.23	100.00
TRINITY_DN13428_c1_g1_i1	380	54.50	2.00	1.80	1.80	100.00
TRINITY_DN13431_c0_g1_i1	1715	1388.72	681.00	24.09	24.02	100.00
TRINITY_DN13432_c0_g1_i1	586	259.75	10.00	1.89	1.89	100.00
TRINITY_DN13436_c0_g1_i1	503	176.82	11.00	3.06	3.05	100.00
TRINITY_DN1344_c0_g1_i1	233	2.81	1.00	17.45	17.40	100.00
TRINITY_DN13440_c0_g1_i1	553	226.77	69.00	14.95	14.90	100.00
TRINITY_DN13440_c1_g1_i1	802	475.72	610.00	62.99	62.80	100.00
TRINITY_DN13442_c0_g1_i1	706	379.72	17.00	2.20	2.19	100.00
TRINITY_DN13445_c0_g1_i1	627	300.74	15.00	2.45	2.44	100.00
TRINITY_DN13446_c0_g1_i1	323	11.97	1.00	4.10	4.09	100.00
TRINITY_DN13448_c0_g1_i1	430	103.96	7.00	3.31	3.30	100.00
TRINITY_DN13450_c0_g1_i1	1893	1566.72	81.00	2.54	2.53	100.00
TRINITY_DN13453_c0_g1_i1	263	4.56	1.00	10.77	10.73	100.00
TRINITY_DN13458_c0_g1_i1	485	158.84	6.00	1.86	1.85	100.00
TRINITY_DN13460_c0_g1_i1	427	100.97	4.00	1.95	1.94	100.00
TRINITY_DN13464_c0_g1_i1	2010	1683.72	1075.00	31.37	31.27	100.00
TRINITY_DN13465_c0_g2_i1	432	105.96	5.00	2.32	2.31	100.00
TRINITY_DN13466_c0_g1_i1	271	5.15	1.00	9.54	9.51	100.00
TRINITY_DN1347_c0_g1_i1	389	63.32	3.00	2.33	2.32	100.00
TRINITY_DN13471_c0_g1_i1	244	3.39	1.00	14.51	14.47	100.00
TRINITY_DN13472_c0_g1_i1	343	21.42	1.00	2.29	2.29	100.00
TRINITY_DN13472_c1_g1_i1	279	5.80	1.00	8.46	8.44	100.00
TRINITY_DN13472_c2_g1_i1	389	63.32	3.00	2.33	2.32	100.00
TRINITY_DN13472_c3_g1_i1	304	8.46	1.00	5.81	5.79	100.00
TRINITY_DN13479_c0_g1_i1	299	7.83	1.00	6.28	6.26	100.00
TRINITY_DN13479_c0_g2_i1	718	391.72	15.00	1.88	1.88	100.00
TRINITY_DN13481_c0_g2_i1	1194	867.72	159.00	9.00	8.97	100.00
TRINITY_DN13483_c2_g1_i1	628	301.74	13.00	2.12	2.11	100.00
TRINITY_DN13484_c0_g1_i1	984	657.72	26.00	1.94	1.94	100.00
TRINITY_DN13487_c1_g1_i1	429	102.97	4.00	1.91	1.90	100.00
TRINITY_DN1349_c1_g1_i1	267	4.85	1.00	10.13	10.10	100.00
TRINITY_DN13492_c0_g1_i1	702	375.72	12.00	1.57	1.56	100.00
TRINITY_DN13493_c0_g1_i1	1401	1074.72	58.00	2.65	2.64	100.00
TRINITY_DN13493_c0_g2_i1	467	140.87	15.00	5.23	5.22	100.00
TRINITY_DN13495_c0_g1_i1	529	202.79	9.00	2.18	2.17	100.00
TRINITY_DN13498_c0_g1_i1	463	136.88	10.00	3.59	3.58	100.00
TRINITY_DN1350_c0_g1_i1	695	368.72	19.00	2.53	2.52	100.00
TRINITY_DN13501_c0_g1_i1	536	209.79	7.00	1.64	1.63	100.00
TRINITY_DN13502_c0_g1_i1	1127	800.72	34.00	2.09	2.08	100.00
TRINITY_DN13502_c1_g1_i1	289	6.73	1.00	7.29	7.27	100.00
TRINITY_DN13502_c2_g1_i1	397	71.20	9.00	6.21	6.19	100.00
TRINITY_DN13506_c0_g2_i1	833	506.72	24.00	2.33	2.32	100.00
TRINITY_DN13506_c1_g1_i1	252	3.85	1.00	12.76	12.73	100.00
TRINITY_DN13511_c0_g1_i1	225	2.44	1.00	20.14	20.08	100.00
TRINITY_DN13514_c0_g1_i1	331	14.72	1.00	3.34	3.33	100.00
TRINITY_DN13515_c0_g1_i1	249	3.67	2.00	26.77	26.69	100.00
TRINITY_DN13517_c1_g1_i1	564	237.77	9.00	1.86	1.85	100.00
TRINITY_DN13524_c0_g1_i1	566	239.76	21.00	4.30	4.29	100.00
TRINITY_DN13525_c2_g1_i1	349	25.87	1.00	1.90	1.89	100.00
TRINITY_DN13539_c0_g2_i1	227	2.53	2.00	38.83	38.72	100.00
TRINITY_DN1354_c0_g1_i1	1113	786.72	36.00	2.25	2.24	100.00
TRINITY_DN13542_c0_g1_i1	510	183.81	6.00	1.60	1.60	100.00
TRINITY_DN13544_c1_g1_i1	331	14.72	1.00	3.34	3.33	100.00
TRINITY_DN13549_c1_g1_i1	258	4.23	2.00	23.25	23.18	100.00
TRINITY_DN13551_c0_g1_i1	400	74.16	6.00	3.97	3.96	100.00
TRINITY_DN13558_c0_g1_i1	445	118.92	4.00	1.65	1.65	100.00
TRINITY_DN13561_c0_g1_i1	721	394.72	17.00	2.12	2.11	100.00
TRINITY_DN13562_c0_g1_i1	454	127.90	7.00	2.69	2.68	100.00
TRINITY_DN13562_c1_g1_i1	547	220.78	11.00	2.45	2.44	100.00
TRINITY_DN13567_c0_g2_i1	369	43.83	8.00	8.97	8.94	100.00
TRINITY_DN13569_c0_g1_i1	280	5.89	1.00	8.34	8.31	100.00
TRINITY_DN13574_c0_g1_i1	694	367.72	21.00	2.81	2.80	100.00
TRINITY_DN13574_c1_g1_i1	770	443.72	24.00	2.66	2.65	100.00
TRINITY_DN13575_c0_g1_i1	510	183.81	78.00	20.85	20.78	100.00
TRINITY_DN13576_c0_g1_i1	246	3.50	1.00	14.05	14.00	100.00
TRINITY_DN13577_c0_g1_i1	506	179.82	6.00	1.64	1.63	100.00
TRINITY_DN13579_c0_g1_i1	210	1.81	1.00	27.12	27.04	100.00
TRINITY_DN13580_c0_g1_i1	447	120.92	7.00	2.84	2.84	100.00
TRINITY_DN13583_c0_g1_i1	277	5.63	1.00	8.72	8.69	100.00
TRINITY_DN13584_c0_g1_i1	447	120.92	7.00	2.84	2.84	100.00
TRINITY_DN13585_c0_g1_i1	652	325.73	11.00	1.66	1.65	100.00
TRINITY_DN13588_c0_g1_i1	205	1.62	1.00	30.28	30.19	100.00
TRINITY_DN13593_c0_g1_i1	370	44.79	3.00	3.29	3.28	100.00
TRINITY_DN13594_c0_g1_i1	225	2.44	1.00	20.14	20.08	100.00
TRINITY_DN13598_c0_g1_i1	523	196.80	21.00	5.24	5.23	100.00
TRINITY_DN13604_c0_g1_i1	228	2.58	3.00	57.21	57.03	100.00
TRINITY_DN13604_c1_g1_i1	529	202.79	68.00	16.47	16.42	100.00
TRINITY_DN13607_c1_g1_i1	222	2.31	1.00	21.30	21.24	100.00
TRINITY_DN13608_c0_g1_i1	342	20.74	5.00	11.84	11.81	100.00
TRINITY_DN13611_c0_g1_i1	380	54.50	3.00	2.70	2.70	100.00
TRINITY_DN13614_c0_g1_i1	957	630.72	89.00	6.93	6.91	100.00
TRINITY_DN13616_c0_g1_i1	360	35.36	2.00	2.78	2.77	100.00
TRINITY_DN13616_c1_g1_i1	643	316.73	13.00	2.02	2.01	100.00
TRINITY_DN13633_c0_g1_i1	593	266.75	28.00	5.16	5.14	100.00
TRINITY_DN13637_c0_g1_i1	695	368.72	27.00	3.60	3.59	100.00
TRINITY_DN13637_c1_g1_i1	326	12.86	1.00	3.82	3.81	100.00
TRINITY_DN1364_c0_g1_i1	1522	1195.72	64.00	2.63	2.62	100.00
TRINITY_DN13642_c1_g1_i1	234	2.86	3.00	51.46	51.31	100.00
TRINITY_DN13643_c1_g1_i1	226	2.48	1.00	19.77	19.71	100.00
TRINITY_DN13644_c0_g1_i1	248	3.61	1.00	13.60	13.56	100.00
TRINITY_DN13645_c1_g1_i1	453	126.90	8.00	3.10	3.09	100.00
TRINITY_DN13647_c0_g1_i1	270	5.07	1.00	9.68	9.65	100.00
TRINITY_DN13649_c0_g1_i1	269	5.00	2.00	19.66	19.60	100.00
TRINITY_DN13653_c0_g1_i1	327	13.19	1.00	3.72	3.71	100.00
TRINITY_DN13654_c0_g1_i1	276	5.55	1.00	8.85	8.82	100.00
TRINITY_DN13657_c0_g1_i1	1851	1524.72	74.00	2.38	2.38	100.00
TRINITY_DN13658_c0_g1_i1	312	9.65	7.00	35.65	35.54	100.00
TRINITY_DN13660_c0_g1_i1	390	64.30	3.00	2.29	2.28	100.00
TRINITY_DN13661_c0_g1_i1	378	52.55	4.00	3.74	3.73	100.00
TRINITY_DN13671_c0_g1_i1	275	5.47	1.00	8.98	8.96	100.00
TRINITY_DN13675_c0_g1_i1	275	5.47	1.00	8.98	8.96	100.00
TRINITY_DN13676_c0_g2_i1	436	109.94	7.00	3.13	3.12	100.00
TRINITY_DN13676_c1_g1_i1	822	495.72	18.00	1.78	1.78	100.00
TRINITY_DN13677_c0_g1_i1	1097	770.72	28.00	1.78	1.78	100.00
TRINITY_DN13677_c1_g1_i1	901	574.72	42.00	3.59	3.58	100.00
TRINITY_DN13682_c0_g2_i1	218	2.13	2.00	46.03	45.89	100.00
TRINITY_DN13684_c0_g2_i1	207	1.70	2.00	57.90	57.73	100.00
TRINITY_DN13686_c0_g1_i1	230	2.67	2.00	36.80	36.69	100.00
TRINITY_DN13687_c0_g2_i1	369	43.83	5.00	5.60	5.59	100.00
TRINITY_DN13689_c0_g1_i1	314	9.99	1.00	4.92	4.90	100.00
TRINITY_DN13690_c0_g1_i1	494	167.83	6.00	1.76	1.75	100.00
TRINITY_DN13694_c0_g1_i1	345	22.83	1.00	2.15	2.15	100.00
TRINITY_DN13695_c0_g2_i1	353	29.15	2.00	3.37	3.36	32.92
TRINITY_DN13695_c0_g2_i2	330	14.31	2.00	6.87	6.85	67.08
TRINITY_DN13698_c0_g1_i1	321	11.45	2.00	8.58	8.55	100.00
TRINITY_DN13699_c0_g2_i1	513	186.81	8.00	2.10	2.10	100.00
TRINITY_DN13706_c0_g1_i1	254	3.97	1.00	12.37	12.33	100.00
TRINITY_DN13707_c1_g1_i1	333	15.61	1.00	3.15	3.14	100.00
TRINITY_DN13711_c1_g1_i1	673	346.73	12.00	1.70	1.70	100.00
TRINITY_DN13712_c0_g1_i1	456	129.90	7.00	2.65	2.64	100.00
TRINITY_DN13716_c0_g1_i1	341	20.08	1.00	2.45	2.44	100.00
TRINITY_DN13721_c0_g2_i1	347	24.31	2.00	4.04	4.03	100.00
TRINITY_DN13724_c0_g1_i1	238	3.07	1.00	16.02	15.98	100.00
TRINITY_DN13728_c0_g1_i1	345	22.83	1.00	2.15	2.15	100.00
TRINITY_DN13733_c1_g1_i1	449	122.91	5.00	2.00	1.99	100.00
TRINITY_DN13736_c0_g1_i1	333	15.61	1.00	3.15	3.14	100.00
TRINITY_DN1374_c0_g1_i1	438	111.94	7.00	3.07	3.06	100.00
TRINITY_DN1374_c1_g1_i1	333	15.61	1.00	3.15	3.14	100.00
TRINITY_DN13744_c0_g1_i1	945	618.72	45.00	3.57	3.56	100.00
TRINITY_DN13746_c1_g1_i1	4940	4613.72	288.00	3.07	3.06	100.00
TRINITY_DN13750_c0_g1_i1	507	180.81	19.00	5.16	5.15	100.00
TRINITY_DN13753_c0_g1_i1	392	66.27	3.00	2.22	2.22	100.00
TRINITY_DN13755_c0_g1_i1	220	2.22	2.00	44.27	44.14	100.00
TRINITY_DN13756_c0_g1_i1	336	17.12	2.00	5.74	5.72	100.00
TRINITY_DN13756_c1_g1_i1	342	20.74	3.00	7.11	7.08	100.00
TRINITY_DN1376_c0_g1_i1	468	141.87	5.82	2.01	2.01	100.00
TRINITY_DN1376_c0_g2_i1	852	525.72	33.18	3.10	3.09	100.00
TRINITY_DN13760_c0_g1_i1	384	58.42	3.00	2.52	2.52	100.00
TRINITY_DN13762_c0_g1_i1	267	4.85	2.00	20.26	20.20	100.00
TRINITY_DN13763_c0_g1_i1	228	2.58	2.00	38.14	38.02	100.00
TRINITY_DN13766_c0_g1_i1	624	297.74	13.00	2.15	2.14	100.00
TRINITY_DN13768_c0_g1_i1	610	283.74	381.00	65.97	65.77	72.97
TRINITY_DN13768_c0_g1_i2	215	2.01	1.00	24.44	24.36	27.03
TRINITY_DN13772_c0_g1_i1	329	13.92	2.00	7.06	7.04	100.00
TRINITY_DN13776_c0_g1_i1	470	143.87	12.00	4.10	4.09	100.00
TRINITY_DN13777_c0_g1_i1	488	161.84	15.00	4.55	4.54	100.00
TRINITY_DN13777_c1_g1_i1	408	82.08	3.00	1.80	1.79	100.00
TRINITY_DN1378_c1_g1_i1	287	6.54	3.00	22.55	22.48	100.00
TRINITY_DN13781_c0_g1_i1	408	82.08	5.00	2.99	2.98	100.00
TRINITY_DN13781_c1_g1_i1	259	4.29	1.00	11.45	11.41	100.00
TRINITY_DN13785_c0_g1_i1	426	99.98	7.00	3.44	3.43	100.00
TRINITY_DN13786_c0_g1_i1	310	9.32	1.00	5.27	5.25	100.00
TRINITY_DN13787_c1_g1_i1	401	75.15	3.00	1.96	1.96	100.00
TRINITY_DN1379_c0_g1_i1	1160	833.72	29.00	1.71	1.70	100.00
TRINITY_DN13792_c0_g1_i1	435	108.95	6.00	2.71	2.70	100.00
TRINITY_DN13794_c0_g1_i1	388	62.34	3.00	2.36	2.36	100.00
TRINITY_DN13807_c1_g1_i1	778	451.72	17.00	1.85	1.84	100.00
TRINITY_DN13809_c0_g1_i1	436	109.94	4.00	1.79	1.78	100.00
TRINITY_DN13810_c0_g2_i1	225	2.44	1.00	20.14	20.08	100.00
TRINITY_DN13813_c0_g1_i1	1421	1094.72	74.00	3.32	3.31	100.00
TRINITY_DN13814_c0_g1_i1	228	2.58	1.00	19.07	19.01	100.00
TRINITY_DN13816_c0_g1_i1	248	3.61	1.00	13.60	13.56	100.00
TRINITY_DN13818_c0_g1_i1	247	3.55	1.00	13.82	13.78	100.00
TRINITY_DN13820_c1_g1_i1	321	11.45	1.00	4.29	4.28	100.00
TRINITY_DN13822_c1_g1_i1	281	5.98	2.00	16.43	16.38	100.00
TRINITY_DN13825_c0_g1_i1	667	340.73	22.00	3.17	3.16	100.00
TRINITY_DN13827_c0_g1_i1	278	5.72	1.00	8.59	8.56	100.00
TRINITY_DN13827_c1_g1_i1	349	25.87	1.00	1.90	1.89	100.00
TRINITY_DN13832_c0_g1_i1	402	76.14	4.00	2.58	2.57	100.00
TRINITY_DN13834_c0_g1_i1	501	174.82	10.00	2.81	2.80	100.00
TRINITY_DN13838_c0_g2_i1	1344	1017.72	51.00	2.46	2.45	100.00
TRINITY_DN13838_c1_g1_i1	564	237.77	10.00	2.07	2.06	100.00
TRINITY_DN13844_c1_g1_i1	358	33.54	5.00	7.32	7.30	100.00
TRINITY_DN13845_c0_g1_i1	217	2.09	2.00	46.95	46.81	100.00
TRINITY_DN13848_c0_g1_i1	414	88.04	4.00	2.23	2.23	100.00
TRINITY_DN13850_c1_g1_i1	423	96.99	4.00	2.03	2.02	100.00
TRINITY_DN13850_c2_g1_i1	400	74.16	3.00	1.99	1.98	100.00
TRINITY_DN13852_c0_g1_i1	217	2.09	1.00	23.48	23.40	100.00
TRINITY_DN13853_c1_g1_i1	483	156.85	8.00	2.51	2.50	100.00
TRINITY_DN13861_c0_g1_i1	269	5.00	1.00	9.83	9.80	100.00
TRINITY_DN13862_c0_g2_i1	220	2.22	1.00	22.14	22.07	100.00
TRINITY_DN13865_c0_g1_i1	203	1.55	2.00	63.42	63.23	100.00
TRINITY_DN13870_c0_g2_i1	335	16.60	1.00	2.96	2.95	100.00
TRINITY_DN13873_c0_g1_i1	662	335.73	15.00	2.19	2.19	100.00
TRINITY_DN13875_c0_g1_i1	381	55.48	5.00	4.43	4.41	100.00
TRINITY_DN13875_c1_g1_i1	339	18.84	2.00	5.22	5.20	100.00
TRINITY_DN13877_c0_g1_i1	499	172.82	6.00	1.71	1.70	100.00
TRINITY_DN13882_c1_g1_i1	413	87.04	3.00	1.69	1.69	100.00
TRINITY_DN13884_c0_g1_i1	381	55.48	4.00	3.54	3.53	100.00
TRINITY_DN13885_c0_g1_i1	605	278.74	26.00	4.58	4.57	100.00
TRINITY_DN13885_c1_g1_i1	459	132.89	6.00	2.22	2.21	100.00
TRINITY_DN13889_c1_g1_i1	236	2.96	1.00	16.58	16.53	100.00
TRINITY_DN1389_c0_g1_i1	610	283.74	10.00	1.73	1.73	100.00
TRINITY_DN13891_c0_g1_i1	289	6.73	1.00	7.29	7.27	100.00
TRINITY_DN13898_c1_g1_i1	373	47.69	2.00	2.06	2.05	100.00
TRINITY_DN13898_c2_g1_i1	218	2.13	1.00	23.02	22.95	100.00
TRINITY_DN13899_c2_g1_i1	340	19.45	1.00	2.53	2.52	100.00
TRINITY_DN13901_c0_g1_i1	793	466.72	41.00	4.32	4.30	100.00
TRINITY_DN13902_c0_g1_i1	277	5.63	2.00	17.44	17.39	100.00
TRINITY_DN13903_c0_g2_i1	465	138.88	29.00	10.26	10.23	100.00
TRINITY_DN13905_c0_g1_i1	221	2.26	2.00	43.43	43.30	100.00
TRINITY_DN13905_c2_g1_i1	631	304.74	14.00	2.26	2.25	100.00
TRINITY_DN13914_c0_g1_i1	403	77.13	17.00	10.83	10.80	100.00
TRINITY_DN13917_c3_g1_i1	406	80.10	3.00	1.84	1.83	100.00
TRINITY_DN13918_c0_g1_i1	297	7.59	1.00	6.47	6.45	100.00
TRINITY_DN13926_c1_g1_i1	384	58.42	2.00	1.68	1.68	100.00
TRINITY_DN13931_c0_g1_i1	966	639.72	26.00	2.00	1.99	100.00
TRINITY_DN13932_c0_g1_i1	379	53.53	2.00	1.84	1.83	100.00
TRINITY_DN13933_c0_g1_i1	525	198.80	40.00	9.88	9.86	100.00
TRINITY_DN13937_c0_g2_i1	490	163.84	9.00	2.70	2.69	100.00
TRINITY_DN13938_c0_g2_i1	230	2.67	1.00	18.40	18.34	100.00
TRINITY_DN13940_c0_g1_i1	546	219.78	14.00	3.13	3.12	100.00
TRINITY_DN13945_c1_g1_i1	329	13.92	2.00	7.06	7.04	100.00
TRINITY_DN13946_c0_g1_i1	394	68.24	4.00	2.88	2.87	100.00
TRINITY_DN13947_c0_g1_i1	280	5.89	1.00	8.34	8.31	100.00
TRINITY_DN13948_c1_g1_i1	336	17.12	3.00	8.61	8.58	100.00
TRINITY_DN13948_c2_g1_i1	414	88.04	4.00	2.23	2.23	100.00
TRINITY_DN13951_c0_g1_i1	1178	851.72	53.00	3.06	3.05	100.00
TRINITY_DN13953_c0_g2_i1	553	226.77	44.00	9.53	9.50	100.00
TRINITY_DN13956_c0_g1_i1	307	8.87	2.00	11.07	11.04	100.00
TRINITY_DN13959_c0_g1_i1	446	119.92	4.00	1.64	1.63	100.00
TRINITY_DN13960_c0_g1_i1	520	193.80	7.00	1.77	1.77	100.00
TRINITY_DN13964_c0_g1_i1	316	10.37	1.00	4.74	4.73	100.00
TRINITY_DN13966_c0_g2_i1	522	195.80	27.00	6.77	6.75	100.00
TRINITY_DN13967_c0_g1_i1	386	60.38	2.00	1.63	1.62	100.00
TRINITY_DN13971_c0_g1_i1	507	180.81	6.00	1.63	1.63	100.00
TRINITY_DN13973_c2_g1_i1	328	13.54	1.00	3.63	3.62	100.00
TRINITY_DN13974_c1_g1_i1	219	2.18	2.00	45.14	45.00	100.00
TRINITY_DN13978_c0_g1_i1	315	10.18	1.00	4.83	4.81	100.00
TRINITY_DN13981_c0_g1_i1	722	395.72	78.00	9.68	9.65	100.00
TRINITY_DN13983_c1_g1_i1	320	11.21	1.00	4.38	4.37	100.00
TRINITY_DN13984_c0_g1_i2	587	260.75	13.00	2.45	2.44	100.00
TRINITY_DN13986_c0_g1_i1	744	417.72	14.00	1.65	1.64	100.00
TRINITY_DN13989_c0_g1_i1	607	280.74	20.00	3.50	3.49	100.00
TRINITY_DN13991_c1_g1_i1	314	9.99	2.00	9.83	9.80	100.00
TRINITY_DN13993_c1_g1_i1	324	12.25	2.00	8.02	8.00	100.00
TRINITY_DN13994_c0_g1_i1	413	87.04	16.00	9.03	9.00	100.00
TRINITY_DN13995_c0_g1_i1	432	105.96	5.00	2.32	2.31	100.00
TRINITY_DN13997_c1_g1_i1	474	147.86	6.00	1.99	1.99	100.00
TRINITY_DN14000_c0_g1_i1	1024	697.72	73.00	5.14	5.12	100.00
TRINITY_DN14001_c0_g1_i1	234	2.86	1.00	17.15	17.10	100.00
TRINITY_DN14004_c0_g1_i1	423	96.99	6.00	3.04	3.03	100.00
TRINITY_DN14005_c0_g1_i1	256	4.10	3.00	35.97	35.86	100.00
TRINITY_DN14005_c1_g1_i1	496	169.83	6.00	1.74	1.73	100.00
TRINITY_DN14006_c0_g1_i1	467	140.87	10.00	3.49	3.48	100.00
TRINITY_DN14009_c1_g1_i1	291	6.94	1.00	7.08	7.06	100.00
TRINITY_DN14010_c0_g1_i2	648	321.73	22.00	3.36	3.35	100.00
TRINITY_DN14011_c0_g1_i1	387	61.36	13.00	10.41	10.38	100.00
TRINITY_DN14012_c0_g1_i1	967	640.72	21.00	1.61	1.61	100.00
TRINITY_DN14014_c0_g1_i1	559	232.77	12.00	2.53	2.53	100.00
TRINITY_DN14015_c1_g1_i1	242	3.28	1.00	14.99	14.95	100.00
TRINITY_DN14016_c0_g1_i1	423	96.99	5.00	2.53	2.52	100.00
TRINITY_DN1402_c0_g1_i1	520	193.80	9.00	2.28	2.27	100.00
TRINITY_DN14024_c0_g1_i1	403	77.13	6.00	3.82	3.81	100.00
TRINITY_DN14025_c0_g1_i1	405	79.11	4.00	2.48	2.48	100.00
TRINITY_DN1403_c0_g1_i1	431	104.96	6.00	2.81	2.80	100.00
TRINITY_DN14030_c0_g1_i1	275	5.47	1.00	8.98	8.96	100.00
TRINITY_DN14031_c0_g1_i1	362	37.20	2.00	2.64	2.63	100.00
TRINITY_DN14033_c0_g1_i1	1348	1021.72	92.00	4.42	4.41	100.00
TRINITY_DN14037_c0_g3_i1	204	1.59	1.00	30.98	30.89	100.00
TRINITY_DN14038_c0_g1_i1	335	16.60	1.00	2.96	2.95	100.00
TRINITY_DN1404_c0_g1_i1	854	527.72	25.00	2.33	2.32	100.00
TRINITY_DN14042_c0_g1_i1	248	3.61	1.00	13.60	13.56	100.00
TRINITY_DN14043_c1_g1_i1	268	4.92	1.00	9.98	9.95	100.00
TRINITY_DN14048_c0_g1_i1	392	66.27	4.00	2.97	2.96	100.00
TRINITY_DN14052_c0_g1_i1	430	103.96	6.00	2.84	2.83	100.00
TRINITY_DN14053_c0_g1_i1	371	45.76	3.00	3.22	3.21	100.00
TRINITY_DN14054_c0_g1_i1	659	332.73	15.00	2.21	2.21	100.00
TRINITY_DN14057_c0_g1_i1	365	40.02	2.00	2.46	2.45	100.00
TRINITY_DN14067_c0_g2_i1	439	112.94	8.00	3.48	3.47	100.00
TRINITY_DN14071_c0_g1_i1	380	54.50	3.00	2.70	2.70	100.00
TRINITY_DN14072_c0_g1_i1	607	280.74	13.00	2.27	2.27	100.00
TRINITY_DN14073_c0_g1_i1	586	259.75	10.00	1.89	1.89	100.00
TRINITY_DN14075_c0_g1_i1	309	9.17	1.00	5.36	5.34	100.00
TRINITY_DN14077_c0_g1_i1	352	28.31	1.00	1.74	1.73	100.00
TRINITY_DN14080_c2_g1_i1	366	40.97	2.00	2.40	2.39	100.00
TRINITY_DN14085_c0_g1_i1	483	156.85	6.00	1.88	1.87	100.00
TRINITY_DN14087_c1_g1_i1	262	4.49	1.00	10.93	10.90	100.00
TRINITY_DN14089_c0_g1_i1	501	174.82	6.00	1.69	1.68	100.00
TRINITY_DN14089_c2_g1_i1	257	4.16	2.00	23.61	23.54	100.00
TRINITY_DN14095_c0_g1_i1	210	1.81	1.00	27.12	27.04	100.00
TRINITY_DN14098_c0_g2_i1	283	6.16	2.00	15.95	15.90	100.00
TRINITY_DN14098_c0_g3_i1	591	264.75	22.00	4.08	4.07	100.00
TRINITY_DN14099_c0_g1_i1	720	393.72	14.00	1.75	1.74	100.00
TRINITY_DN14099_c1_g1_i1	347	24.31	1.00	2.02	2.01	100.00
TRINITY_DN14104_c1_g1_i1	342	20.74	1.00	2.37	2.36	100.00
TRINITY_DN14105_c0_g1_i1	679	352.72	12.00	1.67	1.67	100.00
TRINITY_DN14109_c0_g1_i1	392	66.27	4.00	2.97	2.96	100.00
TRINITY_DN14111_c1_g1_i1	1046	719.72	26.00	1.77	1.77	100.00
TRINITY_DN14115_c0_g1_i1	271	5.15	1.00	9.54	9.51	100.00
TRINITY_DN14122_c0_g1_i1	390	64.30	3.00	2.29	2.28	100.00
TRINITY_DN14122_c1_g1_i1	568	241.76	9.00	1.83	1.82	100.00
TRINITY_DN14123_c1_g1_i1	308	9.02	1.00	5.45	5.43	100.00
TRINITY_DN14125_c0_g1_i1	597	270.75	34.00	6.17	6.15	100.00
TRINITY_DN14126_c0_g1_i1	222	2.31	3.00	63.91	63.72	100.00
TRINITY_DN14135_c0_g1_i1	467	140.87	14.00	4.88	4.87	100.00
TRINITY_DN14139_c0_g1_i1	248	3.61	1.00	13.60	13.56	100.00
TRINITY_DN14139_c1_g1_i1	419	93.01	3.00	1.58	1.58	100.00
TRINITY_DN1414_c0_g1_i1	241	3.22	1.00	15.24	15.20	100.00
TRINITY_DN14141_c0_g1_i1	757	430.72	31.00	3.54	3.53	100.00
TRINITY_DN14144_c0_g1_i1	1563	1236.72	262.00	10.41	10.38	100.00
TRINITY_DN14147_c0_g1_i1	371	45.76	3.00	3.22	3.21	100.00
TRINITY_DN14147_c0_g2_i1	293	7.15	1.00	6.87	6.85	100.00
TRINITY_DN14152_c0_g1_i1	531	204.79	11.00	2.64	2.63	100.00
TRINITY_DN14153_c0_g2_i1	460	133.89	6.00	2.20	2.19	100.00
TRINITY_DN14158_c0_g1_i1	412	86.05	3.00	1.71	1.71	100.00
TRINITY_DN1416_c0_g1_i1	313	9.82	1.00	5.00	4.99	100.00
TRINITY_DN14161_c1_g1_i1	330	14.31	3.00	10.30	10.27	100.00
TRINITY_DN14161_c2_g1_i1	376	50.60	3.00	2.91	2.90	100.00
TRINITY_DN14173_c1_g1_i1	243	3.33	1.00	14.75	14.70	100.00
TRINITY_DN14176_c0_g1_i1	1047	720.72	590.95	40.28	40.16	58.30
TRINITY_DN14176_c0_g1_i2	976	649.72	381.05	28.81	28.72	41.70
TRINITY_DN14177_c0_g1_i1	367	41.92	2.00	2.34	2.34	100.00
TRINITY_DN14177_c1_g1_i1	520	193.80	9.00	2.28	2.27	100.00
TRINITY_DN14180_c0_g1_i1	351	27.48	4.00	7.15	7.13	100.00
TRINITY_DN14183_c0_g1_i1	360	35.36	19.00	26.40	26.32	100.00
TRINITY_DN14184_c1_g1_i1	269	5.00	1.00	9.83	9.80	100.00
TRINITY_DN14188_c0_g1_i1	531	204.79	9.00	2.16	2.15	100.00
TRINITY_DN1419_c0_g1_i1	330	14.31	1.00	3.43	3.42	100.00
TRINITY_DN14191_c1_g1_i1	267	4.85	1.00	10.13	10.10	100.00
TRINITY_DN14198_c0_g1_i1	627	300.74	48.00	7.84	7.82	100.00
TRINITY_DN14199_c1_g1_i1	957	630.72	22.00	1.71	1.71	100.00
TRINITY_DN14205_c0_g1_i1	392	66.27	8.00	5.93	5.91	100.00
TRINITY_DN14206_c0_g1_i1	260	4.36	1.00	11.27	11.24	100.00
TRINITY_DN14207_c0_g1_i1	573	246.76	9.00	1.79	1.79	100.00
TRINITY_DN14207_c1_g1_i1	227	2.53	1.00	19.42	19.36	100.00
TRINITY_DN14209_c0_g2_i1	379	53.53	5.00	4.59	4.58	100.00
TRINITY_DN1421_c0_g1_i1	347	24.31	1.00	2.02	2.01	100.00
TRINITY_DN14210_c0_g1_i1	396	70.21	3.00	2.10	2.09	100.00
TRINITY_DN14217_c0_g1_i1	331	14.72	1.00	3.34	3.33	100.00
TRINITY_DN1422_c0_g1_i1	326	12.86	2.00	7.64	7.62	100.00
TRINITY_DN1422_c1_g1_i1	355	30.88	1.00	1.59	1.59	100.00
TRINITY_DN14222_c0_g1_i1	324	12.25	1.00	4.01	4.00	100.00
TRINITY_DN14225_c0_g1_i1	386	60.38	4.00	3.25	3.24	100.00
TRINITY_DN14228_c0_g1_i1	219	2.18	1.00	22.57	22.50	100.00
TRINITY_DN14232_c0_g1_i1	427	100.97	8.00	3.89	3.88	100.00
TRINITY_DN14238_c0_g1_i1	600	273.75	36.00	6.46	6.44	100.00
TRINITY_DN14239_c1_g1_i1	331	14.72	2.00	6.67	6.65	100.00
TRINITY_DN14240_c0_g1_i1	348	25.08	2.00	3.92	3.91	100.00
TRINITY_DN14248_c0_g1_i1	219	2.18	2.00	45.14	45.00	100.00
TRINITY_DN14259_c0_g1_i1	403	77.13	3.00	1.91	1.91	100.00
TRINITY_DN14259_c0_g2_i1	405	79.11	5.00	3.11	3.10	100.00
TRINITY_DN14261_c0_g1_i1	270	5.07	2.00	19.37	19.31	100.00
TRINITY_DN14261_c1_g1_i1	251	3.79	1.00	12.97	12.93	100.00
TRINITY_DN14262_c0_g1_i1	269	5.00	1.00	9.83	9.80	100.00
TRINITY_DN14263_c0_g1_i1	479	152.85	30.00	9.64	9.61	100.00
TRINITY_DN14264_c0_g1_i1	346	23.56	3.00	6.26	6.24	100.00
TRINITY_DN14264_c1_g1_i1	348	25.08	1.00	1.96	1.95	100.00
TRINITY_DN1427_c0_g1_i1	481	154.85	7.00	2.22	2.21	100.00
TRINITY_DN14271_c0_g1_i1	544	217.78	9.00	2.03	2.02	100.00
TRINITY_DN14274_c0_g3_i1	482	155.85	32.00	10.09	10.06	100.00
TRINITY_DN14278_c0_g1_i1	373	47.69	2.00	2.06	2.05	100.00
TRINITY_DN14278_c1_g1_i1	513	186.81	9.00	2.37	2.36	100.00
TRINITY_DN14279_c0_g1_i1	340	19.45	3.00	7.58	7.55	100.00
TRINITY_DN14280_c1_g1_i1	353	29.15	2.00	3.37	3.36	100.00
TRINITY_DN14282_c0_g1_i2	411	85.06	6.00	3.47	3.46	100.00
TRINITY_DN14285_c0_g1_i1	268	4.92	1.00	9.98	9.95	100.00
TRINITY_DN14286_c0_g1_i1	263	4.56	1.00	10.77	10.73	100.00
TRINITY_DN1429_c0_g1_i1	813	486.72	77.00	7.77	7.75	100.00
TRINITY_DN14291_c1_g1_i1	333	15.61	2.00	6.29	6.27	100.00
TRINITY_DN14293_c0_g1_i1	358	33.54	2.00	2.93	2.92	100.00
TRINITY_DN14293_c1_g1_i1	462	135.88	6.00	2.17	2.16	100.00
TRINITY_DN14303_c1_g1_i1	279	5.80	2.00	16.93	16.88	100.00
TRINITY_DN14309_c0_g1_i1	443	116.92	4.00	1.68	1.68	100.00
TRINITY_DN14310_c0_g1_i1	771	444.72	19.00	2.10	2.09	100.00
TRINITY_DN14310_c3_g1_i1	247	3.55	2.00	27.64	27.56	100.00
TRINITY_DN14311_c0_g1_i1	294	7.26	2.00	13.54	13.50	100.00
TRINITY_DN14312_c2_g1_i1	574	247.76	10.00	1.98	1.98	100.00
TRINITY_DN14316_c0_g1_i1	277	5.63	4.00	34.88	34.77	100.00
TRINITY_DN14323_c0_g1_i1	378	52.55	2.00	1.87	1.86	100.00
TRINITY_DN14324_c0_g2_i1	349	25.87	5.00	9.50	9.47	100.00
TRINITY_DN14325_c0_g1_i1	379	53.53	5.00	4.59	4.58	100.00
TRINITY_DN14327_c0_g1_i1	318	10.77	3.00	13.68	13.64	100.00
TRINITY_DN14329_c0_g1_i1	1607	1280.72	126.00	4.83	4.82	100.00
TRINITY_DN14330_c0_g1_i1	466	139.88	7.00	2.46	2.45	100.00
TRINITY_DN14338_c0_g1_i1	214	1.97	1.00	24.94	24.86	100.00
TRINITY_DN14339_c0_g1_i1	345	22.83	3.00	6.46	6.44	100.00
TRINITY_DN14341_c0_g1_i1	276	5.55	1.00	8.85	8.82	100.00
TRINITY_DN14343_c0_g1_i1	418	92.01	4.00	2.14	2.13	20.88
TRINITY_DN14343_c0_g1_i2	282	6.07	1.00	8.09	8.07	79.12
TRINITY_DN14353_c1_g2_i1	505	178.82	6.00	1.65	1.64	100.00
TRINITY_DN14357_c0_g1_i1	256	4.10	1.00	11.99	11.95	100.00
TRINITY_DN14362_c0_g2_i1	333	15.61	4.00	12.58	12.55	100.00
TRINITY_DN14369_c1_g1_i1	375	49.63	5.00	4.95	4.93	100.00
TRINITY_DN14370_c1_g2_i1	339	18.84	3.00	7.82	7.80	100.00
TRINITY_DN14372_c0_g1_i1	733	406.72	18.00	2.17	2.17	100.00
TRINITY_DN14372_c1_g1_i1	536	209.79	8.00	1.87	1.87	100.00
TRINITY_DN14373_c0_g1_i1	324	12.25	2.00	8.02	8.00	100.00
TRINITY_DN14373_c1_g1_i1	373	47.69	2.00	2.06	2.05	100.00
TRINITY_DN14374_c0_g2_i1	626	299.74	15.00	2.46	2.45	100.00
TRINITY_DN14376_c0_g1_i1	336	17.12	4.00	11.48	11.44	100.00
TRINITY_DN14376_c4_g1_i1	439	112.94	6.00	2.61	2.60	100.00
TRINITY_DN14379_c0_g2_i1	216	2.05	1.00	23.95	23.88	100.00
TRINITY_DN14380_c0_g1_i1	502	175.82	7.00	1.96	1.95	100.00
TRINITY_DN14383_c0_g1_i1	545	218.78	16.00	3.59	3.58	100.00
TRINITY_DN14385_c1_g1_i1	336	17.12	1.00	2.87	2.86	100.00
TRINITY_DN14386_c0_g1_i1	540	213.78	27.00	6.20	6.19	100.00
TRINITY_DN14388_c0_g1_i1	643	316.73	17.00	2.64	2.63	100.00
TRINITY_DN14388_c1_g1_i1	232	2.77	1.00	17.76	17.71	100.00
TRINITY_DN14389_c0_g1_i1	343	21.42	3.00	6.88	6.86	100.00
TRINITY_DN14395_c0_g1_i1	299	7.83	1.00	6.28	6.26	100.00
TRINITY_DN14398_c0_g1_i1	373	47.69	4.00	4.12	4.11	100.00
TRINITY_DN14404_c0_g2_i1	540	213.78	8.00	1.84	1.83	100.00
TRINITY_DN14413_c0_g1_i1	434	107.95	4.00	1.82	1.81	100.00
TRINITY_DN14419_c0_g1_i1	840	513.72	1345.00	128.62	128.23	100.00
TRINITY_DN1442_c0_g1_i1	221	2.26	6.00	130.28	129.89	100.00
TRINITY_DN14424_c1_g1_i1	217	2.09	1.00	23.48	23.40	100.00
TRINITY_DN14431_c1_g1_i1	386	60.38	2.00	1.63	1.62	100.00
TRINITY_DN14437_c1_g1_i1	213	1.93	1.00	25.46	25.38	100.00
TRINITY_DN14438_c0_g1_i1	384	58.42	4.00	3.36	3.35	100.00
TRINITY_DN14438_c1_g1_i1	242	3.28	1.00	14.99	14.95	100.00
TRINITY_DN1444_c0_g1_i1	541	214.78	7.00	1.60	1.60	100.00
TRINITY_DN14444_c0_g1_i1	501	174.82	7.00	1.97	1.96	100.00
TRINITY_DN14445_c1_g1_i1	255	4.03	2.00	24.36	24.28	100.00
TRINITY_DN14447_c0_g1_i1	997	670.72	28.00	2.05	2.04	100.00
TRINITY_DN14459_c0_g1_i1	256	4.10	1.00	11.99	11.95	100.00
TRINITY_DN14460_c0_g1_i1	311	9.48	1.00	5.18	5.17	100.00
TRINITY_DN14466_c0_g1_i1	286	6.44	1.00	7.63	7.60	100.00
TRINITY_DN1447_c0_g1_i1	418	92.01	6.00	3.20	3.19	100.00
TRINITY_DN1447_c1_g1_i1	472	145.86	7.00	2.36	2.35	100.00
TRINITY_DN14471_c2_g1_i1	398	72.18	4.00	2.72	2.71	100.00
TRINITY_DN14473_c1_g1_i1	230	2.67	1.00	18.40	18.34	100.00
TRINITY_DN14474_c1_g1_i1	221	2.26	1.00	21.71	21.65	100.00
TRINITY_DN14478_c0_g1_i1	858	531.72	19.52	1.80	1.80	100.00
TRINITY_DN14478_c0_g2_i1	488	161.84	9.48	2.88	2.87	100.00
TRINITY_DN14483_c0_g1_i1	296	7.48	1.00	6.57	6.55	100.00
TRINITY_DN14483_c1_g1_i1	327	13.19	2.00	7.45	7.43	100.00
TRINITY_DN14485_c0_g2_i1	256	4.10	1.00	11.99	11.95	100.00
TRINITY_DN14486_c0_g1_i1	435	108.95	5.00	2.25	2.25	100.00
TRINITY_DN14487_c0_g2_i1	342	20.74	2.00	4.74	4.72	100.00
TRINITY_DN14488_c0_g1_i1	283	6.16	357.00	2847.23	2838.60	100.00
TRINITY_DN14494_c0_g1_i1	288	6.64	2.00	14.81	14.76	100.00
TRINITY_DN14494_c1_g1_i1	240	3.17	1.00	15.50	15.45	100.00
TRINITY_DN14496_c0_g1_i1	374	48.66	2.00	2.02	2.01	100.00
TRINITY_DN14498_c0_g1_i1	510	183.81	6.00	1.60	1.60	100.00
TRINITY_DN14501_c0_g1_i1	369	43.83	3.00	3.36	3.35	100.00
TRINITY_DN14502_c0_g1_i1	406	80.10	4.00	2.45	2.45	100.00
TRINITY_DN14510_c1_g1_i1	585	258.75	52.00	9.87	9.84	100.00
TRINITY_DN14521_c1_g1_i1	1010	683.72	1259.00	90.46	90.19	100.00
TRINITY_DN14521_c2_g1_i1	509	182.81	24.00	6.45	6.43	100.00
TRINITY_DN14522_c0_g1_i1	230	2.67	1.00	18.40	18.34	100.00
TRINITY_DN14526_c0_g1_i1	401	75.15	3.00	1.96	1.96	100.00
TRINITY_DN14526_c1_g1_i1	363	38.14	2.00	2.58	2.57	100.00
TRINITY_DN14529_c0_g1_i1	546	219.78	19.00	4.25	4.23	100.00
TRINITY_DN14532_c0_g2_i1	205	1.62	1.00	30.28	30.19	100.00
TRINITY_DN14537_c0_g1_i1	599	272.75	31.00	5.58	5.57	100.00
TRINITY_DN14538_c0_g2_i1	262	4.49	2.00	21.86	21.80	100.00
TRINITY_DN14539_c0_g1_i1	376	50.60	5.00	4.85	4.84	100.00
TRINITY_DN14542_c0_g1_i1	412	86.05	17.00	9.71	9.68	100.00
TRINITY_DN14549_c0_g1_i1	252	3.85	1.00	12.76	12.73	100.00
TRINITY_DN1455_c0_g1_i1	249	3.67	3.00	40.16	40.04	100.00
TRINITY_DN14550_c1_g1_i1	592	265.75	10.00	1.85	1.84	100.00
TRINITY_DN14552_c0_g1_i1	359	34.44	6.00	8.56	8.53	100.00
TRINITY_DN14554_c0_g1_i1	244	3.39	1.00	14.51	14.47	100.00
TRINITY_DN14555_c1_g1_i1	309	9.17	1.00	5.36	5.34	100.00
TRINITY_DN14556_c0_g1_i1	376	50.60	3.00	2.91	2.90	100.00
TRINITY_DN14556_c1_g1_i1	1070	743.72	24.00	1.59	1.58	100.00
TRINITY_DN14561_c0_g2_i1	642	315.73	19.00	2.96	2.95	100.00
TRINITY_DN14561_c1_g1_i1	254	3.97	1.00	12.37	12.33	100.00
TRINITY_DN14562_c0_g1_i1	417	91.02	8.00	4.32	4.30	100.00
TRINITY_DN14562_c0_g2_i1	1015	688.72	33.00	2.35	2.35	100.00
TRINITY_DN14564_c0_g1_i1	250	3.73	2.00	26.35	26.27	100.00
TRINITY_DN14570_c0_g2_i1	436	109.94	4.00	1.79	1.78	100.00
TRINITY_DN14571_c0_g1_i1	1900	1573.72	70.00	2.19	2.18	100.00
TRINITY_DN14571_c1_g1_i1	270	5.07	1.00	9.68	9.65	100.00
TRINITY_DN14575_c0_g1_i1	525	198.80	19.00	4.70	4.68	100.00
TRINITY_DN1458_c0_g1_i1	443	116.92	5.00	2.10	2.09	100.00
TRINITY_DN14585_c0_g1_i1	338	18.24	3.00	8.08	8.05	100.00
TRINITY_DN14586_c0_g1_i1	1155	828.72	2956.00	175.24	174.70	100.00
TRINITY_DN14595_c0_g1_i1	420	94.00	12.00	6.27	6.25	100.00
TRINITY_DN14595_c2_g1_i1	236	2.96	2.00	33.15	33.05	100.00
TRINITY_DN14595_c3_g1_i1	339	18.84	1.00	2.61	2.60	100.00
TRINITY_DN14596_c0_g2_i1	455	128.90	9.00	3.43	3.42	100.00
TRINITY_DN14606_c0_g1_i1	237	3.01	1.00	16.30	16.25	100.00
TRINITY_DN14606_c1_g1_i1	205	1.62	1.00	30.28	30.19	100.00
TRINITY_DN14609_c0_g1_i1	310	9.32	1.00	5.27	5.25	100.00
TRINITY_DN1461_c0_g1_i1	513	186.81	15.00	3.94	3.93	100.00
TRINITY_DN14616_c0_g1_i1	345	22.83	2.00	4.30	4.29	100.00
TRINITY_DN14616_c1_g1_i1	241	3.22	1.00	15.24	15.20	100.00
TRINITY_DN14618_c0_g1_i1	382	56.46	2.00	1.74	1.74	100.00
TRINITY_DN14619_c0_g1_i1	359	34.44	4.00	5.71	5.69	100.00
TRINITY_DN14620_c1_g1_i1	580	253.76	16.00	3.10	3.09	100.00
TRINITY_DN14625_c1_g1_i1	229	2.62	1.00	18.73	18.67	100.00
TRINITY_DN14627_c0_g1_i1	557	230.77	8.00	1.70	1.70	100.00
TRINITY_DN14628_c0_g1_i1	249	3.67	2.00	26.77	26.69	100.00
TRINITY_DN1463_c0_g1_i1	382	56.46	3.00	2.61	2.60	100.00
TRINITY_DN14630_c0_g1_i1	555	228.77	40.00	8.59	8.56	100.00
TRINITY_DN14634_c3_g1_i1	203	1.55	1.00	31.71	31.61	100.00
TRINITY_DN14635_c0_g1_i1	485	158.84	6.00	1.86	1.85	100.00
TRINITY_DN14636_c1_g1_i1	345	22.83	1.00	2.15	2.15	100.00
TRINITY_DN14637_c3_g1_i1	354	30.01	1.00	1.64	1.63	100.00
TRINITY_DN14637_c5_g1_i1	231	2.72	1.00	18.08	18.02	100.00
TRINITY_DN14638_c0_g1_i1	227	2.53	1.00	19.42	19.36	100.00
TRINITY_DN14647_c2_g1_i1	234	2.86	1.00	17.15	17.10	100.00
TRINITY_DN14647_c3_g1_i1	215	2.01	1.00	24.44	24.36	100.00
TRINITY_DN14651_c0_g2_i1	455	128.90	15.00	5.72	5.70	100.00
TRINITY_DN14652_c0_g1_i1	335	16.60	1.00	2.96	2.95	100.00
TRINITY_DN14652_c2_g1_i1	287	6.54	1.00	7.52	7.49	100.00
TRINITY_DN1466_c1_g1_i1	401	75.15	3.00	1.96	1.96	100.00
TRINITY_DN14660_c1_g1_i1	236	2.96	1.00	16.58	16.53	100.00
TRINITY_DN14664_c0_g1_i1	219	2.18	1.00	22.57	22.50	100.00
TRINITY_DN14666_c0_g1_i1	403	77.13	5.00	3.18	3.18	100.00
TRINITY_DN14667_c1_g1_i1	319	10.99	2.00	8.94	8.92	100.00
TRINITY_DN14667_c2_g1_i1	390	64.30	4.00	3.06	3.05	100.00
TRINITY_DN14668_c0_g1_i1	273	5.31	1.00	9.26	9.23	100.00
TRINITY_DN14669_c0_g2_i1	212	1.89	1.00	25.99	25.92	100.00
TRINITY_DN14671_c0_g1_i1	520	193.80	27.08	6.86	6.84	100.00
TRINITY_DN14671_c0_g2_i1	547	220.78	8.92	1.99	1.98	100.00
TRINITY_DN14672_c1_g1_i1	239	3.12	1.00	15.76	15.71	100.00
TRINITY_DN14673_c1_g1_i1	206	1.66	1.00	29.60	29.52	100.00
TRINITY_DN14675_c0_g1_i1	506	179.82	6.00	1.64	1.63	100.00
TRINITY_DN14675_c1_g1_i1	564	237.77	11.00	2.27	2.27	100.00
TRINITY_DN14677_c1_g1_i1	322	11.70	1.00	4.20	4.18	100.00
TRINITY_DN14679_c0_g1_i1	414	88.04	21.00	11.72	11.68	100.00
TRINITY_DN14680_c1_g1_i1	452	125.90	4.00	1.56	1.56	100.00
TRINITY_DN14680_c2_g1_i1	332	15.16	1.00	3.24	3.23	100.00
TRINITY_DN14682_c0_g1_i1	399	73.17	5.00	3.36	3.35	100.00
TRINITY_DN14689_c2_g1_i1	218	2.13	1.00	23.02	22.95	100.00
TRINITY_DN14694_c0_g1_i1	327	13.19	1.00	3.72	3.71	100.00
TRINITY_DN14698_c0_g1_i1	660	333.73	16.00	2.36	2.35	100.00
TRINITY_DN14699_c0_g1_i1	241	3.22	2.00	30.48	30.39	100.00
TRINITY_DN14704_c0_g1_i1	402	76.14	3.00	1.94	1.93	100.00
TRINITY_DN14706_c1_g1_i1	297	7.59	1.00	6.47	6.45	100.00
TRINITY_DN14707_c0_g2_i1	351	27.48	2.08	3.72	3.71	100.00
TRINITY_DN14707_c0_g3_i1	281	5.98	4.92	40.40	40.28	100.00
TRINITY_DN14712_c0_g1_i1	230	2.67	1.00	18.40	18.34	100.00
TRINITY_DN14713_c0_g1_i1	556	229.77	9.00	1.92	1.92	100.00
TRINITY_DN14714_c0_g1_i1	530	203.79	7.00	1.69	1.68	100.00
TRINITY_DN14724_c0_g1_i1	369	43.83	3.00	3.36	3.35	100.00
TRINITY_DN14725_c3_g1_i1	241	3.22	1.00	15.24	15.20	100.00
TRINITY_DN14725_c4_g1_i1	379	53.53	3.00	2.75	2.75	100.00
TRINITY_DN14729_c0_g1_i1	375	49.63	2.00	1.98	1.97	100.00
TRINITY_DN14732_c0_g1_i1	411	85.06	3.00	1.73	1.73	100.00
TRINITY_DN14739_c1_g1_i1	376	50.60	3.00	2.91	2.90	100.00
TRINITY_DN14743_c0_g2_i1	216	2.05	1.00	23.95	23.88	100.00
TRINITY_DN14745_c1_g1_i1	256	4.10	1.00	11.99	11.95	100.00
TRINITY_DN14749_c1_g1_i1	337	17.67	1.00	2.78	2.77	100.00
TRINITY_DN14749_c3_g1_i1	284	6.25	1.00	7.86	7.83	100.00
TRINITY_DN14750_c0_g1_i1	1117	790.72	60.00	3.73	3.72	100.00
TRINITY_DN14754_c0_g1_i1	252	3.85	5.00	63.82	63.63	100.00
TRINITY_DN14755_c0_g2_i1	212	1.89	1.00	25.99	25.92	100.00
TRINITY_DN14757_c1_g1_i1	587	260.75	14.00	2.64	2.63	100.00
TRINITY_DN14759_c0_g1_i1	295	7.37	8.00	53.34	53.18	100.00
TRINITY_DN14761_c0_g1_i1	971	644.72	29.00	2.21	2.20	100.00
TRINITY_DN14761_c2_g1_i1	479	152.85	7.00	2.25	2.24	100.00
TRINITY_DN14765_c0_g1_i1	224	2.39	1.00	20.52	20.46	100.00
TRINITY_DN14771_c0_g1_i1	1458	1131.72	84.00	3.65	3.64	100.00
TRINITY_DN14773_c0_g1_i1	246	3.50	1.00	14.05	14.00	100.00
TRINITY_DN14774_c0_g1_i1	373	47.69	5.00	5.15	5.13	100.00
TRINITY_DN1478_c0_g1_i1	412	86.05	3.00	1.71	1.71	100.00
TRINITY_DN14783_c0_g1_i1	241	3.22	1.00	15.24	15.20	100.00
TRINITY_DN14784_c0_g1_i1	410	84.06	9.00	5.26	5.24	100.00
TRINITY_DN14788_c0_g1_i1	551	224.77	12.00	2.62	2.61	100.00
TRINITY_DN14790_c0_g1_i2	298	7.71	1.00	6.37	6.35	100.00
TRINITY_DN14795_c0_g1_i1	252	3.85	1.00	12.76	12.73	100.00
TRINITY_DN14799_c0_g1_i1	891	564.72	25.00	2.17	2.17	100.00
TRINITY_DN14801_c0_g2_i1	493	166.83	7.00	2.06	2.06	100.00
TRINITY_DN14803_c0_g1_i1	397	71.20	4.00	2.76	2.75	100.00
TRINITY_DN14805_c0_g1_i1	471	144.87	21.00	7.12	7.10	100.00
TRINITY_DN14809_c0_g1_i1	884	557.72	26.00	2.29	2.28	100.00
TRINITY_DN14809_c2_g1_i1	222	2.31	1.00	21.30	21.24	100.00
TRINITY_DN14813_c1_g1_i1	274	5.39	1.00	9.12	9.09	100.00
TRINITY_DN14817_c0_g2_i1	563	236.77	16.00	3.32	3.31	100.00
TRINITY_DN1482_c0_g1_i1	366	40.97	4.00	4.80	4.78	100.00
TRINITY_DN14821_c1_g1_i1	579	252.76	15.00	2.92	2.91	100.00
TRINITY_DN14822_c0_g2_i1	736	409.72	209.00	25.06	24.98	100.00
TRINITY_DN14826_c0_g1_i1	232	2.77	1.00	17.76	17.71	100.00
TRINITY_DN14828_c0_g2_i1	507	180.81	7.00	1.90	1.90	100.00
TRINITY_DN14830_c0_g1_i1	360	35.36	2.00	2.78	2.77	100.00
TRINITY_DN14832_c0_g1_i1	371	45.76	2.00	2.15	2.14	100.00
TRINITY_DN14833_c0_g1_i1	969	642.72	36.00	2.75	2.74	100.00
TRINITY_DN14835_c1_g1_i1	203	1.55	1.00	31.71	31.61	100.00
TRINITY_DN14836_c0_g1_i1	249	3.67	1.00	13.39	13.35	100.00
TRINITY_DN14837_c0_g1_i1	286	6.44	2.00	15.26	15.21	100.00
TRINITY_DN14837_c1_g1_i1	337	17.67	1.00	2.78	2.77	100.00
TRINITY_DN14838_c0_g1_i1	282	6.07	1.00	8.09	8.07	100.00
TRINITY_DN14842_c1_g1_i1	526	199.79	7.00	1.72	1.72	100.00
TRINITY_DN14844_c0_g1_i1	239	3.12	1.00	15.76	15.71	100.00
TRINITY_DN14846_c1_g1_i1	261	4.43	2.00	22.20	22.13	100.00
TRINITY_DN14852_c0_g1_i1	425	98.98	4.00	1.99	1.98	100.00
TRINITY_DN14854_c0_g1_i1	349	25.87	2.00	3.80	3.79	100.00
TRINITY_DN14858_c1_g1_i1	313	9.82	1.00	5.00	4.99	100.00
TRINITY_DN1486_c0_g1_i1	343	21.42	11.00	25.23	25.16	100.00
TRINITY_DN14862_c1_g1_i1	535	208.79	9.00	2.12	2.11	100.00
TRINITY_DN14865_c1_g1_i1	334	16.10	1.00	3.05	3.04	100.00
TRINITY_DN14871_c0_g1_i1	216	2.05	1.00	23.95	23.88	100.00
TRINITY_DN14872_c0_g1_i1	373	47.69	2.00	2.06	2.05	100.00
TRINITY_DN14874_c0_g1_i1	333	15.61	2.00	6.29	6.27	100.00
TRINITY_DN14874_c1_g1_i1	423	96.99	4.00	2.03	2.02	100.00
TRINITY_DN14878_c0_g1_i1	222	2.31	1.00	21.30	21.24	100.00
TRINITY_DN14880_c0_g1_i1	354	30.01	1.33	2.18	2.18	100.00
TRINITY_DN14880_c0_g2_i1	347	24.31	5.67	11.45	11.41	100.00
TRINITY_DN14883_c0_g1_i1	238	3.07	1.00	16.02	15.98	100.00
TRINITY_DN14887_c1_g1_i1	249	3.67	1.00	13.39	13.35	100.00
TRINITY_DN14888_c0_g1_i1	311	9.48	1.00	5.18	5.17	100.00
TRINITY_DN14890_c2_g1_i1	219	2.18	3.00	67.71	67.50	100.00
TRINITY_DN14892_c0_g1_i1	345	22.83	2.00	4.30	4.29	100.00
TRINITY_DN14893_c2_g1_i1	302	8.20	1.00	5.99	5.97	100.00
TRINITY_DN14894_c0_g1_i1	400	74.16	4.00	2.65	2.64	100.00
TRINITY_DN14897_c0_g1_i1	412	86.05	4.00	2.28	2.28	100.00
TRINITY_DN149_c1_g1_i1	206	1.66	1.00	29.60	29.52	100.00
TRINITY_DN14902_c1_g1_i1	532	205.79	11.00	2.63	2.62	100.00
TRINITY_DN14902_c2_g1_i1	693	366.72	105.00	14.07	14.02	100.00
TRINITY_DN14907_c0_g1_i1	294	7.26	1.00	6.77	6.75	100.00
TRINITY_DN14909_c0_g1_i1	227	2.53	1.00	19.42	19.36	100.00
TRINITY_DN1492_c0_g1_i1	266	4.78	1.00	10.29	10.25	100.00
TRINITY_DN14921_c0_g1_i1	467	140.87	10.00	3.49	3.48	100.00
TRINITY_DN14924_c0_g1_i1	280	5.89	1.00	8.34	8.31	100.00
TRINITY_DN1493_c0_g1_i1	563	236.77	22.00	4.56	4.55	100.00
TRINITY_DN14930_c0_g1_i1	817	490.72	21.00	2.10	2.10	100.00
TRINITY_DN14934_c0_g1_i1	555	228.77	8.00	1.72	1.71	100.00
TRINITY_DN14936_c0_g1_i1	1132	805.72	27.00	1.65	1.64	100.00
TRINITY_DN14938_c0_g1_i1	586	259.75	10.00	1.89	1.89	100.00
TRINITY_DN14939_c2_g1_i1	204	1.59	1.00	30.98	30.89	100.00
TRINITY_DN14943_c2_g1_i1	353	29.15	1.00	1.69	1.68	100.00
TRINITY_DN14945_c0_g2_i1	386	60.38	3.00	2.44	2.43	100.00
TRINITY_DN14946_c0_g1_i1	720	393.72	31.00	3.87	3.86	100.00
TRINITY_DN14946_c2_g1_i1	755	428.72	23.00	2.64	2.63	100.00
TRINITY_DN14947_c1_g1_i1	328	13.54	1.00	3.63	3.62	100.00
TRINITY_DN14948_c0_g1_i1	2762	2435.72	3099.00	62.51	62.32	100.00
TRINITY_DN14949_c1_g1_i1	267	4.85	1.00	10.13	10.10	100.00
TRINITY_DN14950_c0_g1_i1	1714	1387.72	67.00	2.37	2.36	100.00
TRINITY_DN14952_c0_g1_i1	216	2.05	2.00	47.90	47.75	100.00
TRINITY_DN14957_c1_g1_i1	277	5.63	1.00	8.72	8.69	100.00
TRINITY_DN14958_c0_g1_i1	370	44.79	2.00	2.19	2.19	100.00
TRINITY_DN14960_c0_g1_i1	708	381.72	14.00	1.80	1.80	100.00
TRINITY_DN14967_c0_g1_i1	459	132.89	15.00	5.55	5.53	100.00
TRINITY_DN14967_c1_g1_i1	454	127.90	7.00	2.69	2.68	100.00
TRINITY_DN14971_c0_g1_i1	289	6.73	3.00	21.88	21.82	100.00
TRINITY_DN14972_c1_g1_i1	233	2.81	2.00	34.91	34.80	100.00
TRINITY_DN14972_c2_g1_i1	261	4.43	3.00	33.30	33.20	100.00
TRINITY_DN14973_c0_g1_i1	408	82.08	4.00	2.39	2.39	100.00
TRINITY_DN14975_c0_g1_i1	301	8.07	2.00	12.17	12.13	100.00
TRINITY_DN14978_c0_g1_i1	1026	699.72	25.00	1.76	1.75	100.00
TRINITY_DN1498_c0_g1_i1	238	3.07	2.00	32.05	31.95	100.00
TRINITY_DN14983_c0_g1_i1	1058	731.72	29.00	1.95	1.94	100.00
TRINITY_DN1499_c0_g1_i1	496	169.83	8.00	2.31	2.31	100.00
TRINITY_DN14994_c0_g1_i1	2067	1740.72	71.00	2.00	2.00	100.00
TRINITY_DN14994_c1_g1_i1	305	8.59	1.00	5.72	5.70	100.00
TRINITY_DN14998_c0_g1_i1	311	9.48	1.00	5.18	5.17	100.00
TRINITY_DN14999_c0_g1_i2	378	52.55	6.00	5.61	5.59	100.00
TRINITY_DN150_c0_g1_i1	458	131.89	12.00	4.47	4.46	100.00
TRINITY_DN15002_c0_g1_i1	228	2.58	3.00	57.21	57.03	100.00
TRINITY_DN15003_c0_g1_i1	369	43.83	15.00	16.81	16.76	100.00
TRINITY_DN15006_c0_g1_i1	207	1.70	1.00	28.95	28.86	100.00
TRINITY_DN15008_c0_g1_i1	401	75.15	24.00	15.69	15.64	100.00
TRINITY_DN15015_c0_g1_i1	546	219.78	7.00	1.56	1.56	100.00
TRINITY_DN15015_c1_g1_i1	255	4.03	1.00	12.18	12.14	100.00
TRINITY_DN15018_c0_g1_i1	371	45.76	2.00	2.15	2.14	100.00
TRINITY_DN1502_c0_g1_i1	223	2.35	1.00	20.91	20.84	100.00
TRINITY_DN15023_c1_g1_i1	299	7.83	2.00	12.55	12.51	100.00
TRINITY_DN15024_c1_g1_i1	223	2.35	2.00	41.81	41.69	100.00
TRINITY_DN15028_c0_g1_i1	476	149.86	9.00	2.95	2.94	100.00
TRINITY_DN15031_c1_g1_i1	515	188.81	8.00	2.08	2.08	100.00
TRINITY_DN15032_c0_g1_i1	319	10.99	1.00	4.47	4.46	100.00
TRINITY_DN15036_c0_g1_i1	638	311.73	29.00	4.57	4.56	100.00
TRINITY_DN15037_c0_g1_i1	346	23.56	1.00	2.09	2.08	100.00
TRINITY_DN15038_c0_g2_i1	415	89.03	3.00	1.66	1.65	100.00
TRINITY_DN15040_c0_g1_i1	572	245.76	8.00	1.60	1.59	100.00
TRINITY_DN15043_c0_g1_i1	306	8.73	1.00	5.63	5.61	100.00
TRINITY_DN15044_c0_g1_i1	298	7.71	1.00	6.37	6.35	100.00
TRINITY_DN15044_c0_g2_i1	301	8.07	2.00	12.17	12.13	100.00
TRINITY_DN15045_c0_g1_i1	269	5.00	3.00	29.49	29.40	100.00
TRINITY_DN15051_c0_g1_i1	786	459.72	86.00	9.19	9.16	100.00
TRINITY_DN15056_c0_g1_i1	355	30.88	3.00	4.77	4.76	100.00
TRINITY_DN15064_c0_g1_i1	382	56.46	3.00	2.61	2.60	100.00
TRINITY_DN15065_c0_g1_i1	246	3.50	1.00	14.05	14.00	100.00
TRINITY_DN15072_c1_g1_i1	317	10.56	2.00	9.30	9.27	100.00
TRINITY_DN15075_c0_g1_i1	345	22.83	1.00	2.15	2.15	100.00
TRINITY_DN15089_c0_g1_i1	484	157.85	9.00	2.80	2.79	100.00
TRINITY_DN15093_c0_g1_i1	550	223.78	79.00	17.34	17.29	100.00
TRINITY_DN15104_c0_g2_i1	315	10.18	4.00	19.31	19.25	100.00
TRINITY_DN15108_c0_g1_i1	367	41.92	3.00	3.52	3.51	100.00
TRINITY_DN15109_c0_g1_i1	329	13.92	2.00	7.06	7.04	100.00
TRINITY_DN15114_c3_g1_i1	210	1.81	1.00	27.12	27.04	100.00
TRINITY_DN15119_c0_g1_i1	357	32.64	2.00	3.01	3.00	100.00
TRINITY_DN15119_c1_g1_i1	339	18.84	1.00	2.61	2.60	100.00
TRINITY_DN15122_c0_g1_i1	243	3.33	1.00	14.75	14.70	100.00
TRINITY_DN15129_c0_g2_i1	220	2.22	1.00	22.14	22.07	100.00
TRINITY_DN1513_c0_g1_i1	844	517.72	82.00	7.78	7.76	100.00
TRINITY_DN15131_c0_g1_i1	415	89.03	9.00	4.97	4.95	100.00
TRINITY_DN15132_c2_g1_i1	320	11.21	1.00	4.38	4.37	100.00
TRINITY_DN15133_c0_g1_i1	267	4.85	1.00	10.13	10.10	100.00
TRINITY_DN15134_c0_g1_i1	435	108.95	17.00	7.67	7.64	100.00
TRINITY_DN15144_c0_g1_i1	205	1.62	2.00	60.56	60.38	100.00
TRINITY_DN15146_c2_g1_i1	237	3.01	1.00	16.30	16.25	100.00
TRINITY_DN15147_c1_g1_i1	202	1.51	1.00	32.46	32.36	100.00
TRINITY_DN15149_c1_g1_i1	209	1.77	1.00	27.71	27.63	100.00
TRINITY_DN15150_c0_g1_i1	398	72.18	3.00	2.04	2.04	100.00
TRINITY_DN15151_c0_g1_i1	896	569.72	27.00	2.33	2.32	100.00
TRINITY_DN15154_c0_g1_i1	441	114.93	7.00	2.99	2.98	100.00
TRINITY_DN15160_c1_g1_i1	317	10.56	1.00	4.65	4.64	100.00
TRINITY_DN15164_c0_g1_i1	537	210.79	10.45	2.43	2.43	100.00
TRINITY_DN15164_c0_g2_i1	692	365.72	18.55	2.49	2.48	100.00
TRINITY_DN15169_c0_g1_i1	327	13.19	1.00	3.72	3.71	100.00
TRINITY_DN15170_c0_g1_i1	562	235.77	13.00	2.71	2.70	100.00
TRINITY_DN15171_c0_g1_i1	313	9.82	1.00	5.00	4.99	100.00
TRINITY_DN15176_c0_g2_i1	285	6.35	2.00	15.48	15.44	100.00
TRINITY_DN15178_c0_g2_i1	353	29.15	2.00	3.37	3.36	100.00
TRINITY_DN15186_c0_g1_i1	428	101.97	8.00	3.85	3.84	100.00
TRINITY_DN15188_c0_g1_i1	987	660.72	27.00	2.01	2.00	100.00
TRINITY_DN15189_c1_g1_i1	245	3.44	2.00	28.55	28.47	100.00
TRINITY_DN15190_c0_g1_i1	397	71.20	4.00	2.76	2.75	100.00
TRINITY_DN15196_c0_g1_i1	409	83.07	4.00	2.37	2.36	100.00
TRINITY_DN1520_c0_g2_i1	430	103.96	4.00	1.89	1.88	100.00
TRINITY_DN15200_c0_g1_i1	391	65.29	5.00	3.76	3.75	100.00
TRINITY_DN15201_c0_g1_i1	311	9.48	1.00	5.18	5.17	100.00
TRINITY_DN15203_c0_g1_i1	211	1.85	1.00	26.55	26.47	100.00
TRINITY_DN15203_c1_g1_i1	309	9.17	2.00	10.72	10.68	100.00
TRINITY_DN15207_c0_g1_i1	593	266.75	11.00	2.03	2.02	100.00
TRINITY_DN15208_c1_g1_i1	348	25.08	2.00	3.92	3.91	100.00
TRINITY_DN15210_c0_g1_i1	421	95.00	4.00	2.07	2.06	100.00
TRINITY_DN15210_c1_g1_i1	363	38.14	2.00	2.58	2.57	100.00
TRINITY_DN15211_c0_g2_i1	259	4.29	2.00	22.89	22.82	100.00
TRINITY_DN15211_c0_g3_i1	505	178.82	10.00	2.75	2.74	100.00
TRINITY_DN15212_c0_g1_i1	267	4.85	1.00	10.13	10.10	100.00
TRINITY_DN15214_c0_g1_i1	487	160.84	9.00	2.75	2.74	100.00
TRINITY_DN15215_c0_g2_i1	459	132.89	7.00	2.59	2.58	100.00
TRINITY_DN15216_c1_g1_i1	326	12.86	1.00	3.82	3.81	100.00
TRINITY_DN15217_c1_g1_i1	350	26.67	1.00	1.84	1.84	100.00
TRINITY_DN15218_c0_g1_i1	242	3.28	1.00	14.99	14.95	100.00
TRINITY_DN15219_c0_g2_i1	1223	896.72	37.00	2.03	2.02	100.00
TRINITY_DN15219_c2_g1_i1	555	228.77	13.00	2.79	2.78	100.00
TRINITY_DN15220_c0_g2_i1	431	104.96	5.00	2.34	2.33	100.00
TRINITY_DN15221_c0_g2_i1	681	354.72	31.00	4.29	4.28	100.00
TRINITY_DN15222_c1_g1_i1	507	180.81	9.00	2.45	2.44	100.00
TRINITY_DN15225_c0_g1_i1	683	356.72	14.00	1.93	1.92	100.00
TRINITY_DN15225_c1_g1_i1	867	540.72	20.00	1.82	1.81	100.00
TRINITY_DN15227_c0_g1_i1	708	381.72	25.00	3.22	3.21	100.00
TRINITY_DN15229_c0_g1_i1	261	4.43	1.00	11.10	11.07	100.00
TRINITY_DN1523_c0_g1_i1	213	1.93	1.00	25.46	25.38	100.00
TRINITY_DN1523_c1_g1_i1	231	2.72	2.00	36.15	36.04	100.00
TRINITY_DN15232_c0_g2_i1	1500	1173.72	91.00	3.81	3.80	100.00
TRINITY_DN15237_c0_g1_i1	483	156.85	12.00	3.76	3.75	100.00
TRINITY_DN15239_c0_g2_i1	355	30.88	1.00	1.59	1.59	100.00
TRINITY_DN1524_c1_g1_i1	248	3.61	1.00	13.60	13.56	100.00
TRINITY_DN15240_c0_g2_i1	483	156.85	6.00	1.88	1.87	100.00
TRINITY_DN15247_c0_g1_i1	447	120.92	6.00	2.44	2.43	100.00
TRINITY_DN15247_c1_g1_i1	810	483.72	21.00	2.13	2.13	100.00
TRINITY_DN15247_c2_g1_i1	353	29.15	2.00	3.37	3.36	100.00
TRINITY_DN15248_c0_g1_i1	304	8.46	3.88	22.53	22.46	87.82
TRINITY_DN15248_c0_g1_i2	438	111.94	7.12	3.13	3.12	12.18
TRINITY_DN1525_c0_g2_i1	320	11.21	4.00	17.52	17.47	100.00
TRINITY_DN15250_c0_g1_i1	552	225.77	8.00	1.74	1.74	100.00
TRINITY_DN15252_c0_g1_i1	311	9.48	1.00	5.18	5.17	100.00
TRINITY_DN15252_c1_g1_i1	460	133.89	16.00	5.87	5.85	100.00
TRINITY_DN15253_c0_g1_i1	224	2.39	1.00	20.52	20.46	100.00
TRINITY_DN15255_c0_g1_i1	320	11.21	2.00	8.76	8.74	100.00
TRINITY_DN15257_c1_g1_i1	509	182.81	10.00	2.69	2.68	100.00
TRINITY_DN15258_c0_g1_i1	690	363.72	37.00	5.00	4.98	100.00
TRINITY_DN1526_c0_g2_i1	409	83.07	15.00	8.87	8.84	100.00
TRINITY_DN15260_c1_g1_i1	302	8.20	2.00	11.98	11.95	100.00
TRINITY_DN15262_c0_g1_i1	289	6.73	1.00	7.29	7.27	100.00
TRINITY_DN15265_c0_g1_i1	537	210.79	10.00	2.33	2.32	100.00
TRINITY_DN15267_c0_g2_i1	674	347.73	19.00	2.68	2.68	100.00
TRINITY_DN15267_c1_g1_i1	493	166.83	11.00	3.24	3.23	100.00
TRINITY_DN15268_c1_g1_i1	277	5.63	1.00	8.72	8.69	100.00
TRINITY_DN15269_c0_g1_i1	404	78.12	3.00	1.89	1.88	100.00
TRINITY_DN1527_c0_g1_i1	215	2.01	2.00	48.87	48.73	100.00
TRINITY_DN1527_c0_g2_i1	207	1.70	1.00	28.95	28.86	100.00
TRINITY_DN15271_c1_g1_i1	284	6.25	2.00	15.72	15.67	100.00
TRINITY_DN15273_c0_g1_i1	693	366.72	20.00	2.68	2.67	100.00
TRINITY_DN15275_c0_g1_i1	984	657.72	21.00	1.57	1.56	100.00
TRINITY_DN15277_c2_g1_i1	295	7.37	1.00	6.67	6.65	100.00
TRINITY_DN15278_c0_g1_i1	1217	890.72	55.00	3.03	3.02	100.00
TRINITY_DN15284_c0_g1_i1	865	538.72	48.00	4.38	4.36	100.00
TRINITY_DN15288_c0_g1_i1	219	2.18	1.00	22.57	22.50	100.00
TRINITY_DN15289_c0_g1_i1	407	81.09	4.00	2.42	2.42	100.00
TRINITY_DN15292_c0_g1_i1	215	2.01	1.00	24.44	24.36	100.00
TRINITY_DN15293_c0_g1_i1	2028	1701.72	56.00	1.62	1.61	100.00
TRINITY_DN15293_c1_g1_i1	1325	998.72	49.00	2.41	2.40	100.00
TRINITY_DN15301_c0_g1_i1	238	3.07	2.00	32.05	31.95	100.00
TRINITY_DN15302_c0_g1_i2	692	365.72	28.00	3.76	3.75	100.00
TRINITY_DN15303_c0_g1_i1	570	243.76	42.00	8.46	8.44	100.00
TRINITY_DN15308_c0_g1_i1	375	49.63	6.00	5.94	5.92	100.00
TRINITY_DN1531_c0_g1_i1	460	133.89	15.00	5.50	5.49	100.00
TRINITY_DN15311_c0_g1_i1	1114	787.72	51.00	3.18	3.17	100.00
TRINITY_DN15313_c0_g1_i1	311	9.48	1.00	5.18	5.17	100.00
TRINITY_DN15314_c0_g2_i1	363	38.14	2.00	2.58	2.57	100.00
TRINITY_DN15317_c0_g1_i1	278	5.72	4.00	34.36	34.26	100.00
TRINITY_DN15318_c0_g1_i1	591	264.75	9.00	1.67	1.66	100.00
TRINITY_DN15319_c0_g1_i1	633	306.73	10.00	1.60	1.60	100.00
TRINITY_DN15320_c0_g1_i1	1240	913.72	33.00	1.77	1.77	100.00
TRINITY_DN15320_c1_g1_i1	750	423.72	15.00	1.74	1.73	100.00
TRINITY_DN15323_c0_g1_i1	377	51.58	3.00	2.86	2.85	100.00
TRINITY_DN15323_c0_g2_i1	379	53.53	2.00	1.84	1.83	100.00
TRINITY_DN15324_c0_g1_i1	733	406.72	14.00	1.69	1.69	100.00
TRINITY_DN15324_c1_g1_i1	217	2.09	1.00	23.48	23.40	100.00
TRINITY_DN15325_c1_g1_i1	429	102.97	12.00	5.73	5.71	100.00
TRINITY_DN15331_c0_g1_i1	648	321.73	15.00	2.29	2.28	100.00
TRINITY_DN15333_c0_g2_i1	360	35.36	2.00	2.78	2.77	100.00
TRINITY_DN15334_c1_g1_i1	409	83.07	12.00	7.10	7.08	100.00
TRINITY_DN15337_c2_g1_i1	373	47.69	2.00	2.06	2.05	100.00
TRINITY_DN15337_c3_g1_i1	263	4.56	1.00	10.77	10.73	100.00
TRINITY_DN15338_c1_g1_i1	1154	827.72	164.00	9.73	9.70	100.00
TRINITY_DN15338_c2_g1_i1	383	57.44	3.00	2.57	2.56	100.00
TRINITY_DN1534_c1_g1_i1	264	4.63	2.00	21.20	21.14	100.00
TRINITY_DN15340_c0_g1_i1	520	193.80	10.00	2.53	2.53	100.00
TRINITY_DN15340_c1_g1_i1	347	24.31	1.00	2.02	2.01	100.00
TRINITY_DN15342_c1_g1_i1	588	261.75	10.00	1.88	1.87	100.00
TRINITY_DN15345_c0_g1_i1	237	3.01	1.00	16.30	16.25	100.00
TRINITY_DN15346_c0_g1_i1	403	77.13	5.00	3.18	3.18	100.00
TRINITY_DN15346_c1_g1_i1	342	20.74	2.00	4.74	4.72	100.00
TRINITY_DN15347_c0_g1_i1	611	284.74	22.00	3.80	3.78	100.00
TRINITY_DN1535_c0_g1_i1	2810	2483.72	104.00	2.06	2.05	100.00
TRINITY_DN15350_c0_g1_i1	423	96.99	7.00	3.55	3.53	100.00
TRINITY_DN15350_c1_g1_i1	576	249.76	15.00	2.95	2.94	100.00
TRINITY_DN15352_c0_g1_i1	352	28.31	1.00	1.74	1.73	100.00
TRINITY_DN15353_c0_g1_i1	583	256.75	16.00	3.06	3.05	100.00
TRINITY_DN15360_c0_g1_i1	415	89.03	9.00	4.97	4.95	100.00
TRINITY_DN15362_c0_g1_i1	517	190.80	13.00	3.35	3.34	100.00
TRINITY_DN15364_c0_g1_i1	329	13.92	2.00	7.06	7.04	100.00
TRINITY_DN15365_c0_g1_i1	573	246.76	9.00	1.79	1.79	100.00
TRINITY_DN15365_c2_g1_i1	330	14.31	1.00	3.43	3.42	100.00
TRINITY_DN15366_c0_g1_i1	556	229.77	12.00	2.57	2.56	100.00
TRINITY_DN15370_c0_g1_i1	243	3.33	2.00	29.50	29.41	100.00
TRINITY_DN15371_c0_g1_i1	710	383.72	22.00	2.82	2.81	100.00
TRINITY_DN15371_c1_g1_i1	1003	676.72	673.00	48.86	48.71	100.00
TRINITY_DN15372_c2_g1_i1	262	4.49	1.00	10.93	10.90	100.00
TRINITY_DN15373_c1_g1_i1	368	42.88	5.00	5.73	5.71	100.00
TRINITY_DN15376_c0_g1_i1	344	22.11	2.00	4.44	4.43	100.00
TRINITY_DN15376_c2_g1_i1	373	47.69	3.00	3.09	3.08	100.00
TRINITY_DN15376_c3_g1_i1	333	15.61	1.00	3.15	3.14	100.00
TRINITY_DN15377_c0_g1_i1	376	50.60	4.00	3.88	3.87	100.00
TRINITY_DN1538_c0_g1_i1	320	11.21	1.00	4.38	4.37	100.00
TRINITY_DN15380_c3_g1_i1	315	10.18	1.00	4.83	4.81	100.00
TRINITY_DN15381_c1_g1_i1	455	128.90	5.00	1.91	1.90	100.00
TRINITY_DN15382_c2_g1_i1	246	3.50	1.00	14.05	14.00	100.00
TRINITY_DN15383_c0_g2_i1	378	52.55	5.00	4.67	4.66	100.00
TRINITY_DN15386_c0_g1_i1	327	13.19	2.00	7.45	7.43	100.00
TRINITY_DN15388_c1_g1_i1	527	200.79	7.00	1.71	1.71	100.00
TRINITY_DN1539_c0_g1_i1	473	146.86	5.00	1.67	1.67	100.00
TRINITY_DN15395_c0_g1_i1	426	99.98	8.00	3.93	3.92	100.00
TRINITY_DN15396_c0_g1_i1	537	210.79	13.00	3.03	3.02	100.00
TRINITY_DN15401_c1_g1_i1	426	99.98	4.00	1.97	1.96	100.00
TRINITY_DN15403_c0_g1_i1	2789	2462.72	111.66	2.23	2.22	31.16
TRINITY_DN15403_c0_g1_i2	2925	2598.72	260.34	4.92	4.91	68.84
TRINITY_DN15405_c0_g3_i1	520	193.80	15.00	3.80	3.79	100.00
TRINITY_DN15406_c0_g1_i1	690	363.72	62.00	8.37	8.35	100.00
TRINITY_DN15409_c1_g1_i1	328	13.54	1.00	3.63	3.62	100.00
TRINITY_DN15414_c0_g2_i1	1456	1129.72	88.00	3.83	3.82	100.00
TRINITY_DN15415_c0_g1_i1	260	4.36	1.00	11.27	11.24	100.00
TRINITY_DN15417_c0_g1_i1	232	2.77	1.00	17.76	17.71	100.00
TRINITY_DN15419_c0_g2_i1	241	3.22	1.00	15.24	15.20	100.00
TRINITY_DN15422_c0_g1_i1	235	2.91	1.00	16.86	16.81	100.00
TRINITY_DN1543_c0_g1_i1	878	551.72	248.00	22.08	22.02	100.00
TRINITY_DN15430_c0_g2_i1	368	42.88	3.00	3.44	3.43	100.00
TRINITY_DN15434_c1_g1_i1	259	4.29	2.00	22.89	22.82	100.00
TRINITY_DN15436_c0_g2_i1	273	5.31	3.00	27.77	27.69	100.00
TRINITY_DN15437_c0_g1_i1	407	81.09	7.00	4.24	4.23	100.00
TRINITY_DN15438_c1_g1_i1	441	114.93	4.00	1.71	1.70	100.00
TRINITY_DN1544_c0_g1_i1	259	4.29	1.00	11.45	11.41	100.00
TRINITY_DN15441_c0_g1_i1	498	171.83	9.00	2.57	2.57	100.00
TRINITY_DN15442_c0_g1_i1	731	404.72	28.00	3.40	3.39	100.00
TRINITY_DN15447_c0_g2_i1	459	132.89	6.00	2.22	2.21	100.00
TRINITY_DN15448_c0_g1_i1	898	571.72	95.00	8.16	8.14	100.00
TRINITY_DN1545_c1_g1_i1	270	5.07	1.00	9.68	9.65	100.00
TRINITY_DN15450_c0_g1_i1	262	4.49	1.94	21.17	21.11	100.00
TRINITY_DN15450_c0_g2_i1	336	17.12	1.06	3.05	3.04	100.00
TRINITY_DN15452_c0_g1_i1	552	225.77	109.00	23.72	23.65	100.00
TRINITY_DN15466_c0_g1_i1	363	38.14	4.00	5.15	5.14	100.00
TRINITY_DN15466_c2_g1_i1	311	9.48	1.00	5.18	5.17	100.00
TRINITY_DN15467_c1_g1_i1	274	5.39	1.00	9.12	9.09	100.00
TRINITY_DN15470_c0_g1_i1	288	6.64	1.00	7.40	7.38	100.00
TRINITY_DN15476_c0_g1_i1	233	2.81	2.00	34.91	34.80	100.00
TRINITY_DN15476_c0_g2_i1	244	3.39	1.00	14.51	14.47	100.00
TRINITY_DN15478_c1_g1_i1	2054	1727.72	89.00	2.53	2.52	100.00
TRINITY_DN15483_c0_g1_i1	443	116.92	6.00	2.52	2.51	100.00
TRINITY_DN15484_c0_g2_i1	264	4.63	1.00	10.60	10.57	100.00
TRINITY_DN15489_c0_g1_i1	262	4.49	1.00	10.93	10.90	100.00
TRINITY_DN15493_c0_g1_i1	598	271.75	29.00	5.24	5.23	100.00
TRINITY_DN15493_c1_g1_i1	518	191.80	17.00	4.35	4.34	100.00
TRINITY_DN15494_c1_g1_i1	431	104.96	4.00	1.87	1.87	100.00
TRINITY_DN15496_c0_g1_i1	424	97.98	8.00	4.01	4.00	100.00
TRINITY_DN15496_c2_g1_i1	290	6.84	2.00	14.37	14.33	100.00
TRINITY_DN15502_c0_g1_i1	416	90.02	7.00	3.82	3.81	100.00
TRINITY_DN15504_c0_g1_i1	736	409.72	23.00	2.76	2.75	100.00
TRINITY_DN15504_c1_g1_i1	445	118.92	10.00	4.13	4.12	100.00
TRINITY_DN15505_c0_g1_i1	257	4.16	1.00	11.81	11.77	100.00
TRINITY_DN15507_c0_g1_i1	223	2.35	1.00	20.91	20.84	100.00
TRINITY_DN15508_c0_g1_i1	1636	1309.72	46.00	1.73	1.72	100.00
TRINITY_DN15508_c1_g1_i1	321	11.45	1.00	4.29	4.28	100.00
TRINITY_DN15513_c1_g1_i1	734	407.72	14.00	1.69	1.68	100.00
TRINITY_DN15513_c2_g1_i1	237	3.01	1.00	16.30	16.25	100.00
TRINITY_DN15514_c1_g1_i1	397	71.20	3.00	2.07	2.06	100.00
TRINITY_DN15525_c0_g1_i1	507	180.81	17.00	4.62	4.60	100.00
TRINITY_DN15526_c0_g1_i1	396	70.21	4.00	2.80	2.79	100.00
TRINITY_DN15527_c0_g1_i1	959	632.72	53.00	4.12	4.10	100.00
TRINITY_DN15528_c0_g1_i1	323	11.97	1.00	4.10	4.09	100.00
TRINITY_DN15531_c0_g1_i1	558	231.77	9.00	1.91	1.90	100.00
TRINITY_DN15537_c0_g1_i3	559	232.77	19.00	4.01	4.00	100.00
TRINITY_DN15541_c0_g1_i1	259	4.29	5.00	57.23	57.06	100.00
TRINITY_DN15542_c0_g1_i1	864	537.72	41.00	3.75	3.73	100.00
TRINITY_DN15543_c1_g2_i1	218	2.13	4.00	92.06	91.78	100.00
TRINITY_DN15544_c0_g1_i1	349	25.87	1.00	1.90	1.89	19.91
TRINITY_DN15544_c0_g1_i3	326	12.86	2.00	7.64	7.62	80.09
TRINITY_DN15545_c0_g1_i1	310	9.32	1.00	5.27	5.25	100.00
TRINITY_DN15552_c0_g1_i1	524	197.80	27.00	6.71	6.69	100.00
TRINITY_DN15553_c0_g1_i1	540	213.78	8.00	1.84	1.83	100.00
TRINITY_DN15553_c2_g1_i1	532	205.79	8.00	1.91	1.90	100.00
TRINITY_DN15555_c0_g1_i1	243	3.33	1.00	14.75	14.70	100.00
TRINITY_DN15555_c1_g1_i1	236	2.96	1.00	16.58	16.53	100.00
TRINITY_DN15556_c0_g2_i1	308	9.02	1.00	5.45	5.43	100.00
TRINITY_DN15561_c0_g1_i1	852	525.72	16.94	1.58	1.58	100.00
TRINITY_DN15561_c0_g2_i1	597	270.75	21.06	3.82	3.81	100.00
TRINITY_DN15562_c0_g1_i1	971	644.72	31.00	2.36	2.36	100.00
TRINITY_DN15564_c0_g1_i1	668	341.73	53.00	7.62	7.60	100.00
TRINITY_DN15568_c0_g1_i1	308	9.02	2.00	10.89	10.86	100.00
TRINITY_DN15568_c1_g1_i1	299	7.83	4.00	25.10	25.03	100.00
TRINITY_DN15569_c0_g1_i1	628	301.74	15.00	2.44	2.43	100.00
TRINITY_DN15571_c0_g2_i1	208	1.73	1.00	28.32	28.23	100.00
TRINITY_DN15583_c0_g1_i1	266	4.78	1.00	10.29	10.25	100.00
TRINITY_DN15585_c0_g1_i1	387	61.36	4.00	3.20	3.19	100.00
TRINITY_DN15586_c0_g1_i1	440	113.93	13.00	5.61	5.59	100.00
TRINITY_DN15590_c0_g1_i1	1082	755.72	33.00	2.15	2.14	100.00
TRINITY_DN15591_c0_g1_i1	349	25.87	2.00	3.80	3.79	100.00
TRINITY_DN15592_c0_g1_i1	1137	810.72	32.00	1.94	1.93	100.00
TRINITY_DN15593_c2_g1_i1	452	125.90	4.00	1.56	1.56	100.00
TRINITY_DN15597_c0_g1_i2	1002	675.72	83.00	6.03	6.02	100.00
TRINITY_DN15598_c0_g1_i1	1224	897.72	77.00	4.21	4.20	100.00
TRINITY_DN15599_c0_g2_i1	543	216.78	10.00	2.27	2.26	100.00
TRINITY_DN15601_c0_g1_i1	549	222.78	28.00	6.17	6.16	100.00
TRINITY_DN15604_c0_g1_i1	329	13.92	2.00	7.06	7.04	100.00
TRINITY_DN15606_c0_g1_i1	294	7.26	1.00	6.77	6.75	100.00
TRINITY_DN15606_c2_g1_i1	265	4.70	1.00	10.44	10.41	100.00
TRINITY_DN1561_c0_g2_i1	728	401.72	67.00	8.19	8.17	100.00
TRINITY_DN15610_c2_g1_i1	647	320.73	16.00	2.45	2.44	100.00
TRINITY_DN15610_c3_g1_i1	400	74.16	3.00	1.99	1.98	100.00
TRINITY_DN15610_c6_g1_i1	276	5.55	2.00	17.70	17.65	100.00
TRINITY_DN15611_c0_g1_i1	363	38.14	4.00	5.15	5.14	100.00
TRINITY_DN15614_c2_g2_i1	525	198.80	7.00	1.73	1.72	100.00
TRINITY_DN15615_c0_g1_i1	464	137.88	8.00	2.85	2.84	100.00
TRINITY_DN15619_c0_g1_i1	583	256.75	12.00	2.30	2.29	100.00
TRINITY_DN15619_c1_g1_i1	313	9.82	2.00	10.01	9.98	100.00
TRINITY_DN15621_c0_g1_i1	298	7.71	3.37	21.49	21.42	100.00
TRINITY_DN15621_c0_g2_i1	321	11.45	4.00	17.16	17.11	100.00
TRINITY_DN15621_c0_g3_i1	280	5.89	3.63	30.25	30.16	100.00
TRINITY_DN15628_c0_g1_i1	426	99.98	10.00	4.91	4.90	100.00
TRINITY_DN15632_c0_g1_i1	485	158.84	6.00	1.86	1.85	100.00
TRINITY_DN15633_c0_g1_i1	422	95.99	6.00	3.07	3.06	100.00
TRINITY_DN15635_c0_g1_i1	1430	1103.72	40.00	1.78	1.78	100.00
TRINITY_DN15635_c1_g1_i1	546	219.78	17.00	3.80	3.79	100.00
TRINITY_DN15639_c1_g1_i1	397	71.20	6.00	4.14	4.13	100.00
TRINITY_DN15640_c0_g1_i1	378	52.55	3.00	2.80	2.80	100.00
TRINITY_DN15643_c0_g1_i1	716	389.72	17.00	2.14	2.14	100.00
TRINITY_DN15644_c0_g1_i1	932	605.72	25.00	2.03	2.02	100.00
TRINITY_DN15645_c0_g1_i1	524	197.80	10.00	2.48	2.48	100.00
TRINITY_DN15646_c0_g1_i1	569	242.76	10.00	2.02	2.02	100.00
TRINITY_DN15646_c2_g1_i1	249	3.67	1.00	13.39	13.35	100.00
TRINITY_DN15646_c3_g1_i1	313	9.82	3.00	15.01	14.97	100.00
TRINITY_DN15649_c0_g1_i1	451	124.91	4.00	1.57	1.57	100.00
TRINITY_DN1565_c0_g1_i1	746	419.72	21.00	2.46	2.45	100.00
TRINITY_DN15651_c0_g1_i1	808	481.72	20.00	2.04	2.03	100.00
TRINITY_DN15652_c0_g2_i1	206	1.66	1.00	29.60	29.52	100.00
TRINITY_DN15655_c0_g1_i1	213	1.93	1.00	25.46	25.38	100.00
TRINITY_DN15659_c2_g1_i1	402	76.14	3.00	1.94	1.93	100.00
TRINITY_DN15660_c0_g2_i1	334	16.10	1.00	3.05	3.04	100.00
TRINITY_DN15664_c2_g1_i1	383	57.44	2.00	1.71	1.71	100.00
TRINITY_DN15666_c1_g1_i1	337	17.67	3.00	8.34	8.31	100.00
TRINITY_DN15668_c0_g4_i1	329	13.92	2.00	7.06	7.04	100.00
TRINITY_DN15669_c0_g1_i1	1261	934.72	121.00	6.36	6.34	100.00
TRINITY_DN15670_c0_g1_i1	264	4.63	1.00	10.60	10.57	100.00
TRINITY_DN15673_c0_g1_i1	736	409.72	35.00	4.20	4.18	100.00
TRINITY_DN15674_c1_g1_i1	422	95.99	6.00	3.07	3.06	100.00
TRINITY_DN15674_c2_g1_i1	483	156.85	5.00	1.57	1.56	100.00
TRINITY_DN15676_c0_g1_i1	281	5.98	3.00	24.65	24.57	100.00
TRINITY_DN15679_c0_g1_i1	253	3.91	1.00	12.57	12.53	100.00
TRINITY_DN15679_c3_g1_i1	343	21.42	1.00	2.29	2.29	100.00
TRINITY_DN15680_c0_g1_i1	322	11.70	1.00	4.20	4.18	100.00
TRINITY_DN15681_c1_g1_i1	465	138.88	8.00	2.83	2.82	100.00
TRINITY_DN15681_c3_g1_i1	384	58.42	2.00	1.68	1.68	100.00
TRINITY_DN15683_c0_g1_i1	606	279.74	15.00	2.63	2.63	100.00
TRINITY_DN15684_c1_g1_i1	342	20.74	1.00	2.37	2.36	100.00
TRINITY_DN15685_c0_g1_i1	320	11.21	1.00	4.38	4.37	100.00
TRINITY_DN15688_c0_g1_i1	1963	1636.72	203.00	6.09	6.07	100.00
TRINITY_DN15693_c0_g1_i1	637	310.73	13.00	2.06	2.05	100.00
TRINITY_DN15693_c1_g1_i1	1391	1064.72	79.00	3.65	3.63	100.00
TRINITY_DN15695_c1_g1_i1	384	58.42	2.00	1.68	1.68	100.00
TRINITY_DN15700_c0_g1_i1	438	111.94	4.00	1.76	1.75	100.00
TRINITY_DN15700_c1_g1_i1	931	604.72	24.00	1.95	1.94	100.00
TRINITY_DN15702_c0_g1_i1	335	16.60	2.00	5.92	5.90	100.00
TRINITY_DN15707_c0_g1_i1	1025	698.72	68.00	4.78	4.77	100.00
TRINITY_DN15709_c0_g1_i1	1156	829.72	73.00	4.32	4.31	100.00
TRINITY_DN1571_c0_g1_i1	407	81.09	4.00	2.42	2.42	100.00
TRINITY_DN15714_c0_g1_i1	1178	851.72	47.97	2.77	2.76	100.00
TRINITY_DN15714_c0_g2_i1	838	511.72	184.03	17.67	17.61	100.00
TRINITY_DN15717_c1_g1_i1	212	1.89	2.00	51.99	51.83	100.00
TRINITY_DN15719_c0_g1_i1	1122	795.72	34.00	2.10	2.09	100.00
TRINITY_DN15720_c1_g1_i1	207	1.70	1.00	28.95	28.86	100.00
TRINITY_DN15723_c0_g2_i1	602	275.75	17.00	3.03	3.02	100.00
TRINITY_DN15723_c1_g1_i1	616	289.74	10.00	1.70	1.69	100.00
TRINITY_DN15724_c0_g1_i1	323	11.97	2.00	8.21	8.18	100.00
TRINITY_DN15725_c0_g1_i1	726	399.72	102.00	12.54	12.50	100.00
TRINITY_DN15726_c0_g1_i1	526	199.79	9.00	2.21	2.21	100.00
TRINITY_DN15727_c0_g1_i1	365	40.02	2.00	2.46	2.45	100.00
TRINITY_DN15727_c1_g1_i1	453	126.90	6.00	2.32	2.32	100.00
TRINITY_DN15729_c0_g1_i1	628	301.74	46.00	7.49	7.47	100.00
TRINITY_DN15730_c0_g1_i2	2259	1932.72	176.00	4.47	4.46	100.00
TRINITY_DN15732_c0_g1_i1	426	99.98	6.00	2.95	2.94	100.00
TRINITY_DN15734_c1_g1_i1	346	23.56	1.00	2.09	2.08	100.00
TRINITY_DN15735_c0_g2_i1	570	243.76	8.00	1.61	1.61	100.00
TRINITY_DN15736_c0_g1_i1	576	249.76	11.49	2.26	2.25	100.00
TRINITY_DN15736_c0_g2_i1	421	95.00	7.51	3.89	3.87	100.00
TRINITY_DN15737_c0_g1_i1	798	471.72	83.00	8.64	8.62	100.00
TRINITY_DN15738_c0_g1_i1	1244	917.72	39.00	2.09	2.08	100.00
TRINITY_DN15740_c1_g1_i1	489	162.84	12.00	3.62	3.61	100.00
TRINITY_DN15744_c0_g1_i1	506	179.82	120.00	32.79	32.69	100.00
TRINITY_DN15747_c1_g1_i1	356	31.75	3.00	4.64	4.63	100.00
TRINITY_DN15750_c1_g1_i1	336	17.12	2.00	5.74	5.72	100.00
TRINITY_DN15756_c0_g2_i1	325	12.55	1.00	3.92	3.90	100.00
TRINITY_DN15756_c2_g1_i1	422	95.99	12.00	6.14	6.12	100.00
TRINITY_DN15757_c1_g1_i1	344	22.11	1.00	2.22	2.21	100.00
TRINITY_DN15757_c2_g1_i1	610	283.74	10.00	1.73	1.73	100.00
TRINITY_DN15758_c0_g1_i1	424	97.98	8.00	4.01	4.00	100.00
TRINITY_DN15768_c0_g1_i1	370	44.79	3.00	3.29	3.28	100.00
TRINITY_DN1577_c0_g1_i1	283	6.16	1.00	7.98	7.95	100.00
TRINITY_DN15771_c0_g1_i1	449	122.91	12.00	4.80	4.78	100.00
TRINITY_DN15771_c0_g2_i1	1144	817.72	370.00	22.23	22.16	100.00
TRINITY_DN15773_c0_g1_i1	839	512.72	20.50	1.96	1.96	100.00
TRINITY_DN15773_c0_g2_i1	493	166.83	9.50	2.80	2.79	100.00
TRINITY_DN15776_c0_g1_i1	857	530.72	36.00	3.33	3.32	100.00
TRINITY_DN15777_c0_g1_i1	461	134.88	9.00	3.28	3.27	100.00
TRINITY_DN15782_c1_g1_i1	262	4.49	3.00	32.79	32.69	100.00
TRINITY_DN15783_c0_g1_i1	607	280.74	17.00	2.97	2.97	100.00
TRINITY_DN15784_c3_g1_i1	422	95.99	5.00	2.56	2.55	100.00
TRINITY_DN15785_c0_g1_i1	352	28.31	1.00	1.74	1.73	100.00
TRINITY_DN15786_c1_g2_i1	343	21.42	1.00	2.29	2.29	100.00
TRINITY_DN15790_c0_g1_i1	215	2.01	2.00	48.87	48.73	100.00
TRINITY_DN15791_c0_g1_i1	590	263.75	11.00	2.05	2.04	100.00
TRINITY_DN15791_c2_g1_i1	341	20.08	1.00	2.45	2.44	100.00
TRINITY_DN15792_c1_g1_i1	319	10.99	1.00	4.47	4.46	100.00
TRINITY_DN15795_c0_g1_i1	556	229.77	10.00	2.14	2.13	100.00
TRINITY_DN15795_c2_g1_i1	668	341.73	11.00	1.58	1.58	100.00
TRINITY_DN15795_c3_g1_i1	546	219.78	9.00	2.01	2.01	100.00
TRINITY_DN15796_c1_g1_i1	506	179.82	7.00	1.91	1.91	100.00
TRINITY_DN15799_c0_g1_i1	616	289.74	10.00	1.70	1.69	100.00
TRINITY_DN15799_c1_g1_i1	587	260.75	9.00	1.70	1.69	100.00
TRINITY_DN1580_c0_g1_i1	410	84.06	4.00	2.34	2.33	100.00
TRINITY_DN15801_c0_g1_i1	2359	2032.72	192.00	4.64	4.63	100.00
TRINITY_DN15802_c0_g1_i1	292	7.04	1.00	6.98	6.95	100.00
TRINITY_DN15803_c0_g1_i1	631	304.74	16.00	2.58	2.57	100.00
TRINITY_DN15806_c2_g1_i1	338	18.24	1.00	2.69	2.68	100.00
TRINITY_DN15807_c0_g2_i1	269	5.00	1.00	9.83	9.80	100.00
TRINITY_DN15807_c0_g3_i1	389	63.32	14.00	10.86	10.83	100.00
TRINITY_DN15809_c0_g2_i1	268	4.92	1.00	9.98	9.95	100.00
TRINITY_DN15811_c0_g1_i1	577	250.76	8.00	1.57	1.56	100.00
TRINITY_DN15815_c0_g1_i1	596	269.75	39.00	7.10	7.08	100.00
TRINITY_DN15817_c0_g1_i1	323	11.97	1.00	4.10	4.09	100.00
TRINITY_DN15818_c0_g1_i1	259	4.29	1.00	11.45	11.41	100.00
TRINITY_DN15821_c0_g1_i1	228	2.58	1.00	19.07	19.01	100.00
TRINITY_DN15826_c0_g1_i1	272	5.23	1.00	9.40	9.37	100.00
TRINITY_DN15826_c0_g2_i1	700	373.72	14.00	1.84	1.83	100.00
TRINITY_DN1583_c0_g1_i1	358	33.54	3.00	4.39	4.38	100.00
TRINITY_DN15834_c0_g1_i1	569	242.76	11.00	2.23	2.22	100.00
TRINITY_DN15835_c0_g1_i1	422	95.99	7.00	3.58	3.57	100.00
TRINITY_DN15838_c0_g1_i1	583	256.75	12.00	2.30	2.29	100.00
TRINITY_DN15838_c3_g1_i1	363	38.14	2.00	2.58	2.57	100.00
TRINITY_DN1584_c0_g1_i1	220	2.22	1.00	22.14	22.07	100.00
TRINITY_DN15841_c0_g1_i2	325	12.55	1.00	3.92	3.90	100.00
TRINITY_DN15846_c0_g1_i1	443	116.92	5.00	2.10	2.09	100.00
TRINITY_DN15846_c1_g1_i1	640	313.73	13.00	2.04	2.03	100.00
TRINITY_DN15847_c0_g1_i1	1031	704.72	27.00	1.88	1.88	100.00
TRINITY_DN15849_c0_g1_i1	377	51.58	4.00	3.81	3.80	100.00
TRINITY_DN15849_c2_g1_i1	354	30.01	5.00	8.19	8.16	100.00
TRINITY_DN15850_c0_g1_i1	1114	787.72	60.00	3.74	3.73	100.00
TRINITY_DN15851_c0_g1_i1	724	397.72	23.00	2.84	2.83	100.00
TRINITY_DN15853_c1_g1_i1	296	7.48	2.00	13.14	13.10	100.00
TRINITY_DN15856_c0_g2_i1	645	318.73	11.00	1.70	1.69	100.00
TRINITY_DN15857_c0_g1_i1	477	150.86	7.00	2.28	2.27	100.00
TRINITY_DN15861_c0_g2_i1	877	550.72	36.00	3.21	3.20	100.00
TRINITY_DN15863_c0_g1_i1	248	3.61	1.00	13.60	13.56	100.00
TRINITY_DN15864_c0_g1_i1	242	3.28	1.00	14.99	14.95	100.00
TRINITY_DN15867_c0_g1_i1	382	56.46	4.00	3.48	3.47	100.00
TRINITY_DN15869_c0_g1_i2	579	252.76	11.00	2.14	2.13	100.00
TRINITY_DN15870_c0_g1_i1	317	10.56	1.00	4.65	4.64	100.00
TRINITY_DN15873_c0_g2_i1	2006	1679.72	129.00	3.77	3.76	100.00
TRINITY_DN15879_c0_g1_i1	680	353.72	18.00	2.50	2.49	100.00
TRINITY_DN15879_c1_g1_i3	693	366.72	41.00	5.49	5.48	100.00
TRINITY_DN15880_c0_g1_i1	257	4.16	1.00	11.81	11.77	100.00
TRINITY_DN15882_c0_g1_i1	561	234.77	9.00	1.88	1.88	100.00
TRINITY_DN15883_c3_g1_i1	246	3.50	1.00	14.05	14.00	100.00
TRINITY_DN15883_c4_g1_i1	390	64.30	11.00	8.40	8.38	100.00
TRINITY_DN15885_c0_g1_i1	277	5.63	1.00	8.72	8.69	100.00
TRINITY_DN15888_c0_g1_i1	595	268.75	13.00	2.38	2.37	100.00
TRINITY_DN15891_c1_g1_i1	675	348.73	28.00	3.94	3.93	100.00
TRINITY_DN15893_c0_g1_i1	398	72.18	4.00	2.72	2.71	100.00
TRINITY_DN15896_c0_g1_i1	777	450.72	35.00	3.81	3.80	100.00
TRINITY_DN15897_c0_g1_i1	524	197.80	25.00	6.21	6.19	100.00
TRINITY_DN15898_c0_g1_i1	540	213.78	8.00	1.84	1.83	100.00
TRINITY_DN15898_c1_g1_i1	449	122.91	4.00	1.60	1.59	100.00
TRINITY_DN15899_c0_g1_i1	478	151.85	5.00	1.62	1.61	100.00
TRINITY_DN15899_c1_g1_i1	471	144.87	5.00	1.70	1.69	100.00
TRINITY_DN15899_c2_g1_i1	303	8.33	1.00	5.90	5.88	100.00
TRINITY_DN15900_c0_g1_i1	2212	1885.72	93.00	2.42	2.42	100.00
TRINITY_DN15903_c2_g1_i1	328	13.54	1.00	3.63	3.62	100.00
TRINITY_DN15905_c0_g1_i1	2863	2536.72	1491.00	28.88	28.79	100.00
TRINITY_DN15906_c0_g1_i1	906	579.72	2659.00	225.33	224.65	100.00
TRINITY_DN15910_c0_g1_i1	1433	1106.72	73.00	3.24	3.23	100.00
TRINITY_DN15913_c0_g1_i1	433	106.95	6.00	2.76	2.75	100.00
TRINITY_DN15913_c4_g1_i1	571	244.76	19.00	3.81	3.80	100.00
TRINITY_DN15915_c0_g1_i1	519	192.80	27.00	6.88	6.86	100.00
TRINITY_DN15917_c1_g1_i1	385	59.40	3.00	2.48	2.47	100.00
TRINITY_DN15919_c0_g2_i1	327	13.19	2.00	7.45	7.43	100.00
TRINITY_DN1592_c1_g1_i1	344	22.11	3.00	6.67	6.64	100.00
TRINITY_DN15923_c0_g1_i1	450	123.91	4.00	1.59	1.58	100.00
TRINITY_DN15926_c1_g1_i1	685	358.72	22.00	3.01	3.00	100.00
TRINITY_DN15926_c2_g1_i1	561	234.77	17.00	3.56	3.55	100.00
TRINITY_DN15930_c1_g1_i1	238	3.07	4.00	64.10	63.90	100.00
TRINITY_DN15931_c1_g1_i1	314	9.99	1.00	4.92	4.90	100.00
[truncated: 34,431 more rows]
