# Supplementary material for: De Novo Sporophyte Transcriptome Assembly and Functional Annotation in the Endangered Fern Species Vandenboschia speciosa (Willd.) G. Kunkel
Source: Genes (Basel). 2021 Jun 30;12(7):1017. doi: 10.3390/genes12071017 (PMC8304985; doi:10.3390/genes12071017)
Supplement: Supplementary file 1 [file genes-12-01017-s001.zip › genes-1262071-supplementary/Supplementary files/Table S7.xlsx]

## Sheet: A_thaliana_11_vs_Vandenboschia_
All transcripts												Top results for each V. speciosa transcript
Arabidopsis transcipt	Vandenboschia transcript	e-value	Arabidopsis start	Arabidopsis end	Vandenboschia start	Vandenboschia end	bitscore	score	lenght	percent identity		Arabidopsis transcript	Vandenboschia transcript	e-value	Arabidopsis start	Arabidopsis end	Vandenboschia start	Vandenboschia end	bitscore	score	lenght	percent identity
AT3G36659.1	Vss_DN10037_c0_g1_i1	1.12e-08	514	792	27	305	59.1	124	93	31.183		ATMG01360.1	Vss_DN29999_c2_g2_i2	0	152	1312	1456	2616	762	1658	387	86.563				AT1G01020.1	AT1G01020.1	1
AT1G70540.1	Vss_DN10037_c0_g1_i1	4.79e-06	262	498	69	305	49.5	102	79	30.38		ATMG01320.1	Vss_DN26448_c3_g1_i1	1.22e-07	1	84	801	884	42.8	87	28	75				AT1G01030.1	AT1G01030.1	2
AT1G23350.1	Vss_DN10037_c0_g1_i1	5.77e-06	238	474	69	305	49.2	101	79	31.646		ATMG01275.1	Vss_DN28626_c0_g3_i4	2.79e-29	259	2	52	309	125	267	86	68.605				AT1G01040.1	AT1G01040.1	3
AT5G57345.1	Vss_DN10135_c0_g1_i1	1.95e-09	169	282	345	458	51.9	107	38	55.263		ATMG00665.1	Vss_DN24933_c2_g4_i3	1.12e-65	3	395	718	1110	247	533	131	80.153				AT1G01090.1	AT1G01090.1	4
AT5G57345.1	Vss_DN10135_c0_g1_i1	1.95e-09	405	458	599	652	29.9	59	18	55.556		ATMG00665.1	Vss_DN24933_c2_g5_i2	0	374	1021	1065	418	435	945	216	86.111				AT1G01160.2	AT1G01160.2	5
AT2G16630.1	Vss_DN10146_c0_g1_i1	6.01e-50	10	294	80	364	90	190	95	36.842		ATMG00650.1	Vss_DN19325_c0_g1_i1	3.6e-29	3	302	476	177	125	267	100	58				AT1G01180.1	AT1G01180.1	6
AT2G16630.1	Vss_DN10146_c0_g1_i1	6.01e-50	721	999	554	832	110	235	93	46.237		ATMG00650.1	Vss_DN25196_c2_g3_i2	3.87e-10	87	1	1185	1271	59.3	123	29	75.862				AT1G01210.1	AT1G01210.1	7
AT2G16630.1	Vss_DN10146_c0_g1_i1	1.75e-11	266	69	336	139	39.6	80	66	37.879		ATMG00650.1	Vss_DN25196_c2_g6_i1	6.74e-75	515	3	323	835	278	601	171	69.591				AT1G01220.1	AT1G01220.1	8
AT2G16630.1	Vss_DN10146_c0_g1_i1	6.01e-50	307	444	365	502	40.5	82	46	34.783		ATMG00650.1	Vss_DN25196_c2_g6_i2	9.83e-63	422	3	4221	4640	237	512	140	71.429				AT1G01225.1	AT1G01225.1	9
AT2G16630.1	Vss_DN10146_c0_g1_i1	1.75e-11	851	720	684	553	41.4	84	44	47.727		ATMG00640.1	Vss_DN22587_c0_g1_i2	5.78e-15	31	348	941	624	79.4	167	106	36.792				AT1G01230.1	AT1G01230.1	10
AT2G16630.1	Vss_DN10146_c0_g1_i1	1.75e-11	957	829	790	662	29	57	43	30.233		ATMG00570.1	Vss_DN21142_c2_g2_i1	9.11e-35	61	396	2037	1702	103	220	112	48.214				AT1G01240.1	AT1G01240.1	11
AT3G53890.1	Vss_DN10867_c0_g1_i1	1.06e-34	28	243	2	217	143	306	72	77.778		ATMG00520.1	Vss_DN28466_c3_g1_i3	2.54e-125	1868	1536	119	451	160	343	111	68.468				AT1G01260.1	AT1G01260.1	12
AT3G53890.2	Vss_DN10867_c0_g1_i1	1.06e-34	28	243	2	217	143	306	72	77.778		ATMG00510.1	Vss_DN28278_c0_g1_i5	1.09e-17	108	1	1400	1293	84.5	178	36	83.333				AT1G01280.1	AT1G01280.1	13
AT5G27700.1	Vss_DN10867_c0_g1_i1	7.7e-35	28	243	2	217	143	307	72	77.778		ATMG00510.1	Vss_DN28278_c0_g2_i7	2.49e-48	305	3	2125	1823	189	408	101	79.208				AT1G01290.1	AT1G01290.1	14
AT5G27700.1	Vss_DN10867_c0_g1_i1	9.25e-21	245	39	219	13	96.8	205	69	63.768		ATMG00160.1	Vss_DN21293_c1_g1_i2	7.73e-63	263	697	899	465	213	460	145	73.793				AT1G01300.1	AT1G01300.1	15
AT3G53890.1	Vss_DN10867_c0_g1_i1	1.85e-09	29	229	3	203	59.3	123	67	49.254		ATMG00070.1	Vss_DN29999_c1_g1_i1	1.72e-80	49	555	610	104	297	642	169	69.822				AT1G01310.1	AT1G01310.1	16
AT3G53890.2	Vss_DN10867_c0_g1_i1	1.85e-09	29	229	3	203	59.3	123	67	49.254		ATCG01110.1	Vss_DN28475_c7_g2_i2	0	13	879	5846	6712	574	1247	289	81.661				AT1G01350.1	AT1G01350.1	17
AT3G53890.1	Vss_DN10867_c0_g1_i1	2.54e-09	216	28	190	2	58.8	122	63	47.619		ATCG01100.1	Vss_DN28475_c7_g2_i1	6.53e-143	40	870	7065	7895	441	958	277	74.729				AT1G01370.1	AT1G01370.1	18
AT3G53890.2	Vss_DN10867_c0_g1_i1	2.54e-09	216	28	190	2	58.8	122	63	47.619		ATCG01050.1	Vss_DN28475_c7_g1_i2	0	331	1509	2508	1330	610	1326	393	64.631				AT1G01390.1	AT1G01390.1	19
AT3G53890.1	Vss_DN10867_c0_g1_i1	2.16e-11	232	44	206	18	65.7	137	63	49.206		ATCG01010.1	Vss_DN28475_c6_g1_i1	1.6e-122	836	306	1458	1988	253	548	177	68.362				AT1G01430.1	AT1G01430.1	20
AT3G53890.2	Vss_DN10867_c0_g1_i1	2.16e-11	232	44	206	18	65.7	137	63	49.206		ATCG00900.1	Vss_DN31629_c4_g1_i7	3.42e-64	22	468	5653	6099	242	523	149	67.785				AT1G01450.1	AT1G01450.1	21
AT5G27700.1	Vss_DN10867_c0_g1_i1	1.89e-13	216	28	190	2	72.5	152	63	53.968		ATCG00860.1	Vss_DN16693_c0_g1_i1	4.43e-34	5299	5634	3848	4183	88.1	186	112	38.393				AT1G01500.1	AT1G01500.1	22
AT5G27700.1	Vss_DN10867_c0_g1_i1	4.42e-12	62	235	36	209	68	142	58	62.069		ATCG00830.1	Vss_DN24888_c1_g2_i4	1.12e-65	818	114	1316	612	248	536	235	62.979				AT1G01510.1	AT1G01510.1	23
AT5G27700.1	Vss_DN10867_c0_g1_i1	2.74e-14	72	239	46	213	75.3	158	56	55.357		ATCG00730.1	Vss_DN24888_c1_g2_i7	7.88e-102	1	483	7992	7510	367	796	161	93.168				AT1G01520.1	AT1G01520.1	24
AT5G27700.1	Vss_DN10867_c0_g1_i1	3.57e-13	232	71	206	45	71.6	150	54	57.407		ATCG00720.1	Vss_DN24888_c1_g2_i2	4.11e-73	648	1	8913	9560	272	589	216	58.796				AT1G01520.3	AT1G01520.3	25
AT3G53890.1	Vss_DN10867_c0_g1_i1	3.77e-10	170	39	144	13	61.6	128	44	65.909		ATCG00680.1	Vss_DN24888_c1_g2_i5	0	265	1527	12687	11425	917	1995	421	89.311				AT1G01550.1	AT1G01550.1	26
AT3G53890.2	Vss_DN10867_c0_g1_i1	3.77e-10	170	39	144	13	61.6	128	44	65.909		ATCG00670.1	Vss_DN22792_c3_g1_i2	3.23e-34	62	367	126	431	94.5	200	102	50.98				AT1G01630.1	AT1G01630.1	27
AT3G53890.1	Vss_DN10867_c0_g1_i1	3.22e-08	144	230	118	204	55.1	114	29	68.966		ATCG00630.1	Vss_DN22792_c3_g1_i1	0.000495	3	131	83	211	39.1	79	43	44.186				AT1G01730.1	AT1G01730.1	28
AT3G53890.2	Vss_DN10867_c0_g1_i1	3.22e-08	144	230	118	204	55.1	114	29	68.966		ATCG00480.1	Vss_DN26878_c2_g3_i1	0	1460	6	554	2008	839	1825	485	81.443				AT1G01760.1	AT1G01760.1	29
AT5G55250.1	Vss_DN11063_c0_g1_i1	3.11e-73	208	732	248	772	204	441	175	50.857		ATCG00430.1	Vss_DN28475_c4_g1_i1	2.9e-96	1	591	728	1318	349	757	197	73.096				AT1G01780.1	AT1G01780.1	30
AT5G55250.2	Vss_DN11063_c0_g1_i1	1.52e-66	94	618	248	772	204	441	175	50.857		ATCG00380.1	Vss_DN28475_c5_g1_i3	1.25e-19	92	433	1738	2079	95	201	114	45.614				AT1G01790.1	AT1G01790.1	31
AT5G55250.1	Vss_DN11063_c0_g1_i1	1.02e-26	590	207	630	247	108	230	128	49.219		ATCG00360.1	Vss_DN28475_c5_g1_i2	3.24e-75	1	381	3289	3669	278	602	127	87.402				AT1G01820.1	AT1G01820.1	32
AT5G55250.2	Vss_DN11063_c0_g1_i1	8.05e-27	476	93	630	247	108	230	128	49.219		ATCG00350.1	Vss_DN28475_c0_g2_i1	0	1	2253	239	2491	1683	3667	751	90.28				AT1G01830.1	AT1G01830.1	33
AT5G56300.1	Vss_DN11063_c0_g1_i1	2.79e-57	412	717	470	775	99.1	210	102	38.235		ATCG00340.1	Vss_DN28475_c0_g1_i2	0	1021	2205	2365	1181	944	2055	395	94.684				AT1G01860.1	AT1G01860.1	34
AT5G37990.1	Vss_DN11063_c0_g1_i1	9.67e-33	361	660	449	748	99.6	211	100	43		ATCG00300.1	Vss_DN6900_c0_g1_i1	6.62e-24	1	189	331	143	106	226	63	82.54				AT1G01880.1	AT1G01880.1	35
AT5G38780.1	Vss_DN11063_c0_g1_i1	5.68e-37	358	648	449	739	99.1	210	97	42.268		ATCG00280.1	Vss_DN6900_c1_g1_i1	0	1	1422	2128	3549	1021	2224	474	94.093				AT1G01900.1	AT1G01900.1	36
AT5G38780.2	Vss_DN11063_c0_g1_i1	4.82e-37	211	501	449	739	99.1	210	97	42.268		ATCG00220.1	Vss_DN28475_c1_g1_i2	9.14e-13	1	105	221	325	68	142	35	80				AT1G01910.1	AT1G01910.1	37
AT5G37970.1	Vss_DN11063_c0_g1_i1	4.27e-35	382	660	470	748	109	232	93	48.387		ATCG00160.1	Vss_DN19880_c0_g1_i1	4.23e-13	85	324	892	653	63.4	132	80	35				AT1G01910.5	AT1G01910.5	38
AT5G38100.1	Vss_DN11063_c0_g1_i1	4.89e-36	373	648	470	745	97.7	207	92	44.565		ATCG00120.1	Vss_DN26522_c0_g1_i1	0	1	1518	11203	9686	1000	2179	506	86.561				AT1G01920.1	AT1G01920.1	39
AT5G38100.3	Vss_DN11063_c0_g1_i1	4.54e-36	304	579	470	745	97.7	207	92	44.565		ATCG00020.1	Vss_DN26522_c0_g3_i1	0	1	1062	339	1400	802	1745	354	96.893				AT1G01930.1	AT1G01930.1	40
AT1G68040.1	Vss_DN11063_c0_g1_i1	7.06e-43	367	633	467	733	97.7	207	89	47.191		AT5G67630.1	Vss_DN26462_c0_g1_i1	0	1	1353	226	1578	829	1804	451	82.262				AT1G01940.1	AT1G01940.1	41
AT5G56300.1	Vss_DN11063_c0_g1_i1	2.79e-57	46	300	83	337	76.7	161	85	37.647		AT5G67590.1	Vss_DN20066_c0_g1_i1	2.47e-53	94	459	172	537	206	447	122	64.754				AT1G01950.1	AT1G01950.1	42
AT4G36470.1	Vss_DN11063_c0_g1_i1	7.09e-52	4	237	77	310	73	153	78	39.744		AT5G67540.1	Vss_DN30885_c0_g1_i1	0	331	1398	1975	908	632	1375	356	67.697				AT1G02000.1	AT1G02000.1	43
AT5G04380.1	Vss_DN11063_c0_g1_i1	6.44e-21	181	372	185	376	50.1	103	64	35.938		AT5G67530.1	Vss_DN27477_c3_g1_i1	0	778	1503	1736	1011	375	816	242	80.165				AT1G02010.1	AT1G02010.1	44
AT5G04380.3	Vss_DN11063_c0_g1_i1	4.4e-25	193	384	185	376	50.1	103	64	35.938		AT5G67520.1	Vss_DN28189_c0_g1_i7	2.27e-88	250	789	228	767	324	701	180	71.111				AT1G02020.1	AT1G02020.1	45
AT1G19640.1	Vss_DN11063_c0_g1_i1	1.87e-27	124	312	203	391	62	129	63	41.27		AT5G67510.1	Vss_DN19311_c0_g1_i1	2.5e-57	1	381	1055	675	219	473	127	81.102				AT1G02050.1	AT1G02050.1	46
AT1G68040.1	Vss_DN11063_c0_g1_i1	7.06e-43	172	354	227	409	65.7	137	61	44.262		AT5G67500.3	Vss_DN21190_c0_g1_i1	1.42e-91	1	825	148	972	334	726	275	52				AT1G02065.1	AT1G02065.1	47
AT1G19640.1	Vss_DN11063_c0_g1_i1	1.87e-27	335	505	405	575	28.1	55	57	35.088		AT5G67490.1	Vss_DN23137_c0_g1_i2	3.04e-13	229	327	667	569	72.5	152	33	78.788				AT1G02070.1	AT1G02070.1	48
AT3G11480.1	Vss_DN11063_c0_g1_i1	2.55e-45	229	396	242	409	57	118	56	39.286		AT5G67460.1	Vss_DN29139_c1_g1_i4	5.99e-32	817	1131	1442	1756	126	269	105	44.762				AT1G02080.2	AT1G02080.2	49
AT5G66430.1	Vss_DN11063_c0_g1_i1	9.4e-48	139	306	242	409	62	129	56	42.857		AT5G67440.1	Vss_DN28726_c0_g1_i2	4.68e-142	214	567	1951	1598	182	393	118	56.78				AT1G02090.1	AT1G02090.1	50
AT5G04370.1	Vss_DN11063_c0_g1_i1	1.66e-50	259	426	242	409	70.7	148	56	48.214		AT5G67420.1	Vss_DN29829_c0_g1_i5	1.28e-64	1	327	1525	1199	244	528	109	85.321				AT1G02100.1	AT1G02100.1	51
AT5G04370.2	Vss_DN11063_c0_g1_i1	1.75e-50	316	483	242	409	70.7	148	56	48.214		AT5G67380.1	Vss_DN25029_c0_g1_i1	1.12e-78	1230	355	1327	452	289	625	292	46.575				AT1G02120.1	AT1G02120.1	52
AT5G04370.3	Vss_DN11063_c0_g1_i1	1.68e-50	274	441	242	409	70.7	148	56	48.214		AT5G67370.1	Vss_DN22365_c1_g1_i1	2.1e-51	740	231	424	933	175	376	170	52.353				AT1G02130.1	AT1G02130.1	53
AT3G21950.1	Vss_DN11063_c0_g1_i1	1.33e-43	154	321	242	409	72.5	152	56	50		AT5G67320.1	Vss_DN29170_c1_g1_i1	9.79e-176	862	1842	398	1378	596	1303	327	70.948				AT1G02140.1	AT1G02140.1	54
AT3G21950.2	Vss_DN11063_c0_g1_i1	2.45e-40	154	321	242	409	72.5	152	56	50		AT5G67290.1	Vss_DN23365_c0_g1_i2	1.49e-112	427	810	1525	1142	134	290	128	46.875				AT1G02145.1	AT1G02145.1	55
AT4G36470.1	Vss_DN11063_c0_g1_i1	7.09e-52	391	558	464	631	73.9	155	56	50		AT5G67230.1	Vss_DN30113_c0_g2_i3	1.84e-100	355	885	738	1268	243	524	177	50.847				AT1G02145.3	AT1G02145.3	56
AT5G38020.1	Vss_DN11063_c0_g1_i1	8.68e-41	154	321	242	409	75.3	158	56	51.786		AT5G67220.1	Vss_DN23581_c0_g1_i1	1.07e-153	229	951	288	1010	466	1011	241	75.519				AT1G02160.1	AT1G02160.1	57
AT5G38020.2	Vss_DN11063_c0_g1_i1	3.36e-34	37	204	242	409	75.3	158	56	51.786		AT5G67170.1	Vss_DN27968_c0_g1_i1	5.97e-15	100	264	1322	1158	61.5	129	55	40				AT1G02180.1	AT1G02180.1	58
AT5G55250.1	Vss_DN11063_c0_g1_i1	3.11e-73	742	906	785	949	67.5	141	55	41.818		AT5G67160.1	Vss_DN19679_c0_g1_i2	2.5e-20	676	1029	725	1078	58.3	121	118	22.881				AT1G02205.2	AT1G02205.2	59
AT5G55250.2	Vss_DN11063_c0_g1_i1	1.52e-66	628	792	785	949	67.5	141	55	41.818		AT5G67140.1	Vss_DN21045_c0_g1_i1	4.42e-65	91	627	77	613	246	531	179	54.749				AT1G02220.1	AT1G02220.1	60
AT2G14060.1	Vss_DN11063_c0_g1_i1	2.31e-34	178	342	242	406	67.5	141	55	47.273		AT5G67130.1	Vss_DN27305_c1_g1_i1	3.5e-145	82	1104	1581	559	513	1114	341	56.598				AT1G02260.1	AT1G02260.1	61
AT2G14060.2	Vss_DN11063_c0_g1_i1	9.87e-32	178	342	242	406	67.5	141	55	47.273		AT5G67110.2	Vss_DN31408_c1_g1_i2	1.75e-12	253	408	1844	1999	70.7	148	52	55.769				AT1G02280.1	AT1G02280.1	62
AT5G38020.1	Vss_DN11063_c0_g1_i1	3.83e-14	311	156	399	244	36.8	74	52	38.462		AT5G67110.1	Vss_DN30340_c0_g1_i7	9.22e-26	235	492	1706	1449	115	248	86	55.814				AT1G02290.1	AT1G02290.1	63
AT5G38020.2	Vss_DN11063_c0_g1_i1	3.96e-10	194	39	399	244	36.8	74	52	38.462		AT5G67100.1	Vss_DN28286_c0_g2_i1	5.7e-89	2160	1675	2369	1884	133	285	162	39.506				AT1G02305.1	AT1G02305.1	64
AT1G19640.1	Vss_DN11063_c0_g1_i1	1.87e-27	736	888	797	949	39.6	80	51	33.333		AT5G67090.1	Vss_DN28117_c0_g1_i1	1.75e-130	1222	1701	1465	986	149	320	160	42.5				AT1G02330.1	AT1G02330.1	65
AT2G14060.1	Vss_DN11063_c0_g1_i1	2.31e-34	1	153	68	220	34.5	69	51	35.294		AT5G67030.1	Vss_DN27359_c0_g1_i3	0	298	951	2470	1817	434	943	218	81.193				AT1G02335.1	AT1G02335.1	66
AT2G14060.2	Vss_DN11063_c0_g1_i1	9.87e-32	1	153	68	220	34.5	69	51	35.294		AT5G66990.1	Vss_DN31471_c2_g6_i4	2.56e-29	466	648	1909	2091	98.2	208	61	60.656				AT1G02390.1	AT1G02390.1	67
AT4G36470.1	Vss_DN11063_c0_g1_i1	2.93e-05	551	399	624	472	33.1	66	51	39.216		AT5G66950.1	Vss_DN30963_c0_g2_i1	1.96e-153	442	846	1062	1466	203	438	135	56.296				AT1G02410.1	AT1G02410.1	68
AT3G11480.1	Vss_DN11063_c0_g1_i1	2.55e-45	595	744	641	790	48.7	100	50	42		AT5G66930.1	Vss_DN22791_c0_g1_i2	6.63e-16	300	1	781	482	69.3	145	100	35				AT1G02560.1	AT1G02560.1	69
AT5G04370.1	Vss_DN11063_c0_g1_i1	1.66e-50	622	771	641	790	52.4	108	50	46		AT5G66910.1	Vss_DN29212_c0_g1_i1	2.15e-22	1954	2283	364	35	89	188	110	36.364				AT1G02570.1	AT1G02570.1	70
AT5G04370.2	Vss_DN11063_c0_g1_i1	1.75e-50	679	828	641	790	52.4	108	50	46		AT5G66850.1	Vss_DN29339_c2_g1_i1	2.14e-63	1304	990	2045	2359	105	225	105	47.619				AT1G02580.1	AT1G02580.1	71
AT5G04370.3	Vss_DN11063_c0_g1_i1	1.68e-50	637	786	641	790	52.4	108	50	46		AT5G66840.1	Vss_DN20261_c0_g2_i1	3.83e-06	230	493	542	279	40	81	88	38.636				AT1G02630.1	AT1G02630.1	72
AT5G66430.1	Vss_DN11063_c0_g1_i1	9.4e-48	499	648	641	790	52.4	108	50	46		AT5G66810.1	Vss_DN23061_c0_g1_i5	7.57e-146	508	1071	1261	1824	277	599	188	56.915				AT1G02680.1	AT1G02680.1	73
AT4G36470.1	Vss_DN11063_c0_g1_i1	7.09e-52	574	723	644	793	51.5	106	50	50		AT5G66790.1	Vss_DN29808_c0_g1_i2	9.8e-95	1408	1782	2443	2817	181	389	125	56.8				AT1G02690.2	AT1G02690.2	74
AT4G36470.1	Vss_DN11063_c0_g1_i1	7.09e-52	724	870	803	949	42.3	86	49	40.816		AT5G66780.1	Vss_DN15032_c0_g1_i1	9.08e-17	136	327	14	205	84.5	182	64	53.125				AT1G02720.1	AT1G02720.1	75
AT3G44840.1	Vss_DN11063_c0_g1_i1	1.98e-18	343	489	470	616	57	118	49	44.898		AT5G66770.1	Vss_DN30643_c3_g1_i4	8.75e-63	1303	1656	931	578	114	244	118	42.373				AT1G02730.1	AT1G02730.1	76
AT3G44860.1	Vss_DN11063_c0_g1_i1	2.62e-23	343	489	470	616	63.4	132	49	53.061		AT5G66750.1	Vss_DN30572_c0_g1_i1	0	1621	2133	896	384	260	566	171	61.988				AT1G02740.1	AT1G02740.1	77
AT3G44870.1	Vss_DN11063_c0_g1_i1	1.75e-22	334	480	470	616	64.8	135	49	53.061		AT5G66740.1	Vss_DN25187_c0_g1_i2	2.78e-76	151	1026	2406	1531	284	614	292	42.808				AT1G02780.1	AT1G02780.1	78
AT3G11480.1	Vss_DN11063_c0_g1_i1	2.55e-45	436	579	467	610	62	129	48	47.917		AT5G66720.1	Vss_DN27576_c0_g1_i3	1.85e-96	934	1233	1696	1995	159	342	100	65				AT1G02813.1	AT1G02813.1	79
AT5G38020.1	Vss_DN11063_c0_g1_i1	8.68e-41	367	504	473	610	66.1	138	46	54.348		AT5G66700.1	Vss_DN17735_c0_g1_i1	1.53e-26	175	480	159	464	118	253	102	50.98				AT1G02816.1	AT1G02816.1	80
AT5G38020.2	Vss_DN11063_c0_g1_i1	3.36e-34	250	387	473	610	66.1	138	46	54.348		AT5G66680.1	Vss_DN27127_c0_g1_i1	1.02e-113	1313	129	875	2059	408	886	395	55.696				AT1G02840.1	AT1G02840.1	81
AT5G66430.1	Vss_DN11063_c0_g1_i1	9.4e-48	346	483	473	610	75.8	159	46	65.217		AT5G66675.1	Vss_DN25902_c0_g2_i2	7.26e-47	109	471	1410	1048	133	285	121	42.975				AT1G02870.1	AT1G02870.1	82
AT3G11480.1	Vss_DN11063_c0_g1_i1	2.55e-45	61	195	77	211	33.1	66	45	35.556		AT5G66640.1	Vss_DN23222_c1_g1_i1	1.84e-88	391	1053	1181	519	300	649	221	52.489				AT1G02880.2	AT1G02880.2	83
AT5G04380.2	Vss_DN11063_c0_g1_i1	2.26e-24	37	171	242	376	49.6	102	45	46.667		AT5G66631.1	Vss_DN28919_c0_g1_i1	2.8e-40	964	1410	1554	2000	97.3	206	149	31.544				AT1G02900.1	AT1G02900.1	84
AT3G21950.1	Vss_DN11063_c0_g1_i1	1.33e-43	535	666	656	787	41.8	85	44	38.636		AT5G66590.1	Vss_DN19205_c0_g1_i1	1.43e-31	157	504	311	658	118	253	116	42.241				AT1G02910.1	AT1G02910.1	85
AT3G21950.2	Vss_DN11063_c0_g1_i1	2.45e-40	535	666	656	787	41.8	85	44	38.636		AT5G66580.1	Vss_DN22404_c0_g1_i2	9.05e-12	58	279	1331	1110	68.4	143	74	39.189				AT1G02970.1	AT1G02970.1	86
AT5G55250.1	Vss_DN11063_c0_g1_i1	3.11e-73	34	165	80	211	41.4	84	44	38.636		AT5G66570.1	Vss_DN19566_c1_g1_i2	1.15e-163	130	996	1151	285	574	1265	289	83.045				AT1G02980.1	AT1G02980.1	87
AT1G19640.1	Vss_DN11063_c0_g1_i1	1.19e-07	239	108	318	187	37.7	76	44	40.909		AT5G66550.3	Vss_DN21801_c0_g1_i1	4.59e-18	315	551	965	729	56.5	117	79	41.772				AT1G02990.1	AT1G02990.1	88
AT1G19640.1	Vss_DN11063_c0_g1_i1	1.87e-27	589	720	641	772	46.9	96	44	45.455		AT5G66540.1	Vss_DN30222_c6_g2_i1	4.4e-98	829	1344	1078	1593	260	573	172	63.372				AT1G02990.2	AT1G02990.2	89
AT5G66430.1	Vss_DN11063_c0_g1_i1	2.41e-05	476	345	603	472	39.6	80	44	45.455		AT5G66530.4	Vss_DN23192_c0_g1_i1	5.66e-119	10	777	1375	608	419	909	256	63.672				AT1G03000.1	AT1G03000.1	90
AT5G37990.1	Vss_DN11063_c0_g1_i1	1.58e-05	512	384	600	472	32.7	65	43	39.535		AT5G66520.1	Vss_DN28291_c4_g1_i2	1.42e-131	571	1590	2514	3533	311	674	340	38.824				AT1G03030.1	AT1G03030.1	91
AT5G38780.1	Vss_DN11063_c0_g1_i1	1.46e-12	509	381	600	472	34.1	68	43	39.535		AT5G66480.1	Vss_DN28223_c0_g1_i3	7.25e-13	982	1251	1570	1839	73.9	157	90	43.333				AT1G03040.1	AT1G03040.1	92
AT5G38780.2	Vss_DN11063_c0_g1_i1	2.24e-12	362	234	600	472	34.1	68	43	39.535		AT5G66470.1	Vss_DN27732_c0_g1_i1	2.91e-124	364	1041	1623	946	374	810	226	65.487				AT1G03040.3	AT1G03040.3	93
AT3G44870.1	Vss_DN11063_c0_g1_i1	0.000393	464	336	600	472	44.6	91	43	48.837		AT5G66450.1	Vss_DN23195_c0_g2_i1	3.32e-31	484	843	555	914	94.5	200	120	35.833				AT1G03060.1	AT1G03060.1	94
AT5G56300.1	Vss_DN11063_c0_g1_i1	2.79e-57	772	900	821	949	57.4	119	43	48.837		AT5G66420.1	Vss_DN17840_c0_g1_i1	0	316	996	1113	1793	357	774	227	65.639				AT1G03090.2	AT1G03090.2	95
AT3G11480.1	Vss_DN11063_c0_g1_i1	2.02e-06	566	441	597	472	30.9	61	42	40.476		AT5G66410.1	Vss_DN21460_c0_g1_i3	5.65e-20	546	1	747	202	96.4	204	182	27.473				AT1G03100.1	AT1G03100.1	96
AT5G04370.1	Vss_DN11063_c0_g1_i1	0.000275	593	468	597	472	31.3	62	42	42.857		AT5G66390.1	Vss_DN29194_c0_g1_i1	8.86e-12	480	82	727	1125	69.8	146	133	31.579				AT1G03110.1	AT1G03110.1	97
AT5G04370.2	Vss_DN11063_c0_g1_i1	0.000319	650	525	597	472	31.3	62	42	42.857		AT5G66380.1	Vss_DN25174_c0_g1_i5	5e-86	613	903	1057	1347	144	310	97	59.794				AT1G03130.1	AT1G03130.1	98
AT5G04370.3	Vss_DN11063_c0_g1_i1	0.000286	608	483	597	472	31.3	62	42	42.857		AT5G66360.2	Vss_DN23559_c0_g2_i1	6.74e-82	193	834	667	1308	296	641	214	58.879				AT1G03140.1	AT1G03140.1	99
AT5G38020.1	Vss_DN11063_c0_g1_i1	3.83e-14	491	366	597	472	46	94	42	50		AT5G66330.1	Vss_DN26645_c0_g1_i1	1.57e-84	64	852	535	1323	258	557	263	45.247				AT1G03150.1	AT1G03150.1	100
AT5G38020.2	Vss_DN11063_c0_g1_i1	3.96e-10	374	249	597	472	46	94	42	50		AT5G66320.1	Vss_DN21601_c0_g1_i2	3.73e-41	739	948	727	518	147	319	70	77.143				AT1G03160.1	AT1G03160.1	101
AT5G04370.1	Vss_DN11063_c0_g1_i1	1.66e-50	799	924	824	949	50.1	103	42	52.381		AT5G66290.3	Vss_DN22516_c0_g1_i6	3.1e-26	214	423	291	82	78.8	167	70	45.714				AT1G03180.1	AT1G03180.1	102
AT5G04370.2	Vss_DN11063_c0_g1_i1	1.75e-50	856	981	824	949	50.1	103	42	52.381		AT5G66290.1	Vss_DN22516_c0_g1_i3	1.46e-40	214	552	829	491	127	277	113	46.903				AT1G03190.1	AT1G03190.1	103
AT5G04370.3	Vss_DN11063_c0_g1_i1	1.68e-50	814	939	824	949	50.1	103	42	52.381		AT5G66280.1	Vss_DN22863_c1_g1_i3	0	211	1086	1336	461	589	1280	292	80.479				AT1G03210.1	AT1G03210.1	104
AT3G44870.1	Vss_DN11063_c0_g1_i1	1.75e-22	682	804	827	949	35.9	72	41	29.268		AT5G66270.1	Vss_DN30405_c3_g5_i3	8.68e-27	151	327	2063	1887	51	106	59	38.983				AT1G03250.1	AT1G03250.1	105
AT3G21950.1	Vss_DN11063_c0_g1_i1	1.33e-43	7	129	98	220	36.8	74	41	39.024		AT5G66250.1	Vss_DN24198_c0_g1_i1	1.28e-62	280	915	1052	1687	212	464	212	45.755				AT1G03250.4	AT1G03250.4	106
AT3G21950.2	Vss_DN11063_c0_g1_i1	2.45e-40	7	129	98	220	36.8	74	41	39.024		AT5G66240.1	Vss_DN22078_c0_g2_i1	8.53e-118	34	534	108	608	270	584	167	64.671				AT1G03310.1	AT1G03310.1	107
AT2G14060.1	Vss_DN11063_c0_g1_i1	1.13e-06	515	393	597	475	34.5	69	41	43.902		AT5G66230.1	Vss_DN27880_c1_g1_i2	1.71e-14	373	507	480	614	31	62	45	37.778				AT1G03330.1	AT1G03330.1	108
AT2G14060.2	Vss_DN11063_c0_g1_i1	7.39e-07	515	393	597	475	34.5	69	41	43.902		AT5G66210.1	Vss_DN27740_c1_g1_i2	0	67	1530	2304	841	863	1878	488	73.566				AT1G03360.1	AT1G03360.1	109
AT3G21950.1	Vss_DN11063_c0_g1_i1	3.75e-05	491	369	597	475	38.2	77	41	43.902		AT5G66190.2	Vss_DN23765_c0_g1_i4	6.71e-155	28	789	1576	815	526	1142	254	83.858				AT1G03400.2	AT1G03400.2	110
AT3G21950.2	Vss_DN11063_c0_g1_i1	4.89e-05	491	369	597	475	38.2	77	41	43.902		AT5G66190.1	Vss_DN23765_c0_g1_i6	8.11e-174	214	1083	1154	285	608	1321	290	83.448				AT1G03440.1	AT1G03440.1	111
AT5G04380.2	Vss_DN11063_c0_g1_i1	2.26e-24	577	699	827	949	40.5	82	41	43.902		AT5G66180.1	Vss_DN26282_c0_g1_i1	2.88e-125	1	540	452	991	274	593	180	62.778				AT1G03475.1	AT1G03475.1	112
AT5G04380.3	Vss_DN11063_c0_g1_i1	4.4e-25	790	912	827	949	40.5	82	41	43.902		AT5G66170.3	Vss_DN24877_c0_g1_i1	3.35e-27	154	378	827	603	90.4	192	75	50.667				AT1G03495.1	AT1G03495.1	113
AT5G38020.1	Vss_DN11063_c0_g1_i1	8.68e-41	7	129	98	220	41.8	85	41	43.902		AT5G66160.1	Vss_DN24543_c0_g1_i1	1.21e-49	250	579	1269	940	92.3	195	110	39.091				AT1G03530.1	AT1G03530.1	114
AT5G66430.1	Vss_DN11063_c0_g1_i1	9.4e-48	679	801	827	949	45.1	92	41	46.341		AT5G66150.2	Vss_DN28205_c0_g1_i1	0	106	1770	3544	1880	845	1839	555	59.64				AT1G03550.6	AT1G03550.6	115
AT3G11480.1	Vss_DN11063_c0_g1_i1	2.55e-45	775	897	827	949	54.2	112	41	53.659		AT5G66130.1	Vss_DN30881_c2_g1_i3	9.34e-67	772	1002	1331	1561	71.8	151	77	44.156				AT1G03590.1	AT1G03590.1	116
AT3G11480.1	Vss_DN11063_c0_g1_i1	2.02e-06	890	771	942	823	35.9	72	40	45		AT5G66120.2	Vss_DN24614_c0_g1_i4	0	238	1329	700	1791	642	1395	364	76.099				AT1G03600.1	AT1G03600.1	117
AT5G04370.1	Vss_DN11063_c0_g1_i1	0.000275	917	801	942	826	28.1	55	39	41.026		AT5G66090.1	Vss_DN18820_c0_g3_i1	1.15e-62	190	633	678	235	238	515	148	66.216				AT1G03610.1	AT1G03610.1	118
AT5G04370.2	Vss_DN11063_c0_g1_i1	0.000319	974	858	942	826	28.1	55	39	41.026		AT5G66070.2	Vss_DN23387_c0_g1_i2	3.58e-38	166	417	1052	1303	89	188	84	44.048				AT1G03620.1	AT1G03620.1	119
AT5G04370.3	Vss_DN11063_c0_g1_i1	0.000286	932	816	942	826	28.1	55	39	41.026		AT5G66050.1	Vss_DN25884_c0_g1_i2	1.87e-41	547	792	856	611	98.7	209	82	45.122				AT1G03650.1	AT1G03650.1	120
AT5G38100.1	Vss_DN11063_c0_g1_i1	4.89e-36	733	846	836	949	40.5	82	38	39.474		AT5G66040.2	Vss_DN22465_c0_g1_i1	7.18e-20	1	192	532	723	93.2	197	64	56.25				AT1G03670.1	AT1G03670.1	121
AT5G38100.3	Vss_DN11063_c0_g1_i1	4.54e-36	664	777	836	949	40.5	82	38	39.474		AT5G66030.1	Vss_DN30689_c0_g1_i3	2.49e-139	265	984	1820	2539	250	558	240	46.667				AT1G03680.1	AT1G03680.1	122
AT5G37990.1	Vss_DN11063_c0_g1_i1	9.67e-33	913	1023	1040	1150	29.9	59	37	27.027		AT5G66010.2	Vss_DN25361_c0_g1_i2	1.13e-40	181	477	958	1254	125	268	99	58.586				AT1G03687.1	AT1G03687.1	123
AT3G21950.2	Vss_DN11063_c0_g1_i1	2.45e-40	805	915	839	949	35	70	37	32.432		AT5G66010.1	Vss_DN23142_c0_g1_i3	2.14e-74	436	768	1385	1717	121	258	111	57.658				AT1G03750.1	AT1G03750.1	124
AT5G38100.1	Vss_DN11063_c0_g1_i1	1.6e-05	842	732	945	835	27.2	53	37	37.838		AT5G66005.1	Vss_DN22979_c1_g1_i2	1.39e-43	70	441	365	736	156	336	124	50.806				AT1G03760.1	AT1G03760.1	125
AT5G38100.3	Vss_DN11063_c0_g1_i1	1.22e-05	773	663	945	835	27.2	53	37	37.838		AT5G65960.1	Vss_DN27973_c1_g3_i4	3.81e-14	533	231	664	362	59.7	124	101	39.604				AT1G03770.1	AT1G03770.1	126
AT5G04380.1	Vss_DN11063_c0_g1_i1	6.44e-21	439	549	467	577	64.8	135	37	67.568		AT5G65950.1	Vss_DN30766_c0_g2_i2	0	1189	1623	2894	2460	143	306	145	40				AT1G03780.2	AT1G03780.2	127
AT5G04380.2	Vss_DN11063_c0_g1_i1	2.26e-24	238	348	467	577	64.8	135	37	67.568		AT5G65930.2	Vss_DN31144_c1_g1_i1	0	340	1812	2	1474	847	1850	491	74.134				AT1G03850.3	AT1G03850.3	128
AT5G04380.3	Vss_DN11063_c0_g1_i1	4.4e-25	451	561	467	577	64.8	135	37	67.568		AT5G65920.1	Vss_DN26319_c0_g1_i1	1.15e-36	781	1146	1203	838	64.8	135	122	27.869				AT1G03900.1	AT1G03900.1	129
AT5G04370.1	Vss_DN11063_c0_g1_i1	1.66e-50	463	573	467	577	73.5	154	37	72.973		AT5G65860.1	Vss_DN25460_c0_g1_i2	1.48e-141	79	717	1713	1075	319	691	213	60.094				AT1G03905.1	AT1G03905.1	130
AT5G04370.2	Vss_DN11063_c0_g1_i1	1.75e-50	520	630	467	577	73.5	154	37	72.973		AT5G65840.1	Vss_DN20371_c0_g1_i2	4.57e-81	268	732	293	757	258	558	155	63.871				AT1G03910.1	AT1G03910.1	131
AT5G04370.3	Vss_DN11063_c0_g1_i1	1.68e-50	478	588	467	577	73.5	154	37	72.973		AT5G65830.1	Vss_DN25279_c0_g1_i1	4.43e-74	100	804	1102	398	276	597	235	50.213				AT1G04010.1	AT1G04010.1	132
AT5G55250.1	Vss_DN11063_c0_g1_i1	1.02e-26	899	792	942	835	35	70	36	44.444		AT5G65810.1	Vss_DN22603_c0_g1_i1	5.98e-43	376	588	1250	1038	81.7	172	71	49.296				AT1G04020.1	AT1G04020.1	133
AT5G55250.2	Vss_DN11063_c0_g1_i1	8.05e-27	785	678	942	835	35	70	36	44.444		AT5G65780.1	Vss_DN23967_c0_g1_i2	4.67e-161	223	1230	1786	779	566	1229	336	67.262				AT1G04080.1	AT1G04080.1	134
AT2G14060.1	Vss_DN11063_c0_g1_i1	2.31e-34	388	495	470	577	71.2	149	36	69.444		AT5G65770.1	Vss_DN30345_c0_g2_i2	8.56e-64	1396	2202	2000	1194	192	426	269	34.944				AT1G04120.1	AT1G04120.1	135
AT2G14060.2	Vss_DN11063_c0_g1_i1	9.87e-32	388	495	470	577	71.2	149	36	69.444		AT5G65760.1	Vss_DN27975_c0_g1_i2	0	232	1500	1987	719	731	1590	423	65.485				AT1G04120.2	AT1G04120.2	136
AT5G04380.1	Vss_DN11063_c0_g1_i1	6.44e-21	100	204	107	211	22.1	42	35	31.429		AT5G65750.1	Vss_DN30422_c0_g1_i2	0	988	3048	2570	510	1384	3015	687	79.039				AT1G04130.1	AT1G04130.1	137
AT5G04380.3	Vss_DN11063_c0_g1_i1	4.4e-25	112	216	107	211	22.1	42	35	31.429		AT5G65740.2	Vss_DN18947_c0_g1_i1	2.28e-55	61	504	1242	799	129	276	148	32.432				AT1G04190.1	AT1G04190.1	138
AT3G44840.1	Vss_DN11063_c0_g1_i1	1.98e-18	691	795	827	931	35	70	35	34.286		AT5G65730.1	Vss_DN23190_c1_g1_i2	1.51e-89	100	696	543	1139	290	628	199	54.271				AT1G04200.1	AT1G04200.1	139
AT3G44860.1	Vss_DN11063_c0_g1_i1	2.62e-23	691	795	827	931	39.6	80	35	37.143		AT5G65720.1	Vss_DN24063_c0_g1_i1	0	82	1362	297	1577	772	1679	427	74.941				AT1G04210.1	AT1G04210.1	140
AT2G14060.1	Vss_DN11063_c0_g1_i1	2.31e-34	739	843	845	949	35.9	72	35	40		AT5G65700.1	Vss_DN31509_c3_g1_i4	0	355	1857	3402	1900	682	1483	501	56.088				AT1G04220.1	AT1G04220.1	141
AT5G66430.1	Vss_DN11063_c0_g1_i1	9.4e-48	1	105	107	211	28.1	55	35	40		AT5G65690.1	Vss_DN30875_c2_g2_i5	0	415	2004	1948	359	1020	2220	530	81.321				AT1G04230.1	AT1G04230.1	142
AT3G44840.1	Vss_DN11063_c0_g1_i1	0.000764	449	345	576	472	32.7	65	35	42.857		AT5G65687.1	Vss_DN29459_c0_g1_i1	2.38e-78	1376	798	2217	1639	141	302	193	41.969				AT1G04260.1	AT1G04260.1	143
AT1G19640.1	Vss_DN11063_c0_g1_i1	1.19e-07	506	402	576	472	33.1	66	35	48.571		AT5G65685.1	Vss_DN22208_c2_g1_i1	4.75e-98	514	1077	1956	1393	262	566	188	54.255				AT1G04340.1	AT1G04340.1	144
AT1G68040.1	Vss_DN11063_c0_g1_i1	7.06e-43	739	843	845	949	39.6	80	35	48.571		AT5G65670.1	Vss_DN29774_c0_g1_i2	1.85e-37	610	771	2459	2620	60	126	54	50				AT1G04390.1	AT1G04390.1	145
AT3G21950.1	Vss_DN11063_c0_g1_i1	1.33e-43	367	471	473	577	62.5	130	35	62.857		AT5G65660.1	Vss_DN25576_c0_g1_i1	9.15e-07	262	315	821	768	43.2	88	18	83.333				AT1G04410.1	AT1G04410.1	146
AT3G21950.2	Vss_DN11063_c0_g1_i1	2.45e-40	367	471	473	577	62.5	130	35	62.857		AT5G65650.1	Vss_DN24781_c0_g2_i1	3.5e-22	244	450	459	665	90.9	192	69	50.725				AT1G04420.1	AT1G04420.1	147
AT5G37970.1	Vss_DN11063_c0_g1_i1	4.27e-35	91	192	194	295	22.1	42	34	29.412		AT5G65620.1	Vss_DN29347_c0_g1_i4	0	289	2367	3397	1319	1194	2600	693	71.573				AT1G04450.1	AT1G04450.1	148
AT3G21950.1	Vss_DN11063_c0_g1_i1	1.33e-43	718	819	848	949	35.4	71	34	35.294		AT5G65540.1	Vss_DN27330_c0_g1_i2	9.59e-19	742	915	186	13	35.4	71	58	29.31				AT1G04550.1	AT1G04550.1	149
AT5G38780.1	Vss_DN11063_c0_g1_i1	1.46e-12	245	144	312	211	23.5	45	34	38.235		AT5G65530.1	Vss_DN30101_c1_g1_i2	1.34e-108	712	1065	1070	717	215	465	118	72.881				AT1G04555.1	AT1G04555.1	150
AT3G44840.1	Vss_DN11063_c0_g1_i1	1.98e-18	13	114	101	202	28.1	55	34	41.176		AT5G65520.1	Vss_DN25708_c0_g2_i1	3.63e-24	13	465	125	577	110	234	151	34.437				AT1G04560.1	AT1G04560.1	151
AT4G36470.1	Vss_DN11063_c0_g1_i1	7.09e-52	274	375	341	442	36.8	74	34	41.176		AT5G65490.1	Vss_DN31076_c0_g1_i3	3.09e-105	970	1296	1648	1974	125	270	109	47.706				AT1G04610.1	AT1G04610.1	152
AT5G37990.1	Vss_DN11063_c0_g1_i1	9.67e-33	22	123	101	202	26.7	52	34	41.176		AT5G65480.1	Vss_DN22428_c0_g1_i1	4.47e-09	244	351	767	660	51	105	36	50				AT1G04620.1	AT1G04620.1	153
AT5G38020.1	Vss_DN11063_c0_g1_i1	8.68e-41	718	819	848	949	38.2	77	34	41.176		AT5G65400.1	Vss_DN19235_c2_g1_i1	2.54e-62	79	477	1614	1216	172	370	133	52.632				AT1G04630.1	AT1G04630.1	154
AT5G38020.2	Vss_DN11063_c0_g1_i1	3.36e-34	601	702	848	949	38.2	77	34	41.176		AT5G65360.1	Vss_DN18500_c0_g1_i1	1.09e-24	411	1	672	1082	111	236	137	40.146				AT1G04635.1	AT1G04635.1	155
AT3G44860.1	Vss_DN11063_c0_g1_i1	2.62e-23	13	114	101	202	29.9	59	34	44.118		AT5G65340.1	Vss_DN20585_c0_g1_i2	2.52e-31	589	750	561	400	67	140	54	48.148				AT1G04640.1	AT1G04640.1	156
AT3G44870.1	Vss_DN11063_c0_g1_i1	1.75e-22	13	114	101	202	29.9	59	34	44.118		AT5G65290.1	Vss_DN28431_c0_g1_i2	0	403	1071	879	1547	333	722	223	60.538				AT1G04650.1	AT1G04650.1	157
AT5G38780.1	Vss_DN11063_c0_g1_i1	5.68e-37	736	834	833	931	40.5	82	33	42.424		AT5G65280.1	Vss_DN22457_c0_g1_i1	1.43e-119	862	1182	996	1316	159	341	107	55.14				AT1G04690.1	AT1G04690.1	158
AT5G38780.2	Vss_DN11063_c0_g1_i1	4.82e-37	589	687	833	931	40.5	82	33	42.424		AT5G65274.1	Vss_DN23751_c0_g1_i2	1.18e-53	10	408	925	527	207	446	133	62.406				AT1G04700.1	AT1G04700.1	159
AT5G38020.1	Vss_DN11063_c0_g1_i1	8.68e-41	949	1044	1055	1150	28.1	55	32	31.25		AT5G65270.1	Vss_DN21363_c0_g1_i1	4.03e-108	19	669	523	1173	389	843	217	75.115				AT1G04730.1	AT1G04730.1	160
AT5G38020.2	Vss_DN11063_c0_g1_i1	3.36e-34	832	927	1055	1150	28.1	55	32	31.25		AT5G65250.1	Vss_DN27017_c1_g1_i1	5.15e-28	502	780	858	1136	122	262	93	56.989				AT1G04750.1	AT1G04750.1	161
AT3G44840.1	Vss_DN11063_c0_g1_i1	1.98e-18	142	237	227	322	33.6	67	32	40.625		AT5G65230.1	Vss_DN27605_c1_g1_i2	2.1e-07	2	427	1909	1484	55.1	114	142	32.394				AT1G04780.1	AT1G04780.1	162
AT3G44860.1	Vss_DN11063_c0_g1_i1	2.62e-23	142	237	227	322	37.7	76	32	43.75		AT5G65220.1	Vss_DN21056_c0_g1_i1	6.35e-06	359	186	474	301	49.2	101	58	50				AT1G04790.1	AT1G04790.1	163
AT3G44870.1	Vss_DN11063_c0_g1_i1	1.75e-22	142	237	227	322	37.7	76	32	43.75		AT5G65205.1	Vss_DN21432_c0_g1_i2	5.35e-80	19	831	964	152	296	640	271	47.97				AT1G04810.1	AT1G04810.1	164
AT5G04370.1	Vss_DN11063_c0_g1_i1	1.66e-50	1021	1113	1058	1150	26.3	51	31	32.258		AT5G65180.1	Vss_DN24621_c1_g1_i1	3.25e-61	1	414	321	734	206	448	138	57.971				AT1G04820.1	AT1G04820.1	165
AT5G04370.2	Vss_DN11063_c0_g1_i1	1.75e-50	1078	1170	1058	1150	26.3	51	31	32.258		AT5G65170.1	Vss_DN20712_c0_g1_i1	2.45e-09	394	561	229	396	61.8	131	56	50				AT1G04830.1	AT1G04830.1	166
AT5G04370.3	Vss_DN11063_c0_g1_i1	1.68e-50	1036	1128	1058	1150	26.3	51	31	32.258		AT5G65165.1	Vss_DN24389_c0_g1_i2	2.62e-99	238	786	981	433	323	699	183	66.12				AT1G04850.1	AT1G04850.1	167
AT5G56300.1	Vss_DN11063_c0_g1_i1	1.82e-05	867	775	916	824	31.8	63	31	45.161		AT5G65130.1	Vss_DN22597_c0_g1_i1	2.54e-23	310	516	620	826	107	229	69	73.913				AT1G04870.2	AT1G04870.2	168
AT5G37970.1	Vss_DN11063_c0_g1_i1	4.27e-35	742	831	836	925	36.8	74	30	43.333		AT5G65110.1	Vss_DN29953_c2_g2_i7	0	205	2079	519	2393	1147	2499	625	73.44				AT1G04880.1	AT1G04880.1	169
AT5G56300.1	Vss_DN11063_c0_g1_i1	1.82e-05	698	612	756	670	27.6	54	29	48.276		AT5G65100.1	Vss_DN22517_c0_g1_i3	5.69e-87	715	927	1389	1177	110	235	71	60.563				AT1G04900.1	AT1G04900.1	170
AT1G19640.1	Vss_DN11063_c0_g1_i1	1.19e-07	707	621	759	673	27.2	53	29	51.724		AT5G65040.1	Vss_DN22200_c0_g1_i2	1.73e-13	166	327	1038	877	73.5	154	54	55.556				AT1G04910.1	AT1G04910.1	171
AT5G38780.1	Vss_DN11063_c0_g1_i1	1.46e-12	821	738	918	835	27.2	53	28	46.429		AT5G65010.1	Vss_DN25138_c1_g1_i1	0	196	1650	1993	539	888	1933	485	74.433				AT1G04920.1	AT1G04920.1	172
AT5G38780.2	Vss_DN11063_c0_g1_i1	2.24e-12	674	591	918	835	27.2	53	28	46.429		AT5G65000.1	Vss_DN27781_c0_g1_i3	1.48e-110	37	954	297	1214	397	862	306	64.052				AT1G04940.1	AT1G04940.1	173
AT5G38020.1	Vss_DN11063_c0_g1_i1	3.83e-14	92	9	183	100	30.9	61	28	57.143		AT5G64960.1	Vss_DN29519_c3_g2_i3	0	37	1143	1496	2602	732	1593	369	80.217				AT1G04945.1	AT1G04945.1	174
AT3G21950.1	Vss_DN11063_c0_g1_i1	3.75e-05	92	12	183	103	26.7	52	27	55.556		AT5G64950.1	Vss_DN29675_c1_g1_i9	1.12e-10	670	987	1060	743	57	118	106	26.415				AT1G04950.1	AT1G04950.1	175
AT3G21950.2	Vss_DN11063_c0_g1_i1	4.89e-05	92	12	183	103	26.7	52	27	55.556		AT5G64940.1	Vss_DN29283_c0_g2_i1	0	478	1608	2289	1159	752	1635	377	82.493				AT1G04960.1	AT1G04960.1	176
AT5G38780.1	Vss_DN11063_c0_g1_i1	1.46e-12	374	294	426	346	30.4	60	27	55.556		AT5G64930.1	Vss_DN28785_c0_g2_i2	2.76e-14	1249	1500	712	461	79	166	84	35.714				AT1G04970.1	AT1G04970.1	177
AT5G38780.2	Vss_DN11063_c0_g1_i1	2.24e-12	227	147	426	346	30.4	60	27	55.556		AT5G64910.1	Vss_DN21482_c0_g1_i1	5.56e-74	550	903	1279	926	137	298	118	55.085				AT1G04985.1	AT1G04985.1	178
AT5G38780.1	Vss_DN11063_c0_g1_i1	5.68e-37	295	375	347	427	42.8	87	27	62.963		AT5G64860.1	Vss_DN26266_c0_g1_i2	0	952	1728	895	1671	427	927	259	66.023				AT1G05000.1	AT1G05000.1	179
AT5G38780.2	Vss_DN11063_c0_g1_i1	4.82e-37	148	228	347	427	42.8	87	27	62.963		AT5G64840.1	Vss_DN29426_c0_g1_i5	0	229	1902	976	2649	920	2013	558	72.043				AT1G05030.1	AT1G05030.1	180
AT5G37990.1	Vss_DN11063_c0_g1_i1	9.67e-33	172	249	233	310	30.9	61	26	46.154		AT5G64830.1	Vss_DN27538_c0_g1_i6	1.02e-60	103	336	966	1199	81.7	172	78	43.59				AT1G05055.1	AT1G05055.1	181
AT5G56300.1	Vss_DN11063_c0_g1_i1	2.79e-57	301	378	332	409	45.1	92	26	69.231		AT5G64816.1	Vss_DN23609_c2_g1_i6	7e-55	112	360	801	553	182	393	83	81.928				AT1G05060.1	AT1G05060.1	182
AT5G38100.1	Vss_DN11063_c0_g1_i1	4.89e-36	172	246	242	316	29.5	58	25	48		AT5G64780.1	Vss_DN26468_c1_g1_i2	2.35e-23	1	252	291	542	107	228	84	50				AT1G05120.1	AT1G05120.1	183
AT5G38100.3	Vss_DN11063_c0_g1_i1	4.54e-36	103	177	242	316	29.5	58	25	48		AT5G64730.1	Vss_DN30057_c1_g1_i6	4.44e-141	58	900	2395	3237	499	1083	281	71.174				AT1G05150.1	AT1G05150.1	184
AT1G68040.1	Vss_DN11063_c0_g1_i1	7.06e-43	931	1002	1058	1129	26.3	51	24	41.667		AT5G64710.2	Vss_DN20669_c1_g1_i1	3.87e-28	16	270	1050	796	98.1	209	85	43.529				AT1G05190.1	AT1G05190.1	185
AT5G37970.1	Vss_DN11063_c0_g1_i1	0.000214	251	180	312	241	22.1	42	24	41.667		AT5G64710.1	Vss_DN30948_c0_g2_i3	6.67e-43	166	630	152	616	164	355	155	41.29				AT1G05205.1	AT1G05205.1	186
AT5G37990.1	Vss_DN11063_c0_g1_i1	1.58e-05	251	180	312	241	24	46	24	45.833		AT5G64670.1	Vss_DN22989_c0_g1_i1	3.01e-61	319	774	1538	1083	233	504	152	62.5				AT1G05210.1	AT1G05210.1	187
AT5G38100.1	Vss_DN11063_c0_g1_i1	1.6e-05	242	171	312	241	24	46	24	45.833		AT5G64630.1	Vss_DN29633_c0_g1_i2	5.66e-137	286	588	760	1062	147	315	101	57.426				AT1G05230.1	AT1G05230.1	188
AT5G38100.3	Vss_DN11063_c0_g1_i1	1.22e-05	173	102	312	241	24	46	24	45.833		AT5G64590.1	Vss_DN30651_c0_g1_i3	1.67e-06	370	477	1327	1434	33.1	66	36	41.667				AT1G05350.1	AT1G05350.1	189
AT5G38780.2	Vss_DN11063_c0_g1_i1	2.24e-12	98	27	312	241	22.6	43	24	45.833		AT5G64580.1	Vss_DN30433_c0_g1_i2	0	880	2508	2662	1034	887	1931	543	66.483				AT1G05370.1	AT1G05370.1	190
AT5G37970.1	Vss_DN11063_c0_g1_i1	0.000214	656	585	744	673	26.3	51	24	54.167		AT5G64520.7	Vss_DN26828_c0_g1_i3	1.12e-45	364	621	1362	1105	79.4	167	86	38.372				AT1G05385.1	AT1G05385.1	191
AT2G14060.1	Vss_DN11063_c0_g1_i1	1.13e-06	351	283	415	347	23.1	44	23	47.826		AT5G64520.1	Vss_DN26828_c0_g1_i2	1.02e-45	364	621	1333	1076	79.4	167	86	38.372				AT1G05440.1	AT1G05440.1	192
AT2G14060.2	Vss_DN11063_c0_g1_i1	7.39e-07	351	283	415	347	23.1	44	23	47.826		AT5G64510.1	Vss_DN23405_c0_g1_i1	1.42e-45	647	111	1204	668	116	248	179	41.899				AT1G05450.2	AT1G05450.2	193
AT5G38780.1	Vss_DN11063_c0_g1_i1	5.68e-37	175	243	242	310	26.7	52	23	47.826		AT5G64470.2	Vss_DN6909_c0_g2_i1	2.17e-147	586	1200	1101	1715	335	725	205	59.024				AT1G05460.1	AT1G05460.1	194
AT5G38780.2	Vss_DN11063_c0_g1_i1	4.82e-37	28	96	242	310	26.7	52	23	47.826		AT5G64440.1	Vss_DN20077_c1_g1_i2	0	1144	1725	1429	2010	279	604	194	57.216				AT1G05500.1	AT1G05500.1	195
AT5G37970.1	Vss_DN11063_c0_g1_i1	0.000214	353	285	402	334	28.1	55	23	56.522		AT5G64420.1	Vss_DN30431_c0_g1_i1	7.07e-123	532	1050	316	834	166	359	173	45.087				AT1G05500.2	AT1G05500.2	196
AT1G68040.1	Vss_DN11063_c0_g1_i1	9.26e-07	518	453	618	553	27.2	53	22	54.545		AT5G64410.1	Vss_DN30135_c1_g1_i1	0	913	2184	1511	240	746	1622	424	66.274				AT1G05577.1	AT1G05577.1	197
AT5G37990.1	Vss_DN11063_c0_g1_i1	1.58e-05	350	285	399	334	26.7	52	22	54.545		AT5G64380.1	Vss_DN26352_c1_g1_i1	3.92e-154	385	1215	1069	239	527	1144	277	77.256				AT1G05590.1	AT1G05590.1	198
AT5G66430.1	Vss_DN11063_c0_g1_i1	2.41e-05	743	678	891	826	30.9	61	22	63.636		AT5G64370.1	Vss_DN25552_c0_g1_i4	3.21e-111	1205	447	302	1060	335	726	253	63.241				AT1G05620.1	AT1G05620.1	199
AT5G56300.1	Vss_DN11063_c0_g1_i1	1.82e-05	362	300	393	331	30.9	61	21	61.905		AT5G64350.1	Vss_DN18433_c0_g1_i1	8.89e-62	1	339	792	454	233	504	113	79.646				AT1G05675.1	AT1G05675.1	200
AT5G37970.1	Vss_DN11063_c0_g1_i1	0.000214	443	384	531	472	27.2	53	20	50		AT5G64340.1	Vss_DN28931_c0_g1_i1	5e-07	805	966	2148	2309	45.5	94	54	33.333				AT1G05680.1	AT1G05680.1	201
AT3G21950.1	Vss_DN11063_c0_g1_i1	3.75e-05	311	252	399	340	24	46	20	55		AT5G64330.1	Vss_DN26419_c1_g1_i2	0	103	624	4187	3666	308	666	174	71.264				AT1G05690.1	AT1G05690.1	202
AT3G21950.2	Vss_DN11063_c0_g1_i1	4.89e-05	311	252	399	340	24	46	20	55		AT5G64280.1	Vss_DN26064_c1_g1_i2	0	235	1650	2245	830	726	1579	472	69.915				AT1G05720.1	AT1G05720.1	203
AT5G38100.1	Vss_DN11063_c0_g1_i1	1.6e-05	434	375	531	472	28.6	56	20	55		AT5G64270.1	Vss_DN30841_c1_g1_i1	0	1210	3810	3087	487	1869	4073	867	94.233				AT1G05730.1	AT1G05730.1	204
AT5G38100.3	Vss_DN11063_c0_g1_i1	1.22e-05	365	306	531	472	28.6	56	20	55		AT5G64250.2	Vss_DN24533_c0_g1_i2	6.57e-82	641	6	891	1526	234	506	212	57.075				AT1G05780.1	AT1G05780.1	205
AT5G38780.1	Vss_DN11063_c0_g1_i1	1.46e-12	641	582	732	673	25.4	49	20	60		AT5G64220.1	Vss_DN31315_c1_g1_i2	0	31	408	918	1295	246	533	126	73.81				AT1G05790.1	AT1G05790.1	206
AT5G38780.2	Vss_DN11063_c0_g1_i1	2.24e-12	494	435	732	673	25.4	49	20	60		AT5G64210.1	Vss_DN18083_c0_g1_i1	4.94e-128	328	1062	757	1491	456	989	245	71.429				AT1G05805.1	AT1G05805.1	207
AT3G11480.1	Vss_DN11063_c0_g1_i1	2.02e-06	386	330	399	343	21.7	41	19	52.632		AT5G64200.1	Vss_DN26640_c0_g1_i5	4.53e-17	318	1	423	106	87.2	184	106	38.679				AT1G05820.1	AT1G05820.1	208
AT1G68040.1	Vss_DN11063_c0_g1_i1	9.26e-07	242	186	297	241	23.1	44	19	57.895		AT5G64180.1	Vss_DN23188_c0_g1_i1	5.38e-45	7	438	446	877	178	390	144	52.778				AT1G05820.3	AT1G05820.3	209
AT5G37970.1	Vss_DN11063_c0_g1_i1	4.27e-35	298	354	347	403	34.5	69	19	68.421		AT5G64150.1	Vss_DN27750_c1_g2_i4	2.94e-87	394	1029	1193	558	280	606	212	56.604				AT1G05830.1	AT1G05830.1	210
AT5G37990.1	Vss_DN11063_c0_g1_i1	9.67e-33	298	354	347	403	34.5	69	19	68.421		AT5G64130.1	Vss_DN24505_c3_g1_i1	3.55e-17	191	9	722	540	72.5	152	61	54.098				AT1G05835.1	AT1G05835.1	211
AT1G68040.1	Vss_DN11063_c0_g1_i1	9.26e-07	344	288	399	343	29.5	58	19	73.684		AT5G64110.1	Vss_DN28420_c0_g1_i4	1.64e-92	109	873	1129	1893	309	670	255	51.373				AT1G05850.1	AT1G05850.1	212
AT5G38100.1	Vss_DN11063_c0_g1_i1	4.89e-36	289	345	347	403	38.2	77	19	73.684		AT5G64090.1	Vss_DN26791_c4_g1_i2	1.97e-69	1048	1305	616	359	115	246	86	55.814				AT1G05870.1	AT1G05870.1	213
AT5G38100.3	Vss_DN11063_c0_g1_i1	4.54e-36	220	276	347	403	38.2	77	19	73.684		AT5G64060.1	Vss_DN30226_c0_g1_i1	2.39e-74	1	528	3113	2586	277	600	176	57.386				AT1G05880.1	AT1G05880.1	214
AT5G04370.1	Vss_DN11063_c0_g1_i1	0.000275	314	261	297	244	26.7	52	18	55.556		AT5G64050.1	Vss_DN28233_c0_g1_i1	4.83e-81	1656	130	563	2089	300	650	509	33.595				AT1G05910.1	AT1G05910.1	215
AT5G04370.2	Vss_DN11063_c0_g1_i1	0.000319	371	318	297	244	26.7	52	18	55.556		AT5G64040.1	Vss_DN19932_c1_g1_i2	6.24e-54	214	516	19	321	208	449	101	79.208				AT1G05940.1	AT1G05940.1	216
AT5G04370.3	Vss_DN11063_c0_g1_i1	0.000286	329	276	297	244	26.7	52	18	55.556		AT5G64030.1	Vss_DN30134_c0_g1_i2	0	1024	2472	1877	3325	758	1659	483	60.041				AT1G05950.1	AT1G05950.1	217
AT3G44840.1	Vss_DN11063_c0_g1_i1	0.000764	317	264	399	346	28.6	56	18	66.667		AT5G64010.1	Vss_DN23008_c1_g2_i4	6.4e-28	88	321	501	734	83.9	178	78	41.026				AT1G05970.1	AT1G05970.1	218
AT5G38100.1	Vss_DN11063_c0_g1_i1	1.6e-05	341	288	399	346	28.1	55	18	66.667		AT5G63980.1	Vss_DN24967_c0_g1_i1	4.71e-104	511	1032	807	1328	217	472	174	59.195				AT1G06000.1	AT1G06000.1	219
AT5G38100.3	Vss_DN11063_c0_g1_i1	1.22e-05	272	219	399	346	28.1	55	18	66.667		AT5G63960.1	Vss_DN26345_c0_g1_i2	0	283	3072	3317	528	1784	3888	930	79.785				AT1G06045.1	AT1G06045.1	220
AT1G68040.1	Vss_DN11063_c0_g1_i1	9.26e-07	416	366	516	466	24	46	17	58.824		AT5G63950.1	Vss_DN26888_c5_g1_i2	2.4e-122	2867	2103	2474	1710	238	515	255	52.549				AT1G06050.1	AT1G06050.1	221
AT4G36470.1	Vss_DN11063_c0_g1_i1	2.93e-05	323	273	390	340	24	46	17	58.824		AT5G63920.1	Vss_DN19185_c3_g1_i2	5.05e-134	1480	2238	1	759	424	920	253	67.589				AT1G06060.1	AT1G06060.1	222
AT4G36470.1	Vss_DN11063_c0_g1_i1	2.93e-05	215	165	288	238	25.4	49	17	64.706		AT5G63910.1	Vss_DN31973_c0_g1_i1	1.24e-108	814	1431	849	1466	299	647	206	58.252				AT1G06110.1	AT1G06110.1	223
AT2G14060.1	Vss_DN11063_c0_g1_i1	1.13e-06	215	180	279	244	29.9	59	12	83.333		AT5G63900.1	Vss_DN25921_c1_g1_i1	2.79e-47	1366	1620	1711	1965	82.6	174	85	41.176				AT1G06150.1	AT1G06150.1	224
AT2G14060.2	Vss_DN11063_c0_g1_i1	7.39e-07	215	180	279	244	29.9	59	12	83.333		AT5G63890.1	Vss_DN18886_c0_g1_i1	2.15e-59	870	358	1474	1986	174	375	171	45.614				AT1G06170.1	AT1G06170.1	225
AT3G11480.1	Vss_DN11063_c0_g1_i1	2.02e-06	260	231	273	244	23.1	44	10	80		AT5G63880.1	Vss_DN26592_c0_g1_i4	3.12e-72	1	522	608	1129	269	596	174	63.793				AT1G06190.1	AT1G06190.1	226
AT4G08940.1	Vss_DN11354_c0_g1_i1	3.45e-44	343	714	309	680	104	221	124	37.903		AT5G63870.1	Vss_DN24986_c0_g1_i3	8.62e-36	606	214	633	241	101	216	131	36.641				AT1G06240.1	AT1G06240.1	227
AT4G08940.1	Vss_DN11354_c0_g1_i1	3.45e-44	880	1089	879	1088	68.4	143	70	40		AT5G63860.1	Vss_DN27789_c0_g1_i2	0	43	1188	2009	864	679	1482	382	70.419				AT1G06290.1	AT1G06290.1	228
AT4G08940.1	Vss_DN11354_c0_g1_i1	3.45e-44	205	363	162	320	38.6	78	53	28.302		AT5G63840.1	Vss_DN28232_c0_g2_i2	0	955	2541	1326	2912	1007	2193	529	72.779				AT1G06390.1	AT1G06390.1	229
AT4G08940.1	Vss_DN11354_c0_g1_i1	3.45e-44	733	858	726	851	22.6	43	42	19.048		AT5G63830.1	Vss_DN24479_c0_g1_i1	5.28e-77	580	846	600	866	109	233	89	49.438				AT1G06400.1	AT1G06400.1	230
AT5G45410.1	Vss_DN11447_c0_g1_i1	2.04e-97	403	873	812	1282	278	601	157	73.885		AT5G63810.1	Vss_DN28309_c1_g1_i3	0	46	1287	3039	1798	628	1366	414	59.42				AT1G06450.1	AT1G06450.1	231
AT5G45410.2	Vss_DN11447_c0_g1_i1	2.04e-97	403	873	812	1282	278	601	157	73.885		AT5G63800.1	Vss_DN27596_c0_g1_i1	0	94	567	198	671	256	553	158	63.924				AT1G06460.1	AT1G06460.1	232
AT5G45410.3	Vss_DN11447_c0_g1_i1	2.04e-97	403	873	812	1282	278	601	157	73.885		AT5G63780.1	Vss_DN27595_c0_g1_i2	9.07e-07	1104	805	1915	1616	53.3	110	100	31				AT1G06470.1	AT1G06470.1	233
AT5G45410.4	Vss_DN11447_c0_g1_i1	2.04e-97	403	873	812	1282	278	601	157	73.885		AT5G63770.1	Vss_DN29438_c0_g1_i3	2.24e-50	2063	1350	2803	2090	188	406	238	45.378				AT1G06500.1	AT1G06500.1	234
AT5G45410.5	Vss_DN11447_c0_g1_i1	2.04e-97	403	873	812	1282	278	601	157	73.885		AT5G63710.1	Vss_DN29415_c0_g1_i1	0	616	1698	1365	2447	558	1212	361	65.651				AT1G06510.1	AT1G06510.1	235
AT4G25030.1	Vss_DN11447_c0_g1_i1	6.22e-97	403	849	821	1267	281	607	149	73.826		AT5G63670.2	Vss_DN26692_c1_g1_i8	4.18e-12	237	16	603	382	68.4	143	74	43.243				AT1G06515.1	AT1G06515.1	236
AT4G25030.2	Vss_DN11447_c0_g1_i1	6.22e-97	403	849	821	1267	281	607	149	73.826		AT5G63670.1	Vss_DN26692_c1_g1_i11	3.1e-52	16	342	487	813	202	435	109	69.725				AT1G06530.1	AT1G06530.1	237
AT5G45410.1	Vss_DN11447_c0_g1_i1	5.73e-51	842	402	1251	811	171	367	147	56.463		AT5G63620.1	Vss_DN26281_c0_g1_i1	1.46e-164	79	732	171	824	348	755	218	62.844				AT1G06550.1	AT1G06550.1	238
AT5G45410.2	Vss_DN11447_c0_g1_i1	5.73e-51	842	402	1251	811	171	367	147	56.463		AT5G63610.1	Vss_DN22934_c3_g1_i1	3.06e-174	154	1131	294	1271	610	1325	326	79.755				AT1G06560.1	AT1G06560.1	239
AT5G45410.3	Vss_DN11447_c0_g1_i1	5.73e-51	842	402	1251	811	171	367	147	56.463		AT5G63570.1	Vss_DN23753_c1_g1_i1	0	133	1425	1514	222	795	1730	431	78.886				AT1G06570.1	AT1G06570.1	240
AT5G45410.4	Vss_DN11447_c0_g1_i1	5.73e-51	842	402	1251	811	171	367	147	56.463		AT5G63550.2	Vss_DN30559_c1_g1_i4	3.19e-34	562	903	1116	1457	99.7	217	114	36.842				AT1G06590.1	AT1G06590.1	241
AT5G45410.5	Vss_DN11447_c0_g1_i1	5.73e-51	842	402	1251	811	171	367	147	56.463		AT5G63540.1	Vss_DN24532_c0_g1_i3	7.7e-81	223	852	136	765	205	443	210	47.619				AT1G06620.1	AT1G06620.1	242
AT4G25030.1	Vss_DN11447_c0_g1_i1	1.45e-70	836	402	1254	820	196	422	145	61.379		AT5G63520.1	Vss_DN23425_c0_g2_i2	0.000569	109	189	633	713	44.6	91	27	62.963				AT1G06660.1	AT1G06660.1	243
AT4G25030.2	Vss_DN11447_c0_g1_i1	1.45e-70	836	402	1254	820	196	422	145	61.379		AT5G63480.1	Vss_DN25696_c1_g2_i2	1.4e-25	298	438	631	771	38.8	79	47	38.298				AT1G06670.1	AT1G06670.1	244
AT5G45410.1	Vss_DN11447_c0_g1_i1	2.58e-20	852	592	1261	1001	75.8	159	87	42.529		AT5G63460.1	Vss_DN18988_c0_g1_i4	2.67e-32	55	285	116	346	97.2	209	77	54.545				AT1G06680.1	AT1G06680.1	245
AT5G45410.2	Vss_DN11447_c0_g1_i1	2.58e-20	852	592	1261	1001	75.8	159	87	42.529		AT5G63440.1	Vss_DN22681_c0_g2_i1	6.76e-32	501	1	720	220	135	290	167	41.317				AT1G06690.1	AT1G06690.1	246
AT5G45410.3	Vss_DN11447_c0_g1_i1	2.58e-20	852	592	1261	1001	75.8	159	87	42.529		AT5G63420.1	Vss_DN31009_c0_g1_i2	0	247	1758	3806	2295	948	2068	504	75.397				AT1G06700.1	AT1G06700.1	247
AT5G45410.4	Vss_DN11447_c0_g1_i1	2.58e-20	852	592	1261	1001	75.8	159	87	42.529		AT5G63400.1	Vss_DN23859_c1_g1_i2	5.63e-125	16	741	182	907	445	966	242	73.14				AT1G06720.1	AT1G06720.1	248
AT5G45410.5	Vss_DN11447_c0_g1_i1	2.58e-20	852	592	1261	1001	75.8	159	87	42.529		AT5G63390.1	Vss_DN27324_c2_g1_i1	1.02e-175	376	1524	2065	917	594	1291	383	62.924				AT1G06730.1	AT1G06730.1	249
AT4G25030.1	Vss_DN11447_c0_g1_i1	4.03e-19	852	601	1270	1019	59.7	124	84	40.476		AT5G63380.1	Vss_DN22930_c0_g1_i1	4.77e-126	811	1650	1504	665	398	863	280	55.357				AT1G06750.1	AT1G06750.1	250
AT4G25030.2	Vss_DN11447_c0_g1_i1	4.03e-19	852	601	1270	1019	59.7	124	84	40.476		AT5G63310.1	Vss_DN29679_c5_g1_i1	1.59e-80	247	696	785	1234	297	643	150	77.333				AT1G06760.1	AT1G06760.1	251
AT4G25030.1	Vss_DN11447_c0_g1_i1	4.45e-10	639	836	1057	1254	43.7	89	66	34.848		AT5G63290.1	Vss_DN31369_c1_g1_i9	6.42e-99	379	975	1948	1352	318	688	199	63.819				AT1G06790.1	AT1G06790.1	252
AT4G25030.2	Vss_DN11447_c0_g1_i1	4.45e-10	639	836	1057	1254	43.7	89	66	34.848		AT5G63260.1	Vss_DN29170_c2_g3_i2	4.85e-69	445	738	263	556	128	276	98	46.939				AT1G06820.1	AT1G06820.1	253
AT5G45410.1	Vss_DN11447_c0_g1_i1	2.6e-13	648	836	1057	1245	62.9	131	63	38.095		AT5G63240.1	Vss_DN20686_c0_g1_i1	7.62e-22	202	384	387	569	86.3	182	61	52.459				AT1G06870.1	AT1G06870.1	254
AT5G45410.2	Vss_DN11447_c0_g1_i1	2.6e-13	648	836	1057	1245	62.9	131	63	38.095		AT5G63220.1	Vss_DN22933_c0_g1_i2	1.2e-76	49	324	161	436	110	235	92	43.478				AT1G06890.1	AT1G06890.1	255
AT5G45410.3	Vss_DN11447_c0_g1_i1	2.6e-13	648	836	1057	1245	62.9	131	63	38.095		AT5G63200.1	Vss_DN30263_c0_g2_i2	4.78e-163	664	1917	1967	3220	479	1045	418	51.435				AT1G06900.1	AT1G06900.1	256
AT5G45410.4	Vss_DN11447_c0_g1_i1	2.6e-13	648	836	1057	1245	62.9	131	63	38.095		AT5G63140.1	Vss_DN22928_c0_g1_i1	4.05e-141	64	507	1356	913	197	424	148	56.757				AT1G06920.1	AT1G06920.1	257
AT5G45410.5	Vss_DN11447_c0_g1_i1	2.6e-13	648	836	1057	1245	62.9	131	63	38.095		AT5G63135.1	Vss_DN19103_c0_g1_i1	3.9e-06	79	192	809	696	48.7	100	38	57.895				AT1G06950.1	AT1G06950.1	258
AT4G25030.1	Vss_DN11447_c0_g1_i1	6.22e-97	55	231	419	595	84.9	179	59	66.102		AT5G63120.2	Vss_DN25567_c1_g1_i5	0	316	1425	479	1588	690	1501	370	75.676				AT1G06960.1	AT1G06960.1	259
AT4G25030.2	Vss_DN11447_c0_g1_i1	6.22e-97	55	231	419	595	84.9	179	59	66.102		AT5G63090.1	Vss_DN24433_c2_g1_i2	3.41e-57	4	381	30	407	219	473	126	69.048				AT1G06960.2	AT1G06960.2	260
AT4G25030.1	Vss_DN11447_c0_g1_i1	9.79e-07	241	68	605	432	43.2	88	58	41.379		AT5G63080.1	Vss_DN26297_c0_g1_i2	8.09e-116	412	993	1412	831	308	668	194	58.763				AT1G06960.4	AT1G06960.4	261
AT4G25030.2	Vss_DN11447_c0_g1_i1	9.79e-07	241	68	605	432	43.2	88	58	41.379		AT5G63060.1	Vss_DN21776_c0_g1_i6	1.16e-86	118	789	1218	547	318	688	224	57.143				AT1G06990.1	AT1G06990.1	262
AT4G25030.1	Vss_DN11447_c0_g1_i1	4.03e-19	222	55	586	419	57.9	120	56	50		AT5G63050.1	Vss_DN27682_c2_g1_i4	1.36e-08	568	729	1150	1311	59.3	123	54	42.593				AT1G07010.1	AT1G07010.1	263
AT4G25030.2	Vss_DN11447_c0_g1_i1	4.03e-19	222	55	586	419	57.9	120	56	50		AT5G63040.1	Vss_DN29474_c1_g1_i1	6.58e-67	439	1074	1803	1168	253	546	212	49.528				AT1G07025.1	AT1G07025.1	264
AT4G25030.1	Vss_DN11447_c0_g1_i1	1.45e-70	221	54	585	418	73	153	56	57.143		AT5G63030.1	Vss_DN18494_c0_g1_i1	1.24e-39	4	354	174	524	160	344	117	58.12				AT1G07040.1	AT1G07040.1	265
AT4G25030.2	Vss_DN11447_c0_g1_i1	1.45e-70	221	54	585	418	73	153	56	57.143		AT5G63020.1	Vss_DN24244_c5_g1_i2	4.13e-05	991	1137	387	533	49.2	101	49	38.776				AT1G07110.1	AT1G07110.1	266
AT4G25030.1	Vss_DN11447_c0_g1_i1	4.45e-10	54	212	418	576	43.2	88	53	37.736		AT5G63010.1	Vss_DN24183_c0_g1_i1	8.18e-84	604	930	867	541	149	321	109	49.541				AT1G07130.1	AT1G07130.1	267
AT4G25030.2	Vss_DN11447_c0_g1_i1	4.45e-10	54	212	418	576	43.2	88	53	37.736		AT5G63000.1	Vss_DN27930_c2_g1_i2	2.18e-42	70	522	521	973	170	366	151	45.695				AT1G07170.1	AT1G07170.1	268
AT4G25030.1	Vss_DN11447_c0_g1_i1	3.33e-06	602	733	1020	1151	43.2	88	44	45.455		AT5G62930.1	Vss_DN22826_c0_g1_i1	3.23e-72	331	711	427	807	146	313	127	46.457				AT1G07180.1	AT1G07180.1	269
AT4G25030.2	Vss_DN11447_c0_g1_i1	3.33e-06	602	733	1020	1151	43.2	88	44	45.455		AT5G62900.1	Vss_DN21894_c0_g1_i1	9.86e-09	1	153	996	844	50.5	104	51	37.255				AT1G07210.1	AT1G07210.1	270
AT5G45410.1	Vss_DN11447_c0_g1_i1	2.04e-97	103	222	479	598	73	153	40	67.5		AT5G62840.1	Vss_DN25195_c2_g1_i1	4.74e-104	196	894	912	214	376	816	233	66.953				AT1G07240.1	AT1G07240.1	271
AT5G45410.2	Vss_DN11447_c0_g1_i1	2.04e-97	103	222	479	598	73	153	40	67.5		AT5G62820.1	Vss_DN25615_c0_g1_i3	5.55e-05	763	873	1311	1421	24	46	37	32.432				AT1G07260.1	AT1G07260.1	272
AT5G45410.3	Vss_DN11447_c0_g1_i1	2.04e-97	103	222	479	598	73	153	40	67.5		AT5G62810.1	Vss_DN26310_c0_g1_i1	1.7e-23	121	294	1621	1448	71.1	151	58	50				AT1G07290.1	AT1G07290.1	273
AT5G45410.4	Vss_DN11447_c0_g1_i1	2.04e-97	103	222	479	598	73	153	40	67.5		AT5G62790.1	Vss_DN27027_c0_g1_i1	0	187	1392	378	1583	818	1781	402	82.587				AT1G07310.1	AT1G07310.1	274
AT5G45410.5	Vss_DN11447_c0_g1_i1	2.04e-97	103	222	479	598	73	153	40	67.5		AT5G62760.3	Vss_DN31483_c0_g1_i1	2.74e-108	976	1623	4268	4915	243	531	216	50				AT1G07320.1	AT1G07320.1	275
AT4G25030.1	Vss_DN11447_c0_g1_i1	3.33e-06	56	172	420	536	30.4	60	39	51.282		AT5G62740.1	Vss_DN22843_c1_g2_i4	1.5e-148	1	855	305	1159	523	1137	285	77.544				AT1G07350.1	AT1G07350.1	276
AT4G25030.2	Vss_DN11447_c0_g1_i1	3.33e-06	56	172	420	536	30.4	60	39	51.282		AT5G62710.1	Vss_DN28575_c1_g1_i1	0	868	1767	1269	370	477	1035	300	61.667				AT1G07350.4	AT1G07350.4	277
AT4G25030.1	Vss_DN11447_c0_g1_i1	9.79e-07	751	638	1169	1056	32.2	64	38	44.737		AT5G62640.1	Vss_DN28374_c0_g1_i2	1.33e-57	103	363	427	687	94.2	202	87	60.92				AT1G07360.1	AT1G07360.1	278
AT4G25030.2	Vss_DN11447_c0_g1_i1	9.79e-07	751	638	1169	1056	32.2	64	38	44.737		AT5G62600.1	Vss_DN30704_c0_g1_i4	0	1894	2865	1747	776	391	848	324	50.926				AT1G07370.1	AT1G07370.1	279
AT5G45410.1	Vss_DN11447_c0_g1_i1	2.58e-20	219	112	595	488	36.8	74	36	44.444		AT5G62570.1	Vss_DN29315_c0_g1_i1	4.95e-81	643	951	1164	1472	153	328	103	57.282				AT1G07420.1	AT1G07420.1	280
AT5G45410.2	Vss_DN11447_c0_g1_i1	2.58e-20	219	112	595	488	36.8	74	36	44.444		AT5G62550.1	Vss_DN30776_c0_g1_i1	1.75e-09	424	585	687	848	62.8	137	54	40.741				AT1G07470.1	AT1G07470.1	281
AT5G45410.3	Vss_DN11447_c0_g1_i1	2.58e-20	219	112	595	488	36.8	74	36	44.444		AT5G62530.1	Vss_DN30023_c0_g1_i1	0	103	1290	511	1698	680	1478	396	67.677				AT1G07510.1	AT1G07510.1	282
AT5G45410.4	Vss_DN11447_c0_g1_i1	2.58e-20	219	112	595	488	36.8	74	36	44.444		AT5G62520.2	Vss_DN30467_c0_g1_i4	8.81e-27	484	690	1743	1949	91.3	193	69	44.928				AT1G07540.1	AT1G07540.1	283
AT5G45410.5	Vss_DN11447_c0_g1_i1	2.58e-20	219	112	595	488	36.8	74	36	44.444		AT5G62500.1	Vss_DN26858_c0_g1_i1	2.93e-24	426	10	1324	1740	111	236	139	38.129				AT1G07570.4	AT1G07570.4	284
AT5G45410.1	Vss_DN11447_c0_g1_i1	5.73e-51	203	105	579	481	40	81	33	57.576		AT5G62440.1	Vss_DN23554_c0_g1_i2	1.07e-41	157	522	991	626	168	361	122	50.82				AT1G07615.1	AT1G07615.1	285
AT5G45410.2	Vss_DN11447_c0_g1_i1	5.73e-51	203	105	579	481	40	81	33	57.576		AT5G62430.1	Vss_DN23659_c0_g1_i2	1.15e-36	118	324	1878	1672	128	276	69	65.217				AT1G07645.1	AT1G07645.1	286
AT5G45410.3	Vss_DN11447_c0_g1_i1	5.73e-51	203	105	579	481	40	81	33	57.576		AT5G62420.1	Vss_DN31856_c0_g1_i1	1.51e-95	403	951	877	329	249	539	183	55.738				AT1G07700.1	AT1G07700.1	287
AT5G45410.4	Vss_DN11447_c0_g1_i1	5.73e-51	203	105	579	481	40	81	33	57.576		AT5G62310.1	Vss_DN31205_c0_g1_i2	0	2149	2754	1871	1266	362	793	202	76.733				AT1G07745.1	AT1G07745.1	288
AT5G45410.5	Vss_DN11447_c0_g1_i1	5.73e-51	203	105	579	481	40	81	33	57.576		AT5G62290.1	Vss_DN20791_c0_g1_i1	6.08e-38	40	198	228	386	66.4	139	53	43.396				AT1G07780.1	AT1G07780.1	289
AT5G45410.1	Vss_DN11447_c0_g1_i1	2.6e-13	132	212	508	588	35	70	27	44.444		AT5G62270.2	Vss_DN28666_c1_g1_i2	6.13e-35	781	1152	1588	1959	119	254	124	46.774				AT1G07790.1	AT1G07790.1	290
AT5G45410.2	Vss_DN11447_c0_g1_i1	2.6e-13	132	212	508	588	35	70	27	44.444		AT5G62230.1	Vss_DN31251_c0_g1_i4	0	1757	177	2119	539	500	1085	527	51.044				AT1G07830.1	AT1G07830.1	291
AT5G45410.3	Vss_DN11447_c0_g1_i1	2.6e-13	132	212	508	588	35	70	27	44.444		AT5G62220.1	Vss_DN29175_c1_g1_i1	1.66e-135	490	1086	931	1527	292	633	199	56.281				AT1G07840.3	AT1G07840.3	292
AT5G45410.4	Vss_DN11447_c0_g1_i1	2.6e-13	132	212	508	588	35	70	27	44.444		AT5G62190.1	Vss_DN29650_c2_g1_i2	0	271	1119	2107	1259	442	959	283	66.431				AT1G07850.1	AT1G07850.1	293
AT5G45410.5	Vss_DN11447_c0_g1_i1	2.6e-13	132	212	508	588	35	70	27	44.444		AT5G62170.1	Vss_DN31279_c1_g2_i2	2.26e-10	1648	1860	1058	846	43.9	90	71	25.352				AT1G07910.1	AT1G07910.1	294
AT4G25030.1	Vss_DN11447_c0_g1_i1	1.45e-70	338	261	732	655	35.4	71	26	61.538		AT5G62140.1	Vss_DN18240_c0_g1_i1	9.14e-41	472	711	1299	1538	100	213	80	52.5				AT1G07920.1	AT1G07920.1	295
AT4G25030.2	Vss_DN11447_c0_g1_i1	1.45e-70	338	261	732	655	35.4	71	26	61.538		AT5G62130.1	Vss_DN26354_c0_g1_i1	2.87e-102	457	1029	701	1273	228	493	191	46.073				AT1G07960.1	AT1G07960.1	296
AT5G45410.1	Vss_DN11447_c0_g1_i1	2.04e-97	37	96	410	469	36.8	74	20	65		AT5G62090.1	Vss_DN31284_c0_g1_i2	2.28e-108	1057	1458	880	1281	205	447	134	58.955				AT1G07970.1	AT1G07970.1	297
AT5G45410.2	Vss_DN11447_c0_g1_i1	2.04e-97	37	96	410	469	36.8	74	20	65		AT5G62065.1	Vss_DN34812_c0_g1_i1	2.23e-15	73	357	496	212	79.9	168	95	34.737				AT1G07980.1	AT1G07980.1	298
AT5G45410.3	Vss_DN11447_c0_g1_i1	2.04e-97	37	96	410	469	36.8	74	20	65		AT5G62050.1	Vss_DN28474_c0_g1_i1	2.39e-72	385	1047	1089	1751	271	586	221	47.059				AT1G08000.1	AT1G08000.1	299
AT5G45410.4	Vss_DN11447_c0_g1_i1	2.04e-97	37	96	410	469	36.8	74	20	65		AT5G62030.1	Vss_DN31594_c0_g1_i2	1.57e-155	43	495	2515	2063	241	520	151	63.576				AT1G08030.1	AT1G08030.1	300
AT5G45410.5	Vss_DN11447_c0_g1_i1	2.04e-97	37	96	410	469	36.8	74	20	65		AT5G62020.1	Vss_DN25726_c0_g2_i1	4.73e-47	40	378	400	738	186	405	113	62.832				AT1G08050.1	AT1G08050.1	301
AT5G45410.1	Vss_DN11447_c0_g1_i1	2.58e-20	90	37	463	410	29.5	58	18	61.111		AT5G62000.1	Vss_DN30464_c1_g1_i3	1.63e-81	1190	558	1320	688	233	503	211	57.346				AT1G08060.1	AT1G08060.1	302
AT5G45410.2	Vss_DN11447_c0_g1_i1	2.58e-20	90	37	463	410	29.5	58	18	61.111		AT5G61970.1	Vss_DN27848_c1_g2_i2	2.71e-39	627	88	1828	2367	115	246	180	36.111				AT1G08100.1	AT1G08100.1	303
AT5G45410.3	Vss_DN11447_c0_g1_i1	2.58e-20	90	37	463	410	29.5	58	18	61.111		AT5G61920.1	Vss_DN25573_c2_g1_i5	2.77e-20	154	408	426	680	69.9	147	85	32.941				AT1G08110.1	AT1G08110.1	304
AT5G45410.4	Vss_DN11447_c0_g1_i1	2.58e-20	90	37	463	410	29.5	58	18	61.111		AT5G61850.1	Vss_DN27203_c6_g1_i1	9.3e-101	682	1161	797	318	305	660	160	74.375				AT1G08125.3	AT1G08125.3	305
AT5G45410.5	Vss_DN11447_c0_g1_i1	2.58e-20	90	37	463	410	29.5	58	18	61.111		AT5G61840.1	Vss_DN28740_c0_g1_i2	3.41e-161	1247	90	1873	716	566	1230	386	70.984				AT1G08130.1	AT1G08130.1	306
AT5G45410.1	Vss_DN11447_c0_g1_i1	5.73e-51	92	39	465	412	35	70	18	72.222		AT5G61830.1	Vss_DN24096_c1_g1_i1	6.74e-61	571	951	790	410	141	302	127	45.669				AT1G08170.1	AT1G08170.1	307
AT5G45410.2	Vss_DN11447_c0_g1_i1	5.73e-51	92	39	465	412	35	70	18	72.222		AT5G61820.1	Vss_DN29241_c1_g2_i4	2.49e-116	391	753	1293	931	174	374	121	52.893				AT1G08180.1	AT1G08180.1	308
AT5G45410.3	Vss_DN11447_c0_g1_i1	5.73e-51	92	39	465	412	35	70	18	72.222		AT5G61810.1	Vss_DN30584_c3_g2_i1	2.72e-141	13	735	1154	1876	354	767	241	59.336				AT1G08190.1	AT1G08190.1	309
AT5G45410.4	Vss_DN11447_c0_g1_i1	5.73e-51	92	39	465	412	35	70	18	72.222		AT5G61790.1	Vss_DN25808_c2_g1_i1	3.96e-128	601	1221	687	1307	313	681	207	75.845				AT1G08220.1	AT1G08220.1	310
AT5G45410.5	Vss_DN11447_c0_g1_i1	5.73e-51	92	39	465	412	35	70	18	72.222		AT5G61770.1	Vss_DN24439_c0_g1_i1	3.52e-32	819	91	3	731	137	294	243	33.745				AT1G08250.1	AT1G08250.1	311
AT5G45410.1	Vss_DN11447_c0_g1_i1	2.04e-97	253	303	650	700	25.4	49	17	58.824		AT5G61760.1	Vss_DN23452_c0_g1_i2	4.9e-71	19	528	249	758	185	398	170	42.941				AT1G08270.1	AT1G08270.1	312
AT5G45410.2	Vss_DN11447_c0_g1_i1	2.04e-97	253	303	650	700	25.4	49	17	58.824		AT5G61690.1	Vss_DN13096_c1_g1_i1	3.48e-58	16	588	574	2	225	486	191	52.356				AT1G08280.1	AT1G08280.1	313
AT5G45410.3	Vss_DN11447_c0_g1_i1	2.04e-97	253	303	650	700	25.4	49	17	58.824		AT5G61670.1	Vss_DN22494_c0_g1_i5	1.89e-56	809	384	1860	1435	136	292	142	53.521				AT1G08290.1	AT1G08290.1	314
AT5G45410.4	Vss_DN11447_c0_g1_i1	2.04e-97	253	303	650	700	25.4	49	17	58.824		AT5G61650.1	Vss_DN22232_c0_g3_i1	5.82e-53	100	522	827	405	205	443	141	58.156				AT1G08310.2	AT1G08310.2	315
AT5G45410.5	Vss_DN11447_c0_g1_i1	2.04e-97	253	303	650	700	25.4	49	17	58.824		AT5G61620.1	Vss_DN26785_c0_g1_i2	6.92e-14	506	294	1055	1267	74.8	157	71	56.338				AT1G08315.1	AT1G08315.1	316
AT4G25030.1	Vss_DN11447_c0_g1_i1	6.22e-97	262	300	656	694	27.2	53	13	84.615		AT5G61610.1	Vss_DN21785_c3_g4_i5	0.000537	460	633	69	242	43.7	90	58	36.207				AT1G08360.1	AT1G08360.1	317
AT4G25030.2	Vss_DN11447_c0_g1_i1	6.22e-97	262	300	656	694	27.2	53	13	84.615		AT5G61580.1	Vss_DN28956_c1_g2_i3	0	370	1521	2325	1174	690	1501	384	74.74				AT1G08370.1	AT1G08370.1	318
AT3G46750.1	Vss_DN11535_c0_g1_i1	1.27e-14	1000	1167	195	362	35.6	74	56	30.357		AT5G61540.1	Vss_DN28195_c0_g1_i1	1.42e-139	100	552	204	656	250	541	151	64.238				AT1G08380.1	AT1G08380.1	319
AT3G46750.1	Vss_DN11535_c0_g1_i1	1.27e-14	910	1020	6	116	62.8	136	37	64.865		AT5G61530.1	Vss_DN28164_c0_g1_i1	2.23e-93	205	885	893	1573	280	608	227	49.339				AT1G08390.1	AT1G08390.1	320
AT3G46750.1	Vss_DN11535_c0_g1_i1	2.38e-06	1014	910	110	6	45.5	93	35	48.571		AT5G61510.1	Vss_DN22802_c0_g1_i1	9.75e-135	409	1218	1317	508	429	931	270	72.963				AT1G08390.2	AT1G08390.2	321
AT4G25580.1	Vss_DN11535_c0_g1_i1	0.000105	1408	1512	3	107	47.3	100	35	51.429		AT5G61500.1	Vss_DN25731_c0_g1_i2	1.02e-155	1	495	1299	805	263	571	165	60.606				AT1G08400.1	AT1G08400.1	322
AT4G25580.2	Vss_DN11535_c0_g1_i1	9.55e-05	1408	1512	3	107	47.4	100	35	51.429		AT5G61490.1	Vss_DN13365_c0_g1_i1	6.61e-08	394	546	844	692	56.5	117	51	45.098				AT1G08460.1	AT1G08460.1	323
AT3G46750.1	Vss_DN11535_c0_g1_i1	2.38e-06	1167	1096	362	291	27.2	53	24	45.833		AT5G61460.1	Vss_DN19000_c0_g4_i1	2.86e-51	1858	2523	2118	1453	146	316	222	31.982				AT1G08470.1	AT1G08470.1	324
AT5G16550.1	Vss_DN11539_c0_g1_i1	2.45e-11	217	414	186	383	57	118	66	40.909		AT5G61450.1	Vss_DN22372_c1_g1_i1	4.19e-147	151	897	142	888	420	921	249	76.707				AT1G08480.1	AT1G08480.1	325
AT5G16550.1	Vss_DN11539_c0_g1_i1	2.45e-11	513	626	473	586	29.5	58	38	39.474		AT5G61440.1	Vss_DN28731_c0_g1_i4	7.8e-15	582	208	1386	1012	79.4	167	125	30.4				AT1G08490.1	AT1G08490.1	326
AT1G52680.1	Vss_DN11709_c0_g1_i1	3.77e-06	187	273	415	329	49.1	104	29	72.414		AT5G61410.1	Vss_DN28118_c0_g1_i4	5.65e-145	127	846	1725	1006	511	1111	240	89.167				AT1G08500.1	AT1G08500.1	327
AT1G52680.1	Vss_DN11709_c0_g1_i1	2.03e-07	266	201	336	401	53.3	110	22	86.364		AT5G61390.1	Vss_DN28868_c5_g1_i2	3.76e-68	16	585	382	951	257	556	190	55.789				AT1G08510.1	AT1G08510.1	328
AT2G35215.1	Vss_DN11950_c0_g1_i1	4.05e-05	214	279	153	88	45.5	93	22	72.727		AT5G61380.1	Vss_DN29857_c0_g1_i5	1.85e-84	40	459	2418	1999	217	471	140	63.571				AT1G08520.1	AT1G08520.1	329
AT5G46770.1	Vss_DN11950_c0_g1_i1	7.99e-06	298	360	153	91	43.2	88	21	71.429		AT5G61330.1	Vss_DN26882_c0_g1_i2	2.59e-48	289	747	1420	962	118	259	153	37.255				AT1G08550.1	AT1G08550.1	330
AT5G46770.1	Vss_DN11950_c0_g1_i1	7.99e-06	1	57	423	367	24	46	19	42.105		AT5G61250.1	Vss_DN25963_c0_g1_i1	2.27e-149	604	1299	890	1585	262	567	232	50.431				AT1G08600.1	AT1G08600.1	331
AT1G52500.1	Vss_DN11986_c0_g1_i1	3.69e-108	1	765	311	1075	389	844	255	61.961		AT5G61230.1	Vss_DN26749_c0_g1_i2	4.68e-54	76	465	808	419	209	450	130	67.692				AT1G08630.1	AT1G08630.1	332
AT1G52500.3	Vss_DN11986_c0_g1_i1	3.69e-108	1	765	311	1075	389	844	255	61.961		AT5G61220.1	Vss_DN31107_c0_g1_i2	8.18e-22	7	255	325	573	100	213	83	54.217				AT1G08640.1	AT1G08640.1	333
AT1G52500.2	Vss_DN11986_c0_g1_i1	4.3e-112	1	744	311	1054	378	824	248	63.306		AT5G61210.1	Vss_DN27176_c0_g1_i1	4.29e-58	277	639	1154	792	184	403	121	63.636				AT1G08645.1	AT1G08645.1	334
AT1G52500.4	Vss_DN11986_c0_g1_i1	2.25e-105	1	744	311	1054	380	824	248	63.306		AT5G61200.1	Vss_DN29038_c0_g1_i4	1.28e-06	679	822	1262	1405	52.4	108	48	52.083				AT1G08660.1	AT1G08660.1	335
AT1G52500.1	Vss_DN11986_c0_g1_i1	2.49e-43	764	51	1074	361	174	374	238	48.319		AT5G61150.1	Vss_DN28066_c2_g3_i1	2.19e-34	997	1356	462	103	145	319	120	60				AT1G08680.1	AT1G08680.1	336
AT1G52500.3	Vss_DN11986_c0_g1_i1	2.49e-43	764	51	1074	361	174	374	238	48.319		AT5G61060.1	Vss_DN30608_c0_g1_i4	0	316	1071	2658	1903	407	883	252	61.905				AT1G08700.1	AT1G08700.1	337
AT1G52500.5	Vss_DN11986_c0_g1_i1	6.38e-94	1	666	311	976	341	740	222	63.514		AT5G61010.1	Vss_DN30285_c0_g1_i2	1.37e-87	613	1293	1895	1215	204	440	227	39.648				AT1G08710.1	AT1G08710.1	338
AT1G52500.1	Vss_DN11986_c0_g1_i1	2.92e-17	129	752	439	1062	87.7	185	208	33.173		AT5G60990.1	Vss_DN22936_c0_g1_i2	0	271	1245	1516	542	544	1182	325	68.615				AT1G08750.1	AT1G08750.1	339
AT1G52500.3	Vss_DN11986_c0_g1_i1	2.92e-17	129	752	439	1062	87.7	185	208	33.173		AT5G60980.1	Vss_DN30829_c1_g2_i2	1.52e-16	489	157	2167	2499	51.9	107	111	32.432				AT1G08760.1	AT1G08760.1	340
AT1G52500.5	Vss_DN11986_c0_g1_i1	9.52e-39	668	51	978	361	158	340	206	49.029		AT5G60940.1	Vss_DN30641_c2_g1_i1	0	484	1281	1089	292	478	1039	266	68.421				AT1G08780.1	AT1G08780.1	341
AT1G52500.2	Vss_DN11986_c0_g1_i1	4.55e-40	656	51	966	361	155	333	202	49.01		AT5G60930.1	Vss_DN29759_c1_g1_i1	0	709	1392	3858	3175	349	772	228	66.228				AT1G08790.1	AT1G08790.1	342
AT1G52500.4	Vss_DN11986_c0_g1_i1	1.2e-37	656	51	966	361	155	333	202	49.01		AT5G60920.1	Vss_DN23625_c0_g1_i1	0	64	834	166	936	451	979	257	65.759				AT1G08800.1	AT1G08800.1	343
AT1G52500.2	Vss_DN11986_c0_g1_i1	1.04e-23	129	722	439	1032	97.7	207	198	35.859		AT5G60870.1	Vss_DN19416_c0_g2_i1	9.71e-24	1229	753	553	1029	94.1	199	159	45.283				AT1G08810.1	AT1G08810.1	344
AT1G52500.4	Vss_DN11986_c0_g1_i1	2.87e-20	129	722	439	1032	97.7	207	198	35.859		AT5G60790.1	Vss_DN25161_c0_g1_i1	0	109	1779	2058	388	1080	2352	557	82.765				AT1G08830.1	AT1G08830.1	345
AT1G52500.5	Vss_DN11986_c0_g1_i1	2.68e-15	129	665	439	975	80.8	170	179	34.078		AT5G60750.1	Vss_DN20902_c0_g2_i1	1.47e-49	689	336	517	870	94.5	200	118	40.678				AT1G08840.1	AT1G08840.1	346
AT1G52500.1	Vss_DN11986_c0_g1_i1	1.76e-08	344	760	654	1070	47.3	97	139	35.252		AT5G60740.1	Vss_DN31348_c1_g1_i1	0	1477	2370	2795	3688	456	990	298	66.107				AT1G08860.1	AT1G08860.1	347
AT1G52500.3	Vss_DN11986_c0_g1_i1	1.76e-08	344	760	654	1070	47.3	97	139	35.252		AT5G60660.1	Vss_DN15771_c0_g2_i1	9.63e-32	819	223	379	975	130	278	199	34.171				AT1G08960.1	AT1G08960.1	348
AT1G52500.2	Vss_DN11986_c0_g1_i1	2.61e-08	344	733	654	1043	47.3	97	130	35.385		AT5G60640.1	Vss_DN26667_c0_g1_i1	0	295	1197	340	1242	392	857	301	53.156				AT1G08970.1	AT1G08970.1	349
AT1G52500.4	Vss_DN11986_c0_g1_i1	1.86e-08	344	733	654	1043	47.3	97	130	35.385		AT5G60620.1	Vss_DN30311_c0_g1_i1	0	112	1125	396	1409	676	1470	338	78.107				AT1G08980.1	AT1G08980.1	350
AT1G52500.1	Vss_DN11986_c0_g1_i1	2.66e-21	450	88	760	398	71.6	150	121	40.496		AT5G60600.1	Vss_DN29614_c0_g2_i2	0	151	2220	458	2527	1309	2852	690	79.855				AT1G09010.1	AT1G09010.1	351
AT1G52500.2	Vss_DN11986_c0_g1_i1	2.91e-21	450	88	760	398	71.6	150	121	40.496		AT5G60590.2	Vss_DN28350_c1_g1_i2	4.6e-74	172	801	1028	399	276	597	210	54.762				AT1G09020.1	AT1G09020.1	352
AT1G52500.3	Vss_DN11986_c0_g1_i1	2.66e-21	450	88	760	398	71.6	150	121	40.496		AT5G60570.1	Vss_DN27167_c0_g1_i1	5.44e-79	292	591	1625	1326	91.3	193	100	38				AT1G09030.1	AT1G09030.1	353
AT1G52500.4	Vss_DN11986_c0_g1_i1	2.07e-21	450	88	760	398	71.6	150	121	40.496		AT5G60540.1	Vss_DN20650_c0_g1_i1	1.12e-91	1	498	1266	769	285	617	166	68.675				AT1G09100.1	AT1G09100.1	354
AT1G52500.5	Vss_DN11986_c0_g1_i1	8.47e-17	450	88	760	398	71.6	150	121	40.496		AT5G60530.1	Vss_DN15633_c0_g1_i1	6.88e-53	550	930	42	422	206	445	127	57.48				AT1G09130.1	AT1G09130.1	355
AT1G52500.5	Vss_DN11986_c0_g1_i1	0.000183	344	664	654	974	33.1	66	107	33.645		AT5G60410.1	Vss_DN29849_c1_g1_i2	2.35e-141	547	1005	972	1430	220	477	153	58.17				AT1G09140.1	AT1G09140.1	356
AT1G52500.1	Vss_DN11986_c0_g1_i1	2.66e-21	759	514	1069	824	48.7	100	82	32.927		AT5G60360.1	Vss_DN19435_c0_g1_i1	3.17e-142	136	948	1512	700	425	923	271	63.838				AT1G09150.1	AT1G09150.1	357
AT1G52500.3	Vss_DN11986_c0_g1_i1	2.66e-21	759	514	1069	824	48.7	100	82	32.927		AT5G60340.1	Vss_DN34010_c0_g1_i1	1.25e-73	31	528	976	479	274	592	166	60.843				AT1G09160.1	AT1G09160.1	358
AT1G52500.2	Vss_DN11986_c0_g1_i1	2.91e-21	732	514	1042	824	49.2	101	73	36.986		AT5G60335.1	Vss_DN30362_c2_g1_i4	1.24e-30	85	471	788	402	131	280	129	37.984				AT1G09180.1	AT1G09180.1	359
AT1G52500.4	Vss_DN11986_c0_g1_i1	2.07e-21	732	514	1042	824	49.2	101	73	36.986		AT5G60250.1	Vss_DN25849_c0_g1_i1	2.99e-66	565	1026	656	1117	96.4	204	154	26.623				AT1G09190.1	AT1G09190.1	360
AT1G52500.1	Vss_DN11986_c0_g1_i1	4.41e-06	451	272	761	582	38.6	78	60	45		AT5G60230.1	Vss_DN24909_c1_g1_i3	6.13e-34	289	534	952	707	103	220	82	46.341				AT1G09210.1	AT1G09210.1	361
AT1G52500.2	Vss_DN11986_c0_g1_i1	6.52e-06	451	272	761	582	38.6	78	60	45		AT5G60190.1	Vss_DN18928_c0_g1_i1	3.38e-07	458	168	322	612	52.8	109	97	37.113				AT1G09230.1	AT1G09230.1	362
AT1G52500.3	Vss_DN11986_c0_g1_i1	4.41e-06	451	272	761	582	38.6	78	60	45		AT5G60160.1	Vss_DN29640_c3_g2_i8	0	13	501	1973	1485	284	615	163	68.098				AT1G09280.1	AT1G09280.1	363
AT1G52500.4	Vss_DN11986_c0_g1_i1	4.67e-06	451	272	761	582	38.6	78	60	45		AT5G60150.1	Vss_DN29521_c1_g2_i1	7.06e-14	3569	3411	523	681	68.9	144	53	54.717				AT1G09290.1	AT1G09290.1	364
AT1G52500.5	Vss_DN11986_c0_g1_i1	3.47e-06	451	272	761	582	38.6	78	60	45		AT5G60070.1	Vss_DN28946_c0_g1_i1	1.3e-15	418	768	2165	1815	83.3	177	117	31.624				AT1G09300.1	AT1G09300.1	365
AT1G52500.1	Vss_DN11986_c0_g1_i1	1.76e-08	128	283	438	593	29.5	58	52	40.385		AT5G60040.1	Vss_DN27643_c5_g1_i1	0	2983	3483	541	1041	237	511	167	59.88				AT1G09330.1	AT1G09330.1	366
AT1G52500.2	Vss_DN11986_c0_g1_i1	2.61e-08	128	283	438	593	29.5	58	52	40.385		AT5G60010.1	Vss_DN27780_c0_g1_i4	0	874	1647	1245	2018	300	650	258	48.45				AT1G09340.1	AT1G09340.1	367
AT1G52500.3	Vss_DN11986_c0_g1_i1	1.76e-08	128	283	438	593	29.5	58	52	40.385		AT5G59980.1	Vss_DN27560_c0_g2_i3	1.25e-72	91	888	256	1053	272	593	266	45.113				AT1G09420.1	AT1G09420.1	368
AT1G52500.4	Vss_DN11986_c0_g1_i1	1.86e-08	128	283	438	593	29.5	58	52	40.385		AT5G59970.1	Vss_DN19297_c0_g1_i1	2.59e-19	264	1	774	1037	92.6	202	88	40.909				AT1G09450.1	AT1G09450.1	369
AT1G52500.5	Vss_DN11986_c0_g1_i1	0.000183	128	283	438	593	29.5	58	52	40.385		AT5G59960.1	Vss_DN25028_c0_g1_i1	8.93e-78	238	696	1104	646	193	415	153	51.634				AT1G09470.1	AT1G09470.1	370
AT1G52500.5	Vss_DN11986_c0_g1_i1	8.47e-17	663	514	973	824	33.1	66	50	36		AT5G59920.1	Vss_DN24924_c1_g1_i2	8.95e-15	85	333	237	485	56.1	116	83	31.325				AT1G09500.1	AT1G09500.1	371
AT1G52500.1	Vss_DN11986_c0_g1_i1	4.41e-06	250	128	560	438	29.9	59	41	39.024		AT5G59880.2	Vss_DN21807_c0_g1_i1	2.32e-38	1	288	214	501	144	308	96	53.125				AT1G09580.1	AT1G09580.1	372
AT1G52500.2	Vss_DN11986_c0_g1_i1	6.52e-06	250	128	560	438	29.9	59	41	39.024		AT5G59880.1	Vss_DN20168_c0_g1_i1	4.35e-57	1	420	217	636	218	471	140	56.429				AT1G09620.1	AT1G09620.1	373
AT1G52500.3	Vss_DN11986_c0_g1_i1	4.41e-06	250	128	560	438	29.9	59	41	39.024		AT5G59870.1	Vss_DN19918_c1_g1_i1	8.49e-12	378	82	506	210	68.4	143	99	31.313				AT1G09630.1	AT1G09630.1	374
AT1G52500.4	Vss_DN11986_c0_g1_i1	4.67e-06	250	128	560	438	29.9	59	41	39.024		AT5G59860.1	Vss_DN23265_c0_g1_i1	8.14e-10	286	426	334	474	61.9	129	47	51.064				AT1G09640.1	AT1G09640.1	375
AT1G52500.5	Vss_DN11986_c0_g1_i1	3.47e-06	250	128	560	438	29.9	59	41	39.024		AT5G59850.1	Vss_DN22412_c0_g1_i1	3.35e-27	393	1	641	249	119	255	131	44.275				AT1G09700.1	AT1G09700.1	376
AT1G52500.2	Vss_DN11986_c0_g1_i1	4.3e-112	760	831	1067	1138	46.6	96	24	75		AT5G59810.1	Vss_DN28814_c0_g1_i2	0	1483	2334	1967	2818	317	689	284	47.183				AT1G09710.1	AT1G09710.1	377
AT1G52500.2	Vss_DN11986_c0_g1_i1	1.04e-23	768	830	1075	1137	31.3	62	21	42.857		AT5G59770.1	Vss_DN20993_c0_g1_i1	6.39e-60	4	438	344	778	166	358	145	49.655				AT1G09730.1	AT1G09730.1	378
AT1G52500.2	Vss_DN11986_c0_g1_i1	4.55e-40	818	765	1125	1072	28.6	56	18	66.667		AT5G59750.1	Vss_DN24297_c0_g1_i2	0	214	1506	1697	405	712	1549	431	65.893				AT1G09740.1	AT1G09740.1	379
AT4G19770.1	Vss_DN12339_c1_g1_i1	5.33e-42	1	171	1174	1004	83.1	175	57	57.895		AT5G59740.1	Vss_DN26625_c0_g1_i3	1.71e-99	974	36	1465	527	361	782	313	54.952				AT1G09760.1	AT1G09760.1	380
AT4G19770.1	Vss_DN12339_c1_g1_i1	5.33e-42	622	750	535	407	62	129	43	53.488		AT5G59720.1	Vss_DN19150_c0_g1_i1	5.41e-41	37	477	853	413	165	355	147	56.463				AT1G09770.1	AT1G09770.1	381
AT4G19770.1	Vss_DN12339_c1_g1_i1	5.33e-42	379	489	790	680	52.4	108	37	51.351		AT5G59710.1	Vss_DN25218_c0_g1_i1	5.39e-109	844	1122	1574	1852	144	313	93	62.366				AT1G09794.1	AT1G09794.1	382
AT4G19770.1	Vss_DN12339_c1_g1_i1	5.33e-42	262	354	913	821	34.5	69	31	41.935		AT5G59700.1	Vss_DN29203_c0_g2_i1	0	1375	2337	2391	3353	519	1127	321	69.782				AT1G09800.1	AT1G09800.1	383
AT3G14660.2	Vss_DN12353_c1_g1_i1	1.22e-23	1089	484	140	745	97.7	207	202	29.703		AT5G59610.3	Vss_DN25167_c0_g1_i4	3.04e-43	223	435	1156	1368	104	224	71	59.155				AT1G09812.1	AT1G09812.1	384
AT3G14660.2	Vss_DN12353_c1_g1_i1	5.76e-87	481	1086	748	143	244	528	202	51.485		AT5G59610.1	Vss_DN25167_c0_g1_i5	2.75e-43	223	435	897	1109	101	218	71	57.746				AT1G09815.1	AT1G09815.1	385
AT3G14660.2	Vss_DN12353_c1_g1_i1	2.29e-25	956	483	273	746	102	218	158	41.139		AT5G59580.1	Vss_DN29225_c1_g2_i1	7.71e-14	1259	933	319	645	77.1	162	109	40.367				AT1G09830.1	AT1G09830.1	386
AT1G17065.1	Vss_DN12353_c1_g1_i1	1.51e-53	312	7	460	155	149	321	102	54.902		AT5G59560.1	Vss_DN30505_c2_g1_i4	1.09e-36	412	654	577	335	111	237	81	50.617				AT1G09870.1	AT1G09870.1	387
AT3G14660.2	Vss_DN12353_c1_g1_i1	3.57e-05	798	1070	431	159	47.8	98	91	29.67		AT5G59550.1	Vss_DN25012_c1_g1_i1	3.37e-34	589	729	1201	1061	95	201	47	65.957				AT1G09910.1	AT1G09910.1	388
AT3G14660.2	Vss_DN12353_c1_g1_i1	5.76e-87	133	393	1111	851	95.9	203	87	47.126		AT5G59530.1	Vss_DN18452_c0_g1_i1	1.39e-41	643	930	790	503	137	293	96	57.292				AT1G09920.1	AT1G09920.1	389
AT3G14660.2	Vss_DN12353_c1_g1_i1	2.29e-25	396	139	848	1105	31.8	63	86	30.233		AT5G59520.1	Vss_DN24910_c1_g1_i1	1.96e-106	565	1059	647	1141	243	525	165	63.03				AT1G09940.1	AT1G09940.1	390
AT1G17065.1	Vss_DN12353_c1_g1_i1	2.66e-09	56	283	204	431	61.1	127	76	47.368		AT5G59500.1	Vss_DN21750_c0_g1_i1	2.5e-53	331	819	363	851	117	250	163	31.902				AT1G09960.1	AT1G09960.1	391
AT1G17065.1	Vss_DN12353_c1_g1_i1	1.51e-53	532	401	721	590	57.4	119	44	43.182		AT5G59490.1	Vss_DN25311_c0_g3_i3	6.23e-29	441	7	1057	1491	79	166	145	32.414				AT1G10020.1	AT1G10020.1	392
AT3G14660.2	Vss_DN12353_c1_g1_i1	3.57e-05	522	632	707	597	21.7	41	37	29.73		AT5G59460.1	Vss_DN23513_c2_g1_i6	1.77e-06	236	132	313	417	51	105	35	65.714				AT1G10030.1	AT1G10030.1	393
AT1G17065.1	Vss_DN12353_c1_g1_i1	1.51e-53	708	607	1060	959	39.6	80	34	41.176		AT5G59440.1	Vss_DN22179_c0_g1_i2	3.25e-91	172	783	154	765	333	721	204	64.216				AT1G10040.1	AT1G10040.1	394
AT3G14660.2	Vss_DN12353_c1_g1_i1	1.22e-23	224	135	1020	1109	34.5	69	30	56.667		AT5G59400.1	Vss_DN20856_c1_g1_i1	2.3e-31	470	165	589	284	97.7	207	102	58.824				AT1G10060.2	AT1G10060.2	395
AT1G17065.1	Vss_DN12353_c1_g1_i1	1.51e-53	352	311	553	512	23.5	45	14	57.143		AT5G59380.1	Vss_DN28039_c0_g1_i1	3.42e-06	437	237	1662	1462	50.6	104	67	46.269				AT1G10090.1	AT1G10090.1	396
AT4G22820.1	Vss_DN12381_c3_g1_i1	3.51e-11	518	285	638	405	59.3	123	78	41.026		AT5G59290.1	Vss_DN29933_c2_g1_i4	0	55	1023	3027	2059	650	1414	323	82.353				AT1G10095.1	AT1G10095.1	397
AT4G22820.2	Vss_DN12381_c3_g1_i1	3.51e-11	518	285	638	405	59.3	123	78	41.026		AT5G59250.1	Vss_DN26556_c0_g1_i1	0	256	1014	1733	975	365	791	253	60.474				AT1G10130.1	AT1G10130.1	398
AT4G25380.1	Vss_DN12381_c3_g1_i1	1.45e-26	199	393	457	651	99.1	210	65	52.308		AT5G59220.2	Vss_DN26270_c0_g1_i4	1.15e-46	658	888	2050	2280	137	293	77	75.325				AT1G10150.1	AT1G10150.1	399
AT4G22820.1	Vss_DN12381_c3_g1_i1	2.98e-34	343	531	463	651	112	240	63	63.492		AT5G59220.1	Vss_DN29109_c0_g1_i1	4.49e-71	652	1068	934	518	215	463	139	64.748				AT1G10170.1	AT1G10170.1	400
AT4G22820.2	Vss_DN12381_c3_g1_i1	2.98e-34	343	531	463	651	112	240	63	63.492		AT5G59210.1	Vss_DN25541_c0_g1_i2	9.33e-55	787	1044	947	1204	101	223	86	52.326				AT1G10200.1	AT1G10200.1	401
AT2G27580.1	Vss_DN12381_c3_g1_i1	8.48e-37	307	492	466	651	116	247	62	64.516		AT5G59180.1	Vss_DN23052_c0_g1_i1	5.52e-96	1	528	248	775	348	754	176	78.409				AT1G10200.2	AT1G10200.2	402
AT2G27580.2	Vss_DN12381_c3_g1_i1	8.48e-37	307	492	466	651	116	247	62	64.516		AT5G59140.1	Vss_DN17414_c1_g1_i1	6.31e-45	7	291	577	293	177	381	95	74.737				AT1G10280.1	AT1G10280.1	403
AT2G27580.1	Vss_DN12381_c3_g1_i1	1.67e-19	491	309	650	468	72.1	151	61	57.377		AT5G59110.1	Vss_DN17860_c0_g1_i1	3.18e-30	307	492	186	1	55.4	115	62	40.323				AT1G10290.1	AT1G10290.1	404
AT2G27580.2	Vss_DN12381_c3_g1_i1	1.67e-19	491	309	650	468	72.1	151	61	57.377		AT5G59050.1	Vss_DN30466_c0_g1_i6	5.89e-09	625	735	1757	1867	49.4	102	37	54.054				AT1G10310.1	AT1G10310.1	405
AT3G12630.1	Vss_DN12381_c3_g1_i1	1.72e-28	271	450	439	618	109	232	60	65		AT5G59030.1	Vss_DN18405_c0_g1_i1	6.4e-15	310	471	500	661	53.3	110	54	40.741				AT1G10370.1	AT1G10370.1	406
AT3G12630.1	Vss_DN12381_c3_g1_i1	1.38e-12	470	294	638	462	71.2	149	59	57.627		AT5G59020.1	Vss_DN25480_c2_g1_i2	2.48e-16	2068	2196	3190	3318	33.7	68	43	30.233				AT1G10390.1	AT1G10390.1	407
AT4G25380.1	Vss_DN12381_c3_g1_i1	7.46e-05	377	207	635	465	45.1	92	57	42.105		AT5G59010.1	Vss_DN29610_c2_g2_i2	0	91	1449	2154	796	765	1664	453	67.77				AT1G10410.1	AT1G10410.1	408
AT2G27580.1	Vss_DN12381_c3_g1_i1	0.000694	492	328	651	487	42.3	86	55	34.545		AT5G58990.1	Vss_DN20226_c0_g2_i1	1.77e-24	241	420	261	440	75.3	158	60	46.667				AT1G10417.1	AT1G10417.1	409
AT2G27580.2	Vss_DN12381_c3_g1_i1	0.000694	492	328	651	487	42.3	86	55	34.545		AT5G58960.1	Vss_DN26077_c0_g1_i1	5.19e-72	1087	1563	1105	629	214	461	159	50.943				AT1G10500.1	AT1G10500.1	410
AT4G25380.1	Vss_DN12381_c3_g1_i1	1.45e-26	22	120	103	201	39.1	79	33	42.424		AT5G58950.1	Vss_DN27950_c0_g1_i2	4.65e-98	739	1395	1403	747	299	648	219	52.055				AT1G10510.1	AT1G10510.1	411
AT2G27580.1	Vss_DN12381_c3_g1_i1	8.48e-37	13	108	85	180	57.4	119	32	62.5		AT5G58940.1	Vss_DN24697_c1_g1_i2	4.95e-120	391	1287	934	1830	429	932	299	59.197				AT1G10520.1	AT1G10520.1	412
AT2G27580.2	Vss_DN12381_c3_g1_i1	8.48e-37	13	108	85	180	57.4	119	32	62.5		AT5G58870.1	Vss_DN28265_c0_g1_i1	0	691	2145	1823	3277	823	1791	485	76.495				AT1G10522.1	AT1G10522.1	413
AT4G22820.1	Vss_DN12381_c3_g1_i1	2.98e-34	61	135	106	180	52.4	108	25	68		AT5G58850.1	Vss_DN29805_c2_g1_i1	6.99e-44	286	615	1420	1091	176	385	110	57.273				AT1G10530.1	AT1G10530.1	414
AT4G22820.2	Vss_DN12381_c3_g1_i1	2.98e-34	61	135	106	180	52.4	108	25	68		AT5G58790.2	Vss_DN29032_c0_g1_i10	4.13e-12	52	123	521	592	37.3	75	24	58.333				AT1G10550.1	AT1G10550.1	415
AT2G27580.1	Vss_DN12381_c3_g1_i1	1.67e-19	104	30	176	102	43.2	88	25	76		AT5G58782.1	Vss_DN31295_c1_g1_i2	8.44e-63	145	669	1560	1036	158	339	175	41.143				AT1G10580.1	AT1G10580.1	416
AT2G27580.2	Vss_DN12381_c3_g1_i1	1.67e-19	104	30	176	102	43.2	88	25	76		AT5G58760.1	Vss_DN18486_c0_g1_i1	0	253	1518	2461	1196	693	1508	422	62.322				AT1G10588.1	AT1G10588.1	417
AT3G12630.1	Vss_DN12381_c3_g1_i1	1.72e-28	82	138	115	171	36.3	73	19	57.895		AT5G58750.1	Vss_DN29570_c2_g1_i3	3.72e-55	550	708	607	765	59.7	124	53	41.509				AT1G10590.1	AT1G10590.1	418
AT4G22820.1	Vss_DN12381_c3_g1_i1	3.51e-11	125	69	170	114	28.1	55	19	68.421		AT5G58740.1	Vss_DN22135_c0_g1_i2	4.82e-80	1	468	903	436	295	638	156	70.513				AT1G10600.1	AT1G10600.1	419
AT4G22820.2	Vss_DN12381_c3_g1_i1	3.51e-11	125	69	170	114	28.1	55	19	68.421		AT5G58730.1	Vss_DN27049_c0_g3_i1	3.32e-43	382	756	1229	855	152	326	125	50.4				AT1G10680.1	AT1G10680.1	420
AT4G08950.1	Vss_DN12412_c0_g1_i1	7.18e-76	526	945	890	471	219	473	140	57.857		AT5G58720.1	Vss_DN30228_c3_g4_i4	1.63e-15	1060	1389	173	502	82.9	176	110	38.182				AT1G10700.1	AT1G10700.1	421
AT4G08950.1	Vss_DN12412_c0_g1_i1	6.2e-30	944	549	472	867	124	266	132	49.242		AT5G58670.1	Vss_DN31113_c1_g1_i3	8.95e-41	874	1308	1523	1089	163	351	145	49.655				AT1G10730.1	AT1G10730.1	422
AT5G64260.1	Vss_DN12412_c0_g1_i1	1.39e-76	523	918	866	471	223	481	132	62.879		AT5G58640.1	Vss_DN21254_c0_g1_i1	1.02e-57	190	651	1022	561	209	450	154	54.545				AT1G10740.1	AT1G10740.1	423
AT1G35140.1	Vss_DN12412_c0_g1_i1	8.35e-71	535	924	866	477	212	457	130	60.769		AT5G58610.4	Vss_DN31559_c0_g2_i2	9.86e-106	1825	2385	2734	2174	197	425	187	46.524				AT1G10760.1	AT1G10760.1	424
AT5G64260.1	Vss_DN12412_c0_g1_i1	6.61e-28	917	594	472	795	111	236	108	54.63		AT5G58610.1	Vss_DN31559_c0_g2_i5	8.92e-110	2413	2973	2677	2117	197	425	187	46.524				AT1G10780.1	AT1G10780.1	425
AT5G09440.1	Vss_DN12412_c0_g1_i1	4.48e-71	337	651	1007	693	154	330	105	56.19		AT5G58590.1	Vss_DN22575_c0_g1_i1	1.19e-59	70	507	326	763	228	495	146	58.904				AT1G10810.2	AT1G10810.2	426
AT1G35140.1	Vss_DN12412_c0_g1_i1	3.82e-23	815	507	586	894	99.6	211	103	51.456		AT5G58580.1	Vss_DN24217_c0_g1_i2	1.3e-17	295	552	1037	780	89	188	86	45.349				AT1G10830.1	AT1G10830.1	427
AT5G09440.1	Vss_DN12412_c0_g1_i1	4.48e-71	658	837	650	471	88.1	186	60	55		AT5G58575.1	Vss_DN26925_c0_g1_i2	2.4e-09	222	458	681	917	60.6	126	79	37.975				AT1G10840.1	AT1G10840.1	428
AT3G02970.1	Vss_DN12412_c0_g1_i1	9.18e-33	817	990	653	480	69.8	146	58	34.483		AT5G58560.1	Vss_DN29704_c1_g2_i1	6.82e-82	100	924	1399	575	302	654	275	45.091				AT1G10865.1	AT1G10865.1	429
AT3G02970.1	Vss_DN12412_c0_g1_i1	9.18e-33	556	729	866	693	66.6	139	58	46.552		AT5G58530.1	Vss_DN30246_c0_g1_i1	2.24e-37	541	780	1335	1096	105	224	80	56.25				AT1G10890.4	AT1G10890.4	430
AT5G64260.1	Vss_DN12412_c0_g1_i1	1.39e-76	76	219	1325	1182	57.4	119	48	39.583		AT5G58510.1	Vss_DN29629_c0_g1_i2	0	1204	1596	1407	1799	143	308	131	42.748				AT1G10910.1	AT1G10910.1	431
AT5G09440.1	Vss_DN12412_c0_g1_i1	4.48e-71	106	249	1268	1125	63.8	133	48	43.75		AT5G58490.1	Vss_DN20515_c1_g1_i1	3.53e-113	19	969	1279	329	406	881	317	56.151				AT1G10930.1	AT1G10930.1	432
AT4G08950.1	Vss_DN12412_c0_g1_i1	7.18e-76	85	213	1322	1194	58.2	121	43	48.837		AT5G58470.1	Vss_DN23743_c1_g1_i1	4.07e-66	757	1125	1052	684	191	413	123	70.732				AT1G10950.1	AT1G10950.1	433
AT5G09440.1	Vss_DN12412_c0_g1_i1	1.48e-16	233	117	1141	1257	35	70	39	43.59		AT5G58450.1	Vss_DN28245_c0_g2_i1	1.94e-163	439	1020	3345	2764	256	553	194	60.309				AT1G10960.1	AT1G10960.1	434
AT4G08950.1	Vss_DN12412_c0_g1_i1	6.2e-30	216	103	1191	1304	28.6	56	38	44.737		AT5G58440.1	Vss_DN25835_c0_g1_i1	6.47e-179	913	1734	1357	2178	399	874	274	66.058				AT1G11040.1	AT1G11040.1	435
AT1G35140.1	Vss_DN12412_c0_g1_i1	3.82e-23	206	102	1192	1296	30.9	61	35	42.857		AT5G58410.1	Vss_DN31393_c0_g1_i1	0	4882	5616	5568	6302	346	750	245	55.918				AT1G11070.1	AT1G11070.1	436
AT1G35140.1	Vss_DN12412_c0_g1_i1	8.35e-71	100	204	1298	1194	56.1	116	35	57.143		AT5G58375.1	Vss_DN20361_c0_g1_i1	4.61e-13	1	105	415	519	48.3	99	35	60				AT1G11090.1	AT1G11090.1	437
AT5G09440.1	Vss_DN12412_c0_g1_i1	1.48e-16	653	549	691	795	44.6	91	35	57.143		AT5G58370.2	Vss_DN28766_c0_g1_i1	1.53e-108	733	1383	1014	1664	354	770	217	69.124				AT1G11120.1	AT1G11120.1	438
AT5G64260.1	Vss_DN12412_c0_g1_i1	1.39e-76	397	501	980	876	50.1	103	35	57.143		AT5G58340.1	Vss_DN30425_c0_g1_i3	1.37e-06	331	570	1976	1737	31.5	63	80	26.25				AT1G11160.3	AT1G11160.3	439
AT5G64260.1	Vss_DN12412_c0_g1_i1	6.61e-28	488	396	889	981	31.8	63	31	48.387		AT5G58330.1	Vss_DN26632_c1_g1_i1	0	226	1296	999	2069	712	1549	357	80.952				AT1G11200.1	AT1G11200.1	440
AT3G02970.1	Vss_DN12412_c0_g1_i1	9.18e-33	115	195	1268	1188	38.2	77	27	51.852		AT5G58290.1	Vss_DN20279_c0_g1_i1	0	76	1227	277	1428	862	1876	384	96.094				AT1G11240.1	AT1G11240.1	441
AT5G09440.1	Vss_DN12412_c0_g1_i1	1.48e-16	437	357	907	987	33.1	66	27	55.556		AT5G58280.1	Vss_DN17832_c0_g1_i1	4.33e-06	651	376	728	1003	50.6	104	92	32.609				AT1G11320.1	AT1G11320.1	442
AT4G08950.1	Vss_DN12412_c0_g1_i1	7.18e-76	334	411	1094	1017	27.6	54	26	46.154		AT5G58270.1	Vss_DN20551_c0_g1_i1	0	562	2175	37	1650	821	1787	538	70.074				AT1G11360.1	AT1G11360.1	443
AT1G35140.1	Vss_DN12412_c0_g1_i1	8.35e-71	205	279	1202	1128	31.3	62	25	44		AT5G58260.1	Vss_DN20041_c0_g1_i2	1.21e-70	145	615	924	1394	264	571	157	67.516				AT1G11380.1	AT1G11380.1	444
AT4G08950.1	Vss_DN12412_c0_g1_i1	7.18e-76	433	507	974	900	28	55	25	44		AT5G58250.1	Vss_DN21021_c0_g2_i1	2.32e-58	220	609	475	864	223	482	130	70				AT1G11390.1	AT1G11390.1	445
AT5G09440.1	Vss_DN12412_c0_g1_i1	1.48e-16	731	657	577	651	32.7	65	25	64		AT5G58240.1	Vss_DN22840_c1_g1_i1	2.4e-45	82	420	365	703	180	387	113	62.832				AT1G11400.1	AT1G11400.1	446
AT1G35140.1	Vss_DN12412_c0_g1_i1	8.35e-71	421	483	971	909	31.8	63	21	57.143		AT5G58230.1	Vss_DN22401_c1_g1_i1	0	1	651	1730	1080	438	953	217	80.645				AT1G11475.1	AT1G11475.1	447
AT4G08950.1	Vss_DN12412_c0_g1_i1	7.18e-76	241	291	1178	1128	25.8	50	17	47.059		AT5G58220.1	Vss_DN24418_c0_g2_i4	5.11e-40	97	483	424	810	150	322	129	50.388				AT1G11480.1	AT1G11480.1	448
AT3G02970.1	Vss_DN12412_c0_g1_i1	9.18e-33	217	264	1169	1122	28.1	55	16	43.75		AT5G58210.1	Vss_DN31448_c1_g1_i3	7.33e-09	148	312	3837	3673	60.3	128	55	40				AT1G11540.2	AT1G11540.2	449
AT3G21350.2	Vss_DN12439_c0_g1_i1	3.29e-70	85	507	264	686	252	544	141	71.631		AT5G58200.1	Vss_DN23464_c0_g1_i2	1.17e-12	287	78	798	589	40	81	70	37.143				AT1G11570.1	AT1G11570.1	450
AT3G21350.1	Vss_DN12439_c0_g1_i1	4.36e-71	85	498	264	677	250	541	138	72.464		AT5G58140.1	Vss_DN30264_c0_g1_i1	0	1087	2259	1851	3023	707	1547	391	71.611				AT1G11680.1	AT1G11680.1	451
AT3G21350.1	Vss_DN12439_c0_g1_i1	8.22e-39	491	84	670	263	159	341	136	61.029		AT5G58130.1	Vss_DN25088_c0_g1_i1	5.19e-08	288	28	1709	1969	40.9	83	87	31.034				AT1G11720.1	AT1G11720.1	452
AT3G21350.2	Vss_DN12439_c0_g1_i1	9.81e-39	491	84	670	263	159	341	136	61.029		AT5G58110.1	Vss_DN22161_c0_g1_i3	1.18e-51	34	396	853	491	158	344	121	54.545				AT1G11730.1	AT1G11730.1	453
AT3G21350.2	Vss_DN12439_c0_g1_i1	1.06e-23	507	112	686	291	109	232	132	40.909		AT5G58100.1	Vss_DN30735_c0_g1_i1	0	40	807	272	1039	334	723	256	51.953				AT1G11740.1	AT1G11740.1	454
AT3G21350.1	Vss_DN12439_c0_g1_i1	2.31e-23	504	112	683	291	107	229	131	41.221		AT5G58070.1	Vss_DN23396_c0_g1_i1	3.51e-79	7	519	853	341	289	627	171	63.158				AT1G11750.1	AT1G11750.1	455
AT3G21350.1	Vss_DN12439_c0_g1_i1	1.83e-08	227	556	406	735	58.3	121	110	33.636		AT5G58060.1	Vss_DN24862_c0_g1_i1	4.38e-35	597	43	756	1310	146	313	185	38.919				AT1G11755.1	AT1G11755.1	456
AT3G21350.2	Vss_DN12439_c0_g1_i1	3.81e-07	227	514	406	693	54.2	112	96	37.5		AT5G58040.1	Vss_DN30720_c2_g1_i1	1.34e-07	969	1256	3980	3693	57.9	120	96	44.792				AT1G11760.1	AT1G11760.1	457
AT3G21350.1	Vss_DN12439_c0_g1_i1	0.000896	198	392	377	571	42.8	87	65	40		AT5G58030.1	Vss_DN19964_c0_g1_i1	4.6e-108	10	579	266	835	388	842	190	85.263				AT1G11780.1	AT1G11780.1	458
AT3G21350.1	Vss_DN12439_c0_g1_i1	4.36e-71	511	618	708	815	36.3	73	36	38.889		AT5G58020.1	Vss_DN23915_c1_g1_i4	1.53e-89	163	543	1371	991	161	347	127	65.354				AT1G11790.1	AT1G11790.1	459
AT3G21350.2	Vss_DN12439_c0_g1_i1	3.29e-70	634	741	708	815	36.3	73	36	38.889		AT5G58005.1	Vss_DN24758_c0_g1_i9	1.8e-41	40	336	254	550	166	357	99	63.636				AT1G11800.1	AT1G11800.1	460
AT4G04180.1	Vss_DN12503_c0_g1_i3	1.98e-138	871	1641	1708	938	451	982	257	72.763		AT5G58003.1	Vss_DN29815_c2_g4_i4	2.59e-39	956	519	1191	1628	136	291	146	52.74				AT1G11820.1	AT1G11820.1	461
AT4G04180.2	Vss_DN12503_c0_g1_i3	1.98e-138	856	1626	1708	938	451	982	257	72.763		AT5G58000.1	Vss_DN29723_c0_g1_i2	3.04e-43	913	1311	1906	2304	129	277	133	37.594				AT1G11860.1	AT1G11860.1	462
AT4G04180.1	Vss_DN12503_c0_g1_i3	5.55e-42	1698	991	881	1588	171	367	236	39.831		AT5G57990.1	Vss_DN28451_c1_g1_i6	4.12e-119	295	855	315	875	275	600	187	60.428				AT1G11870.1	AT1G11870.1	463
AT4G04180.2	Vss_DN12503_c0_g1_i3	5.5e-42	1683	976	881	1588	171	367	236	39.831		AT5G57980.1	Vss_DN23593_c0_g1_i1	2.69e-49	262	633	418	789	135	289	124	48.387				AT1G11880.1	AT1G11880.1	464
AT4G04180.1	Vss_DN12503_c0_g1_i3	5.63e-20	1248	1646	1331	933	63.8	133	133	36.842		AT5G57970.1	Vss_DN30053_c0_g2_i1	4.5e-75	451	1029	1844	1266	280	605	193	54.922				AT1G11890.1	AT1G11890.1	465
AT4G04180.2	Vss_DN12503_c0_g1_i3	5.58e-20	1233	1631	1331	933	63.8	133	133	36.842		AT5G57960.1	Vss_DN29082_c0_g1_i1	0	394	1305	1916	1005	553	1201	304	75.658				AT1G11905.1	AT1G11905.1	466
AT4G04180.1	Vss_DN12503_c0_g1_i3	8.97e-72	1259	879	1320	1700	147	316	127	59.055		AT5G57950.2	Vss_DN24618_c1_g1_i3	1.06e-38	359	72	444	157	101	215	96	54.167				AT1G11910.1	AT1G11910.1	467
AT4G04180.2	Vss_DN12503_c0_g1_i3	8.89e-72	1244	864	1320	1700	147	316	127	59.055		AT5G57930.1	Vss_DN27035_c0_g1_i1	8.61e-41	786	376	841	1251	53.3	110	137	24.088				AT1G11930.2	AT1G11930.2	468
AT4G04180.1	Vss_DN12503_c0_g1_i3	8.97e-72	1637	1308	942	1271	143	306	110	64.545		AT5G57920.2	Vss_DN23712_c0_g1_i2	8.62e-21	16	405	1203	814	98.7	209	130	33.846				AT1G11940.2	AT1G11940.2	469
AT4G04180.2	Vss_DN12503_c0_g1_i3	8.89e-72	1622	1293	942	1271	143	306	110	64.545		AT5G57900.1	Vss_DN26245_c0_g1_i3	3.88e-57	22	516	334	828	142	305	165	36.364				AT1G11950.1	AT1G11950.1	470
AT4G04180.1	Vss_DN12503_c0_g1_i3	5.04e-09	920	1111	1659	1468	33.6	67	64	37.5		AT5G57870.1	Vss_DN30260_c0_g1_i1	1.17e-156	574	1416	906	1748	419	916	281	61.566				AT1G11990.2	AT1G11990.2	471
AT4G04180.2	Vss_DN12503_c0_g1_i3	4.91e-09	905	1096	1659	1468	33.6	67	64	37.5		AT5G57860.4	Vss_DN20546_c0_g2_i1	4.81e-22	1	198	208	405	100	213	66	57.576				AT1G12000.1	AT1G12000.1	472
AT4G04180.1	Vss_DN12503_c0_g1_i3	5.63e-20	945	1133	1634	1446	53.3	110	63	36.508		AT5G57860.1	Vss_DN19334_c0_g1_i1	1.78e-33	1	273	587	315	139	298	91	62.637				AT1G12040.1	AT1G12040.1	473
AT4G04180.2	Vss_DN12503_c0_g1_i3	5.58e-20	930	1118	1634	1446	53.3	110	63	36.508		AT5G57850.1	Vss_DN25569_c0_g2_i2	1.03e-103	217	816	911	1510	306	662	200	63.5				AT1G12050.1	AT1G12050.1	474
AT4G04180.1	Vss_DN12503_c0_g1_i3	5.04e-09	1163	1330	1416	1249	43.7	89	56	48.214		AT5G57840.1	Vss_DN27671_c1_g1_i1	3.41e-85	1	621	2076	1456	228	493	207	46.377				AT1G12120.1	AT1G12120.1	475
AT4G04180.2	Vss_DN12503_c0_g1_i3	4.91e-09	1148	1315	1416	1249	43.7	89	56	48.214		AT5G57830.1	Vss_DN30753_c0_g1_i3	1.82e-12	25	336	847	1158	72.3	153	104	39.423				AT1G12230.1	AT1G12230.1	476
AT4G04180.1	Vss_DN12503_c0_g1_i3	1.98e-138	679	807	1915	1787	40.8	83	43	41.86		AT5G57800.1	Vss_DN27680_c4_g1_i10	0	862	1881	1263	2282	514	1116	340	65				AT1G12240.1	AT1G12240.1	477
AT4G04180.2	Vss_DN12503_c0_g1_i3	1.98e-138	664	792	1915	1787	40.8	83	43	41.86		AT5G57750.1	Vss_DN20693_c1_g1_i1	1.93e-38	94	246	288	440	41.4	84	51	35.294				AT1G12244.1	AT1G12244.1	478
AT4G04180.1	Vss_DN12503_c0_g1_i3	1.98e-138	1657	1764	928	821	40.4	82	36	38.889		AT5G57740.1	Vss_DN28099_c0_g1_i3	5.58e-77	437	15	1297	875	173	373	141	62.411				AT1G12250.2	AT1G12250.2	479
AT4G04180.2	Vss_DN12503_c0_g1_i3	1.98e-138	1642	1749	928	821	40.4	82	36	38.889		AT5G57720.1	Vss_DN20814_c0_g1_i2	2.38e-05	76	315	1295	1056	48.3	99	80	31.25				AT1G12270.1	AT1G12270.1	480
AT4G04180.1	Vss_DN12503_c0_g1_i3	5.04e-09	1574	1633	1005	946	29.5	58	20	55		AT5G57710.1	Vss_DN30129_c1_g2_i1	1.82e-91	1	363	1080	1442	143	308	121	52.893				AT1G12280.1	AT1G12280.1	481
AT4G04180.2	Vss_DN12503_c0_g1_i3	4.91e-09	1559	1618	1005	946	29.5	58	20	55		AT5G57700.1	Vss_DN27433_c4_g1_i6	6.24e-143	37	966	768	1697	505	1097	310	63.871				AT1G12350.1	AT1G12350.1	482
AT4G38260.1	Vss_DN12543_c0_g1_i3	4.54e-54	103	600	1140	643	181	389	166	45.181		AT5G57670.2	Vss_DN26665_c1_g1_i2	8.55e-128	748	1644	1051	1947	456	989	299	58.863				AT1G12370.2	AT1G12370.2	483
AT4G38260.1	Vss_DN12543_c0_g1_i3	2.46e-17	473	261	770	982	48.3	99	71	46.479		AT5G57655.2	Vss_DN23445_c0_g1_i2	0	118	1425	373	1680	794	1728	436	74.541				AT1G12380.1	AT1G12380.1	484
AT1G20730.1	Vss_DN12543_c0_g1_i3	5.38e-09	514	717	702	499	30.9	61	68	26.471		AT5G57640.1	Vss_DN21679_c0_g1_i1	2.14e-13	250	435	440	625	74.5	158	62	43.548				AT1G12400.1	AT1G12400.1	485
AT1G20730.1	Vss_DN12543_c0_g1_i3	5.38e-09	43	195	1200	1048	43.2	88	51	37.255		AT5G57590.1	Vss_DN24920_c0_g1_i1	0	1789	2490	1466	765	359	779	234	59.402				AT1G12410.1	AT1G12410.1	486
AT4G38260.1	Vss_DN12543_c0_g1_i3	7.65e-09	1	132	1245	1114	59.7	124	44	50		AT5G57580.1	Vss_DN28054_c0_g1_i1	7.85e-174	466	1185	2070	1351	415	906	240	69.167				AT1G12420.1	AT1G12420.1	487
AT1G20740.1	Vss_DN12543_c0_g1_i3	2.13e-07	637	750	606	493	30.4	60	38	39.474		AT5G57550.1	Vss_DN24673_c4_g1_i1	1.27e-94	79	825	1598	852	344	746	249	55.422				AT1G12440.1	AT1G12440.1	488
AT1G20740.2	Vss_DN12543_c0_g1_i3	1.86e-07	613	726	606	493	30.4	60	38	39.474		AT5G57500.1	Vss_DN18857_c0_g1_i1	1.53e-05	307	420	209	96	31.8	63	38	34.211				AT1G12450.1	AT1G12450.1	489
AT4G38260.1	Vss_DN12543_c0_g1_i3	4.54e-54	2	112	1244	1134	24	46	37	35.135		AT5G57480.1	Vss_DN27395_c0_g1_i5	1.35e-167	7	936	2627	1698	448	973	310	58.387				AT1G12460.1	AT1G12460.1	490
AT4G38260.1	Vss_DN12543_c0_g1_i3	2.46e-17	108	1	1138	1245	34.5	69	36	38.889		AT5G57460.1	Vss_DN26933_c0_g1_i1	1.17e-169	1348	1791	947	504	203	439	148	53.378				AT1G12470.1	AT1G12470.1	491
AT4G38260.1	Vss_DN12543_c0_g1_i3	4.54e-54	616	720	624	520	38.2	77	35	45.714		AT5G57450.1	Vss_DN20542_c1_g1_i1	2.08e-58	34	291	187	444	80.8	170	86	58.14				AT1G12500.1	AT1G12500.1	492
AT4G38260.1	Vss_DN12543_c0_g1_i3	2.46e-17	209	120	1034	1123	41.4	84	30	56.667		AT5G57440.1	Vss_DN26029_c0_g1_i1	2.91e-91	79	720	713	1354	325	704	214	62.15				AT1G12520.1	AT1G12520.1	493
AT1G20740.1	Vss_DN12543_c0_g1_i3	2.13e-07	136	222	1134	1048	32.7	65	29	41.379		AT5G57420.1	Vss_DN34258_c0_g1_i1	1.92e-07	241	474	30	263	54.2	112	78	29.487				AT1G12550.1	AT1G12550.1	494
AT1G20740.2	Vss_DN12543_c0_g1_i3	1.86e-07	112	198	1134	1048	32.7	65	29	41.379		AT5G57410.1	Vss_DN24828_c0_g1_i3	2.68e-159	55	1077	382	1404	560	1234	341	70.674				AT1G12600.1	AT1G12600.1	495
AT1G20740.1	Vss_DN12543_c0_g1_i3	2.13e-07	364	414	912	862	23.1	44	17	47.059		AT5G57370.1	Vss_DN21194_c0_g1_i1	5.39e-20	493	660	571	404	96.4	204	56	71.429				AT1G12640.1	AT1G12640.1	496
AT1G20740.2	Vss_DN12543_c0_g1_i3	1.86e-07	340	390	912	862	23.1	44	17	47.059		AT5G57360.1	Vss_DN29957_c0_g1_i2	0	538	1485	1162	2109	568	1234	316	73.734				AT1G12650.1	AT1G12650.1	497
AT1G20730.1	Vss_DN12543_c0_g1_i3	5.38e-09	421	471	831	781	26.7	52	17	58.824		AT5G57345.1	Vss_DN10135_c0_g1_i1	1.95e-09	169	282	345	458	51.9	107	38	55.263				AT1G12710.1	AT1G12710.1	498
AT1G20740.1	Vss_DN12543_c0_g1_i3	2.13e-07	451	501	831	781	26.7	52	17	58.824		AT5G57330.1	Vss_DN24662_c0_g1_i1	4.16e-125	394	936	749	1291	318	689	181	70.718				AT1G12730.2	AT1G12730.2	499
AT1G20740.2	Vss_DN12543_c0_g1_i3	1.86e-07	427	477	831	781	26.7	52	17	58.824		AT5G57320.1	Vss_DN28362_c0_g3_i2	0	1144	2154	1555	2565	375	819	337	44.807				AT1G12760.1	AT1G12760.1	500
AT4G38260.1	Vss_DN12543_c0_g1_i3	4.54e-54	730	768	528	490	23.5	45	13	61.538		AT5G57300.1	Vss_DN26547_c1_g1_i3	2.34e-123	340	867	955	428	309	670	176	72.159				AT1G12770.1	AT1G12770.1	501
AT1G20680.1	Vss_DN12543_c0_g1_i4	3.99e-05	127	225	1113	1015	47.3	97	33	51.515		AT5G57280.1	Vss_DN24284_c0_g1_i2	2.1e-100	1	618	1540	923	338	732	206	72.33				AT1G12780.1	AT1G12780.1	502
AT1G20680.2	Vss_DN12543_c0_g1_i4	3.84e-05	103	201	1113	1015	47.3	97	33	51.515		AT5G57240.1	Vss_DN28862_c0_g1_i6	2.9e-85	211	657	1811	1365	178	383	149	46.98				AT1G12790.1	AT1G12790.1	503
AT4G26130.1	Vss_DN12569_c0_g1_i1	3.51e-06	718	852	615	749	50.9	105	45	48.889		AT5G57190.1	Vss_DN27388_c1_g1_i1	0	460	1878	500	1918	690	1501	473	61.311				AT1G12800.1	AT1G12800.1	504
AT5G38700.1	Vss_DN12569_c0_g1_i1	2.44e-05	403	531	612	740	47.3	97	43	46.512		AT5G57160.1	Vss_DN25260_c1_g2_i1	0	1906	2328	1497	1075	200	435	141	55.319				AT1G12840.1	AT1G12840.1	505
AT5G56980.1	Vss_DN12569_c0_g1_i1	8.71e-06	1036	1131	654	749	50.1	103	32	62.5		AT5G57150.1	Vss_DN25903_c0_g1_i2	3.58e-27	160	390	1221	1451	91.9	195	77	50.649				AT1G12900.1	AT1G12900.1	506
AT5G56985.1	Vss_DN12569_c0_g1_i1	2.58e-06	203	108	654	749	50.1	103	32	62.5		AT5G57120.1	Vss_DN28101_c0_g1_i3	2.87e-10	986	798	2242	2054	64.8	135	63	69.841				AT1G12920.1	AT1G12920.1	507
AT4G02170.1	Vss_DN12569_c0_g1_i1	0.000391	406	489	654	737	43.2	88	28	60.714		AT5G57050.1	Vss_DN29221_c6_g2_i1	1.91e-85	676	1155	1472	1951	194	419	160	58.75				AT1G12930.1	AT1G12930.1	508
AT5G19300.1	Vss_DN12600_c0_g1_i1	2.19e-20	289	426	235	98	79	167	46	78.261		AT5G57040.1	Vss_DN19125_c0_g1_i1	9.61e-53	250	579	330	659	204	441	110	70				AT1G12940.1	AT1G12940.1	509
AT5G19300.1	Vss_DN12600_c0_g1_i1	4.5e-05	395	288	129	236	47.8	98	36	66.667		AT5G57030.1	Vss_DN29087_c0_g1_i2	5.52e-104	872	267	1583	2188	230	497	202	59.406				AT1G12970.1	AT1G12970.1	510
AT5G19300.1	Vss_DN12600_c0_g1_i1	2.19e-20	460	534	76	2	38.9	79	25	52		AT5G57020.1	Vss_DN25418_c0_g1_i5	0	190	1305	1509	394	734	1596	372	78.763				AT1G12980.1	AT1G12980.1	511
AT2G41120.1	Vss_DN12617_c0_g1_i2	2.55e-56	235	633	964	566	217	468	133	60.15		AT5G57000.1	Vss_DN24089_c0_g1_i9	2.69e-10	265	432	287	454	48.7	102	56	32.143				AT1G13000.1	AT1G13000.1	512
AT2G41120.1	Vss_DN12617_c0_g1_i2	1.97e-09	503	402	696	797	46	94	34	67.647		AT5G56970.2	Vss_DN30214_c0_g2_i4	3.79e-85	292	807	1747	1232	239	516	172	57.558				AT1G13020.1	AT1G13020.1	513
AT2G41120.1	Vss_DN12617_c0_g1_i2	1.97e-09	309	238	890	961	34.1	68	24	50		AT5G56970.1	Vss_DN24388_c0_g1_i1	7.51e-11	723	295	1043	615	60.2	125	143	27.273				AT1G13030.1	AT1G13030.1	514
AT2G12550.1	Vss_DN12720_c0_g1_i1	7.04e-142	202	1392	2067	877	437	957	397	47.355		AT5G56940.1	Vss_DN24508_c0_g1_i4	3.32e-38	4	345	413	754	155	334	114	56.14				AT1G13060.1	AT1G13060.1	515
AT2G12550.1	Vss_DN12720_c0_g1_i1	2.17e-44	980	396	1289	1873	124	265	195	43.59		AT5G56930.1	Vss_DN31430_c1_g2_i2	3.37e-28	1063	1290	1046	819	125	273	76	56.579				AT1G13120.1	AT1G13120.1	516
AT2G12550.1	Vss_DN12720_c0_g1_i1	4.24e-08	426	914	1843	1355	50.6	104	163	28.834		AT5G56900.2	Vss_DN27016_c1_g1_i1	6.61e-166	1	375	91	465	181	389	125	56				AT1G13130.1	AT1G13130.1	517
AT2G12550.1	Vss_DN12720_c0_g1_i1	4.09e-16	1095	658	1174	1611	76.2	160	146	38.356		AT5G56890.1	Vss_DN31241_c0_g2_i1	0	2101	2631	1871	1341	328	714	177	75.706				AT1G13143.1	AT1G13143.1	518
AT2G12550.1	Vss_DN12720_c0_g1_i1	2.17e-44	212	3	2048	2257	58.3	121	70	41.429		AT5G56860.1	Vss_DN27473_c1_g1_i2	3.26e-19	619	789	1158	1328	80.5	170	57	52.632				AT1G13160.1	AT1G13160.1	519
AT2G12550.1	Vss_DN12720_c0_g1_i1	7.04e-142	4	192	2256	2068	77.9	165	63	53.968		AT5G56850.1	Vss_DN29135_c2_g1_i3	2.05e-17	121	366	514	759	89.3	192	82	42.683				AT1G13180.1	AT1G13180.1	520
AT2G12550.1	Vss_DN12720_c0_g1_i1	1.25e-06	506	670	1763	1599	28.1	55	55	34.545		AT5G56740.1	Vss_DN27683_c0_g1_i1	8.65e-45	577	963	957	1343	130	279	129	38.76				AT1G13190.1	AT1G13190.1	521
AT2G12550.1	Vss_DN12720_c0_g1_i1	1.25e-06	326	454	1943	1815	25.8	50	43	27.907		AT5G56730.1	Vss_DN31085_c0_g1_i4	0	781	2898	1880	3997	1131	2462	706	64.306				AT1G13250.1	AT1G13250.1	522
AT2G12550.1	Vss_DN12720_c0_g1_i1	4.24e-08	178	303	2088	1963	26.1	51	42	35.714		AT5G56710.1	Vss_DN20660_c1_g1_i2	8.38e-12	360	1	492	133	68	142	120	28.333				AT1G13260.1	AT1G13260.1	523
AT2G12550.1	Vss_DN12720_c0_g1_i1	4.09e-16	450	349	1819	1920	33.1	66	34	38.235		AT5G56650.1	Vss_DN26690_c1_g1_i3	6.1e-144	112	885	654	1427	397	861	258	66.667				AT1G13270.1	AT1G13270.1	524
AT2G12550.1	Vss_DN12720_c0_g1_i1	2.17e-44	1136	1038	1133	1231	40	81	33	57.576		AT5G56610.1	Vss_DN23200_c0_g1_i1	1.14e-76	100	657	1359	802	284	615	186	62.903				AT1G13280.1	AT1G13280.1	525
AT2G12550.1	Vss_DN12720_c0_g1_i1	1.25e-06	710	787	1559	1482	34.1	68	26	50		AT5G56600.1	Vss_DN20800_c0_g1_i1	1.13e-49	46	390	1129	785	182	392	115	62.609				AT1G13310.1	AT1G13310.1	526
AT2G12550.1	Vss_DN12720_c0_g1_i1	7.04e-142	1594	1671	747	670	37.9	77	26	65.385		AT5G56510.1	Vss_DN30818_c0_g1_i1	3.42e-55	1790	1062	1334	2062	192	413	243	47.325				AT1G13320.1	AT1G13320.1	527
AT2G12550.1	Vss_DN12720_c0_g1_i1	2.17e-44	1668	1594	673	747	25.4	49	25	40		AT5G56480.1	Vss_DN19149_c1_g1_i2	5.7e-08	28	327	396	97	55.1	114	100	24				AT1G13330.1	AT1G13330.1	528
AT1G70890.1	Vss_DN12737_c0_g1_i1	0.000126	298	465	464	297	34.1	68	56	25		AT5G56450.1	Vss_DN22734_c0_g1_i1	2.98e-127	388	699	577	888	174	374	104	60.577				AT1G13340.1	AT1G13340.1	529
AT1G70890.1	Vss_DN12737_c0_g1_i1	0.000126	187	291	578	474	28.6	56	35	37.143		AT5G56400.1	Vss_DN30511_c0_g1_i2	0.000716	91	249	683	841	41.8	85	53	32.075				AT1G13350.1	AT1G13350.1	530
AT2G36370.1	Vss_DN12754_c0_g1_i1	1.49e-57	2284	2670	288	674	139	298	129	41.86		AT5G56360.1	Vss_DN28718_c0_g1_i1	3.07e-119	1420	1869	1285	836	240	531	150	64				AT1G13370.1	AT1G13370.1	531
AT2G36370.1	Vss_DN12754_c0_g1_i1	2.6e-10	2630	2286	634	290	57.4	119	115	33.043		AT5G56340.1	Vss_DN28536_c1_g2_i2	3.84e-46	775	969	1074	1268	101	215	65	52.308				AT1G13390.1	AT1G13390.1	532
AT2G36370.1	Vss_DN12754_c0_g1_i1	1.49e-57	2011	2271	3	263	85.8	181	87	42.529		AT5G56290.1	Vss_DN30728_c2_g1_i3	0	1336	2187	1497	646	497	1089	284	73.944				AT1G13580.2	AT1G13580.2	533
AT2G36370.1	Vss_DN12754_c0_g1_i1	2.6e-10	2249	2031	241	23	27.6	54	73	27.397		AT5G56250.1	Vss_DN31451_c0_g1_i1	2.83e-09	73	249	1030	1206	62.9	133	59	42.373				AT1G13635.1	AT1G13635.1	534
AT2G36370.1	Vss_DN12754_c0_g1_i1	1.49e-57	2659	2781	672	794	37.3	75	41	34.146		AT5G56240.1	Vss_DN31451_c2_g1_i1	6.38e-06	577	666	746	835	52	109	30	56.667				AT1G13640.1	AT1G13640.1	535
AT1G72060.1	Vss_DN12768_c0_g1_i1	4.4e-06	85	186	203	102	42.8	87	34	47.059		AT5G56220.1	Vss_DN31140_c0_g1_i1	2.43e-12	2697	2314	3543	3160	57.4	119	128	33.594				AT1G13690.1	AT1G13690.1	536
AT1G72060.1	Vss_DN12768_c0_g1_i1	4.4e-06	199	240	71	30	22.1	42	14	42.857		AT5G56180.1	Vss_DN18877_c1_g1_i1	6.42e-35	1139	693	447	1	141	302	149	52.349				AT1G13750.1	AT1G13750.1	537
AT5G20240.1	Vss_DN12791_c0_g1_i2	3.14e-06	213	1	531	319	50.6	104	71	35.211		AT5G56130.1	Vss_DN22357_c0_g2_i1	1.96e-62	900	16	948	1832	237	513	295	40				AT1G13770.1	AT1G13770.1	538
AT5G20240.2	Vss_DN12791_c0_g1_i2	2.05e-06	213	1	531	319	50.6	104	71	35.211		AT5G56110.1	Vss_DN26513_c1_g1_i1	3.5e-65	1	384	653	1036	247	533	128	68.75				AT1G13810.1	AT1G13810.1	539
AT5G20240.1	Vss_DN12791_c0_g1_i2	6.41e-23	1	186	319	504	105	225	62	72.581		AT5G56090.1	Vss_DN27337_c1_g2_i2	8.35e-143	379	1269	1712	822	505	1097	297	69.024				AT1G13830.2	AT1G13830.2	540
AT5G20240.2	Vss_DN12791_c0_g1_i2	4.19e-23	1	186	319	504	105	225	62	72.581		AT5G56000.1	Vss_DN26424_c0_g1_i1	0	760	1548	1631	843	576	1256	263	88.593				AT1G13860.1	AT1G13860.1	541
AT3G54340.1	Vss_DN12791_c0_g1_i2	2.58e-10	185	9	503	327	64.3	134	59	57.627		AT5G55990.1	Vss_DN28307_c1_g1_i2	8.85e-122	1	681	1198	1878	434	942	227	81.498				AT1G13860.2	AT1G13860.2	542
AT1G72350.1	Vss_DN12791_c0_g1_i2	2.49e-14	127	300	322	495	77.6	163	58	56.897		AT5G55980.1	Vss_DN23342_c0_g1_i8	2.34e-07	160	252	386	478	53.1	111	31	61.29				AT1G13870.1	AT1G13870.1	543
AT3G54340.1	Vss_DN12791_c0_g1_i2	1.38e-22	1	171	319	489	105	223	57	77.193		AT5G55960.1	Vss_DN30463_c1_g1_i4	5.75e-140	1321	1938	2551	3168	282	611	206	56.796				AT1G13900.1	AT1G13900.1	544
AT1G72350.1	Vss_DN12791_c0_g1_i2	2.9e-08	281	123	476	318	57.4	119	53	50.943		AT5G55950.1	Vss_DN25478_c1_g1_i3	2.56e-154	10	1032	1557	535	543	1180	341	70.088				AT1G13910.1	AT1G13910.1	545
AT3G09390.1	Vss_DN12805_c0_g1_i1	3.06e-10	2	109	76	183	38.6	78	36	47.222		AT5G55940.1	Vss_DN22669_c0_g1_i1	1.01e-12	515	246	439	708	60.6	126	90	45.556				AT1G13930.1	AT1G13930.1	546
AT3G09390.2	Vss_DN12805_c0_g1_i1	3.06e-10	2	109	76	183	38.6	78	36	47.222		AT5G55920.1	Vss_DN28936_c0_g1_i8	4.99e-180	571	1719	893	2041	629	1372	383	68.668				AT1G13990.1	AT1G13990.1	547
AT3G09390.1	Vss_DN12805_c0_g1_i1	3.06e-10	142	246	213	317	40.9	83	35	40		AT5G55860.1	Vss_DN27918_c0_g1_i1	4.23e-19	898	1293	1295	1690	67.9	147	132	31.818				AT1G14000.1	AT1G14000.1	548
AT3G09390.1	Vss_DN12805_c0_g1_i1	8.74e-05	244	140	315	211	29.9	59	35	40		AT5G55856.1	Vss_DN19869_c1_g1_i1	4.78e-21	1	291	280	570	98.2	208	97	41.237				AT1G14010.1	AT1G14010.1	549
AT3G09390.2	Vss_DN12805_c0_g1_i1	3.06e-10	142	246	213	317	40.9	83	35	40		AT5G55810.1	Vss_DN27212_c1_g1_i8	1.12e-71	40	582	1302	760	251	543	181	56.906				AT1G14030.1	AT1G14030.1	550
AT3G09390.2	Vss_DN12805_c0_g1_i1	8.74e-05	244	140	315	211	29.9	59	35	40		AT5G55760.1	Vss_DN24935_c0_g1_i4	3.62e-176	1	1116	238	1353	616	1339	372	65.86				AT1G14120.1	AT1G14120.1	551
AT3G09390.1	Vss_DN12805_c0_g1_i1	8.74e-05	88	2	162	76	30.9	61	29	51.724		AT5G55740.1	Vss_DN26643_c0_g1_i1	4.35e-135	325	1485	710	1870	306	662	387	35.401				AT1G14140.1	AT1G14140.1	552
AT3G09390.2	Vss_DN12805_c0_g1_i1	8.74e-05	88	2	162	76	30.9	61	29	51.724		AT5G55730.1	Vss_DN25754_c0_g1_i1	1.36e-29	214	390	428	604	68.9	144	59	47.458				AT1G14160.1	AT1G14160.1	553
AT4G15770.1	Vss_DN12817_c0_g1_i1	1.04e-94	1	564	298	861	344	745	188	73.404		AT5G55710.1	Vss_DN20312_c0_g1_i1	4e-53	163	630	866	399	206	444	156	51.923				AT1G14170.3	AT1G14170.3	554
AT4G15770.1	Vss_DN12817_c0_g1_i1	2.15e-47	557	51	854	348	187	402	169	56.805		AT5G55700.1	Vss_DN31109_c0_g1_i2	1.73e-123	565	1122	1973	1416	237	513	186	47.849				AT1G14180.1	AT1G14180.1	555
AT4G15770.1	Vss_DN12817_c0_g1_i1	6.17e-09	300	509	597	806	41.4	84	70	30		AT5G55680.1	Vss_DN30733_c3_g2_i6	0.000635	140	6	343	477	42.9	90	45	44.444				AT1G14205.1	AT1G14205.1	556
AT4G15770.1	Vss_DN12817_c0_g1_i1	6.17e-09	126	251	423	548	36.3	73	42	38.095		AT5G55670.2	Vss_DN28572_c3_g1_i1	3.19e-38	706	984	1152	1430	158	344	93	64.516				AT1G14210.1	AT1G14210.1	557
AT4G15770.1	Vss_DN12817_c0_g1_i1	1.39e-12	540	421	837	718	41.8	85	40	50		AT5G55640.1	Vss_DN20963_c2_g1_i1	5.58e-25	172	345	562	389	85	183	58	62.069				AT1G14260.1	AT1G14260.1	558
AT4G15770.1	Vss_DN12817_c0_g1_i1	0.000382	95	211	392	508	31.8	63	39	46.154		AT5G55630.1	Vss_DN16746_c0_g2_i1	5.94e-91	583	1074	825	334	232	500	164	57.317				AT1G14270.1	AT1G14270.1	559
AT4G15770.1	Vss_DN12817_c0_g1_i1	1.39e-12	210	100	507	397	50.6	104	37	54.054		AT5G55610.1	Vss_DN27542_c0_g1_i1	3.46e-42	541	729	1549	1737	95.5	202	63	55.556				AT1G14270.2	AT1G14270.2	560
AT4G15770.1	Vss_DN12817_c0_g1_i1	0.000382	293	358	590	655	29.5	58	22	54.545		AT5G55600.1	Vss_DN30826_c0_g2_i1	2.42e-128	409	906	1856	1359	224	486	166	52.41				AT1G14290.1	AT1G14290.1	561
AT3G62090.1	Vss_DN12827_c0_g1_i1	9.48e-20	409	747	1054	716	96.3	205	113	40.708		AT5G55580.1	Vss_DN26919_c0_g2_i8	8.47e-94	532	1485	1542	589	342	742	318	47.17				AT1G14300.1	AT1G14300.1	562
AT3G62090.2	Vss_DN12827_c0_g1_i1	8.19e-20	460	798	1054	716	96.6	205	113	40.708		AT5G55570.1	Vss_DN19996_c0_g1_i1	3.58e-34	187	429	617	375	142	305	81	62.963				AT1G14310.1	AT1G14310.1	563
AT2G46970.1	Vss_DN12827_c0_g1_i1	1.87e-27	586	903	1051	734	122	263	106	49.057		AT5G55560.1	Vss_DN31203_c0_g1_i4	1.04e-122	61	864	3741	2938	438	950	268	64.925				AT1G14320.1	AT1G14320.1	564
AT2G46970.2	Vss_DN12827_c0_g1_i1	1.54e-27	493	810	1051	734	122	263	106	49.057		AT5G55550.1	Vss_DN26511_c2_g1_i1	3.18e-86	301	651	1696	1346	171	370	117	61.538				AT1G14345.1	AT1G14345.1	565
AT2G46970.3	Vss_DN12827_c0_g1_i1	1.52e-27	520	837	1051	734	122	263	106	49.057		AT5G55500.1	Vss_DN30133_c0_g1_i4	1.69e-131	580	1095	1063	1578	236	509	172	53.488				AT1G14350.1	AT1G14350.1	566
AT4G29560.1	Vss_DN12897_c0_g2_i1	6.42e-41	1192	1482	1630	1920	78.5	165	97	38.144		AT5G55470.1	Vss_DN23528_c0_g1_i1	3.18e-175	43	1107	362	1426	556	1209	355	63.944				AT1G14360.1	AT1G14360.1	567
AT4G29560.1	Vss_DN12897_c0_g2_i1	6.42e-41	877	1143	1309	1575	89.5	189	89	41.573		AT5G55390.1	Vss_DN31079_c0_g1_i2	1.35e-176	1924	2778	2385	3239	388	845	285	53.684				AT1G14400.1	AT1G14400.1	568
AT4G29560.1	Vss_DN12897_c0_g2_i1	6.42e-41	199	318	451	570	34.1	68	40	40		AT5G55310.1	Vss_DN27155_c0_g1_i3	0	1093	2259	1832	2998	671	1479	389	68.895				AT1G14410.1	AT1G14410.1	569
AT4G29560.1	Vss_DN12897_c0_g2_i1	6.42e-41	451	546	679	774	34.1	68	32	34.375		AT5G55300.3	Vss_DN30740_c0_g2_i3	2.18e-108	1180	1689	589	1098	251	556	170	65.882				AT1G14570.1	AT1G14570.1	570
AT4G21280.1	Vss_DN12928_c0_g2_i1	3.42e-60	235	669	117	551	229	499	145	76.552		AT5G55290.1	Vss_DN20827_c0_g1_i1	8.61e-20	1	207	542	336	93.2	197	69	52.174				AT1G14580.4	AT1G14580.4	571
AT4G05180.1	Vss_DN12928_c0_g2_i1	1.59e-16	684	259	545	120	84.9	179	142	35.211		AT5G55280.1	Vss_DN24641_c0_g1_i1	3.03e-139	424	1158	518	1252	448	972	245	86.122				AT1G14590.1	AT1G14590.1	572
AT4G05180.2	Vss_DN12928_c0_g2_i1	1.59e-16	684	259	545	120	84.9	179	142	35.211		AT5G55260.1	Vss_DN25520_c0_g1_i2	4.75e-105	602	3	1179	1778	314	679	200	75.5				AT1G14610.1	AT1G14610.1	573
AT4G05180.1	Vss_DN12928_c0_g2_i1	1.11e-32	689	303	550	164	128	274	129	62.016		AT5G55250.1	Vss_DN11063_c0_g1_i1	3.11e-73	208	732	248	772	204	441	175	50.857				AT1G14620.1	AT1G14620.1	574
AT4G05180.2	Vss_DN12928_c0_g2_i1	1.11e-32	689	303	550	164	128	274	129	62.016		AT5G55230.1	Vss_DN27689_c1_g1_i1	0	442	1407	693	1658	488	1079	322	70.497				AT1G14630.1	AT1G14630.1	575
AT4G05180.1	Vss_DN12928_c0_g2_i1	2.99e-58	304	690	165	551	223	484	129	72.868		AT5G55220.1	Vss_DN26123_c1_g2_i2	2.97e-118	259	1335	1078	2	424	921	359	47.632				AT1G14650.1	AT1G14650.1	576
AT4G05180.2	Vss_DN12928_c0_g2_i1	2.99e-58	304	690	165	551	223	484	129	72.868		AT5G55200.1	Vss_DN28150_c1_g1_i2	6.07e-50	337	870	1046	513	196	428	178	50.562				AT1G14700.1	AT1G14700.1	577
AT4G21280.2	Vss_DN12928_c0_g2_i1	4.71e-60	286	672	165	551	229	498	129	75.969		AT5G55190.1	Vss_DN21032_c0_g3_i4	9.38e-135	19	666	1606	959	477	1036	216	95.37				AT1G14710.1	AT1G14710.1	578
AT3G01440.1	Vss_DN12928_c0_g2_i1	4.63e-14	313	657	204	548	76.7	161	115	31.304		AT5G55160.1	Vss_DN31069_c2_g1_i1	6.1e-47	16	276	1176	916	184	396	87	85.057				AT1G14740.1	AT1G14740.1	579
AT4G21280.1	Vss_DN12928_c0_g2_i1	2.1e-12	324	665	206	547	71.2	149	114	38.596		AT5G55140.1	Vss_DN22235_c1_g1_i2	1.1e-36	34	303	102	371	150	322	90	67.778				AT1G14790.1	AT1G14790.1	580
AT4G21280.2	Vss_DN12928_c0_g2_i1	2.11e-12	327	668	206	547	71.2	149	114	38.596		AT5G55130.1	Vss_DN22228_c0_g1_i2	1.24e-157	172	999	231	1058	446	968	276	66.304				AT1G14810.1	AT1G14810.1	581
AT1G14150.1	Vss_DN12928_c0_g2_i1	6.69e-13	223	558	204	539	72.5	152	112	25.893		AT5G55100.1	Vss_DN31489_c2_g1_i5	3.84e-59	382	621	1676	1915	139	303	80	70				AT1G14820.1	AT1G14820.1	582
AT4G21280.2	Vss_DN12928_c0_g2_i1	4.18e-30	452	156	331	35	80.8	170	99	54.545		AT5G55090.1	Vss_DN26812_c0_g1_i1	1.04e-65	481	828	1740	1393	121	260	116	43.966				AT1G14830.1	AT1G14830.1	583
AT1G14150.2	Vss_DN12928_c0_g2_i1	1.66e-10	223	477	204	458	64.3	134	85	27.059		AT5G55080.1	Vss_DN23714_c0_g1_i2	4.63e-94	19	549	1255	725	342	741	177	75.141				AT1G14850.1	AT1G14850.1	584
AT4G05180.1	Vss_DN12928_c0_g2_i1	4.46e-09	438	689	299	550	60.2	125	84	40.476		AT5G55060.1	Vss_DN27944_c1_g1_i2	9.95e-125	1021	1338	1377	1060	175	380	106	66.981				AT1G14860.1	AT1G14860.1	585
AT4G05180.2	Vss_DN12928_c0_g2_i1	4.46e-09	438	689	299	550	60.2	125	84	40.476		AT5G55040.1	Vss_DN29954_c0_g1_i2	1.28e-56	553	852	324	623	150	326	100	57				AT1G14900.1	AT1G14900.1	586
AT4G05180.1	Vss_DN12928_c0_g2_i1	0.0003	685	437	546	298	44.1	90	83	39.759		AT5G55000.2	Vss_DN22416_c0_g1_i2	8.37e-115	388	897	1247	1756	279	604	170	72.353				AT1G14920.1	AT1G14920.1	587
AT4G05180.2	Vss_DN12928_c0_g2_i1	0.0003	685	437	546	298	44.1	90	83	39.759		AT5G54940.1	Vss_DN16317_c0_g1_i1	2.53e-50	70	339	379	110	176	379	90	77.778				AT1G14970.1	AT1G14970.1	588
AT4G21280.1	Vss_DN12928_c0_g2_i1	2.1e-08	664	419	546	301	57.9	120	82	41.463		AT5G54910.1	Vss_DN23189_c5_g1_i3	0	196	1104	350	1258	508	1103	303	67.327				AT1G14980.1	AT1G14980.1	589
AT4G21280.2	Vss_DN12928_c0_g2_i1	2.11e-08	667	422	546	301	57.9	120	82	41.463		AT5G54890.1	Vss_DN30610_c0_g1_i3	1.21e-10	1035	484	2779	2228	66.1	138	184	24.457				AT1G15000.1	AT1G15000.1	590
AT4G21280.1	Vss_DN12928_c0_g2_i1	1.31e-27	668	492	550	374	68.9	144	59	67.797		AT5G54880.1	Vss_DN24214_c1_g1_i1	4.59e-42	979	1158	740	561	93.2	197	60	63.333				AT1G15020.1	AT1G15020.1	591
AT4G21280.2	Vss_DN12928_c0_g2_i1	4.18e-30	671	495	550	374	68.9	144	59	67.797		AT5G54860.1	Vss_DN25933_c0_g1_i3	1.38e-150	766	1473	893	186	286	618	236	54.237				AT1G15080.1	AT1G15080.1	592
AT4G21280.1	Vss_DN12928_c0_g2_i1	1.31e-27	449	282	331	164	60.6	126	56	64.286		AT5G54855.1	Vss_DN23672_c1_g1_i2	1.13e-07	4	213	905	696	54.7	113	70	32.857				AT1G15110.1	AT1G15110.1	593
AT4G05180.1	Vss_DN12928_c0_g2_i1	1.11e-32	263	177	121	35	29.9	59	29	44.828		AT5G54840.2	Vss_DN25863_c0_g1_i2	1.84e-19	499	621	982	860	54.7	113	41	53.659				AT1G15120.1	AT1G15120.1	594
AT4G05180.2	Vss_DN12928_c0_g2_i1	1.11e-32	263	177	121	35	29.9	59	29	44.828		AT5G54830.1	Vss_DN30977_c0_g1_i7	0	1879	2511	3264	3896	287	622	211	57.82				AT1G15125.1	AT1G15125.1	595
AT4G21280.1	Vss_DN12928_c0_g2_i1	1.31e-27	242	156	121	35	29.5	58	29	44.828		AT5G54770.1	Vss_DN21346_c0_g1_i1	1.58e-149	151	981	306	1136	526	1142	277	88.087				AT1G15130.1	AT1G15130.1	596
AT5G02380.1	Vss_DN12934_c1_g1_i1	7.51e-08	148	234	14	100	53.8	111	29	65.517		AT5G54760.1	Vss_DN20554_c0_g1_i8	6.16e-29	342	1	761	420	124	266	114	49.123				AT1G15140.1	AT1G15140.1	597
AT1G05450.2	Vss_DN13061_c0_g1_i1	1.76e-05	139	303	264	100	48	99	55	36.364		AT5G54750.1	Vss_DN19631_c0_g1_i1	2.91e-99	1	561	406	966	359	778	187	79.144				AT1G15180.1	AT1G15180.1	598
AT3G28730.1	Vss_DN13062_c0_g3_i1	0	121	1194	262	1335	619	1347	358	69.553		AT5G54650.1	Vss_DN28745_c0_g2_i1	1.09e-93	1519	2088	517	1086	261	567	190	60				AT1G15200.1	AT1G15200.1	599
AT3G28730.1	Vss_DN13062_c0_g3_i1	4.58e-51	951	286	1092	427	138	297	222	36.937		AT5G54600.1	Vss_DN18922_c0_g1_i1	1.49e-61	154	564	984	574	234	506	137	64.964				AT1G15200.3	AT1G15200.3	600
AT3G28730.1	Vss_DN13062_c0_g3_i1	2.01e-90	860	279	1001	420	224	484	194	59.278		AT5G54590.2	Vss_DN27297_c0_g1_i1	1.5e-127	259	1137	1292	2170	440	956	293	61.775				AT1G15210.1	AT1G15210.1	601
AT3G28730.1	Vss_DN13062_c0_g3_i1	7.2e-30	662	1189	803	1330	92.7	196	176	34.091		AT5G54580.1	Vss_DN21590_c0_g1_i1	1.58e-22	166	453	210	497	104	221	96	47.917				AT1G15230.1	AT1G15230.1	602
AT3G28730.1	Vss_DN13062_c0_g3_i1	7.2e-30	297	602	438	743	57.9	120	102	36.275		AT5G54570.1	Vss_DN21681_c0_g1_i1	7.12e-165	679	1062	1344	1727	162	348	128	49.219				AT1G15240.1	AT1G15240.1	603
AT4G23800.2	Vss_DN13062_c0_g3_i1	6.25e-07	1051	1338	1771	2058	54.2	115	96	37.5		AT5G54540.1	Vss_DN22043_c0_g1_i1	1.17e-07	469	645	818	994	44.2	91	59	28.814				AT1G15270.1	AT1G15270.1	604
AT4G11080.1	Vss_DN13062_c0_g3_i1	1.14e-09	388	627	1840	2079	63.2	135	80	31.25		AT5G54530.1	Vss_DN20705_c0_g1_i1	2.87e-29	73	426	841	488	126	270	118	44.068				AT1G15280.1	AT1G15280.1	605
AT4G23800.1	Vss_DN13062_c0_g3_i1	3.76e-10	415	654	1840	2079	64.9	139	80	31.25		AT5G54520.1	Vss_DN20019_c0_g1_i1	2.11e-119	580	1374	874	80	383	830	265	54.34				AT1G15340.1	AT1G15340.1	606
AT4G23800.2	Vss_DN13062_c0_g3_i1	3.83e-10	415	654	1840	2079	64.8	139	80	31.25		AT5G54440.1	Vss_DN30782_c0_g1_i2	0	1582	2385	1806	2609	383	831	268	60.448				AT1G15370.1	AT1G15370.1	607
AT3G28730.1	Vss_DN13062_c0_g3_i1	7.19e-35	377	616	518	757	70.7	148	80	41.25		AT5G54400.1	Vss_DN25259_c0_g1_i1	8.17e-64	490	747	832	575	140	301	86	65.116				AT1G15390.1	AT1G15390.1	608
AT4G11080.1	Vss_DN13062_c0_g3_i1	5.36e-09	1102	1329	1825	2052	61	130	76	32.895		AT5G54390.1	Vss_DN24403_c0_g1_i2	1.01e-113	97	564	888	1355	217	470	156	58.974				AT1G15410.1	AT1G15410.1	609
AT3G28730.1	Vss_DN13062_c0_g3_i1	2.01e-90	1127	912	1268	1053	83.1	175	72	54.167		AT5G54300.1	Vss_DN28557_c0_g1_i1	1.83e-20	619	768	1188	1337	50.7	105	50	42				AT1G15440.1	AT1G15440.1	610
AT3G28730.1	Vss_DN13062_c0_g3_i1	8.16e-05	1195	983	1336	1124	34.1	68	71	42.254		AT5G54290.1	Vss_DN22015_c0_g1_i1	5.81e-122	271	1062	443	1234	435	945	264	75.758				AT1G15460.1	AT1G15460.1	611
AT3G28730.1	Vss_DN13062_c0_g3_i1	4.58e-51	1188	979	1329	1120	62.5	130	70	44.286		AT5G54270.1	Vss_DN26980_c0_g1_i1	1.37e-96	797	6	497	1288	351	760	264	63.636				AT1G15660.1	AT1G15660.1	612
AT3G28730.1	Vss_DN13062_c0_g3_i1	7.19e-35	657	860	798	1001	35	70	68	27.941		AT5G54240.1	Vss_DN23296_c0_g1_i1	6.91e-73	220	567	638	985	147	316	116	49.138				AT1G15690.1	AT1G15690.1	613
AT3G28730.1	Vss_DN13062_c0_g3_i1	1.98e-08	984	1187	1125	1328	59.7	124	68	42.647		AT5G54190.1	Vss_DN24013_c0_g2_i1	8.59e-125	1214	228	1400	414	445	966	329	65.653				AT1G15700.1	AT1G15700.1	614
AT3G28730.1	Vss_DN13062_c0_g3_i1	0	1690	1893	1843	2046	101	215	68	51.471		AT5G54180.1	Vss_DN26211_c0_g1_i1	5.89e-18	715	1071	926	1282	64.3	134	119	26.05				AT1G15710.1	AT1G15710.1	615
AT3G28730.1	Vss_DN13062_c0_g3_i1	7.19e-35	1144	1320	1294	1470	84.3	178	59	54.237		AT5G54160.1	Vss_DN26330_c0_g1_i1	1.6e-109	349	1086	916	179	347	752	246	54.472				AT1G15740.1	AT1G15740.1	616
AT3G28730.1	Vss_DN13062_c0_g3_i1	8.16e-05	580	416	721	557	33.1	66	55	40		AT5G54130.2	Vss_DN27319_c0_g1_i2	1.27e-137	475	990	1641	1126	267	578	172	61.047				AT1G15750.1	AT1G15750.1	617
AT3G28730.1	Vss_DN13062_c0_g3_i1	4.58e-51	1356	1198	1506	1348	38.6	78	53	37.736		AT5G54090.1	Vss_DN18660_c0_g1_i1	1.45e-135	1639	2133	2040	2534	167	360	165	43.636				AT1G15780.1	AT1G15780.1	618
AT3G28730.1	Vss_DN13062_c0_g3_i1	7.19e-35	1671	1811	1824	1964	26.3	51	47	34.043		AT5G54080.1	Vss_DN23913_c0_g1_i1	1.33e-125	1367	300	1594	527	373	808	356	57.303				AT1G15790.1	AT1G15790.1	619
AT4G11080.1	Vss_DN13062_c0_g3_i1	1.22e-05	817	942	1924	2049	49.9	105	42	45.238		AT5G54043.1	Vss_DN30288_c0_g1_i1	0.001	69	1	167	99	40.5	82	23	52.174				AT1G15820.1	AT1G15820.1	620
AT3G28730.1	Vss_DN13062_c0_g3_i1	2.01e-90	1319	1197	1469	1347	45.1	92	41	58.537		AT5G54000.2	Vss_DN31015_c0_g2_i2	4.19e-66	193	1002	458	1267	250	540	270	37.778				AT1G15860.1	AT1G15860.1	621
AT3G28730.1	Vss_DN13062_c0_g3_i1	8.16e-05	1312	1199	1462	1349	24.4	47	38	42.105		AT5G53990.1	Vss_DN23717_c6_g1_i1	4.02e-24	676	942	766	500	84	177	89	41.573				AT1G15880.1	AT1G15880.1	622
AT3G28730.1	Vss_DN13062_c0_g3_i1	2.01e-90	1811	1704	1964	1857	43.7	89	36	58.333		AT5G53980.1	Vss_DN23903_c0_g1_i1	6.08e-23	31	321	1083	793	105	224	97	47.423				AT1G15930.1	AT1G15930.1	623
AT3G28730.1	Vss_DN13062_c0_g3_i1	0	1403	1495	1571	1663	32.2	64	31	41.935		AT5G53950.1	Vss_DN17361_c0_g1_i1	3.04e-81	46	513	491	24	300	650	156	74.359				AT1G15960.1	AT1G15960.1	624
AT3G28730.1	Vss_DN13062_c0_g3_i1	2.01e-90	74	3	215	144	29	57	24	50		AT5G53940.1	Vss_DN28037_c0_g1_i3	4.81e-48	1	315	949	1263	185	399	105	65.714				AT1G15970.1	AT1G15970.1	625
AT3G28730.1	Vss_DN13062_c0_g3_i1	0	13	75	154	216	35.4	71	21	66.667		AT5G53930.1	Vss_DN28878_c0_g1_i2	2.41e-11	1411	1590	1966	2145	69.1	150	60	51.667				AT1G15980.1	AT1G15980.1	626
AT2G38460.1	Vss_DN13073_c1_g1_i1	1.35e-06	1184	915	280	11	53.3	110	90	36.667		AT5G53920.1	Vss_DN20124_c0_g1_i1	2.58e-35	340	723	504	887	148	317	128	47.656				AT1G16010.1	AT1G16010.1	627
AT2G38460.2	Vss_DN13073_c1_g1_i1	9.41e-07	749	480	280	11	53.3	110	90	36.667		AT5G53890.1	Vss_DN30571_c1_g1_i4	0	2224	3108	3251	4135	472	1025	295	63.39				AT1G16040.2	AT1G16040.2	628
AT2G38460.3	Vss_DN13073_c1_g1_i1	1.35e-06	1184	915	280	11	53.3	110	90	36.667		AT5G53860.2	Vss_DN25623_c0_g1_i3	3.77e-77	559	984	694	1119	163	351	142	46.479				AT1G16060.7	AT1G16060.7	629
AT2G38460.4	Vss_DN13073_c1_g1_i1	1.35e-06	1184	915	280	11	53.3	110	90	36.667		AT5G53850.2	Vss_DN26504_c0_g1_i2	0	802	1521	974	1693	356	771	240	65.417				AT1G16070.1	AT1G16070.1	630
AT2G38460.5	Vss_DN13073_c1_g1_i1	9.41e-07	749	480	280	11	53.3	110	90	36.667		AT5G53820.1	Vss_DN20092_c1_g2_i2	2.46e-10	9	203	429	235	61.6	128	65	49.231				AT1G16080.1	AT1G16080.1	631
AT2G38460.6	Vss_DN13073_c1_g1_i1	1.35e-06	1184	915	280	11	53.3	110	90	36.667		AT5G53800.1	Vss_DN21925_c0_g1_i1	5.24e-19	777	1049	1053	781	51.9	107	91	35.165				AT1G16090.1	AT1G16090.1	632
AT2G38460.7	Vss_DN13073_c1_g1_i1	1.35e-06	1184	915	280	11	53.3	110	90	36.667		AT5G53770.1	Vss_DN26431_c0_g1_i1	1.15e-107	322	891	608	1177	281	609	190	61.579				AT1G16150.1	AT1G16150.1	633
AT2G38460.8	Vss_DN13073_c1_g1_i1	1.35e-06	1184	915	280	11	53.3	110	90	36.667		AT5G53750.1	Vss_DN27360_c0_g1_i1	4.88e-52	241	498	2010	1753	57	118	86	32.558				AT1G16170.1	AT1G16170.1	634
AT5G03570.1	Vss_DN13073_c1_g1_i1	1.12e-24	904	1173	12	281	113	241	90	44.444		AT5G53680.1	Vss_DN21684_c0_g1_i1	2.39e-30	4	300	208	504	130	278	99	50.505				AT1G16180.1	AT1G16180.1	635
AT5G03570.2	Vss_DN13073_c1_g1_i1	1.12e-24	904	1173	12	281	113	241	90	44.444		AT5G53620.1	Vss_DN30557_c0_g1_i1	3.98e-87	649	1023	1272	1646	126	276	125	43.2				AT1G16210.1	AT1G16210.1	636
AT5G03570.4	Vss_DN13073_c1_g1_i1	1.01e-24	769	1038	12	281	113	241	90	44.444		AT5G53580.1	Vss_DN21595_c1_g1_i1	3.71e-151	94	837	1514	771	440	956	248	70.968				AT1G16240.1	AT1G16240.1	637
AT2G38460.1	Vss_DN13073_c1_g1_i1	1.46e-27	916	1185	12	281	122	262	90	48.889		AT5G53560.1	Vss_DN22709_c0_g1_i1	8.42e-62	1	396	381	776	234	505	132	69.697				AT1G16250.1	AT1G16250.1	638
AT2G38460.2	Vss_DN13073_c1_g1_i1	1.02e-27	481	750	12	281	122	262	90	48.889		AT5G53530.1	Vss_DN30439_c0_g1_i3	9.9e-151	1	894	735	1628	531	1153	298	71.477				AT1G16260.1	AT1G16260.1	639
AT2G38460.3	Vss_DN13073_c1_g1_i1	1.46e-27	916	1185	12	281	122	262	90	48.889		AT5G53490.1	Vss_DN22673_c0_g1_i1	1.1e-79	217	708	476	967	294	637	164	75				AT1G16280.1	AT1G16280.1	640
AT2G38460.4	Vss_DN13073_c1_g1_i1	1.46e-27	916	1185	12	281	122	262	90	48.889		AT5G53460.1	Vss_DN31575_c0_g1_i1	0	529	2991	1193	3655	1463	3193	821	76.005				AT1G16290.1	AT1G16290.1	641
AT2G38460.5	Vss_DN13073_c1_g1_i1	1.02e-27	481	750	12	281	122	262	90	48.889		AT5G53450.1	Vss_DN27038_c0_g1_i1	2.14e-179	868	1518	1146	1796	313	677	217	58.986				AT1G16330.1	AT1G16330.1	642
AT2G38460.6	Vss_DN13073_c1_g1_i1	1.46e-27	916	1185	12	281	122	262	90	48.889		AT5G53350.1	Vss_DN29429_c1_g1_i1	0	643	1515	1927	2799	567	1240	291	82.474				AT1G16340.1	AT1G16340.1	643
AT2G38460.7	Vss_DN13073_c1_g1_i1	1.46e-27	916	1185	12	281	122	262	90	48.889		AT5G53340.1	Vss_DN24942_c0_g1_i2	1.81e-124	61	1017	436	1392	444	963	319	52.665				AT1G16420.1	AT1G16420.1	644
AT2G38460.8	Vss_DN13073_c1_g1_i1	1.46e-27	916	1185	12	281	122	262	90	48.889		AT5G53330.1	Vss_DN27424_c0_g1_i4	1.52e-38	388	651	560	823	92.7	196	88	45.455				AT1G16430.1	AT1G16430.1	645
AT5G03570.3	Vss_DN13073_c1_g1_i1	1.18e-16	1054	1251	84	281	86.8	183	66	45.455		AT5G53310.1	Vss_DN23810_c0_g1_i1	1.43e-56	112	624	785	1297	217	469	171	51.462				AT1G16445.1	AT1G16445.1	646
AT2G05635.1	Vss_DN13077_c0_g1_i1	8.84e-05	374	171	268	65	45.1	92	68	45.588		AT5G53290.1	Vss_DN17290_c2_g1_i1	7.44e-25	370	543	142	315	113	241	58	74.138				AT1G16460.1	AT1G16460.1	647
AT2G05635.2	Vss_DN13077_c0_g1_i1	8.84e-05	374	171	268	65	45.1	92	68	45.588		AT5G53280.1	Vss_DN23970_c0_g1_i3	3.41e-15	238	459	328	549	80.8	170	74	47.297				AT1G16470.1	AT1G16470.1	648
AT2G05635.1	Vss_DN13077_c0_g1_i1	4.04e-11	283	378	177	272	66.1	138	32	81.25		AT5G53220.1	Vss_DN30770_c0_g1_i2	3.69e-29	766	1086	3320	3640	127	275	107	52.336				AT1G16540.1	AT1G16540.1	649
AT2G05635.2	Vss_DN13077_c0_g1_i1	4.04e-11	283	378	177	272	66.1	138	32	81.25		AT5G53180.2	Vss_DN25641_c1_g1_i4	2.08e-38	87	752	1547	882	158	339	222	37.838				AT1G16560.1	AT1G16560.1	650
AT5G61690.1	Vss_DN13096_c1_g1_i1	3.48e-58	16	588	574	2	225	486	191	52.356		AT5G53170.1	Vss_DN30110_c0_g1_i1	0	1033	2172	2117	3256	749	1638	380	80.789				AT1G16570.1	AT1G16570.1	651
AT5G61690.2	Vss_DN13096_c1_g1_i1	3.48e-58	16	588	574	2	225	486	191	52.356		AT5G53160.2	Vss_DN21125_c1_g1_i1	1.85e-73	22	531	246	755	273	591	170	64.118				AT1G16590.1	AT1G16590.1	652
AT5G61690.1	Vss_DN13096_c1_g1_i1	2.97e-32	581	15	9	575	139	298	189	44.444		AT5G53160.1	Vss_DN20494_c0_g1_i1	1.25e-43	40	354	643	329	174	374	105	62.857				AT1G16610.1	AT1G16610.1	653
AT5G61690.2	Vss_DN13096_c1_g1_i1	2.97e-32	581	15	9	575	139	298	189	44.444		AT5G53150.5	Vss_DN31208_c0_g1_i3	2.85e-72	190	456	3119	2853	109	234	89	52.809				AT1G16650.1	AT1G16650.1	654
AT5G61730.1	Vss_DN13096_c1_g1_i1	1.03e-20	581	159	9	431	95.5	202	141	44.681		AT5G53140.1	Vss_DN26825_c0_g1_i2	2.16e-39	1050	256	892	1686	161	347	265	35.472				AT1G16705.1	AT1G16705.1	655
AT5G61730.2	Vss_DN13096_c1_g1_i1	1.04e-20	581	159	9	431	95.5	202	141	44.681		AT5G53120.1	Vss_DN21663_c0_g1_i1	4.56e-133	223	960	1654	917	445	967	246	73.577				AT1G16710.1	AT1G16710.1	656
AT5G61730.1	Vss_DN13096_c1_g1_i1	1.35e-50	178	588	412	2	176	379	137	49.635		AT5G53110.1	Vss_DN20530_c1_g1_i1	2.28e-25	904	1125	1165	944	115	245	74	55.405				AT1G16720.1	AT1G16720.1	657
AT5G61730.2	Vss_DN13096_c1_g1_i1	1.36e-50	178	588	412	2	176	379	137	49.635		AT5G53090.1	Vss_DN20835_c0_g1_i1	7.28e-116	61	1095	246	1280	415	901	345	54.783				AT1G16730.1	AT1G16730.1	658
AT3G47730.1	Vss_DN13096_c1_g1_i1	1.25e-52	178	588	412	2	186	401	137	54.745		AT5G53080.1	Vss_DN28246_c0_g1_i2	7.9e-66	322	819	2027	1530	126	269	166	35.542				AT1G16740.1	AT1G16740.1	659
AT5G61730.1	Vss_DN13096_c1_g1_i1	7.03e-07	582	274	8	316	55.1	114	103	33.01		AT5G53070.1	Vss_DN21578_c0_g1_i2	2.71e-32	346	657	887	576	80.8	170	104	33.654				AT1G16750.2	AT1G16750.2	660
AT5G61730.2	Vss_DN13096_c1_g1_i1	7.11e-07	582	274	8	316	55.1	114	103	33.01		AT5G53060.1	Vss_DN27361_c1_g1_i1	1.49e-94	964	1290	1444	1770	145	314	109	59.633				AT1G16770.1	AT1G16770.1	661
AT3G47730.1	Vss_DN13096_c1_g1_i1	2.12e-29	320	15	270	575	77.1	162	102	44.118		AT5G53050.2	Vss_DN26821_c0_g1_i2	9.94e-117	238	1068	1384	554	364	790	277	51.986				AT1G16780.1	AT1G16780.1	662
AT5G61690.1	Vss_DN13096_c1_g1_i1	4.42e-05	582	358	8	232	49.2	101	75	36		AT5G53045.1	Vss_DN25545_c3_g1_i7	4e-27	46	288	1090	848	118	252	81	65.432				AT1G16790.1	AT1G16790.1	663
AT5G61690.2	Vss_DN13096_c1_g1_i1	4.43e-05	582	358	8	232	49.2	101	75	36		AT5G53000.1	Vss_DN27260_c2_g1_i2	2e-128	19	618	2029	1430	236	512	200	55				AT1G16800.1	AT1G16800.1	664
AT3G47730.1	Vss_DN13096_c1_g1_i1	2.12e-29	581	366	9	224	72.5	152	72	54.167		AT5G52990.1	Vss_DN27244_c0_g1_i2	1.25e-10	691	813	635	513	46	94	41	31.707				AT1G16810.1	AT1G16810.1	665
AT3G47730.1	Vss_DN13096_c1_g1_i1	0.000204	582	436	8	154	40	81	49	40.816		AT5G52980.1	Vss_DN26051_c0_g1_i1	9.48e-11	246	554	940	632	65.7	137	103	32.039				AT1G16860.1	AT1G16860.1	666
AT3G47730.1	Vss_DN13096_c1_g1_i1	0.000204	342	238	248	352	24.9	48	35	37.143		AT5G52970.1	Vss_DN24850_c0_g1_i2	3.98e-08	672	430	596	838	57	118	81	39.506				AT1G16870.1	AT1G16870.1	667
AT5G61730.1	Vss_DN13096_c1_g1_i1	1.35e-50	16	102	574	488	44.1	90	29	65.517		AT5G52960.1	Vss_DN19965_c0_g1_i1	1.88e-55	211	513	586	284	213	460	101	81.188				AT1G16880.1	AT1G16880.1	668
AT5G61730.2	Vss_DN13096_c1_g1_i1	1.36e-50	16	102	574	488	44.1	90	29	65.517		AT5G52950.1	Vss_DN30256_c2_g1_i2	2.36e-12	2533	2748	3550	3765	40.8	83	72	26.389				AT1G16900.1	AT1G16900.1	669
AT5G61730.1	Vss_DN13096_c1_g1_i1	1.03e-20	95	15	495	575	24.9	48	27	44.444		AT5G52920.1	Vss_DN26079_c1_g1_i3	0	301	1737	422	1858	932	2033	479	81.42				AT1G16970.1	AT1G16970.1	670
AT5G61730.2	Vss_DN13096_c1_g1_i1	1.04e-20	95	15	495	575	24.9	48	27	44.444		AT5G52910.2	Vss_DN24343_c0_g1_i1	2.24e-48	937	1269	63	395	75.6	160	111	30.631				AT1G17030.1	AT1G17030.1	671
AT3G47730.1	Vss_DN13096_c1_g1_i1	1.25e-52	16	96	574	494	40.9	83	27	66.667		AT5G52910.1	Vss_DN24343_c2_g1_i2	1.99e-47	1936	2325	1630	1241	140	302	130	42.308				AT1G17080.1	AT1G17080.1	672
AT4G13400.1	Vss_DN13168_c0_g1_i1	3.59e-76	61	627	149	715	267	578	189	57.672		AT5G52890.1	Vss_DN24837_c0_g1_i1	2.06e-16	67	360	400	693	85.3	186	98	35.714				AT1G17100.1	AT1G17100.1	673
AT4G13400.2	Vss_DN13168_c0_g1_i1	2.53e-76	61	627	149	715	267	578	189	57.672		AT5G52860.1	Vss_DN25787_c0_g1_i3	1.55e-46	1039	1494	1666	2121	88.6	187	152	28.947				AT1G17110.1	AT1G17110.1	674
AT4G13400.1	Vss_DN13168_c0_g1_i1	7.24e-60	586	960	677	1051	183	395	125	56		AT5G52850.1	Vss_DN24811_c8_g1_i2	1.29e-135	1126	2352	2509	3735	273	591	409	32.274				AT1G17130.1	AT1G17130.1	675
AT4G13400.2	Vss_DN13168_c0_g1_i1	4.8e-58	586	948	677	1039	177	381	121	55.372		AT5G52840.1	Vss_DN19634_c0_g1_i2	3.03e-53	1	402	1135	734	206	444	134	63.433				AT1G17130.2	AT1G17130.2	676
AT4G13400.2	Vss_DN13168_c0_g1_i1	1.14e-59	959	630	1050	721	127	273	110	57.273		AT5G52820.1	Vss_DN24869_c1_g1_i1	0	4	948	72	1016	520	1129	315	64.127				AT1G17140.1	AT1G17140.1	677
AT4G13400.1	Vss_DN13168_c0_g1_i1	4.98e-60	950	630	1041	721	129	276	107	57.944		AT5G52810.1	Vss_DN29436_c0_g2_i1	2e-42	539	99	578	138	97.3	206	147	42.857				AT1G17160.1	AT1G17160.1	678
AT4G13400.1	Vss_DN13168_c0_g1_i1	1.2e-20	954	646	1045	737	69.3	145	103	34.951		AT5G52800.1	Vss_DN25776_c0_g1_i1	1.99e-100	508	927	2083	1664	206	445	140	55				AT1G17210.1	AT1G17210.1	679
AT4G13400.2	Vss_DN13168_c0_g1_i1	1.33e-20	954	646	1045	737	68.9	144	103	34.951		AT5G52790.1	Vss_DN30169_c0_g1_i1	7.84e-136	22	819	2483	1686	401	869	266	66.541				AT1G17220.1	AT1G17220.1	680
AT4G13400.1	Vss_DN13168_c0_g1_i1	1.2e-20	508	233	596	321	53.3	110	92	39.13		AT5G52650.1	Vss_DN18188_c0_g1_i1	4.46e-49	1	288	926	639	192	414	96	77.083				AT1G17240.1	AT1G17240.1	681
AT4G13400.2	Vss_DN13168_c0_g1_i1	1.33e-20	508	233	596	321	53.3	110	92	39.13		AT5G52640.1	Vss_DN28632_c1_g2_i2	5.14e-156	1557	766	1729	938	294	637	264	50				AT1G17250.1	AT1G17250.1	682
AT4G13400.1	Vss_DN13168_c0_g1_i1	4.98e-60	512	318	600	406	78.5	165	65	56.923		AT5G52580.2	Vss_DN24594_c0_g1_i3	1.13e-63	2073	1093	2370	1390	225	485	327	35.168				AT1G17280.1	AT1G17280.1	683
AT4G13400.2	Vss_DN13168_c0_g1_i1	1.14e-59	512	318	600	406	78.5	165	65	56.923		AT5G52560.1	Vss_DN28891_c0_g1_i1	0	46	1707	735	2396	882	1926	554	65.523				AT1G17330.1	AT1G17330.1	684
AT4G13400.2	Vss_DN13168_c0_g1_i1	2.53e-76	797	952	888	1043	23.5	45	52	34.615		AT5G52550.1	Vss_DN29236_c0_g1_i1	3.39e-14	703	825	1280	1158	36.5	74	41	43.902				AT1G17350.1	AT1G17350.1	685
AT4G13400.1	Vss_DN13168_c0_g1_i1	3.59e-76	797	949	888	1040	21.7	41	51	33.333		AT5G52545.2	Vss_DN31508_c0_g1_i3	4.42e-35	1	285	937	653	133	285	95	61.053				AT1G17380.1	AT1G17380.1	686
AT4G13400.1	Vss_DN13168_c0_g1_i1	0.000545	510	370	598	458	33.6	67	47	36.17		AT5G52545.1	Vss_DN31508_c0_g1_i1	4.37e-07	151	210	556	497	32.2	64	20	55				AT1G17380.3	AT1G17380.3	687
AT4G13400.2	Vss_DN13168_c0_g1_i1	0.000521	510	370	598	458	33.6	67	47	36.17		AT5G52520.1	Vss_DN26446_c1_g1_i1	0	160	1632	1721	249	893	1943	491	76.986				AT1G17410.1	AT1G17410.1	688
AT4G13400.1	Vss_DN13168_c0_g1_i1	7.24e-60	369	509	457	597	35.9	72	47	38.298		AT5G52510.1	Vss_DN28566_c0_g1_i1	1.41e-55	1396	1920	1977	2501	201	433	175	48				AT1G17410.3	AT1G17410.3	689
AT4G13400.2	Vss_DN13168_c0_g1_i1	4.8e-58	369	509	457	597	35.9	72	47	38.298		AT5G52500.1	Vss_DN28138_c0_g1_i4	1.15e-49	256	510	1878	1624	105	225	85	50.588				AT1G17440.1	AT1G17440.1	690
AT4G13400.1	Vss_DN13168_c0_g1_i1	4.98e-60	212	81	300	169	44.6	91	44	52.273		AT5G52470.1	Vss_DN21710_c0_g1_i1	3.08e-144	187	921	1600	866	509	1106	245	85.714				AT1G17450.1	AT1G17450.1	691
AT4G13400.2	Vss_DN13168_c0_g1_i1	1.14e-59	212	81	300	169	44.6	91	44	52.273		AT5G52440.1	Vss_DN21829_c0_g1_i1	6.11e-38	241	468	337	564	136	294	76	76.316				AT1G17470.1	AT1G17470.1	692
AT4G13400.1	Vss_DN13168_c0_g1_i1	4.98e-60	318	196	406	284	35	70	41	43.902		AT5G52430.1	Vss_DN28653_c0_g1_i5	5.54e-28	307	489	944	1126	85.7	184	61	59.016				AT1G17480.1	AT1G17480.1	693
AT4G13400.2	Vss_DN13168_c0_g1_i1	1.14e-59	318	196	406	284	35	70	41	43.902		AT5G52420.1	Vss_DN26705_c2_g1_i5	1.28e-28	298	453	1172	1017	59.7	124	52	48.077				AT1G17520.1	AT1G17520.1	694
AT4G13400.1	Vss_DN13168_c0_g1_i1	0.000545	676	578	767	669	28.1	55	33	36.364		AT5G52400.1	Vss_DN20257_c0_g1_i1	4.55e-93	919	1557	1187	1825	263	568	213	47.418				AT1G17520.2	AT1G17520.2	695
AT4G13400.2	Vss_DN13168_c0_g1_i1	0.000521	676	578	767	669	28.1	55	33	36.364		AT5G52390.1	Vss_DN24741_c1_g1_i1	1.11e-38	82	456	882	508	158	339	125	49.6				AT1G17530.1	AT1G17530.1	696
AT4G13400.1	Vss_DN13168_c0_g1_i1	7.24e-60	105	191	193	279	32.7	65	29	34.483		AT5G52380.1	Vss_DN25924_c0_g1_i1	2.02e-61	349	591	921	679	144	310	81	61.728				AT1G17590.1	AT1G17590.1	697
AT4G13400.2	Vss_DN13168_c0_g1_i1	4.8e-58	105	191	193	279	32.7	65	29	34.483		AT5G52270.1	Vss_DN25966_c0_g1_i2	8.55e-25	100	318	1002	784	74.8	157	73	36.986				AT1G17640.1	AT1G17640.1	698
AT4G13400.1	Vss_DN13168_c0_g1_i1	0.000545	949	866	1040	957	23.1	44	28	46.429		AT5G52250.1	Vss_DN29781_c0_g1_i1	1.03e-56	619	858	1031	792	84.5	178	80	41.25				AT1G17650.1	AT1G17650.1	699
AT4G13400.1	Vss_DN13168_c0_g1_i1	7.24e-60	261	338	349	426	34.5	69	26	61.538		AT5G52240.1	Vss_DN20589_c0_g1_i1	2.58e-56	226	627	437	838	199	431	134	64.179				AT1G17665.1	AT1G17665.1	700
AT4G13400.2	Vss_DN13168_c0_g1_i1	4.8e-58	261	338	349	426	34.5	69	26	61.538		AT5G52230.1	Vss_DN22287_c0_g1_i1	5.85e-07	115	300	1882	2067	55	117	62	37.097				AT1G17680.1	AT1G17680.1	701
AT4G13400.1	Vss_DN13168_c0_g1_i1	3.59e-76	636	701	727	792	32.7	65	22	50		AT5G52220.1	Vss_DN22902_c0_g1_i1	4.04e-17	1	87	114	200	49.6	102	29	55.172				AT1G17690.1	AT1G17690.1	702
AT4G13400.2	Vss_DN13168_c0_g1_i1	2.53e-76	636	701	727	792	32.7	65	22	50		AT5G52210.1	Vss_DN30734_c1_g1_i4	2.22e-94	1	591	629	1219	343	743	197	69.543				AT1G17730.1	AT1G17730.1	703
AT4G13400.1	Vss_DN13168_c0_g1_i1	3.59e-76	1021	1065	1112	1156	29	57	15	60		AT5G52200.1	Vss_DN20938_c0_g1_i2	2.12e-21	10	225	295	510	78	167	72	43.056				AT1G17760.1	AT1G17760.1	704
AT3G22840.1	Vss_DN13182_c0_g1_i1	8.88e-14	265	390	118	243	45.1	92	42	40.476		AT5G52190.1	Vss_DN17397_c1_g1_i1	1.63e-40	154	405	256	507	139	299	84	69.048				AT1G17770.1	AT1G17770.1	705
AT3G22840.1	Vss_DN13182_c0_g1_i1	8.88e-14	454	561	313	420	43.7	89	36	50		AT5G52180.1	Vss_DN29707_c0_g1_i1	2.46e-52	943	1209	806	540	104	222	89	47.191				AT1G17820.1	AT1G17820.1	706
AT3G22840.1	Vss_DN13182_c0_g1_i1	8.88e-14	391	453	247	309	22.6	43	21	38.095		AT5G52155.2	Vss_DN29973_c0_g1_i3	0.000521	403	465	663	601	42.8	87	21	61.905				AT1G17840.1	AT1G17840.1	707
AT5G01017.1	Vss_DN13234_c1_g1_i1	0.000494	4	99	118	213	32.2	64	32	50		AT5G52110.1	Vss_DN27508_c0_g1_i1	3.62e-34	40	348	1023	1331	97.3	206	103	44.66				AT1G17850.2	AT1G17850.2	708
AT5G01015.1	Vss_DN13234_c1_g1_i1	1.51e-09	217	309	209	117	60.2	125	31	58.065		AT5G52100.1	Vss_DN24571_c0_g1_i2	2.74e-99	67	699	78	710	275	594	211	53.555				AT1G17870.1	AT1G17870.1	709
AT5G01017.1	Vss_DN13234_c1_g1_i1	1.03e-09	95	3	209	117	60.2	125	31	58.065		AT5G52070.1	Vss_DN29199_c0_g1_i7	1.63e-37	277	513	565	801	88.6	187	79	44.304				AT1G17880.1	AT1G17880.1	710
AT5G01017.1	Vss_DN13234_c1_g1_i1	0.000494	113	175	233	295	25.8	50	21	47.619		AT5G52060.1	Vss_DN26221_c0_g1_i3	1.02e-56	196	735	860	1399	210	455	180	46.667				AT1G17890.1	AT1G17890.1	711
AT1G62450.1	Vss_DN13278_c0_g1_i1	1.61e-57	346	672	1013	1339	166	359	109	61.468		AT5G52020.1	Vss_DN19583_c0_g1_i1	2.15e-13	217	360	586	729	70	148	48	75				AT1G17950.1	AT1G17950.1	712
AT1G62450.1	Vss_DN13278_c0_g1_i1	1.65e-05	368	670	1035	1337	48.3	99	101	36.634		AT5G52010.1	Vss_DN26518_c0_g1_i2	1.18e-93	226	876	1569	919	329	713	217	61.751				AT1G18000.1	AT1G18000.1	713
AT1G62450.1	Vss_DN13278_c0_g1_i1	2.68e-15	666	364	1333	1031	80.8	170	101	41.584		AT5G51990.1	Vss_DN27774_c1_g1_i2	1.96e-27	70	414	571	915	121	258	115	53.913				AT1G18030.1	AT1G18030.1	714
AT1G62450.1	Vss_DN13278_c0_g1_i1	5.92e-13	671	402	1338	1069	73	153	90	58.889		AT5G51970.1	Vss_DN21405_c0_g1_i1	0	19	1095	233	1309	656	1427	359	73.816				AT1G18040.1	AT1G18040.1	715
AT1G62450.1	Vss_DN13278_c0_g1_i1	1.61e-57	145	330	818	1003	75.3	159	62	50		AT5G51960.1	Vss_DN21736_c0_g1_i3	1.27e-23	124	300	735	911	77.6	163	59	54.237				AT1G18060.1	AT1G18060.1	716
AT2G26975.1	Vss_DN1330_c0_g1_i1	3.16e-21	217	420	382	179	62.5	130	68	41.176		AT5G51910.1	Vss_DN28085_c0_g1_i4	1.65e-36	103	387	623	907	151	327	95	65.263				AT1G18070.1	AT1G18070.1	717
AT5G20650.1	Vss_DN1330_c0_g1_i1	1.43e-31	220	390	382	212	68	142	57	47.368		AT5G51880.1	Vss_DN18957_c0_g1_i4	1.79e-42	509	72	1276	839	116	249	146	47.26				AT1G18090.1	AT1G18090.1	718
AT3G46900.1	Vss_DN1330_c0_g1_i1	1.55e-14	268	435	346	179	54.2	112	56	39.286		AT5G51840.1	Vss_DN25147_c0_g1_i2	4.11e-15	447	1	831	385	80.3	169	149	36.242				AT1G18150.1	AT1G18150.1	719
AT2G37925.1	Vss_DN1330_c0_g1_i1	5.39e-12	253	414	367	206	53.3	110	54	38.889		AT5G51830.1	Vss_DN24182_c0_g2_i1	7e-76	674	66	1249	641	249	539	203	65.517				AT1G18160.1	AT1G18160.1	720
AT2G26975.1	Vss_DN1330_c0_g1_i1	3.16e-21	46	204	598	440	56.5	117	53	39.623		AT5G51820.1	Vss_DN27810_c0_g1_i2	0	193	1872	266	1945	1123	2445	560	80.714				AT1G18190.1	AT1G18190.1	721
AT5G20650.1	Vss_DN1330_c0_g1_i1	1.43e-31	1	144	574	431	85.8	181	48	64.583		AT5G51810.2	Vss_DN15225_c0_g1_i1	1.1e-35	154	465	534	223	105	223	104	41.346				AT1G18210.1	AT1G18210.1	722
AT5G20650.1	Vss_DN1330_c0_g1_i1	4.88e-09	143	3	432	572	46.9	96	47	55.319		AT5G51810.1	Vss_DN15225_c1_g1_i1	9.35e-51	670	1119	866	417	199	429	150	55.333				AT1G18260.1	AT1G18260.1	723
AT5G59040.1	Vss_DN1330_c0_g1_i1	0.00063	97	219	562	440	42.3	86	41	39.024		AT5G51800.1	Vss_DN20387_c0_g1_i2	3.19e-07	538	681	304	447	35	70	48	20.833				AT1G18270.1	AT1G18270.1	724
AT3G46900.1	Vss_DN1330_c0_g1_i1	1.55e-14	100	219	559	440	42.3	86	40	35		AT5G51760.1	Vss_DN26811_c1_g1_i1	1.91e-61	622	1131	1536	2045	197	424	170	53.529				AT1G18290.1	AT1G18290.1	725
AT3G46900.1	Vss_DN1330_c0_g1_i1	0.000114	399	286	215	328	35.4	71	38	36.842		AT5G51750.1	Vss_DN26947_c0_g1_i3	0	1204	2010	1683	2489	375	814	269	59.851				AT1G18330.1	AT1G18330.1	726
AT2G26975.1	Vss_DN1330_c0_g1_i1	5.76e-06	368	279	231	320	44.1	90	30	63.333		AT5G51740.1	Vss_DN23567_c0_g1_i1	9.7e-71	781	1017	845	609	120	257	79	60.759				AT1G18335.1	AT1G18335.1	727
AT5G20650.1	Vss_DN1330_c0_g1_i1	0.000305	2	82	573	493	32.7	65	27	59.259		AT5G51720.1	Vss_DN19527_c0_g1_i1	3.51e-11	324	136	494	306	65.7	137	63	46.032				AT1G18340.1	AT1G18340.1	728
AT5G20650.1	Vss_DN1330_c0_g1_i1	0.000305	278	355	324	247	29.5	58	26	57.692		AT5G51710.1	Vss_DN30510_c0_g1_i2	9.28e-147	1094	390	2099	1395	295	639	235	56.596				AT1G18360.1	AT1G18360.1	729
AT2G37925.1	Vss_DN1330_c0_g1_i1	5.39e-12	82	150	577	509	35.4	71	23	43.478		AT5G51700.1	Vss_DN21183_c0_g1_i1	2.34e-74	31	291	200	460	134	287	87	57.471				AT1G18390.1	AT1G18390.1	730
AT5G20650.1	Vss_DN1330_c0_g1_i1	4.88e-09	386	324	216	278	31.8	63	21	61.905		AT5G51660.1	Vss_DN26906_c0_g2_i1	0	259	1401	416	1558	528	1147	381	59.055				AT1G18400.1	AT1G18400.1	731
AT2G26975.1	Vss_DN1330_c0_g1_i1	5.76e-06	126	70	518	574	24	46	19	47.368		AT5G51640.1	Vss_DN25886_c0_g1_i1	6.64e-123	412	969	757	1314	298	645	186	58.602				AT1G18410.5	AT1G18410.5	732
AT3G46900.1	Vss_DN1330_c0_g1_i1	0.000114	141	85	518	574	28.6	56	19	57.895		AT5G51570.1	Vss_DN23636_c1_g1_i3	7.5e-144	31	852	1439	618	508	1103	274	74.453				AT1G18450.1	AT1G18450.1	733
AT3G02870.1	Vss_DN13335_c0_g1_i2	5.86e-126	19	810	1213	422	448	973	264	73.864		AT5G51560.1	Vss_DN23644_c0_g1_i3	7.11e-152	169	786	339	956	253	547	206	55.825				AT1G18480.1	AT1G18480.1	734
AT3G02870.3	Vss_DN13335_c0_g1_i2	2.06e-125	13	801	1210	422	446	969	263	73.764		AT5G51550.1	Vss_DN25387_c0_g1_i3	4.73e-114	481	948	832	1299	257	555	156	69.231				AT1G18490.1	AT1G18490.1	735
AT3G02870.1	Vss_DN13335_c0_g1_i2	3.52e-68	494	18	738	1214	148	318	159	55.975		AT5G51545.1	Vss_DN22900_c0_g1_i1	8.2e-12	328	540	678	466	68.9	144	71	54.93				AT1G18500.1	AT1G18500.1	736
AT3G02870.3	Vss_DN13335_c0_g1_i2	6.52e-68	485	12	738	1211	147	316	158	56.329		AT5G51540.1	Vss_DN27834_c0_g1_i3	3.04e-176	706	1641	938	3	399	865	312	56.41				AT1G18510.1	AT1G18510.1	737
AT3G02870.2	Vss_DN13335_c0_g1_i2	4.29e-120	19	456	1213	776	237	513	146	71.233		AT5G51510.1	Vss_DN26322_c3_g1_i6	2.41e-14	22	336	59	373	77.1	162	105	31.429				AT1G18530.1	AT1G18530.1	738
AT3G02870.2	Vss_DN13335_c0_g1_i2	3.64e-63	440	18	792	1214	135	289	141	56.738		AT5G51450.1	Vss_DN27698_c0_g1_i2	4.47e-133	175	1152	2528	1551	434	942	326	55.828				AT1G18540.1	AT1G18540.1	739
AT3G02870.1	Vss_DN13335_c0_g1_i2	1.33e-32	396	22	836	1210	94.5	200	125	38.4		AT5G51440.1	Vss_DN17393_c0_g2_i1	8.05e-17	280	456	604	428	61.6	128	59	37.288				AT1G18550.1	AT1G18550.1	740
AT3G02870.2	Vss_DN13335_c0_g1_i2	1.32e-32	396	22	836	1210	94.5	200	125	38.4		AT5G51430.1	Vss_DN28681_c0_g1_i2	0	1	720	177	896	380	825	240	65.833				AT1G18580.1	AT1G18580.1	741
AT3G02870.3	Vss_DN13335_c0_g1_i2	1.32e-32	387	13	836	1210	94.5	200	125	38.4		AT5G51410.1	Vss_DN27115_c0_g1_i2	5.67e-124	1	567	270	836	329	712	189	69.841				AT1G18600.1	AT1G18600.1	742
AT3G02870.2	Vss_DN13335_c0_g1_i2	4.29e-120	439	804	787	422	212	458	122	72.951		AT5G51400.1	Vss_DN20076_c0_g1_i4	1.84e-92	289	648	457	816	213	460	120	63.333				AT1G18610.1	AT1G18610.1	743
AT3G02870.2	Vss_DN13335_c0_g1_i2	7.8e-17	201	488	1031	744	64.3	134	96	35.417		AT5G51370.2	Vss_DN27107_c0_g1_i2	5.89e-112	487	1326	1060	221	376	815	280	56.071				AT1G18640.2	AT1G18640.2	744
AT3G02870.1	Vss_DN13335_c0_g1_i2	2.55e-18	201	461	1031	771	69.3	145	87	37.931		AT5G51340.1	Vss_DN29646_c0_g1_i3	0	973	1986	2161	1148	476	1034	338	58.58				AT1G18650.2	AT1G18650.2	745
AT3G02870.3	Vss_DN13335_c0_g1_i2	2.52e-18	192	452	1031	771	69.3	145	87	37.931		AT5G51300.1	Vss_DN27852_c2_g1_i2	0	337	1275	1086	2024	579	1280	313	77.316				AT1G18660.1	AT1G18660.1	746
AT3G02870.1	Vss_DN13335_c0_g1_i2	3.52e-68	809	564	423	668	128	275	82	68.293		AT5G51290.1	Vss_DN25149_c0_g1_i2	1.17e-132	328	771	3003	2560	162	348	148	43.919				AT1G18680.1	AT1G18680.1	747
AT3G02870.2	Vss_DN13335_c0_g1_i2	3.64e-63	803	558	423	668	128	275	82	68.293		AT5G51280.1	Vss_DN30559_c1_g2_i1	0	154	1776	1771	149	1086	2364	541	82.44				AT1G18700.1	AT1G18700.1	748
AT3G02870.3	Vss_DN13335_c0_g1_i2	6.52e-68	800	555	423	668	128	275	82	68.293		AT5G51260.2	Vss_DN22016_c1_g1_i1	1.13e-49	130	624	272	766	194	419	165	46.061				AT1G18720.1	AT1G18720.1	749
AT3G02870.1	Vss_DN13335_c0_g1_i2	1.33e-32	714	505	518	727	63.8	133	70	35.714		AT5G51220.1	Vss_DN25628_c0_g1_i1	2.78e-68	187	822	396	1031	257	555	212	49.528				AT1G18730.1	AT1G18730.1	750
AT3G02870.2	Vss_DN13335_c0_g1_i2	1.32e-32	708	499	518	727	63.8	133	70	35.714		AT5G51200.2	Vss_DN16259_c0_g1_i1	0	2254	3279	1082	2107	397	862	342	50.585				AT1G18730.2	AT1G18730.2	751
AT3G02870.3	Vss_DN13335_c0_g1_i2	1.32e-32	705	496	518	727	63.8	133	70	35.714		AT5G51170.1	Vss_DN19287_c1_g1_i1	2.63e-26	737	396	1012	671	96.4	204	114	48.246				AT1G18760.1	AT1G18760.1	752
AT3G02870.1	Vss_DN13335_c0_g1_i2	2.91e-06	376	188	856	1044	35	70	63	42.857		AT5G51150.1	Vss_DN29814_c0_g1_i3	0	589	1431	2097	1255	490	1065	281	69.039				AT1G18770.1	AT1G18770.1	753
AT3G02870.2	Vss_DN13335_c0_g1_i2	2.86e-06	376	188	856	1044	35	70	63	42.857		AT5G51140.1	Vss_DN31025_c1_g2_i1	1.59e-129	154	786	1951	1319	326	707	211	60.19				AT1G18773.1	AT1G18773.1	754
AT3G02870.3	Vss_DN13335_c0_g1_i2	2.84e-06	367	179	856	1044	35	70	63	42.857		AT5G51130.1	Vss_DN22873_c0_g1_i5	1.35e-62	184	393	1198	989	117	250	70	61.429				AT1G18773.3	AT1G18773.3	755
AT3G02870.1	Vss_DN13335_c0_g1_i2	2.91e-06	712	533	520	699	37.7	76	60	36.667		AT5G51120.2	Vss_DN24469_c0_g1_i1	3.29e-15	684	406	764	1042	80.8	170	93	44.086				AT1G18800.1	AT1G18800.1	756
AT3G02870.2	Vss_DN13335_c0_g1_i2	2.86e-06	706	527	520	699	37.7	76	60	36.667		AT5G51110.2	Vss_DN20614_c0_g1_i1	1.3e-49	70	330	145	405	118	253	87	57.471				AT1G18835.1	AT1G18835.1	757
AT3G02870.3	Vss_DN13335_c0_g1_i2	2.84e-06	703	524	520	699	37.7	76	60	36.667		AT5G51100.1	Vss_DN28360_c1_g2_i4	1.2e-93	142	552	1319	909	245	529	137	64.234				AT1G18850.1	AT1G18850.1	758
AT3G02870.1	Vss_DN13335_c0_g1_i2	2.55e-18	564	701	668	531	40.9	83	46	39.13		AT5G51080.1	Vss_DN29637_c1_g2_i6	4.1e-36	562	957	898	503	147	315	132	50				AT1G18870.1	AT1G18870.1	759
AT3G02870.2	Vss_DN13335_c0_g1_i2	7.8e-17	558	695	668	531	40.9	83	46	39.13		AT5G51070.1	Vss_DN30591_c2_g1_i1	0	1693	2781	2374	3462	573	1245	363	65.014				AT1G18950.1	AT1G18950.1	760
AT3G02870.3	Vss_DN13335_c0_g1_i2	2.52e-18	555	692	668	531	40.9	83	46	39.13		AT5G51050.1	Vss_DN30584_c3_g2_i2	4.84e-154	1	750	1074	1823	373	808	250	60.4				AT1G18975.1	AT1G18975.1	761
AT4G15910.1	Vss_DN13356_c0_g1_i1	1.29e-15	76	300	61	285	80.3	169	75	46.667		AT5G51040.4	Vss_DN21404_c1_g1_i3	2.34e-13	217	351	511	645	73.5	154	45	62.222				AT1G18980.1	AT1G18980.1	762
AT1G02820.1	Vss_DN13356_c0_g1_i1	6.92e-13	64	276	79	291	70.9	149	71	46.479		AT5G51040.1	Vss_DN21404_c1_g1_i2	4.06e-43	217	534	544	861	172	371	106	61.321				AT1G19010.1	AT1G19010.1	763
AT4G02380.1	Vss_DN13356_c0_g1_i1	2.67e-19	175	294	172	291	73	153	40	72.5		AT5G51030.1	Vss_DN17459_c0_g1_i1	9.49e-72	94	381	1159	872	126	269	96	51.042				AT1G19020.1	AT1G19020.1	764
AT4G02380.2	Vss_DN13356_c0_g1_i1	1.52e-13	118	237	172	291	72.7	153	40	72.5		AT5G51020.1	Vss_DN20798_c0_g1_i1	4.96e-116	10	717	1274	567	415	901	236	64.831				AT1G19025.1	AT1G19025.1	765
AT4G02380.3	Vss_DN13356_c0_g1_i1	1.27e-18	460	579	172	291	73	153	40	72.5		AT5G51010.1	Vss_DN22159_c0_g1_i1	2.49e-32	151	456	1084	779	136	292	102	57.843				AT1G19050.1	AT1G19050.1	766
AT1G02820.1	Vss_DN13356_c0_g1_i1	7.53e-05	276	163	291	178	38.6	78	38	50		AT5G50990.1	Vss_DN27157_c0_g1_i1	7.35e-110	481	1080	739	1338	197	424	200	37.5				AT1G19080.1	AT1G19080.1	767
AT4G02380.1	Vss_DN13356_c0_g1_i1	4e-07	291	178	288	175	51.9	107	38	57.895		AT5G50970.1	Vss_DN28560_c0_g1_i5	3.8e-126	1000	1536	1118	582	309	670	179	65.363				AT1G19100.1	AT1G19100.1	768
AT4G02380.2	Vss_DN13356_c0_g1_i1	2.68e-07	234	121	288	175	51.9	107	38	57.895		AT5G50960.1	Vss_DN21777_c0_g1_i2	2.69e-104	761	9	993	1745	321	696	251	64.542				AT1G19120.1	AT1G19120.1	769
AT4G02380.3	Vss_DN13356_c0_g1_i1	1.08e-06	576	463	288	175	51.9	107	38	57.895		AT5G50950.2	Vss_DN26562_c0_g1_i1	0	118	1500	512	1894	877	1918	461	79.61				AT1G19130.1	AT1G19130.1	770
AT4G02380.1	Vss_DN13356_c0_g1_i1	0.00023	179	286	176	283	42.8	87	36	58.333		AT5G50930.1	Vss_DN23684_c0_g1_i2	5.59e-27	370	711	182	523	119	255	114	42.105				AT1G19140.1	AT1G19140.1	771
AT4G02380.2	Vss_DN13356_c0_g1_i1	0.000153	122	229	176	283	42.8	87	36	58.333		AT5G50915.1	Vss_DN27356_c0_g2_i1	1.91e-23	641	384	589	846	108	230	86	61.628				AT1G19170.1	AT1G19170.1	772
AT4G02380.3	Vss_DN13356_c0_g1_i1	0.000622	464	571	176	283	42.8	87	36	58.333		AT5G50900.1	Vss_DN28879_c0_g1_i2	3.32e-97	700	1662	1902	940	298	645	321	45.794				AT1G19190.1	AT1G19190.1	773
AT1G02820.1	Vss_DN13356_c0_g1_i1	6.83e-06	164	268	179	283	30.9	61	35	48.571		AT5G50870.1	Vss_DN20442_c0_g1_i1	1.79e-86	1	462	453	914	281	609	154	71.429				AT1G19230.2	AT1G19230.2	774
AT3G53770.1	Vss_DN13356_c0_g1_i1	3.17e-07	244	345	178	279	52.8	109	34	52.941		AT5G50850.1	Vss_DN25561_c0_g1_i1	0	64	1086	282	1304	653	1419	341	82.698				AT1G19250.1	AT1G19250.1	775
AT3G53770.2	Vss_DN13356_c0_g1_i1	3.14e-07	244	345	178	279	52.8	109	34	52.941		AT5G50840.1	Vss_DN30639_c0_g1_i4	4.76e-66	469	1062	1964	2557	245	543	198	54.04				AT1G19310.1	AT1G19310.1	776
AT1G02820.1	Vss_DN13356_c0_g1_i1	6.83e-06	7	99	1	93	34	68	31	45.161		AT5G50810.1	Vss_DN16379_c0_g1_i1	1.42e-11	10	231	114	335	66.1	138	74	41.892				AT1G19330.1	AT1G19330.1	777
AT3G53770.1	Vss_DN13356_c0_g1_i1	0.000649	109	195	163	249	41.8	85	29	55.172		AT5G50780.1	Vss_DN30974_c0_g1_i1	0	442	1356	976	1890	536	1173	305	69.508				AT1G19340.1	AT1G19340.1	778
AT3G53770.2	Vss_DN13356_c0_g1_i1	0.000641	109	195	163	249	41.8	85	29	55.172		AT5G50750.1	Vss_DN26888_c4_g1_i1	0	40	1074	775	1809	705	1534	345	76.812				AT1G19440.1	AT1G19440.1	779
AT1G02820.1	Vss_DN13356_c0_g1_i1	7.53e-05	92	9	86	3	22.6	43	28	42.857		AT5G50600.1	Vss_DN30447_c3_g1_i3	4.73e-12	514	645	428	559	41.8	85	44	40.909				AT1G19450.1	AT1G19450.1	780
AT4G02380.1	Vss_DN13356_c0_g1_i1	2.67e-19	7	90	1	84	37.7	76	28	60.714		AT5G50570.1	Vss_DN29348_c2_g2_i1	2.59e-35	292	531	1466	1705	148	317	80	68.75				AT1G19485.1	AT1G19485.1	781
AT4G02380.3	Vss_DN13356_c0_g1_i1	1.27e-18	292	375	1	84	37.7	76	28	60.714		AT5G50480.1	Vss_DN22955_c1_g1_i6	1.37e-20	434	120	647	961	98.2	208	105	53.333				AT1G19490.1	AT1G19490.1	782
AT4G02380.1	Vss_DN13356_c0_g1_i1	3.64e-07	292	212	289	209	37.3	75	27	51.852		AT5G50470.1	Vss_DN22955_c1_g1_i4	1.23e-10	368	135	840	1073	65.2	136	78	48.718				AT1G19520.1	AT1G19520.1	783
AT4G02380.2	Vss_DN13356_c0_g1_i1	1.66e-07	235	155	289	209	37.3	75	27	51.852		AT5G50460.1	Vss_DN17076_c0_g1_i1	5.85e-12	210	1	312	521	67	140	70	35.714				AT1G19530.1	AT1G19530.1	784
AT4G02380.3	Vss_DN13356_c0_g1_i1	1.68e-06	577	497	289	209	37.3	75	27	51.852		AT5G50410.1	Vss_DN30936_c0_g1_i2	7.99e-25	307	558	3637	3386	106	229	84	45.238				AT1G19540.1	AT1G19540.1	785
AT4G02380.1	Vss_DN13356_c0_g1_i1	3.64e-07	230	174	227	171	32.2	64	19	78.947		AT5G50375.1	Vss_DN24454_c0_g1_i2	1.8e-116	22	489	343	810	262	566	156	71.154				AT1G19565.1	AT1G19565.1	786
AT4G02380.2	Vss_DN13356_c0_g1_i1	1.66e-07	173	117	227	171	32.2	64	19	78.947		AT5G50350.1	Vss_DN29325_c2_g3_i2	1.58e-07	913	1149	755	991	49.6	104	79	32.911				AT1G19570.1	AT1G19570.1	787
AT4G02380.3	Vss_DN13356_c0_g1_i1	1.68e-06	515	459	227	171	32.2	64	19	78.947		AT5G50340.1	Vss_DN24037_c0_g1_i1	3.52e-167	613	1473	373	1233	423	919	287	61.324				AT1G19600.1	AT1G19600.1	788
AT5G38890.1	Vss_DN13364_c0_g2_i2	7.83e-43	566	99	766	299	171	369	156	57.051		AT5G50330.1	Vss_DN29715_c0_g1_i1	9.33e-162	685	1365	1833	2513	306	663	227	56.388				AT1G19630.1	AT1G19630.1	789
AT5G38890.1	Vss_DN13364_c0_g2_i2	1.47e-70	151	567	351	767	233	504	139	70.504		AT5G50320.1	Vss_DN26120_c0_g1_i2	0	79	1692	2054	441	1129	2458	538	88.662				AT1G19660.1	AT1G19660.1	790
AT5G38890.1	Vss_DN13364_c0_g2_i2	4.31e-14	567	271	767	471	65.7	137	99	38.384		AT5G50310.1	Vss_DN27579_c0_g1_i1	0	196	762	2399	1833	371	804	189	77.778				AT1G19670.1	AT1G19670.1	791
AT5G38890.1	Vss_DN13364_c0_g2_i2	5.44e-08	327	566	527	766	39.6	80	80	35		AT5G50290.1	Vss_DN22769_c0_g1_i2	1.28e-13	64	273	1042	833	75.8	159	70	35.714				AT1G19690.1	AT1G19690.1	792
AT5G38890.1	Vss_DN13364_c0_g2_i2	5.44e-08	150	287	350	487	35	70	46	36.957		AT5G50280.1	Vss_DN24316_c0_g2_i1	1.11e-143	670	1389	765	1484	273	590	240	45.417				AT1G19710.1	AT1G19710.1	793
AT5G38890.1	Vss_DN13364_c0_g2_i2	1.47e-70	19	153	117	251	51	105	45	44.444		AT5G50260.1	Vss_DN27759_c2_g2_i4	2.08e-93	292	972	428	1108	320	694	227	58.15				AT1G19750.1	AT1G19750.1	794
AT5G38890.1	Vss_DN13364_c0_g2_i2	4.31e-14	137	18	235	116	32.2	64	40	47.5		AT5G50240.1	Vss_DN21620_c0_g1_i1	1.65e-96	229	918	1196	507	351	760	230	64.348				AT1G19800.1	AT1G19800.1	795
AT5G61490.1	Vss_DN13365_c0_g1_i1	6.61e-08	394	546	844	692	56.5	117	51	45.098		AT5G50230.1	Vss_DN25957_c0_g1_i2	0	178	1524	592	1938	613	1337	449	53.007				AT1G19850.1	AT1G19850.1	796
AT1G35780.2	Vss_DN13376_c1_g2_i1	8.25e-43	115	393	13	291	97.7	211	93	47.312		AT5G50210.1	Vss_DN19812_c0_g1_i3	0	682	1740	1124	2182	617	1342	353	72.521				AT1G19860.1	AT1G19860.1	797
AT1G35780.3	Vss_DN13376_c1_g2_i1	8.25e-43	115	393	13	291	97.7	211	93	47.312		AT5G50170.1	Vss_DN29137_c0_g1_i2	0	1324	2286	1561	2523	377	818	321	47.664				AT1G19880.1	AT1G19880.1	798
AT1G35780.4	Vss_DN13376_c1_g2_i1	8.25e-43	115	393	13	291	97.7	211	93	47.312		AT5G50150.1	Vss_DN28397_c0_g1_i3	1.25e-141	496	1257	1160	1921	421	913	254	62.205				AT1G19940.1	AT1G19940.1	799
AT1G35780.2	Vss_DN13376_c1_g2_i1	1.24e-24	341	108	239	6	77.1	162	78	50		AT5G50130.8	Vss_DN24289_c0_g1_i2	8.61e-93	22	837	1111	296	338	733	272	54.044				AT1G19970.1	AT1G19970.1	800
AT1G35780.3	Vss_DN13376_c1_g2_i1	1.24e-24	341	108	239	6	77.1	162	78	50		AT5G50110.1	Vss_DN20926_c1_g1_i1	2.48e-77	370	879	119	628	265	574	170	63.529				AT1G19980.1	AT1G19980.1	801
AT1G35780.4	Vss_DN13376_c1_g2_i1	1.24e-24	341	108	239	6	77.1	162	78	50		AT5G50100.1	Vss_DN25758_c3_g1_i1	9.8e-56	190	618	1068	1496	215	463	143	55.944				AT1G20010.1	AT1G20010.1	802
AT1G35780.2	Vss_DN13376_c1_g2_i1	1.24e-24	629	465	593	429	56.5	117	55	50.909		AT5G49980.1	Vss_DN29243_c0_g2_i1	0	928	1776	925	77	372	806	283	53.357				AT1G20050.1	AT1G20050.1	803
AT1G35780.3	Vss_DN13376_c1_g2_i1	1.24e-24	629	465	593	429	56.5	117	55	50.909		AT5G49970.1	Vss_DN27110_c0_g1_i1	0	700	1557	1914	1057	457	992	286	61.888				AT1G20060.10	AT1G20060.10	804
AT1G35780.4	Vss_DN13376_c1_g2_i1	1.24e-24	629	465	593	429	56.5	117	55	50.909		AT5G49960.1	Vss_DN30990_c3_g2_i1	0	514	1575	1575	2636	586	1273	354	74.011				AT1G20110.1	AT1G20110.1	805
AT2G22270.1	Vss_DN13376_c1_g2_i1	5.28e-23	385	540	1	156	51.8	110	52	46.154		AT5G49950.1	Vss_DN20597_c0_g1_i2	1.69e-160	163	1254	372	1463	528	1146	364	57.418				AT1G20160.3	AT1G20160.3	806
AT2G22270.2	Vss_DN13376_c1_g2_i1	2.98e-23	268	423	1	156	51.9	110	52	46.154		AT5G49940.1	Vss_DN20886_c0_g1_i2	1.77e-73	253	708	898	443	274	592	152	76.974				AT1G20200.1	AT1G20200.1	807
AT1G35780.2	Vss_DN13376_c1_g2_i1	8.25e-43	487	639	451	603	77	165	51	62.745		AT5G49930.1	Vss_DN30684_c0_g2_i1	0	901	2058	1188	2345	664	1456	386	73.057				AT1G20220.1	AT1G20220.1	808
AT1G35780.3	Vss_DN13376_c1_g2_i1	8.25e-43	487	639	451	603	77	165	51	62.745		AT5G49920.1	Vss_DN31323_c1_g1_i1	1.92e-30	4	291	4866	4579	127	272	96	53.125				AT1G20225.1	AT1G20225.1	809
AT1G35780.4	Vss_DN13376_c1_g2_i1	8.25e-43	487	639	451	603	77	165	51	62.745		AT5G49910.1	Vss_DN28792_c0_g1_i1	0	214	2115	2595	694	1211	2678	634	85.647				AT1G20230.1	AT1G20230.1	810
AT2G22270.1	Vss_DN13376_c1_g2_i1	5.28e-23	847	987	463	603	63.3	136	47	63.83		AT5G49900.1	Vss_DN29798_c0_g1_i1	3.64e-64	1607	2377	1533	763	132	282	257	38.521				AT1G20260.1	AT1G20260.1	811
AT2G22270.2	Vss_DN13376_c1_g2_i1	2.98e-23	730	870	463	603	63.4	136	47	63.83		AT5G49880.1	Vss_DN29981_c3_g1_i2	1.87e-88	145	486	2933	2592	106	229	114	38.596				AT1G20270.2	AT1G20270.2	812
AT1G35780.2	Vss_DN13376_c1_g2_i1	8.25e-43	409	492	382	465	35.7	73	28	42.857		AT5G49830.1	Vss_DN29340_c1_g1_i1	0	397	1203	1048	1854	318	688	269	59.48				AT1G20330.1	AT1G20330.1	813
AT1G35780.3	Vss_DN13376_c1_g2_i1	8.25e-43	409	492	382	465	35.7	73	28	42.857		AT5G49820.1	Vss_DN30396_c0_g1_i4	3.56e-147	502	1281	1676	2455	411	891	260	67.308				AT1G20350.1	AT1G20350.1	814
AT1G35780.4	Vss_DN13376_c1_g2_i1	8.25e-43	409	492	382	465	35.7	73	28	42.857		AT5G49810.1	Vss_DN30047_c0_g1_i1	0	232	1458	759	1985	709	1542	409	68.46				AT1G20370.1	AT1G20370.1	815
AT2G22270.1	Vss_DN13376_c1_g2_i1	5.28e-23	631	711	250	330	34.1	70	27	59.259		AT5G49730.1	Vss_DN26786_c3_g1_i1	2.38e-16	997	1161	1485	1649	55.1	114	55	40				AT1G20410.1	AT1G20410.1	816
AT2G22270.2	Vss_DN13376_c1_g2_i1	2.98e-23	514	594	250	330	34.1	70	27	59.259		AT5G49720.1	Vss_DN28341_c0_g1_i2	0	790	1716	1012	1938	465	1009	309	61.489				AT1G20450.1	AT1G20450.1	817
AT2G31890.1	Vss_DN13384_c0_g1_i1	6.16e-102	841	1326	2493	2008	221	476	162	56.173		AT5G49710.1	Vss_DN27806_c1_g1_i1	9.58e-29	397	546	1489	1638	74.8	157	50	60				AT1G20460.1	AT1G20460.1	818
AT2G31890.1	Vss_DN13384_c0_g1_i1	6.16e-102	1573	2001	1551	1123	157	338	143	45.455		AT5G49660.1	Vss_DN30419_c4_g1_i3	1.55e-59	625	1500	490	1365	218	470	292	36.986				AT1G20540.1	AT1G20540.1	819
AT2G31890.1	Vss_DN13384_c0_g1_i1	8.48e-32	1268	843	2066	2491	112	239	142	45.775		AT5G49650.1	Vss_DN25332_c0_g1_i6	0	340	1218	862	1740	447	974	293	66.212				AT1G20550.1	AT1G20550.1	820
AT2G31890.1	Vss_DN13384_c0_g1_i1	5.92e-12	843	1172	2491	2162	56.5	117	110	29.091		AT5G49600.1	Vss_DN18158_c0_g1_i1	2.6e-15	247	429	445	627	50.6	104	61	34.426				AT1G20570.4	AT1G20570.4	821
AT2G31890.1	Vss_DN13384_c0_g1_i1	8.33e-10	1179	883	2155	2451	48.7	100	99	29.293		AT5G49580.1	Vss_DN31046_c1_g1_i2	2.2e-122	472	1041	1846	1277	131	281	190	32.632				AT1G20575.1	AT1G20575.1	822
AT2G31890.1	Vss_DN13384_c0_g1_i1	8.48e-32	1931	1704	1193	1420	48.3	99	76	42.105		AT5G49570.1	Vss_DN23067_c0_g2_i1	1.43e-143	244	1062	396	1214	423	919	273	61.538				AT1G20580.1	AT1G20580.1	823
AT2G31890.1	Vss_DN13384_c0_g1_i1	5.92e-12	1208	1327	2126	2007	33.6	67	40	42.5		AT5G49560.1	Vss_DN20258_c0_g1_i1	1.82e-43	625	792	908	1075	67	140	56	48.214				AT1G20620.1	AT1G20620.1	824
AT2G31890.1	Vss_DN13384_c0_g1_i1	8.33e-10	1326	1207	2008	2127	34.1	68	40	47.5		AT5G49555.1	Vss_DN23144_c0_g1_i2	0	25	801	2089	1313	423	917	259	66.795				AT1G20680.1	AT1G20680.1	825
AT2G31890.1	Vss_DN13384_c0_g1_i1	8.48e-32	1515	1402	1621	1734	25.4	49	38	31.579		AT5G49550.1	Vss_DN18936_c0_g1_i2	4.84e-08	329	15	735	421	55.6	115	105	40				AT1G20720.1	AT1G20720.1	826
AT2G31890.1	Vss_DN13384_c0_g1_i1	6.16e-102	1441	1521	1695	1615	43.2	88	27	59.259		AT5G49540.2	Vss_DN30360_c0_g1_i1	7.16e-20	320	6	569	255	94.5	200	105	46.667				AT1G20770.1	AT1G20770.1	827
AT1G64455.1	Vss_DN1342_c0_g2_i1	1.23e-09	518	315	265	468	54.4	114	68	38.235		AT5G49540.1	Vss_DN30360_c0_g1_i2	3.26e-41	7	345	256	594	165	355	113	55.752				AT1G20780.1	AT1G20780.1	828
AT1G64455.1	Vss_DN1342_c0_g2_i1	2.94e-10	515	315	295	495	63.9	135	67	41.791		AT5G49530.1	Vss_DN30949_c0_g2_i1	5.09e-56	754	975	2545	2324	35.5	72	74	25.676				AT1G20810.1	AT1G20810.1	829
AT1G64455.1	Vss_DN1342_c0_g2_i1	1.19e-07	524	330	268	462	49	102	65	35.385		AT5G49510.1	Vss_DN23301_c0_g1_i1	3.63e-81	40	543	1116	613	299	647	168	73.81				AT1G20816.1	AT1G20816.1	830
AT1G64455.1	Vss_DN1342_c0_g2_i1	1.27e-08	521	330	298	489	58.5	123	64	39.062		AT5G49480.1	Vss_DN27285_c3_g1_i2	2.24e-10	292	456	552	388	63.8	133	55	49.091				AT1G20830.1	AT1G20830.1	831
AT1G64455.1	Vss_DN1342_c0_g2_i1	0.000309	488	315	241	414	35	71	58	34.483		AT5G49460.1	Vss_DN27874_c0_g1_i1	0	238	1827	708	2297	1025	2231	530	82.264				AT1G20880.1	AT1G20880.1	832
AT1G64455.1	Vss_DN1342_c0_g2_i1	2.38e-08	521	348	325	498	57.6	121	58	41.379		AT5G49410.1	Vss_DN22198_c0_g1_i1	1.43e-12	127	228	221	322	33.6	67	34	32.353				AT1G20890.1	AT1G20890.1	833
AT1G64455.1	Vss_DN1342_c0_g2_i1	4.02e-07	512	339	325	498	53.5	112	58	43.103		AT5G49400.1	Vss_DN31214_c2_g1_i3	1.13e-05	417	295	671	793	49.2	101	41	51.22				AT1G20920.1	AT1G20920.1	834
AT1G64455.1	Vss_DN1342_c0_g2_i1	1.97e-10	494	330	271	435	50.8	106	55	36.364		AT5G49350.1	Vss_DN18934_c0_g1_i1	1.89e-06	589	792	278	481	51.9	107	68	29.412				AT1G20960.1	AT1G20960.1	835
AT1G64455.1	Vss_DN1342_c0_g2_i1	3.62e-06	530	366	334	498	50.4	105	55	41.818		AT5G49300.1	Vss_DN20662_c0_g1_i1	4.4e-19	73	216	1696	1839	78.3	165	48	60.417				AT1G20970.1	AT1G20970.1	836
AT1G64455.1	Vss_DN1342_c0_g2_i1	5.5e-07	536	375	337	498	53.1	111	54	40.741		AT5G49240.1	Vss_DN30379_c0_g1_i1	8.54e-53	103	489	2771	2385	133	285	129	43.411				AT1G20980.1	AT1G20980.1	837
AT1G64455.1	Vss_DN1342_c0_g2_i1	8.53e-09	488	330	268	426	50.4	105	53	41.509		AT5G49230.2	Vss_DN22701_c0_g1_i3	6.15e-23	82	306	1272	1048	97.3	206	75	46.667				AT1G21065.1	AT1G21065.1	838
AT1G64455.1	Vss_DN1342_c0_g2_i1	1.61e-07	470	330	268	408	40.4	83	47	34.043		AT5G49230.1	Vss_DN23131_c0_g1_i4	2.55e-32	88	321	965	1198	125	268	78	57.692				AT1G21080.1	AT1G21080.1	839
AT1G64455.1	Vss_DN1342_c0_g2_i1	4.45e-05	530	393	361	498	46.7	97	46	43.478		AT5G49220.1	Vss_DN29947_c1_g1_i1	4.64e-63	1045	1218	1189	1362	66.1	138	58	43.103				AT1G21090.1	AT1G21090.1	840
AT1G64455.1	Vss_DN1342_c0_g2_i1	0.000549	536	402	364	498	43.1	89	45	40		AT5G49210.1	Vss_DN24524_c0_g1_i1	0.000521	196	297	922	1023	27.2	53	34	38.235				AT1G21170.1	AT1G21170.1	841
AT3G05460.1	Vss_DN1342_c0_g2_i1	1.99e-05	223	330	358	465	31.3	62	36	33.333		AT5G49190.1	Vss_DN31319_c0_g2_i2	0	13	2409	545	2941	1355	2951	799	69.086				AT1G21200.1	AT1G21200.1	842
AT1G64455.1	Vss_DN1342_c0_g2_i1	0.000309	329	258	388	459	26.8	53	24	45.833		AT5G49180.1	Vss_DN18481_c1_g1_i2	4.41e-98	697	1599	1088	1990	354	767	301	48.837				AT1G21280.1	AT1G21280.1	843
AT1G64455.1	Vss_DN1342_c0_g2_i1	8.53e-09	329	258	415	486	29.5	59	24	50		AT5G49160.1	Vss_DN31179_c1_g1_i2	0	3205	3846	3481	4122	384	833	214	72.897				AT1G21310.1	AT1G21310.1	844
AT3G05460.1	Vss_DN1342_c0_g2_i1	1.99e-05	142	207	319	384	26.3	51	22	40.909		AT5G49150.1	Vss_DN26130_c1_g1_i1	2.94e-09	2299	2493	71	265	43.2	88	65	27.692				AT1G21320.1	AT1G21320.1	845
AT1G64455.1	Vss_DN1342_c0_g2_i1	1.97e-10	329	264	424	489	32.3	65	22	50		AT5G49120.1	Vss_DN26648_c0_g1_i2	1.49e-14	196	330	907	1041	77.6	163	45	57.778				AT1G21350.3	AT1G21350.3	846
AT1G64455.1	Vss_DN1342_c0_g2_i1	1.61e-07	329	264	397	462	32.7	66	22	50		AT5G49030.1	Vss_DN30148_c0_g1_i3	0	1171	2400	2860	1631	774	1685	410	73.659				AT1G21360.1	AT1G21360.1	847
AT3G05460.1	Vss_DN1342_c0_g2_i1	1.99e-05	394	450	442	498	24	46	19	42.105		AT5G49020.1	Vss_DN25539_c0_g1_i1	0	409	1428	1864	845	666	1448	340	78.529				AT1G21370.1	AT1G21370.1	848
AT1G64455.1	Vss_DN1342_c0_g2_i1	1.19e-07	329	273	442	498	24.6	48	19	52.632		AT5G49010.1	Vss_DN21796_c1_g1_i1	4.49e-63	58	528	170	640	223	482	157	60.51				AT1G21460.1	AT1G21460.1	849
AT1G64455.1	Vss_DN1342_c0_g2_i1	1.23e-09	329	282	451	498	25.9	51	16	50		AT5G48990.1	Vss_DN26765_c1_g1_i2	6.72e-07	1	216	191	406	53.8	111	72	34.722				AT1G21480.1	AT1G21480.1	850
AT4G26590.1	Vss_DN13420_c0_g1_i1	0	1264	2175	1226	315	458	995	304	56.579		AT5G48970.1	Vss_DN21104_c0_g1_i1	6.72e-33	69	662	1316	723	122	262	198	33.838				AT1G21550.1	AT1G21550.1	851
AT4G26590.1	Vss_DN13420_c0_g1_i1	2.65e-106	2162	1281	328	1209	221	478	294	44.898		AT5G48960.1	Vss_DN29683_c0_g2_i1	0	382	1896	2452	938	878	1911	505	73.267				AT1G21580.1	AT1G21580.1	852
AT4G26590.1	Vss_DN13420_c0_g1_i1	1.02e-46	2148	1363	342	1127	138	297	262	30.153		AT5G48930.1	Vss_DN27671_c1_g1_i4	0	661	1293	1763	1131	339	735	211	63.981				AT1G21600.1	AT1G21600.1	853
AT4G26590.1	Vss_DN13420_c0_g1_i1	0	109	420	2369	2058	155	332	104	59.615		AT5G48870.1	Vss_DN27302_c0_g1_i2	6.97e-48	1	255	264	10	187	402	85	89.412				AT1G21610.2	AT1G21610.2	854
AT4G26590.1	Vss_DN13420_c0_g1_i1	2.65e-106	404	108	2074	2370	95.9	203	99	46.465		AT5G48840.1	Vss_DN23457_c1_g1_i1	7.37e-106	388	918	903	373	273	590	177	64.407				AT1G21630.1	AT1G21630.1	855
AT4G26590.1	Vss_DN13420_c0_g1_i1	2.65e-106	986	711	1486	1761	76.2	160	92	43.478		AT5G48830.1	Vss_DN20757_c1_g1_i1	6.71e-52	1306	1530	1203	979	105	224	75	54.667				AT1G21640.1	AT1G21640.1	856
AT4G26590.1	Vss_DN13420_c0_g1_i1	0	658	903	1814	1569	90.9	192	82	52.439		AT5G48800.1	Vss_DN29035_c0_g3_i6	2.45e-81	584	111	1655	2128	125	267	158	46.203				AT1G21650.1	AT1G21650.1	857
AT4G26590.1	Vss_DN13420_c0_g1_i1	1.02e-46	903	670	1569	1802	40	81	78	32.051		AT5G48790.1	Vss_DN18708_c0_g1_i2	2.92e-103	178	939	1055	294	373	809	254	62.205				AT1G21651.1	AT1G21651.1	858
AT4G26590.1	Vss_DN13420_c0_g1_i1	0	415	645	2051	1821	125	267	77	61.039		AT5G48740.1	Vss_DN29476_c1_g2_i1	6.84e-103	1615	2163	43	591	202	435	183	44.809				AT1G21660.1	AT1G21660.1	859
AT4G26590.1	Vss_DN13420_c0_g1_i1	3.35e-18	1449	1661	1041	829	41.4	84	71	30.986		AT5G48730.1	Vss_DN26700_c0_g1_i2	1.93e-107	334	1434	374	1474	388	841	367	44.959				AT1G21680.1	AT1G21680.1	860
AT4G26590.1	Vss_DN13420_c0_g1_i1	1.02e-46	300	88	2178	2390	50.1	103	71	35.211		AT5G48720.1	Vss_DN27458_c0_g1_i2	8.02e-14	538	669	1299	1168	57.5	120	44	50				AT1G21690.1	AT1G21690.1	861
AT4G26590.1	Vss_DN13420_c0_g1_i1	3.35e-18	1686	1883	804	607	32.2	64	66	24.242		AT5G48680.1	Vss_DN25337_c0_g1_i2	1.71e-22	301	603	751	1053	89.1	189	101	44.554				AT1G21710.1	AT1G21710.1	862
AT4G26590.1	Vss_DN13420_c0_g1_i1	2.65e-106	635	441	1831	2025	62.5	130	65	49.231		AT5G48640.3	Vss_DN29056_c1_g1_i3	5.54e-51	286	546	1215	1475	138	297	87	60.92				AT1G21720.1	AT1G21720.1	863
AT4G26590.1	Vss_DN13420_c0_g1_i1	0	1060	1236	1415	1239	65.7	137	59	45.763		AT5G48630.1	Vss_DN29056_c1_g1_i1	7.37e-77	1	375	533	907	175	376	125	56.8				AT1G21730.1	AT1G21730.1	864
AT4G26590.1	Vss_DN13420_c0_g1_i1	3.35e-18	276	407	2202	2071	40.9	83	44	43.182		AT5G48600.2	Vss_DN30387_c2_g2_i1	0	2464	3714	577	1827	619	1371	417	64.988				AT1G21750.1	AT1G21750.1	865
AT4G26590.1	Vss_DN13420_c0_g1_i1	3.35e-18	1286	1393	1204	1097	23.5	45	36	36.111		AT5G48590.1	Vss_DN6726_c0_g1_i1	4.12e-54	169	711	391	933	152	326	181	39.227				AT1G21760.1	AT1G21760.1	866
AT4G26590.1	Vss_DN13420_c0_g1_i1	3.35e-18	527	634	1939	1832	25.4	49	36	38.889		AT5G48545.1	Vss_DN25703_c0_g1_i6	2.49e-56	124	555	1895	2326	216	467	144	61.111				AT1G21770.1	AT1G21770.1	867
AT4G26590.1	Vss_DN13420_c0_g1_i1	0	955	1050	1517	1422	40	81	32	46.875		AT5G48520.1	Vss_DN26076_c0_g2_i1	0	1	756	2399	1644	363	788	252	63.492				AT1G21780.1	AT1G21780.1	868
AT4G26590.1	Vss_DN13420_c0_g1_i1	0	2176	2250	320	246	40	81	25	52		AT5G48500.1	Vss_DN24299_c0_g1_i3	0.000276	34	123	678	767	43.7	89	30	53.333				AT1G21790.1	AT1G21790.1	869
AT4G26590.1	Vss_DN13420_c0_g1_i1	3.35e-18	2057	2125	433	365	26.3	51	23	47.826		AT5G48490.1	Vss_DN20382_c0_g1_i1	0.000894	196	297	620	519	40.9	83	34	41.176				AT1G21810.1	AT1G21810.1	870
AT4G26590.1	Vss_DN13420_c0_g1_i1	3.35e-18	1246	1302	1241	1185	27.2	53	19	47.368		AT5G48480.1	Vss_DN19090_c0_g1_i1	1.67e-13	31	276	242	487	67	140	82	35.366				AT1G21840.1	AT1G21840.1	871
AT4G26590.1	Vss_DN13420_c0_g1_i1	2.65e-106	1299	1246	1188	1241	24.4	47	18	50		AT5G48470.1	Vss_DN26659_c0_g1_i2	1.17e-72	340	834	442	936	247	537	165	59.394				AT1G21870.1	AT1G21870.1	872
AT4G26590.1	Vss_DN13420_c0_g1_i1	1.02e-46	405	355	2073	2123	29	57	17	64.706		AT5G48440.1	Vss_DN26696_c0_g1_i1	5.96e-103	124	717	776	1369	192	413	198	47.475				AT1G21930.1	AT1G21930.1	873
AT2G21960.1	Vss_DN13431_c0_g1_i1	9.44e-49	987	148	1158	319	192	414	280	39.286		AT5G48340.3	Vss_DN28281_c2_g1_i1	4.08e-21	253	468	645	860	79.4	167	72	45.833				AT1G21960.1	AT1G21960.1	874
AT2G21960.1	Vss_DN13431_c0_g1_i1	2.28e-110	310	996	481	1167	363	788	229	72.052		AT5G48340.2	Vss_DN28281_c2_g2_i1	4.71e-34	445	690	1848	1603	127	272	82	59.756				AT1G21970.1	AT1G21970.1	875
AT2G21960.1	Vss_DN13431_c0_g1_i1	6.78e-59	992	585	1163	756	136	292	136	56.618		AT5G48340.1	Vss_DN28281_c2_g2_i2	3.64e-37	445	690	2028	1783	127	272	82	59.756				AT1G22020.1	AT1G22020.1	876
AT2G21960.1	Vss_DN13431_c0_g1_i1	6.78e-59	542	174	713	345	110	234	123	55.285		AT5G48335.1	Vss_DN27613_c0_g2_i2	1.25e-06	121	309	813	1001	50.7	105	63	30.159				AT1G22030.1	AT1G22030.1	877
AT2G21960.1	Vss_DN13431_c0_g1_i1	7.6e-30	645	989	816	1160	78	164	115	36.522		AT5G48330.2	Vss_DN24314_c0_g1_i1	1.76e-89	208	669	222	683	228	493	154	59.091				AT1G22040.1	AT1G22040.1	878
AT2G21960.1	Vss_DN13431_c0_g1_i1	1.61e-15	644	877	815	1048	37.7	76	78	38.462		AT5G48310.1	Vss_DN30962_c1_g1_i3	0	1501	2763	2370	1108	604	1314	421	59.382				AT1G22050.1	AT1G22050.1	879
AT2G21960.1	Vss_DN13431_c0_g1_i1	1.61e-15	401	601	572	772	44.1	90	67	46.269		AT5G48300.1	Vss_DN27065_c3_g1_i1	0	196	1563	2180	813	912	1985	456	84.868				AT1G22140.1	AT1G22140.1	880
AT2G21960.1	Vss_DN13431_c0_g1_i1	7.6e-30	408	599	579	770	47.3	97	64	39.062		AT5G48240.1	Vss_DN23924_c0_g1_i1	3.11e-21	529	750	880	659	73.3	156	74	44.595				AT1G22140.2	AT1G22140.2	881
AT2G21960.1	Vss_DN13431_c0_g1_i1	2.39e-09	595	407	766	578	34.1	68	63	38.095		AT5G48230.2	Vss_DN24143_c0_g1_i2	1.83e-132	13	807	1848	1054	448	973	265	69.434				AT1G22160.1	AT1G22160.1	882
AT2G21960.1	Vss_DN13431_c0_g1_i1	2.28e-110	79	264	250	435	54.7	113	62	41.935		AT5G48220.1	Vss_DN24024_c0_g1_i1	7.97e-133	262	1134	626	1498	472	1024	291	67.354				AT1G22190.1	AT1G22190.1	883
AT2G21960.1	Vss_DN13431_c0_g1_i1	7.6e-30	185	370	356	541	41.8	85	62	45.161		AT5G48170.1	Vss_DN13813_c0_g1_i1	2.72e-18	55	219	768	932	55.6	115	55	40				AT1G22200.1	AT1G22200.1	884
AT2G21960.1	Vss_DN13431_c0_g1_i1	1.61e-15	183	359	354	530	36.3	73	59	38.983		AT5G48070.1	Vss_DN21332_c0_g1_i2	2.04e-16	681	145	748	212	84.9	179	179	27.374				AT1G22210.1	AT1G22210.1	885
AT2G21960.1	Vss_DN13431_c0_g1_i1	2.39e-09	322	185	493	356	39.1	79	46	45.652		AT5G48060.1	Vss_DN21571_c1_g1_i1	0	1723	3111	1330	2718	760	1653	463	63.067				AT1G22220.1	AT1G22220.1	886
AT2G21960.1	Vss_DN13431_c0_g1_i1	2.39e-09	988	854	1159	1025	30.4	60	45	40		AT5G48040.1	Vss_DN28630_c0_g1_i2	2.05e-47	325	651	2687	2361	50.1	103	109	23.853				AT1G22240.1	AT1G22240.1	887
AT4G21620.1	Vss_DN13440_c1_g1_i1	0.000211	238	309	530	459	36.8	74	24	50		AT5G48030.1	Vss_DN25416_c0_g1_i1	2.5e-123	619	1362	1230	1973	323	701	248	52.823				AT1G22270.1	AT1G22270.1	888
AT4G21620.2	Vss_DN13440_c1_g1_i1	8.9e-05	139	210	530	459	36.8	74	24	50		AT5G48020.1	Vss_DN21196_c1_g2_i1	7.75e-160	28	1047	298	1317	556	1209	340	65				AT1G22310.2	AT1G22310.2	889
AT2G19000.1	Vss_DN13440_c1_g1_i1	4.02e-05	220	273	524	471	35.9	72	18	61.111		AT5G47940.1	Vss_DN29729_c1_g1_i1	2.16e-13	511	801	966	1256	61.4	131	97	29.897				AT1G22340.1	AT1G22340.1	890
AT2G19000.1	Vss_DN13440_c1_g1_i1	4.02e-05	331	369	236	198	29	57	13	53.846		AT5G47920.1	Vss_DN27952_c0_g1_i2	0.000234	412	540	1326	1454	44.1	90	43	46.512				AT1G22360.1	AT1G22360.1	891
AT4G21620.1	Vss_DN13440_c1_g1_i1	0.000211	355	393	236	198	25.8	50	13	53.846		AT5G47900.2	Vss_DN20451_c0_g1_i2	2.4e-98	700	981	1272	991	171	368	94	63.83				AT1G22370.1	AT1G22370.1	892
AT4G21620.2	Vss_DN13440_c1_g1_i1	8.9e-05	256	294	236	198	25.8	50	13	53.846		AT5G47900.1	Vss_DN20451_c0_g1_i1	9.54e-137	700	1317	1239	622	300	650	206	56.311				AT1G22380.1	AT1G22380.1	893
AT4G13110.1	Vss_DN13464_c0_g1_i1	3.87e-33	358	669	538	849	109	234	104	44.231		AT5G47890.1	Vss_DN29890_c0_g1_i1	1.57e-31	1	288	132	419	133	284	96	53.125				AT1G22460.1	AT1G22460.1	894
AT1G03350.1	Vss_DN13464_c0_g1_i1	5.47e-43	427	732	544	849	132	291	102	49.02		AT5G47870.1	Vss_DN25983_c0_g1_i3	3.48e-52	421	597	1506	1682	112	240	59	72.881				AT1G22520.1	AT1G22520.1	895
AT1G03350.1	Vss_DN13464_c0_g1_i1	2.8e-08	172	369	289	486	58.7	125	66	40.909		AT5G47860.1	Vss_DN8605_c0_g2_i1	3.05e-92	1241	501	1424	684	251	542	247	52.632				AT1G22530.1	AT1G22530.1	896
AT4G13110.1	Vss_DN13464_c0_g1_i1	5.23e-13	202	396	343	537	73.8	156	65	49.231		AT5G47840.1	Vss_DN22652_c0_g1_i1	7.32e-24	819	346	685	1158	90.9	192	158	37.342				AT1G22550.1	AT1G22550.1	897
AT4G13110.1	Vss_DN13464_c0_g1_i1	5.23e-08	338	204	479	345	49.2	101	45	60		AT5G47830.1	Vss_DN20748_c0_g1_i1	1.2e-36	100	306	317	523	87.2	184	69	52.174				AT1G22570.1	AT1G22570.1	898
AT1G03350.1	Vss_DN13464_c0_g1_i1	7.03e-12	750	622	867	739	35.4	71	43	30.233		AT5G47820.1	Vss_DN31427_c1_g1_i1	0	322	1314	774	1766	501	1101	331	67.976				AT1G22620.1	AT1G22620.1	899
AT4G13110.1	Vss_DN13464_c0_g1_i1	3.87e-33	73	198	202	327	52.9	110	42	52.381		AT5G47800.2	Vss_DN27281_c1_g1_i2	1.45e-124	328	894	382	948	217	469	189	46.561				AT1G22630.1	AT1G22630.1	900
AT1G03350.1	Vss_DN13464_c0_g1_i1	7.03e-12	368	255	485	372	46	94	38	60.526		AT5G47790.1	Vss_DN29677_c1_g1_i3	5.66e-21	618	133	1501	1016	100	213	162	37.654				AT1G22660.1	AT1G22660.1	901
AT1G03350.1	Vss_DN13464_c0_g1_i1	7.03e-12	248	138	299	189	33.1	66	37	56.757		AT5G47770.1	Vss_DN23891_c0_g1_i7	1.02e-155	181	1155	1561	587	548	1190	325	68				AT1G22700.1	AT1G22700.1	902
AT1G03350.1	Vss_DN13464_c0_g1_i1	5.47e-43	139	249	190	300	64.5	138	37	62.162		AT5G47750.1	Vss_DN28339_c0_g1_i10	1.5e-70	1050	379	1088	1759	162	348	224	38.839				AT1G22710.1	AT1G22710.1	903
AT4G13110.1	Vss_DN13464_c0_g1_i1	5.23e-08	171	67	300	196	26.3	51	35	34.286		AT5G47690.1	Vss_DN31356_c0_g1_i7	0	1324	2511	4433	3246	408	887	396	46.717				AT1G22730.1	AT1G22730.1	904
AT1G03350.1	Vss_DN13464_c0_g1_i1	5.47e-43	1225	1257	862	894	23.5	46	11	72.727		AT5G47680.1	Vss_DN23390_c0_g1_i2	3.4e-61	328	894	1053	487	233	507	189	50.265				AT1G22750.1	AT1G22750.1	905
AT4G13110.1	Vss_DN13464_c0_g1_i1	3.87e-33	802	831	865	894	23.4	45	10	80		AT5G47640.1	Vss_DN23887_c0_g1_i1	4.82e-57	67	402	1114	779	219	472	112	79.464				AT1G22750.2	AT1G22750.2	906
AT2G21970.1	Vss_DN13481_c0_g2_i1	5.91e-17	244	423	713	534	63.8	133	60	50		AT5G47620.1	Vss_DN28884_c1_g1_i1	6.84e-89	295	744	567	1016	189	408	150	57.333				AT1G22770.1	AT1G22770.1	907
AT2G21970.1	Vss_DN13481_c0_g2_i1	5.91e-17	484	576	473	381	30.4	60	31	29.032		AT5G47570.1	Vss_DN28786_c3_g1_i1	2.16e-34	88	378	308	598	143	306	97	68.041				AT1G22790.1	AT1G22790.1	908
AT2G21970.1	Vss_DN13481_c0_g2_i1	5.91e-17	139	183	794	750	28.1	55	15	60		AT5G47560.1	Vss_DN29057_c1_g1_i1	3.71e-112	982	1602	840	220	270	583	207	51.691				AT1G22800.1	AT1G22800.1	909
AT4G29090.1	Vss_DN13493_c0_g1_i1	1.09e-06	7	231	57	281	53.8	111	75	30.667		AT5G47530.1	Vss_DN24899_c0_g1_i1	3.08e-63	622	1161	1035	1574	217	469	180	48.333				AT1G22830.1	AT1G22830.1	910
AT4G03965.1	Vss_DN13549_c1_g1_i1	2.11e-05	629	471	237	79	47.8	98	53	49.057		AT5G47520.1	Vss_DN24477_c0_g1_i6	3.1e-85	16	558	395	937	313	677	181	72.928				AT1G22850.1	AT1G22850.1	911
AT4G22250.1	Vss_DN13549_c1_g1_i1	2.17e-05	644	486	237	79	47.8	98	53	49.057		AT5G47510.1	Vss_DN31021_c0_g1_i10	1.62e-105	82	861	2625	1846	381	826	260	57.308				AT1G22850.2	AT1G22850.2	912
AT1G62370.1	Vss_DN13549_c1_g1_i1	4.55e-23	457	615	80	238	106	226	53	67.925		AT5G47490.1	Vss_DN31503_c0_g1_i1	4.57e-163	2338	2793	2618	2163	232	511	152	61.184				AT1G22860.1	AT1G22860.1	913
AT4G03965.1	Vss_DN13549_c1_g1_i1	1.12e-21	472	630	80	238	101	216	53	69.811		AT5G47420.1	Vss_DN23977_c0_g1_i1	4.49e-59	848	447	543	944	115	245	134	46.269				AT1G22900.1	AT1G22900.1	914
AT4G22250.1	Vss_DN13549_c1_g1_i1	1.72e-22	487	645	80	238	104	222	53	73.585		AT5G47400.1	Vss_DN25974_c0_g1_i1	1.94e-83	322	708	2573	2187	105	225	129	36.434				AT1G22910.1	AT1G22910.1	915
AT1G62370.1	Vss_DN13549_c1_g1_i1	1.61e-06	605	456	228	79	51.5	106	50	54		AT5G47390.1	Vss_DN26065_c0_g1_i2	1.99e-12	522	184	1062	1400	72.1	151	113	34.513				AT1G22910.4	AT1G22910.4	916
AT3G25030.1	Vss_DN13549_c1_g1_i1	1.39e-21	604	753	89	238	101	216	50	74		AT5G47330.1	Vss_DN21341_c0_g1_i1	5.08e-98	82	888	1257	451	356	771	269	49.071				AT1G22920.1	AT1G22920.1	917
AT3G25030.2	Vss_DN13549_c1_g1_i1	1.39e-21	604	753	89	238	101	216	50	74		AT5G47310.1	Vss_DN24617_c0_g1_i1	6.2e-72	85	552	398	865	267	578	156	60.256				AT1G22940.1	AT1G22940.1	918
AT3G25030.3	Vss_DN13549_c1_g1_i1	1.13e-21	484	633	89	238	101	216	50	74		AT5G47250.1	Vss_DN24244_c5_g1_i3	0.000104	1006	1137	516	647	37.7	76	44	38.636				AT1G23010.1	AT1G23010.1	919
AT3G25030.4	Vss_DN13549_c1_g1_i1	1.39e-21	604	753	89	238	101	216	50	74		AT5G47230.1	Vss_DN22735_c0_g2_i1	3.54e-22	337	648	1610	1299	104	221	104	50				AT1G23030.1	AT1G23030.1	920
AT4G13100.1	Vss_DN13549_c1_g1_i1	3.77e-21	631	780	89	238	100	213	50	74		AT5G47210.1	Vss_DN23183_c0_g1_i1	8.39e-08	871	942	814	743	38.1	79	24	58.333				AT1G23100.1	AT1G23100.1	921
AT4G13100.2	Vss_DN13549_c1_g1_i1	3.88e-21	649	798	89	238	100	213	50	74		AT5G47200.1	Vss_DN22304_c0_g1_i1	3.6e-111	1	552	197	748	382	828	184	88.043				AT1G23110.1	AT1G23110.1	922
AT4G13100.3	Vss_DN13549_c1_g1_i1	3.72e-21	622	771	89	238	100	213	50	74		AT5G47160.1	Vss_DN28065_c0_g1_i1	1.05e-25	769	927	781	939	50.6	104	53	37.736				AT1G23180.1	AT1G23180.1	923
AT4G13100.4	Vss_DN13549_c1_g1_i1	3.72e-21	622	771	89	238	100	213	50	74		AT5G47140.1	Vss_DN30225_c1_g1_i1	2.14e-47	685	969	1608	1324	77.3	163	95	40				AT1G23190.1	AT1G23190.1	924
AT4G13100.5	Vss_DN13549_c1_g1_i1	3.72e-21	622	771	89	238	100	213	50	74		AT5G47120.1	Vss_DN21882_c0_g1_i1	1.8e-27	677	288	486	875	116	247	130	48.462				AT1G23205.1	AT1G23205.1	925
AT4G13100.7	Vss_DN13549_c1_g1_i1	3.77e-21	631	780	89	238	100	213	50	74		AT5G47090.1	Vss_DN20663_c0_g1_i1	5.92e-74	142	591	1888	1439	196	424	150	50.667				AT1G23230.1	AT1G23230.1	926
AT4G13100.8	Vss_DN13549_c1_g1_i1	3.77e-21	631	780	89	238	100	213	50	74		AT5G47080.1	Vss_DN20195_c0_g1_i1	1.19e-41	203	856	1156	503	168	362	218	45.413				AT1G23260.2	AT1G23260.2	927
AT4G13100.9	Vss_DN13549_c1_g1_i1	3.77e-21	631	780	89	238	100	213	50	74		AT5G47040.1	Vss_DN29652_c0_g1_i2	0	316	1920	1142	2746	956	2082	535	78.505				AT1G23280.1	AT1G23280.1	928
AT4G13100.1	Vss_DN13549_c1_g1_i1	4.4e-07	773	633	231	91	53.8	111	47	57.447		AT5G47030.1	Vss_DN22342_c0_g1_i2	9.7e-77	79	603	526	1050	284	616	175	64.571				AT1G23290.1	AT1G23290.1	929
AT4G13100.2	Vss_DN13549_c1_g1_i1	4.53e-07	791	651	231	91	53.8	111	47	57.447		AT5G47020.1	Vss_DN29581_c2_g1_i3	0	859	1779	1937	2857	407	883	307	55.375				AT1G23310.1	AT1G23310.1	930
AT4G13100.3	Vss_DN13549_c1_g1_i1	4.34e-07	764	624	231	91	53.8	111	47	57.447		AT5G47010.1	Vss_DN30209_c1_g1_i5	0	319	2877	178	2736	1802	3927	853	87.573				AT1G23320.1	AT1G23320.1	931
AT4G13100.4	Vss_DN13549_c1_g1_i1	4.34e-07	764	624	231	91	53.8	111	47	57.447		AT5G46920.1	Vss_DN25606_c1_g1_i4	1.08e-164	907	1545	1611	2249	271	586	213	49.296				AT1G23360.1	AT1G23360.1	932
AT4G13100.5	Vss_DN13549_c1_g1_i1	4.34e-07	764	624	231	91	53.8	111	47	57.447		AT5G46910.1	Vss_DN31571_c0_g1_i1	0	229	1455	5441	4215	644	1401	409	62.592				AT1G23390.1	AT1G23390.1	933
AT4G13100.7	Vss_DN13549_c1_g1_i1	4.4e-07	773	633	231	91	53.8	111	47	57.447		AT5G46880.1	Vss_DN31287_c2_g1_i1	7.95e-128	265	651	2382	1996	183	394	129	55.039				AT1G23400.1	AT1G23400.1	934
AT4G13100.8	Vss_DN13549_c1_g1_i1	4.4e-07	773	633	231	91	53.8	111	47	57.447		AT5G46870.1	Vss_DN20958_c0_g1_i1	1.11e-71	286	705	565	984	188	416	140	55.714				AT1G23410.1	AT1G23410.1	935
AT4G13100.9	Vss_DN13549_c1_g1_i1	4.4e-07	773	633	231	91	53.8	111	47	57.447		AT5G46860.1	Vss_DN22476_c0_g1_i1	9.66e-93	61	453	461	853	245	536	131	80.916				AT1G23450.1	AT1G23450.1	936
AT3G25030.1	Vss_DN13549_c1_g1_i1	3.07e-07	743	606	228	91	54.2	112	46	60.87		AT5G46850.1	Vss_DN26134_c0_g1_i3	3.93e-24	319	537	828	1046	71.6	150	73	43.836				AT1G23645.1	AT1G23645.1	937
AT3G25030.2	Vss_DN13549_c1_g1_i1	3.07e-07	743	606	228	91	54.2	112	46	60.87		AT5G46840.1	Vss_DN26316_c0_g1_i2	7.14e-52	481	816	1048	1383	130	285	112	60.714				AT1G23680.1	AT1G23680.1	938
AT3G25030.3	Vss_DN13549_c1_g1_i1	2.49e-07	623	486	228	91	54.2	112	46	60.87		AT5G46820.1	Vss_DN22784_c0_g1_i1	7.54e-26	529	729	1171	1371	74.4	156	67	40.299				AT1G23730.1	AT1G23730.1	939
AT3G25030.4	Vss_DN13549_c1_g1_i1	3.07e-07	743	606	228	91	54.2	112	46	60.87		AT5G46800.1	Vss_DN25588_c0_g2_i1	6.13e-65	499	903	3	407	246	531	135	72.593				AT1G23740.1	AT1G23740.1	940
AT3G18550.1	Vss_DN13569_c0_g1_i1	3.2e-14	448	609	232	71	78.3	165	54	55.556		AT5G46760.1	Vss_DN29551_c0_g1_i1	8.47e-80	1219	1539	1259	939	139	303	107	56.075				AT1G23750.1	AT1G23750.1	941
AT3G18550.2	Vss_DN13569_c0_g1_i1	3.21e-14	448	609	232	71	78.3	165	54	55.556		AT5G46750.1	Vss_DN33999_c0_g1_i1	1.49e-97	1	369	1792	1424	227	499	123	71.545				AT1G23780.1	AT1G23780.1	942
AT3G18550.3	Vss_DN13569_c0_g1_i1	2.85e-14	448	609	232	71	78.5	165	54	55.556		AT5G46740.2	Vss_DN29538_c0_g1_i1	2.89e-48	1	393	1992	1600	84.2	178	131	32.824				AT1G23790.1	AT1G23790.1	943
AT3G18550.4	Vss_DN13569_c0_g1_i1	3.2e-14	448	609	232	71	78.3	165	54	55.556		AT5G46700.1	Vss_DN19188_c0_g1_i1	6.85e-65	196	687	267	758	201	433	164	49.39				AT1G23860.1	AT1G23860.1	944
AT1G33480.1	Vss_DN1364_c0_g1_i1	6.77e-07	213	52	1164	1325	26.7	52	54	18.519		AT5G46640.1	Vss_DN27966_c0_g1_i1	2.36e-65	454	924	1416	1886	217	475	157	59.873				AT1G23980.1	AT1G23980.1	945
AT1G33480.1	Vss_DN1364_c0_g1_i1	1.83e-21	289	438	1076	927	99.4	211	50	66		AT5G46630.1	Vss_DN22557_c0_g1_i1	2.04e-83	438	1316	1103	225	254	550	293	43.686				AT1G24020.1	AT1G24020.1	946
AT1G33480.1	Vss_DN1364_c0_g1_i1	6.77e-07	425	297	940	1068	44.6	91	43	51.163		AT5G46580.1	Vss_DN25877_c0_g1_i2	1.8e-105	430	1566	2127	991	299	647	379	34.828				AT1G24030.4	AT1G24030.4	947
AT1G33480.1	Vss_DN1364_c0_g1_i1	1.83e-21	52	93	1325	1284	24.9	48	14	57.143		AT5G46560.1	Vss_DN24426_c0_g1_i2	9.9e-40	523	837	570	884	69.8	146	105	33.333				AT1G24040.1	AT1G24040.1	948
AT5G35770.1	Vss_DN13676_c1_g1_i1	5.03e-70	649	960	355	44	144	308	104	50		AT5G46550.1	Vss_DN28991_c0_g1_i3	3.03e-41	214	519	928	1233	136	293	102	54.902				AT1G24050.1	AT1G24050.1	949
AT5G35770.1	Vss_DN13676_c1_g1_i1	5.03e-70	400	639	601	362	88.6	187	80	43.75		AT5G46530.1	Vss_DN18661_c0_g1_i1	6.78e-22	178	375	337	534	65.7	137	66	56.061				AT1G24070.1	AT1G24070.1	950
AT5G35770.1	Vss_DN13676_c1_g1_i1	5.03e-70	199	393	799	605	70.7	148	65	43.077		AT5G46440.1	Vss_DN17473_c0_g1_i1	0.000197	76	186	993	883	30.9	61	37	32.432				AT1G24095.1	AT1G24095.1	951
AT5G35770.1	Vss_DN13676_c1_g1_i1	8.67e-08	849	664	155	340	49.6	102	62	33.871		AT5G46430.1	Vss_DN18790_c0_g1_i1	1.06e-64	1	402	185	586	243	526	134	73.134				AT1G24180.1	AT1G24180.1	952
AT5G35770.1	Vss_DN13676_c1_g1_i1	0.000618	311	195	687	803	23.5	45	39	35.897		AT5G46420.1	Vss_DN29457_c0_g1_i2	9.49e-54	694	1062	2276	1908	97.7	207	123	33.333				AT1G24210.1	AT1G24210.1	953
AT5G35770.1	Vss_DN13676_c1_g1_i1	0.000618	764	660	240	344	41.8	85	35	54.286		AT5G46390.2	Vss_DN25890_c0_g1_i3	2.6e-139	919	1452	1041	1574	297	647	178	68.539				AT1G24240.1	AT1G24240.1	954
AT5G35770.1	Vss_DN13676_c1_g1_i1	8.67e-08	241	191	757	807	29	57	17	47.059		AT5G46330.1	Vss_DN31535_c2_g1_i1	1.67e-165	169	1245	3398	2322	276	599	359	37.326				AT1G24267.1	AT1G24267.1	955
AT1G72930.1	Vss_DN13776_c0_g1_i1	4.4e-21	25	372	35	382	99.6	211	116	37.931		AT5G46290.1	Vss_DN20313_c0_g1_i1	0	127	1413	1706	420	847	1844	429	83.916				AT1G24280.1	AT1G24280.1	956
AT1G72930.2	Vss_DN13776_c0_g1_i1	3.64e-21	25	372	35	382	99.6	211	116	37.931		AT5G46280.1	Vss_DN31228_c4_g1_i1	0	64	1515	193	1644	921	2004	484	78.099				AT1G24290.1	AT1G24290.1	957
AT1G72910.1	Vss_DN13776_c0_g1_i1	6.36e-22	25	372	35	382	103	220	116	38.793		AT5G46270.1	Vss_DN31195_c0_g4_i1	6.53e-33	499	798	1779	1480	52.4	108	100	25				AT1G24300.1	AT1G24300.1	958
AT2G20142.1	Vss_DN13776_c0_g1_i1	6.96e-17	136	363	152	379	71.6	150	76	36.842		AT5G46230.1	Vss_DN32026_c0_g1_i1	7.2e-30	28	417	642	253	128	274	130	39.231				AT1G24310.1	AT1G24310.1	959
AT1G47370.1	Vss_DN13776_c0_g1_i1	2.83e-11	187	372	188	373	47.8	98	62	32.258		AT5G46210.1	Vss_DN26877_c0_g1_i1	0	175	2379	2839	635	1318	2872	735	78.503				AT1G24330.1	AT1G24330.1	960
AT1G57830.1	Vss_DN13776_c0_g1_i1	6.57e-15	208	393	188	373	54.2	112	62	35.484		AT5G46190.1	Vss_DN29115_c0_g1_i1	4.54e-49	832	1194	1486	1848	72.2	152	121	28.099				AT1G24340.1	AT1G24340.1	961
AT2G03300.1	Vss_DN13776_c0_g1_i1	1.01e-13	166	351	188	373	59.7	124	62	40.323		AT5G46180.1	Vss_DN28553_c0_g1_i2	0	130	1344	1426	212	720	1567	405	69.63				AT1G24350.1	AT1G24350.1	962
AT2G03030.1	Vss_DN13776_c0_g1_i1	2.71e-11	166	351	188	373	51.5	106	62	41.935		AT5G46170.1	Vss_DN28600_c0_g1_i1	7.48e-117	694	1188	1340	846	270	585	165	69.697				AT1G24360.1	AT1G24360.1	963
AT1G57670.1	Vss_DN13776_c0_g1_i1	5.35e-18	172	357	188	373	68.9	144	62	46.774		AT5G46160.2	Vss_DN30419_c3_g1_i2	3.94e-08	108	383	615	890	56.5	117	92	35.87				AT1G24405.1	AT1G24405.1	964
AT2G03030.1	Vss_DN13776_c0_g1_i1	2.71e-11	25	144	41	160	34.5	69	40	37.5		AT5G46110.1	Vss_DN27496_c2_g1_i1	4.28e-60	1215	265	781	1731	230	497	317	38.486				AT1G24420.1	AT1G24420.1	965
AT2G03300.1	Vss_DN13776_c0_g1_i1	1.01e-13	25	144	41	160	34.5	69	40	37.5		AT5G46090.1	Vss_DN21064_c0_g1_i2	2.35e-34	97	372	748	473	117	250	92	48.913				AT1G24480.1	AT1G24480.1	966
AT2G20142.1	Vss_DN13776_c0_g1_i1	6.96e-17	4	123	14	133	34.1	68	40	37.5		AT5G46070.1	Vss_DN30286_c0_g1_i5	0	112	1239	448	1575	649	1426	376	72.074				AT1G24510.1	AT1G24510.1	967
AT1G57670.1	Vss_DN13776_c0_g1_i1	5.35e-18	31	150	41	160	40.9	83	40	40		AT5G46050.1	Vss_DN29244_c1_g2_i5	8.08e-26	843	25	1688	2506	79.9	168	273	24.542				AT1G24530.1	AT1G24530.1	968
AT1G47370.1	Vss_DN13776_c0_g1_i1	2.83e-11	46	165	41	160	39.1	79	40	42.5		AT5G46030.1	Vss_DN23334_c0_g2_i3	4.2e-35	1	249	330	578	145	311	83	63.855				AT1G24540.1	AT1G24540.1	969
AT1G57830.1	Vss_DN13776_c0_g1_i1	6.57e-15	67	186	41	160	43.7	89	40	45		AT5G46020.1	Vss_DN22294_c0_g1_i1	7.29e-29	325	420	514	419	70.3	147	32	87.5				AT1G24545.1	AT1G24545.1	970
AT5G48170.1	Vss_DN13813_c0_g1_i1	2.72e-18	55	219	768	932	55.6	115	55	40		AT5G45970.1	Vss_DN28359_c3_g1_i2	4.8e-32	573	1	2315	1743	136	291	191	37.173				AT1G24560.1	AT1G24560.1	971
AT5G48170.1	Vss_DN13813_c0_g1_i1	2.72e-18	247	321	966	1040	41.4	84	25	64		AT5G45950.1	Vss_DN26203_c0_g1_i1	6.44e-57	88	666	417	995	172	371	193	35.233				AT1G24577.1	AT1G24577.1	972
AT5G48170.1	Vss_DN13813_c0_g1_i1	2.72e-18	337	399	1119	1181	29.5	58	21	52.381		AT5G45940.1	Vss_DN25343_c0_g1_i4	2.18e-55	133	549	933	517	180	388	139	57.554				AT1G24610.1	AT1G24610.1	973
AT3G26744.1	Vss_DN13838_c0_g2_i1	9.48e-68	1180	1479	747	1046	149	321	100	63		AT5G45930.1	Vss_DN24172_c0_g1_i1	1.52e-30	491	1078	1166	579	86.8	183	196	37.755				AT1G24706.1	AT1G24706.1	974
AT3G26744.2	Vss_DN13838_c0_g2_i1	9.48e-68	1180	1479	747	1046	149	321	100	63		AT5G45900.1	Vss_DN28342_c0_g2_i1	1.02e-75	1541	960	988	407	191	412	194	54.639				AT1G24793.1	AT1G24793.1	975
AT3G26744.4	Vss_DN13838_c0_g2_i1	9.48e-68	1180	1479	747	1046	149	321	100	63		AT5G45800.2	Vss_DN29195_c0_g2_i1	1.74e-36	1081	1383	371	69	125	268	101	49.505				AT1G24909.1	AT1G24909.1	976
AT1G12860.1	Vss_DN13838_c0_g2_i1	3.98e-28	1343	1062	1042	761	91.8	194	94	53.191		AT5G45790.1	Vss_DN23308_c0_g2_i1	1.64e-12	911	615	717	1013	53.3	110	99	38.384				AT1G25230.1	AT1G25230.1	977
AT3G26744.1	Vss_DN13838_c0_g2_i1	2.08e-24	1442	1182	1009	749	94.5	200	87	56.322		AT5G45780.1	Vss_DN28782_c1_g3_i1	5.19e-143	28	516	1019	1507	138	296	163	47.853				AT1G25260.1	AT1G25260.1	978
AT3G26744.2	Vss_DN13838_c0_g2_i1	2.08e-24	1442	1182	1009	749	94.5	200	87	56.322		AT5G45770.1	Vss_DN18073_c0_g1_i1	1.8e-24	598	1005	48	455	106	226	136	43.382				AT1G25270.1	AT1G25270.1	979
AT3G26744.4	Vss_DN13838_c0_g2_i1	2.08e-24	1442	1182	1009	749	94.5	200	87	56.322		AT5G45760.1	Vss_DN27949_c2_g3_i2	2.72e-76	286	570	350	634	143	306	95	56.842				AT1G25290.2	AT1G25290.2	980
AT1G12860.1	Vss_DN13838_c0_g2_i1	6.96e-59	1087	1347	786	1046	140	301	87	70.115		AT5G45750.1	Vss_DN19278_c0_g1_i1	5.25e-68	644	12	801	1433	255	552	211	64.455				AT1G25320.1	AT1G25320.1	981
AT3G26744.1	Vss_DN13838_c0_g2_i1	1.48e-12	1416	1162	983	729	73	153	85	42.353		AT5G45740.1	Vss_DN24656_c0_g1_i5	6.59e-49	1	345	1047	1391	191	411	115	60.87				AT1G25350.1	AT1G25350.1	982
AT3G26744.2	Vss_DN13838_c0_g2_i1	1.48e-12	1416	1162	983	729	73	153	85	42.353		AT5G45720.1	Vss_DN28473_c0_g1_i1	8.75e-133	1372	2088	2495	1779	292	634	239	61.925				AT1G25375.1	AT1G25375.1	983
AT3G26744.4	Vss_DN13838_c0_g2_i1	1.48e-12	1416	1162	983	729	73	153	85	42.353		AT5G45690.1	Vss_DN20353_c0_g1_i2	2.58e-85	64	741	121	798	313	678	226	54.425				AT1G25380.1	AT1G25380.1	984
AT3G26744.6	Vss_DN13838_c0_g2_i1	1.8e-11	1401	1162	968	729	69.3	145	80	42.5		AT5G45680.1	Vss_DN19806_c0_g1_i1	7.45e-49	626	228	435	833	192	413	133	66.165				AT1G25420.1	AT1G25420.1	985
AT5G65640.1	Vss_DN13838_c0_g2_i1	6.9e-31	814	1044	813	1043	59.9	125	77	33.766		AT5G45660.1	Vss_DN22888_c0_g1_i2	2.27e-07	169	252	874	791	34.1	68	28	46.429				AT1G25440.1	AT1G25440.1	986
AT3G26744.6	Vss_DN13838_c0_g2_i1	7.57e-66	1180	1401	747	968	143	307	74	79.73		AT5G45650.1	Vss_DN30267_c1_g1_i2	0	1252	1995	2291	1548	316	685	248	53.629				AT1G25450.1	AT1G25450.1	987
AT3G26744.6	Vss_DN13838_c0_g2_i1	1.17e-22	1400	1182	967	749	88.6	187	73	61.644		AT5G45600.1	Vss_DN21851_c0_g1_i1	3.71e-78	109	555	1246	800	271	590	149	66.443				AT1G25500.2	AT1G25500.2	988
AT5G10570.1	Vss_DN13838_c0_g2_i1	5.76e-24	724	936	831	1043	57.2	119	71	33.803		AT5G45590.1	Vss_DN22301_c0_g1_i1	1.53e-16	298	513	484	699	84.5	178	72	56.944				AT1G25510.1	AT1G25510.1	989
AT1G12860.1	Vss_DN13838_c0_g2_i1	4.12e-10	1064	1276	763	975	46.9	96	71	39.437		AT5G45530.1	Vss_DN21453_c2_g1_i1	2.91e-18	1780	2001	584	363	48.7	100	74	31.081				AT1G25520.1	AT1G25520.1	990
AT3G26744.1	Vss_DN13838_c0_g2_i1	8.14e-12	1182	1394	749	961	49.6	102	71	42.254		AT5G45510.1	Vss_DN30177_c0_g1_i4	5.96e-08	3355	3546	3236	3427	36.6	74	64	28.125				AT1G25540.1	AT1G25540.1	991
AT3G26744.2	Vss_DN13838_c0_g2_i1	8.14e-12	1182	1394	749	961	49.6	102	71	42.254		AT5G45500.1	Vss_DN23998_c3_g1_i1	7.26e-06	1381	1653	129	401	51.5	106	91	30.769				AT1G25570.1	AT1G25570.1	992
AT3G26744.4	Vss_DN13838_c0_g2_i1	8.14e-12	1182	1394	749	961	49.6	102	71	42.254		AT5G45470.1	Vss_DN22289_c0_g1_i1	1.77e-23	262	441	379	558	74.8	157	60	48.333				AT1G25682.1	AT1G25682.1	993
AT3G26744.6	Vss_DN13838_c0_g2_i1	7.82e-12	1182	1394	749	961	49.6	102	71	42.254		AT5G45420.1	Vss_DN25927_c0_g1_i1	9.73e-40	697	918	925	1146	88.4	191	74	50				AT1G26090.1	AT1G26090.1	994
AT1G12860.2	Vss_DN13838_c0_g2_i1	2.21e-26	1268	1062	967	761	85.8	181	69	63.768		AT5G45410.1	Vss_DN11447_c0_g1_i1	2.04e-97	403	873	812	1282	278	601	157	73.885				AT1G26100.1	AT1G26100.1	995
AT5G10570.1	Vss_DN13838_c0_g2_i1	1.65e-05	935	732	1042	839	43.7	89	68	33.824		AT5G45390.1	Vss_DN23484_c0_g1_i1	5.08e-91	196	879	426	1109	332	720	228	67.105				AT1G26110.1	AT1G26110.1	996
AT1G12860.1	Vss_DN13838_c0_g2_i1	5.41e-12	1074	1277	773	976	51.9	107	68	42.647		AT5G45380.1	Vss_DN18866_c2_g1_i1	1.98e-99	1691	948	744	1	308	666	248	57.258				AT1G26160.1	AT1G26160.1	997
AT5G65640.1	Vss_DN13838_c0_g2_i1	6.9e-31	499	699	459	659	96.9	206	67	70.149		AT5G45370.3	Vss_DN25454_c0_g1_i2	4.1e-98	217	894	594	1271	279	603	226	53.097				AT1G26170.1	AT1G26170.1	998
AT5G65640.2	Vss_DN13838_c0_g2_i1	1.11e-20	499	699	459	659	96.9	206	67	70.149		AT5G45370.2	Vss_DN25454_c0_g1_i4	3.09e-137	7	1074	204	1271	486	1056	356	57.022				AT1G26180.1	AT1G26180.1	999
AT1G12860.1	Vss_DN13838_c0_g2_i1	5.41e-12	782	979	475	672	37.7	76	66	36.364		AT5G45360.1	Vss_DN23410_c0_g1_i4	3.9e-90	373	816	692	1135	216	466	148	57.432				AT1G26180.2	AT1G26180.2	1000
AT1G12860.2	Vss_DN13838_c0_g2_i1	1.76e-11	782	979	475	672	37.7	76	66	36.364		AT5G45330.1	Vss_DN28753_c0_g1_i1	1.74e-39	76	324	2462	2214	124	270	83	63.855				AT1G26190.1	AT1G26190.1	1001
AT1G12860.2	Vss_DN13838_c0_g2_i1	4.6e-09	1064	1261	763	960	43.2	88	66	39.394		AT5G45310.1	Vss_DN31408_c0_g1_i4	2.43e-19	775	969	375	181	95	201	65	53.846				AT1G26190.5	AT1G26190.5	1002
AT5G10570.1	Vss_DN13838_c0_g2_i1	5.76e-24	427	618	468	659	75.9	160	64	71.875		AT5G45290.1	Vss_DN24079_c0_g1_i1	7.24e-47	1441	1629	1816	2004	117	250	63	58.73				AT1G26200.1	AT1G26200.1	1003
AT1G12860.2	Vss_DN13838_c0_g2_i1	1.76e-11	1074	1262	773	961	50.1	103	63	42.857		AT5G45260.2	Vss_DN24244_c5_g4_i1	2.16e-20	946	1212	987	1253	64.8	135	89	31.461				AT1G26220.1	AT1G26220.1	1004
AT5G65640.1	Vss_DN13838_c0_g2_i1	9.77e-07	1043	858	1042	857	44.6	91	62	38.71		AT5G45170.1	Vss_DN26638_c0_g1_i2	3.02e-89	286	1101	1589	774	327	708	272	51.471				AT1G26240.1	AT1G26240.1	1005
AT1G12860.2	Vss_DN13838_c0_g2_i1	4.66e-56	1087	1269	786	968	131	280	61	88.525		AT5G45160.1	Vss_DN29657_c0_g1_i1	0	25	1791	280	2046	895	1949	589	62.649				AT1G26250.1	AT1G26250.1	1006
AT3G26744.1	Vss_DN13838_c0_g2_i1	9.48e-68	913	1083	486	656	127	271	57	94.737		AT5G45140.1	Vss_DN22256_c1_g1_i2	1.04e-100	1992	1258	2144	1410	160	344	245	36.327				AT1G26330.1	AT1G26330.1	1007
AT3G26744.2	Vss_DN13838_c0_g2_i1	9.48e-68	913	1083	486	656	127	271	57	94.737		AT5G45130.1	Vss_DN21943_c1_g1_i1	6.53e-96	1	603	130	732	348	754	201	73.134				AT1G26355.1	AT1G26355.1	1008
AT3G26744.4	Vss_DN13838_c0_g2_i1	9.48e-68	913	1083	486	656	127	271	57	94.737		AT5G45110.1	Vss_DN26921_c1_g2_i2	3.62e-77	793	1206	2077	2490	147	316	138	45.652				AT1G26370.1	AT1G26370.1	1009
AT3G26744.6	Vss_DN13838_c0_g2_i1	7.57e-66	913	1083	486	656	127	271	57	94.737		AT5G45100.1	Vss_DN27548_c0_g1_i1	5.27e-33	226	681	518	973	108	231	152	31.579				AT1G26440.1	AT1G26440.1	1010
AT3G26744.1	Vss_DN13838_c0_g2_i1	8.14e-12	926	1081	499	654	39.6	80	52	38.462		AT5G45050.3	Vss_DN31624_c6_g2_i5	2.47e-22	865	1293	764	1192	75.3	158	143	25.874				AT1G26460.1	AT1G26460.1	1011
AT3G26744.2	Vss_DN13838_c0_g2_i1	8.14e-12	926	1081	499	654	39.6	80	52	38.462		AT5G45040.1	Vss_DN20949_c0_g1_i5	1.97e-15	510	211	302	601	80.8	170	100	38				AT1G26470.1	AT1G26470.1	1012
AT3G26744.4	Vss_DN13838_c0_g2_i1	8.14e-12	926	1081	499	654	39.6	80	52	38.462		AT5G45010.1	Vss_DN19555_c0_g1_i1	1.53e-05	85	213	606	478	46	94	43	67.442				AT1G26480.1	AT1G26480.1	1013
AT3G26744.6	Vss_DN13838_c0_g2_i1	7.82e-12	926	1081	499	654	39.6	80	52	38.462		AT5G44920.2	Vss_DN22631_c2_g1_i4	3.34e-16	160	357	449	646	60.2	125	66	36.364				AT1G26520.1	AT1G26520.1	1014
AT1G12860.1	Vss_DN13838_c0_g2_i1	1.56e-12	1281	1126	980	825	56.5	117	52	48.077		AT5G44910.1	Vss_DN22631_c1_g1_i3	1.38e-14	181	483	520	218	73.9	155	101	34.653				AT1G26540.1	AT1G26540.1	1015
AT3G26744.1	Vss_DN13838_c0_g2_i1	3.2e-09	1250	1405	817	972	49.6	102	52	48.077		AT5G44800.1	Vss_DN31623_c1_g1_i1	4.15e-174	3089	2022	4971	3904	375	813	356	55.899				AT1G26550.1	AT1G26550.1	1016
AT3G26744.2	Vss_DN13838_c0_g2_i1	3.2e-09	1250	1405	817	972	49.6	102	52	48.077		AT5G44790.1	Vss_DN31233_c0_g1_i2	0	403	2118	4445	2730	778	1693	572	58.042				AT1G26560.1	AT1G26560.1	1017
AT3G26744.4	Vss_DN13838_c0_g2_i1	3.2e-09	1250	1405	817	972	49.6	102	52	48.077		AT5G44760.1	Vss_DN30394_c1_g1_i1	2.15e-100	859	1092	1662	1429	139	299	78	69.231				AT1G26580.1	AT1G26580.1	1018
AT1G12860.1	Vss_DN13838_c0_g2_i1	6.96e-59	805	957	498	650	110	235	51	94.118		AT5G44750.1	Vss_DN31187_c0_g1_i5	0	1465	2181	2022	2738	333	724	239	58.577				AT1G26640.1	AT1G26640.1	1019
AT1G12860.2	Vss_DN13838_c0_g2_i1	4.66e-56	805	957	498	650	110	235	51	94.118		AT5G44740.2	Vss_DN21328_c1_g1_i2	3.85e-126	1	489	334	822	273	599	163	68.098				AT1G26660.1	AT1G26660.1	1020
AT1G12860.1	Vss_DN13838_c0_g2_i1	0.000183	1276	1133	975	832	46	94	48	43.75		AT5G44710.1	Vss_DN19363_c0_g1_i2	2.34e-21	1	90	701	612	38.2	77	30	50				AT1G26665.2	AT1G26665.2	1021
AT1G12860.2	Vss_DN13838_c0_g2_i1	1.22e-11	1269	1126	968	825	53.3	110	48	47.917		AT5G44670.1	Vss_DN23500_c0_g1_i1	2.47e-99	739	1191	1382	930	240	518	151	56.291				AT1G26670.1	AT1G26670.1	1022
AT3G26744.6	Vss_DN13838_c0_g2_i1	2.55e-08	1250	1393	817	960	46.4	95	48	47.917		AT5G44650.1	Vss_DN23215_c0_g1_i1	5.33e-36	328	606	374	652	98.7	209	93	48.387				AT1G26690.1	AT1G26690.1	1023
AT3G26744.1	Vss_DN13838_c0_g2_i1	2.38e-06	1405	1265	972	832	52.4	108	47	53.191		AT5G44635.1	Vss_DN30624_c0_g1_i3	0	790	2007	1039	2256	716	1557	406	75.123				AT1G26730.1	AT1G26730.1	1024
AT3G26744.2	Vss_DN13838_c0_g2_i1	2.38e-06	1405	1265	972	832	52.4	108	47	53.191		AT5G44590.2	Vss_DN24737_c0_g1_i3	3.97e-62	235	771	362	898	215	464	179	51.397				AT1G26750.1	AT1G26750.1	1025
AT3G26744.4	Vss_DN13838_c0_g2_i1	2.38e-06	1405	1265	972	832	52.4	108	47	53.191		AT5G44590.1	Vss_DN24737_c0_g1_i1	8.07e-59	376	825	496	945	197	424	150	53.333				AT1G26760.1	AT1G26760.1	1026
AT3G26744.6	Vss_DN13838_c0_g2_i1	8.15e-06	1393	1265	960	832	50.6	104	43	53.488		AT5G44560.2	Vss_DN25477_c0_g1_i4	5.91e-80	4	498	921	427	295	649	165	76.97				AT1G26761.1	AT1G26761.1	1027
AT1G12860.1	Vss_DN13838_c0_g2_i1	1.56e-12	972	850	665	543	39.1	79	41	39.024		AT5G44560.1	Vss_DN24918_c1_g1_i2	5.4e-91	1	558	404	961	332	731	186	75.806				AT1G26795.1	AT1G26795.1	1028
AT1G12860.2	Vss_DN13838_c0_g2_i1	1.22e-11	972	850	665	543	39.1	79	41	39.024		AT5G44540.1	Vss_DN28471_c0_g1_i1	0.000371	211	333	822	700	42.6	87	41	41.463				AT1G26810.1	AT1G26810.1	1029
AT1G12860.1	Vss_DN13838_c0_g2_i1	3.98e-28	980	861	673	554	52.4	108	40	62.5		AT5G44520.1	Vss_DN17677_c0_g2_i1	1.09e-32	830	405	892	467	102	217	142	45.07				AT1G26830.1	AT1G26830.1	1030
AT1G12860.2	Vss_DN13838_c0_g2_i1	2.21e-26	980	861	673	554	52.4	108	40	62.5		AT5G44450.1	Vss_DN25687_c1_g1_i1	1.04e-93	376	759	608	991	206	444	128	64.062				AT1G26840.1	AT1G26840.1	1031
AT1G12860.1	Vss_DN13838_c0_g2_i1	4.12e-10	867	980	560	673	36.3	73	38	39.474		AT5G44370.1	Vss_DN30512_c1_g1_i2	9.08e-87	1298	657	1430	789	185	398	214	45.794				AT1G26880.1	AT1G26880.1	1032
AT1G12860.2	Vss_DN13838_c0_g2_i1	4.6e-09	867	980	560	673	36.3	73	38	39.474		AT5G44340.1	Vss_DN30682_c5_g2_i4	0	1	1284	350	1633	946	2060	428	92.757				AT1G26900.1	AT1G26900.1	1033
AT5G10570.1	Vss_DN13838_c0_g2_i1	1.65e-05	543	436	584	477	26.7	52	36	36.111		AT5G44310.1	Vss_DN21531_c1_g1_i3	1.04e-08	196	570	312	686	59.4	129	125	26.4				AT1G26940.1	AT1G26940.1	1034
AT3G26744.1	Vss_DN13838_c0_g2_i1	2.08e-24	1089	985	662	558	37.3	75	35	42.857		AT5G44300.1	Vss_DN22116_c1_g1_i1	2.47e-18	175	273	551	649	42.3	86	33	45.455				AT1G27008.1	AT1G27008.1	1035
AT3G26744.2	Vss_DN13838_c0_g2_i1	2.08e-24	1089	985	662	558	37.3	75	35	42.857		AT5G44290.7	Vss_DN30627_c1_g4_i1	2.44e-178	325	1485	1314	2474	623	1355	387	65.633				AT1G27060.1	AT1G27060.1	1036
AT3G26744.4	Vss_DN13838_c0_g2_i1	2.08e-24	1089	985	662	558	37.3	75	35	42.857		AT5G44290.1	Vss_DN31344_c1_g1_i7	1.45e-178	325	1491	3168	2002	621	1350	389	65.039				AT1G27070.1	AT1G27070.1	1037
AT3G26744.6	Vss_DN13838_c0_g2_i1	1.17e-22	1089	985	662	558	37.3	75	35	42.857		AT5G44265.1	Vss_DN17757_c0_g1_i1	1.72e-07	106	378	647	375	53.8	111	91	25.275				AT1G27090.1	AT1G27090.1	1038
AT3G26744.1	Vss_DN13838_c0_g2_i1	3.2e-09	969	1067	542	640	35	70	33	39.394		AT5G44250.1	Vss_DN25179_c1_g1_i1	2.56e-56	67	342	1893	1618	109	232	92	46.739				AT1G27100.1	AT1G27100.1	1039
AT3G26744.2	Vss_DN13838_c0_g2_i1	3.2e-09	969	1067	542	640	35	70	33	39.394		AT5G44240.1	Vss_DN29318_c0_g2_i1	1.54e-126	2967	1981	785	1771	275	596	329	40.729				AT1G27110.1	AT1G27110.1	1040
AT3G26744.4	Vss_DN13838_c0_g2_i1	3.2e-09	969	1067	542	640	35	70	33	39.394		AT5G44210.1	Vss_DN25141_c0_g1_i1	2.17e-22	85	318	347	580	104	221	78	71.795				AT1G27120.1	AT1G27120.1	1041
AT3G26744.6	Vss_DN13838_c0_g2_i1	2.55e-08	969	1067	542	640	35	70	33	39.394		AT5G44200.1	Vss_DN25302_c0_g1_i2	5.51e-84	1	489	258	746	302	654	163	83.436				AT1G27170.1	AT1G27170.1	1042
AT3G26744.5	Vss_DN13838_c0_g2_i1	9.72e-12	913	1011	486	584	69.8	146	33	87.879		AT5G44190.1	Vss_DN29887_c1_g1_i1	3.49e-48	433	672	1407	1168	161	348	80	81.25				AT1G27170.2	AT1G27170.2	1043
AT1G12860.3	Vss_DN13838_c0_g2_i1	9.13e-09	805	894	498	587	59.7	124	30	83.333		AT5G44180.1	Vss_DN31565_c0_g1_i4	0	1195	2376	2094	3275	544	1193	394	60.66				AT1G27190.1	AT1G27190.1	1044
AT5G65640.2	Vss_DN13838_c0_g2_i1	1.11e-20	798	872	807	881	24.9	48	25	36		AT5G44170.1	Vss_DN22145_c0_g1_i1	9.26e-64	364	672	613	921	138	295	103	53.398				AT1G27290.1	AT1G27290.1	1045
AT5G65640.1	Vss_DN13838_c0_g2_i1	9.77e-07	662	594	622	554	30.4	60	23	56.522		AT5G44160.1	Vss_DN29391_c3_g1_i1	7.38e-70	662	108	1143	589	262	566	185	66.486				AT1G27330.1	AT1G27330.1	1046
AT4G28190.1	Vss_DN13877_c0_g1_i1	4.41e-23	94	270	65	241	67.5	141	59	44.068		AT5G44150.1	Vss_DN26618_c1_g1_i1	7.73e-09	472	606	739	873	45.7	96	45	46.667				AT1G27340.1	AT1G27340.1	1047
AT4G28190.1	Vss_DN13877_c0_g1_i1	2.88e-08	239	105	210	76	37.3	75	45	37.778		AT5G44080.1	Vss_DN25894_c0_g1_i4	3.26e-10	655	771	1179	1295	56.7	118	39	64.103				AT1G27385.2	AT1G27385.2	1048
AT2G20825.1	Vss_DN13877_c0_g1_i1	5.79e-31	352	486	365	499	61.1	127	45	46.667		AT5G44070.1	Vss_DN29179_c0_g1_i2	2.54e-139	1	978	314	1291	478	1038	326	59.202				AT1G27390.1	AT1G27390.1	1049
AT2G20825.1	Vss_DN13877_c0_g1_i1	5.79e-31	76	207	59	190	60.2	125	44	45.455		AT5G44010.2	Vss_DN21840_c0_g1_i1	2.29e-28	10	384	59	433	93.2	197	125	33.6				AT1G27410.1	AT1G27410.1	1050
AT4G28190.2	Vss_DN13877_c0_g1_i1	1.32e-35	94	216	65	187	67.5	141	41	53.659		AT5G44000.1	Vss_DN23335_c0_g1_i1	1.03e-126	496	1167	737	1408	351	761	224	62.946				AT1G27420.1	AT1G27420.1	1051
AT4G28190.1	Vss_DN13877_c0_g1_i1	4.41e-23	403	516	386	499	60.2	125	38	55.263		AT5G43970.1	Vss_DN19471_c0_g1_i1	2.24e-23	64	273	400	609	105	225	70	65.714				AT1G27435.1	AT1G27435.1	1052
AT4G28190.2	Vss_DN13877_c0_g1_i1	1.32e-35	496	609	386	499	60.2	125	38	55.263		AT5G43950.1	Vss_DN27733_c2_g1_i2	0.000172	427	600	1182	1009	46.4	95	58	36.207				AT1G27461.1	AT1G27461.1	1053
AT4G28190.2	Vss_DN13877_c0_g1_i1	1.8e-08	215	105	186	76	38.2	77	37	45.946		AT5G43940.1	Vss_DN25555_c0_g1_i2	0	4	1125	1668	547	766	1667	374	82.353				AT1G27480.1	AT1G27480.1	1054
AT2G20825.1	Vss_DN13877_c0_g1_i1	5.79e-31	208	312	194	298	49.2	101	35	48.571		AT5G43930.1	Vss_DN30118_c1_g1_i4	7.09e-163	199	891	1220	1912	375	814	231	65.801				AT1G27500.1	AT1G27500.1	1055
AT4G28190.1	Vss_DN13877_c0_g1_i1	1.21e-08	220	324	194	298	58.8	122	35	51.429		AT5G43860.1	Vss_DN17778_c0_g3_i1	1.17e-81	586	888	734	1036	160	343	101	60.396				AT1G27520.1	AT1G27520.1	1056
AT4G28190.2	Vss_DN13877_c0_g1_i1	1.32e-35	313	417	194	298	58.8	122	35	51.429		AT5G43830.1	Vss_DN28736_c0_g1_i4	3.7e-73	109	696	1331	744	262	567	196	53.061				AT1G27530.1	AT1G27530.1	1057
AT4G28190.1	Vss_DN13877_c0_g1_i1	2.88e-08	320	222	294	196	38.6	78	33	51.515		AT5G43822.1	Vss_DN25024_c1_g1_i4	3.74e-27	1	324	1147	824	75.3	158	108	32.407				AT1G27595.1	AT1G27595.1	1058
AT4G28190.2	Vss_DN13877_c0_g1_i1	1.8e-08	413	315	294	196	38.6	78	33	51.515		AT5G43810.1	Vss_DN30190_c0_g1_i3	0	1054	2844	2431	641	1200	2613	597	80.235				AT1G27600.1	AT1G27600.1	1059
AT2G20825.1	Vss_DN13877_c0_g1_i1	0.000336	185	93	168	76	28.6	56	31	41.935		AT5G43790.1	Vss_DN30917_c6_g3_i3	1.07e-81	430	1377	769	1716	302	654	316	38.608				AT1G27650.1	AT1G27650.1	1060
AT2G20825.1	Vss_DN13877_c0_g1_i1	0.000336	464	372	477	385	29	57	31	61.29		AT5G43780.1	Vss_DN26978_c3_g1_i1	0	208	1371	1655	492	748	1628	388	77.32				AT1G27680.1	AT1G27680.1	1061
AT2G20825.1	Vss_DN13877_c0_g1_i1	0.000336	263	210	249	196	22.1	42	18	50		AT5G43750.1	Vss_DN22062_c0_g1_i1	2e-12	256	513	744	487	71.2	149	86	33.721				AT1G27695.1	AT1G27695.1	1062
AT1G75550.2	Vss_DN14000_c0_g1_i1	4.8e-05	382	462	154	74	46.4	95	27	59.259		AT5G43730.1	Vss_DN31215_c4_g3_i1	8.41e-10	2392	2544	2076	2228	25.4	49	51	25.49				AT1G27750.1	AT1G27750.1	1063
AT1G75550.1	Vss_DN14000_c0_g1_i1	0.000106	382	447	154	89	45.1	92	22	68.182		AT5G43710.1	Vss_DN26096_c0_g1_i1	0	61	1485	94	1518	889	1935	475	75.789				AT1G27752.1	AT1G27752.1	1064
AT5G07930.1	Vss_DN14111_c1_g1_i1	2.81e-28	388	699	181	492	124	265	104	46.154		AT5G43680.1	Vss_DN25656_c0_g1_i9	3.55e-23	1	243	1381	1139	107	229	81	53.086				AT1G27760.3	AT1G27760.3	1065
AT5G07930.2	Vss_DN14111_c1_g1_i1	2.51e-28	388	699	181	492	124	265	104	46.154		AT5G43660.3	Vss_DN28207_c1_g1_i1	6.95e-93	70	870	537	1337	319	690	267	48.689				AT1G27770.1	AT1G27770.1	1066
AT5G07930.3	Vss_DN14111_c1_g1_i1	2.95e-28	388	699	181	492	124	265	104	46.154		AT5G43600.1	Vss_DN25310_c0_g1_i1	4.91e-173	169	627	1961	1503	262	568	153	71.895				AT1G27850.1	AT1G27850.1	1067
AT1G37140.1	Vss_DN14111_c1_g1_i1	2.79e-35	490	699	457	666	75.8	159	70	42.857		AT5G43580.1	Vss_DN21683_c0_g1_i5	1.01e-05	118	300	422	604	47.3	97	61	34.426				AT1G27880.1	AT1G27880.1	1068
AT1G37140.2	Vss_DN14111_c1_g1_i1	3.52e-21	397	606	457	666	75.8	159	70	42.857		AT5G43560.1	Vss_DN30998_c0_g1_i1	8.97e-23	545	1018	3630	3157	84	177	158	36.076				AT1G27920.1	AT1G27920.1	1069
AT1G37140.1	Vss_DN14111_c1_g1_i1	2.79e-35	343	492	313	462	68	142	50	52		AT5G43500.1	Vss_DN26774_c0_g1_i2	1.04e-145	523	1290	2133	1366	332	719	256	51.172				AT1G27930.1	AT1G27930.1	1070
AT1G37140.2	Vss_DN14111_c1_g1_i1	3.52e-21	271	399	334	462	43.7	89	43	41.86		AT5G43450.1	Vss_DN22520_c0_g1_i2	2.82e-55	496	933	581	1018	168	362	146	46.575				AT1G27970.1	AT1G27970.1	1071
AT1G37140.1	Vss_DN14111_c1_g1_i1	1.06e-10	620	495	587	462	43.2	88	42	52.381		AT5G43430.1	Vss_DN22474_c0_g1_i3	1.9e-125	1	756	1047	292	446	969	252	75				AT1G27980.1	AT1G27980.1	1072
AT1G37140.1	Vss_DN14111_c1_g1_i1	1.06e-10	458	333	428	303	40.9	83	42	52.381		AT5G43350.1	Vss_DN24991_c2_g1_i1	0	1	819	202	1020	495	1076	273	73.993				AT1G27990.1	AT1G27990.1	1073
AT1G37140.2	Vss_DN14111_c1_g1_i1	4.32e-08	527	402	587	462	43.2	88	42	52.381		AT5G43310.2	Vss_DN31191_c1_g1_i1	6.18e-68	334	729	5048	4653	95.3	207	132	40.909				AT1G28060.1	AT1G28060.1	1074
AT1G37140.1	Vss_DN14111_c1_g1_i1	2.79e-35	241	342	187	288	41.4	84	34	41.176		AT5G43290.1	Vss_DN28660_c1_g1_i2	1.81e-23	100	282	751	933	37.2	75	61	27.869				AT1G28100.1	AT1G28100.1	1075
AT1G37140.2	Vss_DN14111_c1_g1_i1	4.32e-08	365	273	428	336	31.8	63	31	48.387		AT5G43280.1	Vss_DN22352_c0_g1_i1	3.22e-84	262	837	324	899	255	552	192	60.417				AT1G28120.1	AT1G28120.1	1076
AT3G17030.1	Vss_DN14139_c1_g1_i1	2.05e-08	1135	1254	98	217	59.7	124	40	52.5		AT5G43260.1	Vss_DN25960_c0_g1_i1	3.01e-32	91	288	227	424	115	245	66	59.091				AT1G28140.1	AT1G28140.1	1077
AT2G14110.1	Vss_DN14176_c0_g1_i1	9.85e-62	1	480	189	668	234	506	160	55		AT5G43250.1	Vss_DN21251_c0_g1_i1	3.95e-19	34	264	909	679	75.8	159	77	44.156				AT1G28150.1	AT1G28150.1	1078
AT2G14110.1	Vss_DN14176_c0_g1_i1	1.08e-30	467	3	655	191	131	281	155	51.613		AT5G43210.1	Vss_DN21248_c0_g1_i1	7.27e-08	392	198	447	641	55.6	115	65	46.154				AT1G28160.1	AT1G28160.1	1079
AT2G14110.2	Vss_DN14176_c0_g1_i1	3.2e-52	1	402	189	590	202	436	134	56.716		AT5G43190.1	Vss_DN19213_c0_g1_i1	8.31e-47	874	1197	585	262	171	367	108	48.148				AT1G28190.1	AT1G28190.1	1080
AT2G14110.2	Vss_DN14176_c0_g1_i1	1.84e-25	392	3	580	191	113	242	130	53.846		AT5G43150.1	Vss_DN21282_c1_g1_i2	5.1e-07	91	183	583	491	51.5	106	31	54.839				AT1G28210.1	AT1G28210.1	1081
AT2G14110.1	Vss_DN14176_c0_g1_i1	4.99e-12	438	244	626	432	52.8	109	65	38.462		AT5G43130.1	Vss_DN30882_c0_g1_i6	4.33e-49	1492	1968	2076	2552	172	380	159	49.686				AT1G28230.1	AT1G28230.1	1082
AT2G14110.1	Vss_DN14176_c0_g1_i1	9.87e-10	273	440	461	628	43.2	88	56	37.5		AT5G43120.1	Vss_DN29905_c0_g1_i2	3.76e-147	604	1185	1618	2199	224	483	194	48.454				AT1G28250.1	AT1G28250.1	1083
AT2G14110.1	Vss_DN14176_c0_g1_i1	0.000843	272	439	460	627	42.3	86	56	39.286		AT5G43080.1	Vss_DN27639_c0_g1_i1	1.64e-106	214	1059	1408	563	384	833	282	54.965				AT1G28310.1	AT1G28310.1	1084
AT2G14110.1	Vss_DN14176_c0_g1_i1	9.87e-10	84	233	272	421	37.3	75	50	36		AT5G43050.1	Vss_DN20777_c0_g1_i1	3.24e-51	115	477	818	456	199	429	121	70.248				AT1G28320.1	AT1G28320.1	1085
AT2G14110.2	Vss_DN14176_c0_g1_i1	5.37e-06	84	233	272	421	37.3	75	50	36		AT5G43010.1	Vss_DN26395_c1_g1_i3	0	28	1200	444	1616	812	1767	391	90.793				AT1G28330.2	AT1G28330.2	1086
AT2G14110.2	Vss_DN14176_c0_g1_i1	5.37e-06	272	391	460	579	29.9	59	40	37.5		AT5G42970.1	Vss_DN28555_c1_g1_i2	0	10	1194	166	1350	703	1529	395	75.19				AT1G28340.1	AT1G28340.1	1087
AT2G14110.1	Vss_DN14176_c0_g1_i1	4.99e-12	117	1	305	189	30.9	61	39	28.205		AT5G42960.1	Vss_DN20205_c0_g1_i1	7.09e-52	10	642	325	957	202	435	211	39.336				AT1G28350.1	AT1G28350.1	1088
AT2G14110.1	Vss_DN14176_c0_g1_i1	4.99e-12	489	430	998	939	24.9	48	20	45		AT5G42950.1	Vss_DN31523_c0_g1_i1	1.43e-65	433	693	5881	5621	59.2	126	87	31.034				AT1G28410.1	AT1G28410.1	1089
AT4G37900.1	Vss_DN14225_c0_g1_i1	2.78e-18	127	333	381	175	87.9	186	69	44.928		AT5G42930.2	Vss_DN29291_c2_g1_i3	5.95e-64	403	726	1382	1059	128	274	108	43.519				AT1G28470.1	AT1G28470.1	1090
AT4G37900.2	Vss_DN14225_c0_g1_i1	2.78e-18	127	333	381	175	87.9	186	69	44.928		AT5G42910.1	Vss_DN28674_c0_g1_i2	9.09e-16	862	1038	747	571	43.9	91	59	47.458				AT1G28490.1	AT1G28490.1	1091
AT4G37900.1	Vss_DN14225_c0_g1_i1	2.78e-18	364	429	141	76	23.9	46	22	27.273		AT5G42900.1	Vss_DN23121_c0_g1_i2	3.3e-05	85	210	1346	1221	47.4	99	42	47.619				AT1G28520.1	AT1G28520.1	1092
AT4G37900.2	Vss_DN14225_c0_g1_i1	2.78e-18	364	429	141	76	23.9	46	22	27.273		AT5G42890.1	Vss_DN22402_c1_g1_i1	2.37e-48	16	201	316	501	95	201	62	59.677				AT1G28530.1	AT1G28530.1	1093
AT1G65985.1	Vss_DN14329_c0_g1_i1	7.15e-15	1024	1275	844	1095	73	153	84	39.286		AT5G42850.1	Vss_DN29900_c1_g1_i2	2.37e-18	350	87	478	741	90	190	88	55.682				AT1G28540.1	AT1G28540.1	1094
AT1G65985.2	Vss_DN14329_c0_g1_i1	7.15e-15	1024	1275	844	1095	73	153	84	39.286		AT5G42820.1	Vss_DN24523_c1_g1_i1	5.29e-44	555	1	941	1495	176	379	185	41.622				AT1G28550.1	AT1G28550.1	1095
AT5G11290.1	Vss_DN14329_c0_g1_i1	6.77e-18	631	867	742	978	71.2	149	79	34.177		AT5G42800.1	Vss_DN21428_c0_g1_i2	4.84e-90	424	849	1223	798	157	338	142	45.07				AT1G28590.1	AT1G28590.1	1096
AT5G11290.1	Vss_DN14329_c0_g1_i1	6.77e-18	886	981	1000	1095	34.1	68	32	40.625		AT5G42770.1	Vss_DN21801_c0_g1_i3	8.31e-57	211	609	925	527	181	389	133	56.391				AT1G28660.1	AT1G28660.1	1097
AT1G65985.1	Vss_DN14329_c0_g1_i1	7.15e-15	463	528	346	411	30.9	61	22	40.909		AT5G42765.1	Vss_DN29848_c1_g1_i1	1.13e-38	340	561	667	446	94.5	200	74	54.054				AT1G29040.1	AT1G29040.1	1098
AT1G65985.2	Vss_DN14329_c0_g1_i1	7.15e-15	463	528	346	411	30.9	61	22	40.909		AT5G42760.1	Vss_DN22151_c0_g3_i1	1.6e-71	109	372	1147	884	116	249	88	54.545				AT1G29050.1	AT1G29050.1	1099
AT5G11290.1	Vss_DN14329_c0_g1_i1	6.77e-18	274	333	355	414	28.1	55	20	50		AT5G42740.1	Vss_DN26519_c2_g1_i1	0	19	1659	2223	583	1052	2291	547	77.879				AT1G29060.1	AT1G29060.1	1100
AT1G80060.1	Vss_DN14353_c1_g2_i1	1.6e-15	277	420	141	284	61.1	127	48	39.583		AT5G42720.1	Vss_DN22045_c0_g1_i1	1.8e-96	439	1071	936	1568	269	583	211	53.081				AT1G29060.2	AT1G29060.2	1101
AT1G80060.2	Vss_DN14353_c1_g2_i1	6.57e-14	103	246	141	284	61.1	127	48	39.583		AT5G42700.2	Vss_DN27372_c3_g1_i6	8.93e-37	148	522	120	494	151	325	125	53.6				AT1G29070.1	AT1G29070.1	1102
AT1G80060.3	Vss_DN14353_c1_g2_i1	1.6e-15	277	420	141	284	61.1	127	48	39.583		AT5G42700.1	Vss_DN27372_c3_g1_i2	9.41e-42	283	657	514	888	151	325	125	53.6				AT1G29120.1	AT1G29120.1	1103
AT1G80060.4	Vss_DN14353_c1_g2_i1	1.6e-15	277	420	141	284	61.1	127	48	39.583		AT5G42680.1	Vss_DN26768_c0_g1_i1	3.14e-41	232	477	1460	1215	109	232	82	56.098				AT1G29150.1	AT1G29150.1	1104
AT1G80060.5	Vss_DN14353_c1_g2_i1	1.6e-15	277	420	141	284	61.1	127	48	39.583		AT5G42660.1	Vss_DN26577_c1_g1_i4	8.64e-138	499	1299	744	1544	448	973	267	67.416				AT1G29160.1	AT1G29160.1	1105
AT1G80060.1	Vss_DN14353_c1_g2_i1	1.6e-15	157	258	24	125	39.6	80	34	47.059		AT5G42655.1	Vss_DN15051_c0_g1_i1	2.45e-07	46	288	506	264	53.3	110	81	34.568				AT1G29195.1	AT1G29195.1	1106
AT1G80060.3	Vss_DN14353_c1_g2_i1	1.6e-15	157	258	24	125	39.6	80	34	47.059		AT5G42620.1	Vss_DN29303_c0_g1_i2	0	301	2241	2722	782	1228	2675	647	75.734				AT1G29200.1	AT1G29200.1	1107
AT1G80060.4	Vss_DN14353_c1_g2_i1	1.6e-15	157	258	24	125	39.6	80	34	47.059		AT5G42560.1	Vss_DN24061_c0_g1_i4	5.16e-23	441	1	671	231	106	227	147	36.735				AT1G29220.1	AT1G29220.1	1108
AT1G80060.5	Vss_DN14353_c1_g2_i1	1.6e-15	157	258	24	125	39.6	80	34	47.059		AT5G42500.1	Vss_DN21739_c0_g1_i1	1.53e-30	370	558	548	736	76.2	160	63	47.619				AT1G29240.1	AT1G29240.1	1109
AT1G80060.2	Vss_DN14353_c1_g2_i1	6.57e-14	4	84	45	125	33.6	67	27	51.852		AT5G42480.1	Vss_DN30172_c0_g1_i2	3.18e-180	235	747	2990	2478	247	533	171	58.48				AT1G29260.1	AT1G29260.1	1110
AT3G51700.1	Vss_DN14714_c0_g1_i1	6.16e-07	352	471	216	335	32.2	64	40	32.5		AT5G42470.1	Vss_DN25093_c1_g1_i2	2.03e-87	568	1011	738	1181	190	409	148	52.027				AT1G29300.1	AT1G29300.1	1111
AT3G51690.1	Vss_DN14714_c0_g1_i1	2.3e-06	355	468	222	335	38.2	77	38	42.105		AT5G42440.1	Vss_DN29440_c0_g1_i3	3.34e-78	184	588	1074	670	182	391	135	54.074				AT1G29310.1	AT1G29310.1	1112
AT3G51700.1	Vss_DN14714_c0_g1_i1	6.16e-07	538	609	402	473	30.4	60	24	54.167		AT5G42420.1	Vss_DN26993_c0_g1_i3	4.1e-116	160	966	1789	983	380	824	269	66.171				AT1G29320.1	AT1G29320.1	1113
AT3G51690.1	Vss_DN14714_c0_g1_i1	2.3e-06	544	594	420	470	31.8	63	17	70.588		AT5G42410.1	Vss_DN17914_c1_g1_i1	4.03e-08	136	270	285	151	55.6	115	45	51.111				AT1G29390.1	AT1G29390.1	1114
AT3G51700.1	Vss_DN14714_c0_g1_i1	6.16e-07	502	540	363	401	25.8	50	13	61.538		AT5G42400.1	Vss_DN31531_c0_g2_i1	1.24e-85	3700	4167	1284	817	289	633	156	73.077				AT1G29450.1	AT1G29450.1	1115
AT1G57630.1	Vss_DN14774_c0_g1_i1	1.23e-09	64	309	34	279	51.5	106	82	31.707		AT5G42390.1	Vss_DN30874_c0_g1_i2	0	469	1413	3782	2838	483	1049	315	64.127				AT1G29470.1	AT1G29470.1	1116
AT4G23510.1	Vss_DN14774_c0_g1_i1	3.68e-08	166	351	175	360	58.8	122	62	43.548		AT5G42380.1	Vss_DN22261_c0_g1_i1	4.01e-31	139	552	1094	681	133	284	138	43.478				AT1G29520.1	AT1G29520.1	1117
AT4G23510.2	Vss_DN14774_c0_g1_i1	3.43e-08	166	351	175	360	58.8	122	62	43.548		AT5G42370.1	Vss_DN24412_c1_g1_i1	2.66e-08	343	471	987	1115	51.9	107	43	44.186				AT1G29590.1	AT1G29590.1	1118
AT4G23510.3	Vss_DN14774_c0_g1_i1	3.6e-08	166	351	175	360	58.8	122	62	43.548		AT5G42350.1	Vss_DN29967_c1_g1_i1	5.16e-94	367	720	2263	1910	136	292	118	43.22				AT1G29600.1	AT1G29600.1	1119
AT1G57630.1	Vss_DN14774_c0_g1_i1	1.23e-09	325	390	301	366	28.6	56	22	40.909		AT5G42320.1	Vss_DN25078_c0_g1_i5	3.91e-104	97	879	492	1274	376	816	261	55.939				AT1G29630.2	AT1G29630.2	1120
AT5G66780.1	Vss_DN15032_c0_g1_i1	9.08e-17	136	327	14	205	84.5	182	64	53.125		AT5G42310.1	Vss_DN29803_c0_g1_i1	8.05e-138	739	2103	1941	577	443	961	455	40				AT1G29670.2	AT1G29670.2	1121
AT5G66780.2	Vss_DN15032_c0_g1_i1	1.71e-16	136	288	14	166	83.2	178	51	64.706		AT5G42290.1	Vss_DN27252_c0_g1_i3	1.46e-11	76	147	913	842	45.9	97	24	70.833				AT1G29680.1	AT1G29680.1	1122
AT5G66780.1	Vss_DN15032_c0_g1_i1	1.83e-11	273	151	151	29	44.6	91	41	51.22		AT5G42270.1	Vss_DN23178_c0_g1_i1	0	685	2115	1725	295	992	2167	477	91.824				AT1G29690.1	AT1G29690.1	1123
AT5G66780.2	Vss_DN15032_c0_g1_i1	7.16e-05	273	151	151	29	44.6	91	41	51.22		AT5G42220.1	Vss_DN31505_c0_g1_i4	3.27e-07	135	371	359	595	25.4	49	79	20.253				AT1G29700.1	AT1G29700.1	1124
AT5G66780.1	Vss_DN15032_c0_g1_i1	1.45e-10	250	360	137	247	63.9	136	37	70.27		AT5G42180.1	Vss_DN22464_c0_g1_i1	1.69e-112	46	903	1606	749	404	876	286	55.944				AT1G29750.1	AT1G29750.1	1125
AT5G66780.1	Vss_DN15032_c0_g1_i1	1.83e-11	349	260	236	147	40.5	82	30	56.667		AT5G42150.1	Vss_DN20927_c0_g1_i2	3.22e-111	502	939	665	1102	266	575	146	72.603				AT1G29760.1	AT1G29760.1	1126
AT5G66780.1	Vss_DN15032_c0_g1_i1	4.21e-06	350	300	237	187	38.6	78	17	88.235		AT5G42130.1	Vss_DN22809_c0_g3_i1	5.71e-114	268	993	740	1465	345	747	242	65.289				AT1G29800.1	AT1G29800.1	1127
AT5G66780.1	Vss_DN15032_c0_g1_i1	4.21e-06	212	171	90	49	28.1	55	14	85.714		AT5G42120.1	Vss_DN23539_c2_g2_i1	1.32e-98	961	1158	1255	1058	40	81	66	28.788				AT1G29810.1	AT1G29810.1	1128
AT5G42655.1	Vss_DN15051_c0_g1_i1	2.45e-07	46	288	506	264	53.3	110	81	34.568		AT5G42090.1	Vss_DN26180_c0_g1_i1	7.81e-133	370	1257	1394	507	430	933	296	62.162				AT1G29830.1	AT1G29830.1	1129
AT5G42655.2	Vss_DN15051_c0_g1_i1	4.16e-07	229	471	506	264	53.3	110	81	34.568		AT5G42080.1	Vss_DN27765_c0_g1_i1	0	250	1833	2148	565	942	2050	528	73.295				AT1G29840.1	AT1G29840.1	1130
AT5G10970.1	Vss_DN15150_c0_g1_i1	2.11e-18	292	423	9	140	69.1	145	44	59.091		AT5G42070.1	Vss_DN30111_c1_g2_i1	6.39e-11	401	201	467	667	65.7	137	67	62.687				AT1G29850.1	AT1G29850.1	1131
AT5G10970.1	Vss_DN15150_c0_g1_i1	2.11e-18	571	639	321	389	28	55	23	47.826		AT5G42050.1	Vss_DN24867_c1_g1_i4	6.72e-76	592	1038	606	1052	282	611	149	80.537				AT1G29880.1	AT1G29880.1	1132
AT5G10970.1	Vss_DN15150_c0_g1_i1	2.11e-18	487	543	219	275	30.8	61	19	52.632		AT5G42020.1	Vss_DN25500_c0_g1_i1	0	22	1647	272	1897	1139	2497	542	89.483				AT1G29900.1	AT1G29900.1	1133
AT3G47780.1	Vss_DN15210_c1_g1_i1	5.11e-19	2523	2161	1	363	95.5	202	121	36.364		AT5G42000.2	Vss_DN19271_c0_g1_i1	9.98e-48	1	327	1055	729	187	402	109	70.642				AT1G29940.1	AT1G29940.1	1134
AT3G47790.1	Vss_DN15210_c1_g1_i1	3.87e-20	2442	2080	1	363	99.1	210	121	40.496		AT5G41970.1	Vss_DN24302_c0_g1_i1	1.64e-156	112	654	288	830	290	628	181	61.878				AT1G29970.1	AT1G29970.1	1135
AT3G47750.1	Vss_DN15210_c1_g1_i1	1.13e-56	2167	2529	363	1	220	475	121	77.686		AT5G41960.1	Vss_DN20218_c0_g1_i2	9.35e-18	566	282	532	816	68	142	95	43.158				AT1G29980.1	AT1G29980.1	1136
AT3G47760.1	Vss_DN15210_c1_g1_i1	1.26e-58	2044	2406	363	1	226	489	121	79.339		AT5G41950.1	Vss_DN27840_c0_g1_i2	3.02e-142	559	1158	864	1463	312	687	200	68.5				AT1G29990.1	AT1G29990.1	1137
AT3G47760.2	Vss_DN15210_c1_g1_i1	1.28e-58	2074	2436	363	1	226	489	121	79.339		AT5G41900.1	Vss_DN24116_c0_g1_i2	7.77e-98	568	1197	843	1472	274	592	210	46.19				AT1G30000.1	AT1G30000.1	1138
AT3G47760.3	Vss_DN15210_c1_g1_i1	1.32e-58	2164	2526	363	1	226	489	121	79.339		AT5G41880.1	Vss_DN29507_c1_g1_i2	1.24e-176	373	888	587	1102	308	666	172	66.86				AT1G30020.1	AT1G30020.1	1139
AT5G61740.1	Vss_DN15210_c1_g1_i1	4.94e-59	2083	2445	363	1	228	492	121	79.339		AT5G41850.1	Vss_DN22807_c0_g1_i1	2.48e-84	334	669	507	842	165	354	112	58.929				AT1G30070.1	AT1G30070.1	1140
AT5G61740.2	Vss_DN15210_c1_g1_i1	4.75e-59	1981	2343	363	1	228	492	121	79.339		AT5G41810.1	Vss_DN25688_c0_g2_i2	3.58e-05	352	459	423	530	47.6	99	36	52.778				AT1G30090.1	AT1G30090.1	1141
AT5G61740.3	Vss_DN15210_c1_g1_i1	4.14e-59	1666	2028	363	1	228	492	121	79.339		AT5G41800.1	Vss_DN29981_c2_g1_i1	1.37e-144	418	1344	1152	226	384	833	309	52.104				AT1G30120.1	AT1G30120.1	1142
AT3G47790.1	Vss_DN15210_c1_g1_i1	3.86e-60	2080	2442	363	1	232	500	121	80.992		AT5G41770.1	Vss_DN29168_c1_g1_i1	0	175	1704	2764	1235	994	2163	510	79.216				AT1G30130.1	AT1G30130.1	1143
AT5G61700.1	Vss_DN15210_c1_g1_i1	1.1e-60	2107	2469	363	1	233	504	121	80.992		AT5G41761.1	Vss_DN19253_c1_g1_i2	1.69e-23	31	300	519	250	106	226	90	46.667				AT1G30200.1	AT1G30200.1	1144
AT3G47740.1	Vss_DN15210_c1_g1_i1	2.12e-60	2152	2514	363	1	232	502	121	81.818		AT5G41760.1	Vss_DN24470_c0_g1_i2	1.91e-82	644	195	933	484	159	341	150	56.667				AT1G30220.1	AT1G30220.1	1145
AT3G47770.1	Vss_DN15210_c1_g1_i1	3.56e-59	2074	2436	363	1	228	493	121	81.818		AT5G41730.1	Vss_DN31110_c0_g1_i1	2.37e-34	1120	1353	2197	2430	73.5	154	78	38.462				AT1G30230.2	AT1G30230.2	1146
AT3G47770.2	Vss_DN15210_c1_g1_i1	3.67e-59	2152	2514	363	1	228	493	121	81.818		AT5G41685.1	Vss_DN20114_c1_g1_i2	4.08e-09	224	57	346	179	57.9	120	56	51.786				AT1G30240.1	AT1G30240.1	1147
AT3G47780.1	Vss_DN15210_c1_g1_i1	4.7e-62	2161	2523	363	1	238	514	121	84.298		AT5G41680.2	Vss_DN30912_c0_g1_i7	1.72e-72	94	435	1427	1086	108	230	114	45.614				AT1G30300.1	AT1G30300.1	1148
AT3G47750.1	Vss_DN15210_c1_g1_i1	3.72e-35	2528	2169	2	361	149	319	120	60.833		AT5G41650.1	Vss_DN25274_c0_g1_i2	3.4e-45	10	354	968	624	178	384	115	62.609				AT1G30360.1	AT1G30360.1	1149
AT3G47790.1	Vss_DN15210_c1_g1_i1	1.49e-36	2441	2082	2	361	153	329	120	60.833		AT5G41580.1	Vss_DN27521_c0_g1_i1	5.86e-102	574	1182	850	1458	283	614	203	53.202				AT1G30380.1	AT1G30380.1	1150
AT3G47770.1	Vss_DN15210_c1_g1_i1	5.74e-37	2435	2076	2	361	155	332	120	61.667		AT5G41560.1	Vss_DN18969_c0_g1_i1	2.31e-35	1	279	324	602	145	312	93	60.215				AT1G30400.1	AT1G30400.1	1151
AT3G47770.2	Vss_DN15210_c1_g1_i1	5.91e-37	2513	2154	2	361	155	332	120	61.667		AT5G41480.1	Vss_DN18231_c1_g2_i1	5.52e-114	1057	1425	757	389	107	229	123	41.463				AT1G30410.1	AT1G30410.1	1152
AT5G61700.1	Vss_DN15210_c1_g1_i1	3.94e-28	2468	2109	2	361	125	268	120	61.667		AT5G41430.1	Vss_DN27410_c0_g1_i2	3.64e-12	337	477	814	674	69.8	146	47	48.936				AT1G30450.1	AT1G30450.1	1153
AT3G47760.1	Vss_DN15210_c1_g1_i1	2.2e-37	2405	2046	2	361	156	335	120	62.5		AT5G41410.1	Vss_DN31196_c1_g1_i1	1.9e-61	1054	1410	3591	3947	176	381	119	67.227				AT1G30460.1	AT1G30460.1	1154
AT3G47760.2	Vss_DN15210_c1_g1_i1	2.23e-37	2435	2076	2	361	156	335	120	62.5		AT5G41390.1	Vss_DN25076_c0_g1_i2	8.41e-99	13	552	1252	713	354	767	180	73.333				AT1G30460.3	AT1G30460.3	1155
AT3G47760.3	Vss_DN15210_c1_g1_i1	2.31e-37	2525	2166	2	361	156	335	120	62.5		AT5G41370.1	Vss_DN26675_c0_g1_i1	0	589	2157	2172	604	989	2154	523	83.174				AT1G30480.1	AT1G30480.1	1156
AT3G47740.1	Vss_DN15210_c1_g1_i1	2.69e-39	2513	2154	2	361	162	349	120	64.167		AT5G41350.1	Vss_DN25284_c0_g1_i2	2.52e-07	639	466	1068	895	54.2	112	58	41.379				AT1G30490.1	AT1G30490.1	1157
AT3G47780.1	Vss_DN15210_c1_g1_i1	7.59e-40	2522	2163	2	361	164	353	120	64.167		AT5G41270.1	Vss_DN31350_c2_g3_i3	2.97e-12	334	414	398	478	41.7	85	27	59.259				AT1G30520.1	AT1G30520.1	1158
AT5G61740.1	Vss_DN15210_c1_g1_i1	1.01e-39	2444	2085	2	361	164	352	120	65		AT5G41210.1	Vss_DN20786_c0_g1_i1	2.98e-87	1	696	1134	439	319	692	232	57.759				AT1G30530.1	AT1G30530.1	1159
AT5G61740.2	Vss_DN15210_c1_g1_i1	9.71e-40	2342	1983	2	361	164	352	120	65		AT5G41190.1	Vss_DN28321_c0_g1_i1	5.62e-112	1216	1665	1255	806	237	517	150	60.667				AT1G30540.1	AT1G30540.1	1160
AT5G61740.3	Vss_DN15210_c1_g1_i1	8.47e-40	2027	1668	2	361	164	352	120	65		AT5G41150.2	Vss_DN30320_c1_g2_i1	8.18e-138	223	1011	290	1078	415	903	263	61.977				AT1G30560.1	AT1G30560.1	1161
AT3G47770.1	Vss_DN15210_c1_g1_i1	1.27e-14	2436	2092	1	345	80.8	170	115	36.522		AT5G41150.1	Vss_DN30320_c1_g1_i1	2.5e-98	2867	2121	306	1052	284	614	249	58.635				AT1G30580.1	AT1G30580.1	1162
AT3G47770.2	Vss_DN15210_c1_g1_i1	1.31e-14	2514	2170	1	345	80.8	170	115	36.522		AT5G41140.1	Vss_DN31533_c1_g1_i1	5.33e-48	1666	2184	4260	4778	53.3	113	173	24.277				AT1G30600.1	AT1G30600.1	1163
AT3G47750.1	Vss_DN15210_c1_g1_i1	3.18e-05	2171	2515	359	15	49.6	102	115	37.391		AT5G41120.3	Vss_DN26387_c1_g3_i3	0	268	1368	2379	1279	410	890	367	46.322				AT1G30610.1	AT1G30610.1	1164
AT5G61740.1	Vss_DN15210_c1_g1_i1	1.91e-23	2445	2104	1	342	110	234	114	44.737		AT5G41080.1	Vss_DN20623_c0_g1_i2	6.16e-91	181	984	519	1322	329	713	268	49.254				AT1G30630.1	AT1G30630.1	1165
AT5G61740.2	Vss_DN15210_c1_g1_i1	1.83e-23	2343	2002	1	342	110	234	114	44.737		AT5G41070.1	Vss_DN30165_c0_g1_i2	8.6e-81	1	486	557	1042	299	655	162	75.926				AT1G30650.1	AT1G30650.1	1166
AT5G61740.3	Vss_DN15210_c1_g1_i1	1.6e-23	2028	1687	1	342	110	234	114	44.737		AT5G41020.1	Vss_DN31406_c1_g1_i1	5.91e-59	1363	1722	840	481	140	302	120	43.333				AT1G30670.1	AT1G30670.1	1167
AT3G47760.1	Vss_DN15210_c1_g1_i1	1.74e-14	2391	2062	16	345	80.3	169	110	38.182		AT5G41010.1	Vss_DN19070_c0_g1_i1	1.14e-26	7	156	484	633	114	244	50	86				AT1G30680.1	AT1G30680.1	1168
AT3G47760.2	Vss_DN15210_c1_g1_i1	1.76e-14	2421	2092	16	345	80.3	169	110	38.182		AT5G41000.3	Vss_DN24995_c1_g3_i6	0	559	1482	1296	2219	449	974	308	59.416				AT1G30690.1	AT1G30690.1	1169
AT3G47760.3	Vss_DN15210_c1_g1_i1	1.82e-14	2511	2182	16	345	80.3	169	110	38.182		AT5G41000.1	Vss_DN30193_c1_g1_i3	0	1133	84	1643	594	383	830	350	54				AT1G30780.1	AT1G30780.1	1170
AT3G47750.1	Vss_DN15210_c1_g1_i1	5.12e-15	2514	2185	16	345	82.2	173	110	39.091		AT5G40990.1	Vss_DN23669_c2_g1_i1	5.01e-40	400	693	962	669	55.1	114	98	27.551				AT1G30825.1	AT1G30825.1	1171
AT5G61700.1	Vss_DN15210_c1_g1_i1	4.62e-14	2142	2468	328	2	79	166	109	33.945		AT5G40950.1	Vss_DN19562_c0_g1_i1	5.09e-53	166	513	1182	835	205	443	116	71.552				AT1G30840.1	AT1G30840.1	1172
AT3G47740.1	Vss_DN15210_c1_g1_i1	1.68e-13	2469	2152	46	363	77.1	162	106	33.962		AT5G40890.2	Vss_DN30767_c0_g1_i4	0	4	684	2617	1937	347	753	227	61.233				AT1G30845.1	AT1G30845.1	1173
AT3G47770.1	Vss_DN15210_c1_g1_i1	3.3e-14	2118	2435	319	2	79.4	167	106	38.679		AT5G40890.1	Vss_DN30767_c0_g1_i1	0	133	1080	2884	1937	475	1032	316	59.81				AT1G30910.1	AT1G30910.1	1174
AT3G47770.2	Vss_DN15210_c1_g1_i1	3.4e-14	2196	2513	319	2	79.4	167	106	38.679		AT5G40850.1	Vss_DN26085_c0_g2_i1	8.41e-50	1065	331	1907	1173	196	422	245	41.224				AT1G30950.1	AT1G30950.1	1175
AT3G47790.1	Vss_DN15210_c1_g1_i1	4.91e-19	2124	2441	319	2	95.5	202	106	38.679		AT5G40830.1	Vss_DN23102_c0_g1_i1	3.79e-67	676	1005	967	638	136	291	110	53.636				AT1G30960.1	AT1G30960.1	1176
AT3G47780.1	Vss_DN15210_c1_g1_i1	1.43e-15	2196	2513	328	11	84	177	106	39.623		AT5G40820.1	Vss_DN19760_c8_g1_i1	4.38e-72	8010	7477	861	1394	171	368	178	43.82				AT1G30970.1	AT1G30970.1	1177
AT5G61700.1	Vss_DN15210_c1_g1_i1	2.45e-06	2144	2455	326	15	53.3	110	104	36.538		AT5G40810.1	Vss_DN28605_c1_g1_i2	1.31e-130	16	819	1629	826	455	987	268	72.388				AT1G31010.1	AT1G31010.1	1178
AT3G47780.1	Vss_DN15210_c1_g1_i1	3.17e-09	2198	2509	326	15	62.9	131	104	40.385		AT5G40740.1	Vss_DN30465_c0_g2_i1	3.66e-165	109	480	598	969	242	529	124	79.032				AT1G31050.2	AT1G31050.2	1179
AT5G61700.1	Vss_DN15210_c1_g1_i1	8.06e-17	2445	2137	25	333	88.1	186	103	39.806		AT5G40720.1	Vss_DN29293_c1_g1_i1	8.43e-91	1171	1650	1287	808	194	419	160	48.125				AT1G31130.1	AT1G31130.1	1180
AT3G47790.1	Vss_DN15210_c1_g1_i1	5.31e-12	2422	2126	21	317	72.1	151	99	41.414		AT5G40710.1	Vss_DN26372_c0_g1_i2	2.15e-66	148	489	451	792	179	385	114	58.772				AT1G31140.2	AT1G31140.2	1181
AT3G47790.1	Vss_DN15210_c1_g1_i1	2.6e-11	2135	2428	308	15	69.8	146	98	42.857		AT5G40680.1	Vss_DN29932_c0_g1_i2	1.75e-79	136	654	888	1406	151	324	173	37.572				AT1G31170.1	AT1G31170.1	1182
AT2G41700.1	Vss_DN15210_c1_g1_i1	8.96e-21	2053	2319	267	1	102	217	89	51.685		AT5G40670.1	Vss_DN26422_c0_g1_i1	1.79e-55	728	48	1129	449	214	462	227	49.78				AT1G31170.3	AT1G31170.3	1183
AT2G41700.2	Vss_DN15210_c1_g1_i1	8.78e-21	1843	2109	267	1	102	217	89	51.685		AT5G40660.1	Vss_DN24260_c0_g1_i2	2.13e-74	592	963	1291	920	145	311	124	51.613				AT1G31170.4	AT1G31170.4	1184
AT5G61700.2	Vss_DN15210_c1_g1_i1	4e-38	2107	2367	363	103	158	340	87	75.862		AT5G40645.1	Vss_DN22763_c0_g1_i2	2.1e-13	7	150	667	810	72.1	151	48	60.417				AT1G31175.1	AT1G31175.1	1185
AT5G61700.4	Vss_DN15210_c1_g1_i1	4e-38	2107	2367	363	103	158	340	87	75.862		AT5G40610.1	Vss_DN31224_c0_g1_i3	0	148	1194	1927	881	641	1394	349	75.645				AT1G31190.1	AT1G31190.1	1186
AT3G47790.2	Vss_DN15210_c1_g1_i1	2.38e-38	1723	1983	363	103	159	341	87	78.161		AT5G40570.1	Vss_DN18595_c0_g1_i1	4.88e-32	34	333	174	473	136	294	100	52				AT1G31220.1	AT1G31220.1	1187
AT3G47790.3	Vss_DN15210_c1_g1_i1	2.84e-38	2080	2340	363	103	159	341	87	78.161		AT5G40540.1	Vss_DN30407_c2_g2_i4	8.54e-117	157	768	1524	913	379	822	204	74.02				AT1G31230.1	AT1G31230.1	1188
AT5G61700.2	Vss_DN15210_c1_g1_i1	1.67e-15	2366	2109	104	361	83.5	176	86	60.465		AT5G40530.4	Vss_DN22612_c0_g1_i1	1.85e-47	797	186	356	967	188	404	204	52.941				AT1G31250.1	AT1G31250.1	1189
AT5G61700.4	Vss_DN15210_c1_g1_i1	1.67e-15	2366	2109	104	361	83.5	176	86	60.465		AT5G40500.1	Vss_DN25248_c0_g1_i7	1.11e-31	97	372	965	690	130	279	92	56.522				AT1G31260.1	AT1G31260.1	1190
AT3G47790.2	Vss_DN15210_c1_g1_i1	9.95e-24	1982	1725	104	361	110	235	86	61.628		AT5G40480.1	Vss_DN31006_c2_g1_i1	0	2809	3588	3733	4512	215	464	260	37.308				AT1G31280.1	AT1G31280.1	1191
AT3G47790.3	Vss_DN15210_c1_g1_i1	1.19e-23	2339	2082	104	361	110	235	86	61.628		AT5G40470.1	Vss_DN22924_c1_g1_i1	1.18e-39	1093	1458	1397	1762	94.1	199	122	36.066				AT1G31300.1	AT1G31300.1	1192
AT5G61740.1	Vss_DN15210_c1_g1_i1	2.84e-16	2118	2360	328	86	86.3	182	81	46.914		AT5G40440.1	Vss_DN26299_c0_g1_i3	0	574	1446	822	1694	477	1035	291	64.605				AT1G31310.1	AT1G31310.1	1193
AT5G61740.2	Vss_DN15210_c1_g1_i1	2.73e-16	2016	2258	328	86	86.3	182	81	46.914		AT5G40340.1	Vss_DN31248_c0_g2_i2	9.6e-14	701	375	776	450	78	164	109	39.45				AT1G31330.1	AT1G31330.1	1194
AT5G61740.3	Vss_DN15210_c1_g1_i1	2.38e-16	1701	1943	328	86	86.3	182	81	46.914		AT5G40280.1	Vss_DN25476_c0_g2_i5	1.82e-121	139	870	343	1074	308	666	244	56.557				AT1G31340.1	AT1G31340.1	1195
AT5G61700.2	Vss_DN15210_c1_g1_i1	1.12e-10	2364	2137	106	333	67.5	141	76	40.789		AT5G40270.1	Vss_DN23465_c0_g1_i4	0	430	1413	1459	476	522	1133	328	62.195				AT1G31350.1	AT1G31350.1	1196
AT5G61700.4	Vss_DN15210_c1_g1_i1	1.12e-10	2364	2137	106	333	67.5	141	76	40.789		AT5G40240.1	Vss_DN27838_c0_g1_i5	9.81e-42	577	1041	991	1455	113	242	155	29.677				AT1G31360.1	AT1G31360.1	1197
AT5G61700.2	Vss_DN15210_c1_g1_i1	8.85e-08	2142	2363	328	107	57.9	120	74	35.135		AT5G40200.1	Vss_DN27620_c0_g1_i1	6.37e-92	501	1754	932	2185	336	729	418	41.148				AT1G31410.1	AT1G31410.1	1198
AT5G61700.4	Vss_DN15210_c1_g1_i1	8.85e-08	2142	2363	328	107	57.9	120	74	35.135		AT5G40190.1	Vss_DN24356_c2_g1_i5	1.11e-35	536	9	774	247	148	317	176	47.727				AT1G31440.1	AT1G31440.1	1199
AT3G47790.2	Vss_DN15210_c1_g1_i1	2.58e-11	1944	1723	142	363	69.3	145	74	41.892		AT5G40160.1	Vss_DN29175_c0_g1_i3	1.88e-48	382	945	1436	1999	191	412	188	42.021				AT1G31480.1	AT1G31480.1	1200
AT3G47790.3	Vss_DN15210_c1_g1_i1	3.08e-11	2301	2080	142	363	69.3	145	74	41.892		AT5G40140.1	Vss_DN28296_c0_g1_i1	1.55e-74	691	1203	1785	1273	208	448	171	56.14				AT1G31490.1	AT1G31490.1	1201
AT5G61740.1	Vss_DN15210_c1_g1_i1	5.36e-12	2359	2138	87	308	72.1	151	74	48.649		AT5G40040.1	Vss_DN20706_c0_g1_i1	1.28e-17	1	189	957	769	87.2	184	63	60.317				AT1G31500.1	AT1G31500.1	1202
AT5G61740.2	Vss_DN15210_c1_g1_i1	5.15e-12	2257	2036	87	308	72.1	151	74	48.649		AT5G39990.1	Vss_DN24980_c0_g1_i1	4.31e-175	235	1338	853	1956	612	1331	368	64.674				AT1G31600.2	AT1G31600.2	1203
AT5G61740.3	Vss_DN15210_c1_g1_i1	4.5e-12	1942	1721	87	308	72.1	151	74	48.649		AT5G39980.1	Vss_DN30544_c2_g1_i4	0	1168	2013	2142	2987	325	704	282	45.39				AT1G31660.1	AT1G31660.1	1204
AT5G61740.1	Vss_DN15210_c1_g1_i1	4.58e-10	2138	2359	308	87	65.7	137	74	50		AT5G39960.1	Vss_DN26286_c1_g1_i1	1.61e-170	922	1581	1354	695	325	704	220	59.091				AT1G31710.1	AT1G31710.1	1205
AT5G61740.2	Vss_DN15210_c1_g1_i1	4.4e-10	2036	2257	308	87	65.7	137	74	50		AT5G39940.1	Vss_DN21497_c0_g1_i3	7.18e-98	598	1401	1455	652	353	765	268	56.716				AT1G31730.1	AT1G31730.1	1206
AT5G61740.3	Vss_DN15210_c1_g1_i1	3.84e-10	1721	1942	308	87	65.7	137	74	50		AT5G39900.1	Vss_DN25280_c0_g1_i2	0	397	1992	2060	465	946	2060	532	75.752				AT1G31770.1	AT1G31770.1	1207
AT3G47790.2	Vss_DN15210_c1_g1_i1	1.73e-10	1767	1979	319	107	66.6	139	71	36.62		AT5G39865.1	Vss_DN23797_c0_g1_i2	2.51e-51	661	840	2330	2509	99.1	210	60	61.667				AT1G31780.1	AT1G31780.1	1208
AT3G47790.3	Vss_DN15210_c1_g1_i1	2.07e-10	2124	2336	319	107	66.6	139	71	36.62		AT5G39840.1	Vss_DN25601_c0_g3_i1	0	553	2136	1981	398	826	1797	528	62.5				AT1G31800.1	AT1G31800.1	1209
AT3G47760.1	Vss_DN15210_c1_g1_i1	0.000204	2242	2045	165	362	46.9	96	66	45.455		AT5G39830.1	Vss_DN25017_c0_g1_i1	8.58e-154	292	1341	1624	575	542	1178	350	67.143				AT1G31810.1	AT1G31810.1	1210
AT3G47760.2	Vss_DN15210_c1_g1_i1	0.000206	2272	2075	165	362	46.9	96	66	45.455		AT5G39800.1	Vss_DN20030_c0_g2_i2	8.7e-29	16	237	834	613	123	264	74	66.216				AT1G31812.1	AT1G31812.1	1211
AT3G47760.3	Vss_DN15210_c1_g1_i1	0.000213	2362	2165	165	362	46.9	96	66	45.455		AT5G39790.1	Vss_DN25476_c1_g1_i1	4.34e-50	424	822	750	1148	181	390	133	58.647				AT1G31817.1	AT1G31817.1	1212
AT2G41700.1	Vss_DN15210_c1_g1_i1	1.05e-06	2250	2056	70	264	55.6	115	65	36.923		AT5G39710.1	Vss_DN24184_c1_g1_i1	9.61e-66	556	1803	408	1655	250	540	416	30.048				AT1G31830.1	AT1G31830.1	1213
AT2G41700.2	Vss_DN15210_c1_g1_i1	1.03e-06	2040	1846	70	264	55.6	115	65	36.923		AT5G39700.1	Vss_DN21864_c1_g1_i1	3.54e-45	169	516	1559	1212	179	386	116	59.483				AT1G31840.1	AT1G31840.1	1214
AT3G47790.2	Vss_DN15210_c1_g1_i1	1.6e-05	1954	1769	132	317	50.1	103	62	41.935		AT5G39690.1	Vss_DN31214_c3_g1_i2	8.91e-08	235	408	136	309	56.3	117	58	37.931				AT1G31850.1	AT1G31850.1	1215
AT3G47790.3	Vss_DN15210_c1_g1_i1	1.91e-05	2311	2126	132	317	50.1	103	62	41.935		AT5G39680.1	Vss_DN24147_c0_g2_i2	1.19e-155	400	2133	1156	2889	505	1096	578	37.889				AT1G31860.1	AT1G31860.1	1216
AT3G47750.1	Vss_DN15210_c1_g1_i1	1.55e-08	2196	2369	334	161	60.6	126	58	48.276		AT5G39660.1	Vss_DN25630_c0_g1_i1	5.95e-41	394	588	483	677	146	317	65	80				AT1G31870.1	AT1G31870.1	1217
AT3G47740.1	Vss_DN15210_c1_g1_i1	8.08e-07	2187	2330	328	185	49.2	101	48	47.917		AT5G39600.1	Vss_DN20363_c0_g2_i1	4.17e-42	1	333	208	540	168	362	111	62.162				AT1G31880.1	AT1G31880.1	1218
AT3G47760.1	Vss_DN15210_c1_g1_i1	0.000148	2106	2246	301	161	47.3	97	47	46.809		AT5G39590.1	Vss_DN28424_c0_g1_i4	1.02e-73	1270	1629	1694	2053	175	378	120	57.5				AT1G31910.1	AT1G31910.1	1219
AT3G47760.2	Vss_DN15210_c1_g1_i1	0.00015	2136	2276	301	161	47.3	97	47	46.809		AT5G39580.1	Vss_DN28420_c0_g1_i5	4.42e-100	25	459	502	936	231	498	145	64.828				AT1G31920.1	AT1G31920.1	1220
AT3G47760.3	Vss_DN15210_c1_g1_i1	0.000155	2226	2366	301	161	47.3	97	47	46.809		AT5G39550.1	Vss_DN28074_c1_g1_i2	0	472	1188	1424	2140	418	907	239	70.711				AT1G31930.1	AT1G31930.1	1221
AT2G41700.1	Vss_DN15210_c1_g1_i1	3.01e-26	4771	4896	267	142	72.5	152	42	61.905		AT5G39530.1	Vss_DN23235_c1_g1_i2	8.84e-61	85	702	1143	526	232	500	206	46.117				AT1G31940.1	AT1G31940.1	1222
AT2G41700.2	Vss_DN15210_c1_g1_i1	2.96e-26	4645	4770	267	142	72.5	152	42	61.905		AT5G39510.1	Vss_DN21611_c0_g1_i2	1.26e-76	1	594	967	374	284	615	198	63.131				AT1G31970.1	AT1G31970.1	1223
AT2G41700.1	Vss_DN15210_c1_g1_i1	8.82e-07	4892	4770	146	268	46	94	41	58.537		AT5G39500.1	Vss_DN31007_c1_g1_i2	0	1594	2586	2431	3423	524	1139	331	64.955				AT1G32050.1	AT1G32050.1	1224
AT2G41700.2	Vss_DN15210_c1_g1_i1	8.65e-07	4766	4644	146	268	46	94	41	58.537		AT5G39480.1	Vss_DN30919_c0_g1_i1	5.21e-105	1003	1275	2451	2723	94.1	199	91	45.055				AT1G32060.1	AT1G32060.1	1225
AT2G41700.1	Vss_DN15210_c1_g1_i1	3.01e-26	4927	5046	120	1	67.5	141	40	65		AT5G39410.1	Vss_DN21200_c0_g1_i1	6.02e-131	202	642	227	667	232	500	147	59.184				AT1G32070.1	AT1G32070.1	1226
AT2G41700.2	Vss_DN15210_c1_g1_i1	2.96e-26	4801	4920	120	1	67.5	141	40	65		AT5G39400.1	Vss_DN28969_c0_g1_i11	1.3e-121	67	639	1201	1773	318	689	191	65.445				AT1G32080.1	AT1G32080.1	1227
AT3G47740.1	Vss_DN15210_c1_g1_i1	8.08e-07	2400	2504	115	11	24	46	35	31.429		AT5G39390.1	Vss_DN25677_c5_g2_i2	1.68e-42	943	1113	2621	2791	82.6	174	57	56.14				AT1G32127.1	AT1G32127.1	1228
AT2G41700.1	Vss_DN15210_c1_g1_i1	8.82e-07	5018	4923	29	124	28.1	55	32	50		AT5G39320.1	Vss_DN29713_c1_g1_i1	0	1	1434	801	2234	965	2101	478	81.59				AT1G32130.1	AT1G32130.1	1229
AT2G41700.2	Vss_DN15210_c1_g1_i1	8.65e-07	4892	4797	29	124	28.1	55	32	50		AT5G39280.1	Vss_DN24536_c0_g1_i1	5.65e-43	812	411	1545	1144	109	232	134	45.522				AT1G32180.1	AT1G32180.1	1230
AT3G24560.2	Vss_DN15222_c1_g1_i1	4.01e-33	364	618	257	3	116	248	85	55.294		AT5G39250.1	Vss_DN17527_c0_g1_i2	3.22e-63	247	645	816	1214	141	302	133	44.361				AT1G32200.1	AT1G32200.1	1231
AT3G24560.2	Vss_DN15222_c1_g1_i1	2.19e-05	618	376	3	245	49.6	102	81	33.333		AT5G39220.1	Vss_DN23769_c1_g1_i2	1.01e-95	373	981	889	281	246	532	203	48.768				AT1G32220.1	AT1G32220.1	1232
AT3G24560.2	Vss_DN15222_c1_g1_i1	2.19e-09	617	387	4	234	62.9	131	77	49.351		AT5G39210.1	Vss_DN19751_c0_g1_i1	2.34e-27	214	471	46	303	120	256	86	52.326				AT1G32230.1	AT1G32230.1	1233
AT3G24560.2	Vss_DN15222_c1_g1_i1	4.01e-33	184	333	428	279	45.1	92	50	36		AT5G39110.1	Vss_DN6898_c0_g1_i1	2.45e-42	10	495	90	575	170	366	162	48.765				AT1G32260.1	AT1G32260.1	1234
AT5G51810.2	Vss_DN15225_c0_g1_i1	1.1e-35	154	465	534	223	105	223	104	41.346		AT5G39040.1	Vss_DN28989_c1_g1_i1	2.5e-84	1165	1863	1113	1811	307	665	233	54.936				AT1G32280.1	AT1G32280.1	1235
AT4G25420.2	Vss_DN15225_c0_g1_i1	5.22e-38	214	471	480	223	105	225	86	50		AT5G38900.1	Vss_DN28028_c5_g1_i2	5e-68	4	228	260	484	118	252	75	57.333				AT1G32310.1	AT1G32310.1	1236
AT5G51810.2	Vss_DN15225_c0_g1_i1	3.78e-07	461	240	227	448	54.2	112	74	43.243		AT5G38890.1	Vss_DN13364_c0_g2_i2	7.83e-43	566	99	766	299	171	369	156	57.051				AT1G32320.1	AT1G32320.1	1237
AT4G25420.2	Vss_DN15225_c0_g1_i1	2.17e-08	467	276	227	418	58.3	121	64	51.562		AT5G38880.1	Vss_DN30673_c0_g1_i1	4.49e-28	2380	1808	2641	2069	69.3	145	191	31.937				AT1G32340.1	AT1G32340.1	1238
AT5G51810.2	Vss_DN15225_c0_g1_i1	1.1e-35	526	690	165	1	63.8	133	55	45.455		AT5G38840.1	Vss_DN30032_c1_g1_i2	9.13e-18	284	628	973	1317	60.2	125	115	33.913				AT1G32350.1	AT1G32350.1	1239
AT4G25420.2	Vss_DN15225_c0_g1_i1	5.22e-38	556	696	141	1	70.7	148	47	57.447		AT5G38830.1	Vss_DN23006_c0_g1_i1	2.46e-152	430	1008	681	1259	333	721	193	66.839				AT1G32360.1	AT1G32360.1	1240
AT5G51810.1	Vss_DN15225_c1_g1_i1	9.35e-51	670	1119	866	417	199	429	150	55.333		AT5G38720.1	Vss_DN22507_c0_g1_i2	1.05e-39	511	777	650	916	108	237	89	49.438				AT1G32370.1	AT1G32370.1	1241
AT4G25420.1	Vss_DN15225_c1_g1_i1	4.94e-55	676	1119	866	423	213	460	148	57.432		AT5G38660.1	Vss_DN17493_c1_g1_i1	1.76e-58	788	252	1079	543	224	484	179	57.542				AT1G32410.1	AT1G32410.1	1242
AT5G51810.1	Vss_DN15225_c1_g1_i1	2.85e-12	1116	724	420	812	71.6	150	131	28.244		AT5G38630.1	Vss_DN24213_c0_g1_i1	6.64e-66	28	606	1050	472	248	537	193	48.705				AT1G32490.1	AT1G32490.1	1243
AT5G51810.1	Vss_DN15225_c1_g1_i1	6.83e-07	681	1073	855	463	53.8	111	131	29.008		AT5G38530.1	Vss_DN19814_c0_g1_i1	4.96e-151	1514	195	276	1595	533	1157	440	60.682				AT1G32500.1	AT1G32500.1	1244
AT4G25420.1	Vss_DN15225_c1_g1_i1	1.77e-22	1064	696	478	846	105	224	123	48.78		AT5G38520.1	Vss_DN23258_c0_g1_i2	2.49e-115	274	1077	847	1650	413	897	268	64.552				AT1G32520.1	AT1G32520.1	1245
AT5G07200.1	Vss_DN15225_c1_g1_i1	5.43e-08	672	1007	867	532	57.4	119	112	28.571		AT5G38510.1	Vss_DN31296_c4_g1_i4	5.04e-56	547	948	1568	1167	193	415	134	57.463				AT1G32530.1	AT1G32530.1	1246
AT5G07200.1	Vss_DN15225_c1_g1_i1	1.64e-49	673	1005	866	534	167	360	111	60.36		AT5G38480.1	Vss_DN21881_c0_g1_i1	3.03e-135	4	732	1174	446	479	1051	243	83.951				AT1G32540.5	AT1G32540.5	1247
AT1G60980.1	Vss_DN15225_c1_g1_i1	2.06e-45	676	1002	866	540	155	332	109	58.716		AT5G38460.1	Vss_DN28619_c0_g1_i6	1.32e-170	541	1320	1154	1933	374	812	260	58.077				AT1G32550.1	AT1G32550.1	1248
AT1G60980.1	Vss_DN15225_c1_g1_i1	8.47e-17	992	684	550	858	82.2	173	103	47.573		AT5G38410.1	Vss_DN19248_c1_g1_i1	2.9e-51	310	525	507	722	129	277	72	59.722				AT1G32583.1	AT1G32583.1	1249
AT4G25420.1	Vss_DN15225_c1_g1_i1	0.000151	813	1118	729	424	46	94	102	27.451		AT5G38380.2	Vss_DN22800_c0_g1_i3	2.12e-63	31	417	350	736	163	350	129	48.062				AT1G32710.1	AT1G32710.1	1250
AT5G51810.1	Vss_DN15225_c1_g1_i1	1.1e-20	986	690	550	846	99.6	211	99	53.535		AT5G38380.1	Vss_DN22800_c0_g1_i1	2.56e-97	31	492	350	811	198	427	154	49.351				AT1G32730.1	AT1G32730.1	1251
AT5G07200.1	Vss_DN15225_c1_g1_i1	2.87e-16	956	672	583	867	84.9	179	95	50.526		AT5G38360.1	Vss_DN31145_c0_g1_i1	1.42e-95	493	987	752	1246	225	486	165	54.545				AT1G32750.1	AT1G32750.1	1252
AT5G07200.1	Vss_DN15225_c1_g1_i1	6.89e-11	921	679	618	860	67	140	81	41.975		AT5G38340.2	Vss_DN31195_c0_g3_i3	4.41e-21	535	714	372	193	63.4	132	60	45				AT1G32770.1	AT1G32770.1	1253
AT4G25420.1	Vss_DN15225_c1_g1_i1	2.25e-09	924	721	618	821	62	129	68	42.647		AT5G38290.1	Vss_DN24074_c0_g1_i6	3.24e-76	94	732	315	953	283	612	213	53.991				AT1G32780.1	AT1G32780.1	1254
AT1G60980.1	Vss_DN15225_c1_g1_i1	7.37e-08	924	733	618	809	57	118	64	40.625		AT5G38220.2	Vss_DN25876_c0_g1_i1	6.82e-91	88	618	214	744	317	687	177	71.751				AT1G32790.1	AT1G32790.1	1255
AT1G15540.1	Vss_DN15225_c1_g1_i1	1.59e-08	652	795	728	585	50.6	104	48	39.583		AT5G38140.1	Vss_DN26982_c0_g1_i6	3.66e-25	193	432	610	849	113	241	80	56.25				AT1G32810.2	AT1G32810.2	1256
AT1G15540.2	Vss_DN15225_c1_g1_i1	1.61e-08	661	804	728	585	50.6	104	48	39.583		AT5G38120.1	Vss_DN23125_c0_g1_i1	1.94e-133	1258	1653	1269	1664	199	428	132	60.606				AT1G32900.1	AT1G32900.1	1257
AT1G15540.3	Vss_DN15225_c1_g1_i1	1.63e-08	673	816	728	585	50.6	104	48	39.583		AT5G38110.1	Vss_DN29770_c3_g1_i1	1.83e-88	1	480	199	678	323	701	160	81.875				AT1G32990.1	AT1G32990.1	1258
AT1G15540.4	Vss_DN15225_c1_g1_i1	1.59e-08	652	795	728	585	50.6	104	48	39.583		AT5G38100.2	Vss_DN27661_c3_g1_i5	1.5e-32	367	660	1134	841	100	214	98	38.776				AT1G33020.1	AT1G33020.1	1259
AT1G60980.1	Vss_DN15225_c1_g1_i1	8.47e-17	1109	969	424	564	23.5	45	47	38.298		AT5G38070.1	Vss_DN31181_c2_g1_i3	3.48e-32	106	435	1248	919	137	293	110	45.455				AT1G33090.1	AT1G33090.1	1260
AT1G60980.1	Vss_DN15225_c1_g1_i1	2.06e-45	1012	1110	521	423	46.9	96	33	48.485		AT5G38060.1	Vss_DN25586_c1_g1_i11	5.3e-20	404	159	619	374	95.5	202	82	58.537				AT1G33170.1	AT1G33170.1	1261
AT5G07200.1	Vss_DN15225_c1_g1_i1	1.64e-49	1024	1122	521	423	47.8	98	33	51.515		AT5G38030.1	Vss_DN27583_c0_g1_i1	7.05e-89	739	1491	1345	593	184	396	251	34.263				AT1G33230.1	AT1G33230.1	1262
AT1G15540.1	Vss_DN15225_c1_g1_i1	1.59e-08	571	630	803	744	26.7	52	20	45		AT5G37960.1	Vss_DN7469_c0_g2_i1	3.29e-06	73	273	351	151	49.2	101	67	37.313				AT1G33250.1	AT1G33250.1	1263
AT1G15540.2	Vss_DN15225_c1_g1_i1	1.61e-08	580	639	803	744	26.7	52	20	45		AT5G37930.1	Vss_DN24322_c0_g1_i3	1.62e-38	316	759	1183	740	158	340	148	40.541				AT1G33260.2	AT1G33260.2	1264
AT1G15540.3	Vss_DN15225_c1_g1_i1	1.63e-08	592	651	803	744	26.7	52	20	45		AT5G37850.1	Vss_DN24215_c1_g1_i1	2.14e-127	106	675	1546	977	334	723	190	72.105				AT1G33270.1	AT1G33270.1	1265
AT1G15540.4	Vss_DN15225_c1_g1_i1	1.59e-08	571	630	803	744	26.7	52	20	45		AT5G37830.1	Vss_DN24748_c3_g1_i2	0	469	1644	539	1714	689	1499	392	74.235				AT1G33290.1	AT1G33290.1	1266
AT3G21720.1	Vss_DN15247_c1_g1_i1	3.23e-14	1572	1291	2	283	58.3	121	94	38.298		AT5G37790.1	Vss_DN31527_c1_g2_i2	1.41e-59	937	1323	4297	4683	203	438	129	61.24				AT1G33330.1	AT1G33330.1	1267
AT3G21720.1	Vss_DN15247_c1_g1_i1	1.83e-36	1571	1290	3	284	86.3	182	94	52.128		AT5G37740.1	Vss_DN25100_c2_g1_i2	3.82e-28	1	288	318	605	122	262	96	51.042				AT1G33360.1	AT1G33360.1	1268
AT3G21720.1	Vss_DN15247_c1_g1_i1	4.56e-88	1291	1572	283	2	166	356	94	65.957		AT5G37710.2	Vss_DN27673_c0_g3_i1	5.06e-131	505	1029	936	412	275	595	175	67.429				AT1G33390.1	AT1G33390.1	1269
AT3G21720.1	Vss_DN15247_c1_g1_i1	4.56e-88	754	1023	808	539	92.7	196	90	47.778		AT5G37630.1	Vss_DN31346_c0_g1_i8	0	565	1044	3431	2952	181	390	160	50.625				AT1G33410.1	AT1G33410.1	1270
AT3G21720.1	Vss_DN15247_c1_g1_i1	2.15e-10	1305	1571	269	3	49.2	101	89	32.584		AT5G37590.1	Vss_DN17984_c0_g1_i1	2.37e-74	370	1323	1564	611	267	581	318	39.623				AT1G33430.1	AT1G33430.1	1271
AT3G21720.1	Vss_DN15247_c1_g1_i1	4.56e-88	1054	1278	514	290	105	224	75	57.333		AT5G37530.2	Vss_DN25904_c1_g1_i2	1.57e-174	118	1272	513	1667	610	1327	385	63.896				AT1G33480.1	AT1G33480.1	1272
AT3G21720.1	Vss_DN15247_c1_g1_i1	1.83e-36	971	753	591	809	39.1	79	73	39.726		AT5G37510.1	Vss_DN28282_c1_g1_i1	0	208	1653	2515	1070	868	1889	482	71.577				AT1G33490.1	AT1G33490.1	1273
AT3G21720.1	Vss_DN15247_c1_g1_i1	1.83e-36	1268	1053	300	515	65.2	136	72	48.611		AT5G37500.1	Vss_DN22940_c2_g1_i1	0	445	2151	4	1710	794	1728	569	56.766				AT1G33720.3	AT1G33720.3	1274
AT3G21720.1	Vss_DN15247_c1_g1_i1	3.23e-14	1263	1102	305	466	39.1	79	54	31.481		AT5G37480.1	Vss_DN18837_c0_g1_i1	2.57e-11	103	237	484	618	56.5	117	45	48.889				AT1G33780.1	AT1G33780.1	1275
AT3G21720.1	Vss_DN15247_c1_g1_i1	2.15e-10	1098	1229	470	339	32.7	65	44	31.818		AT5G37370.12	Vss_DN25008_c0_g1_i3	1.11e-48	7	294	510	797	190	409	96	78.125				AT1G33810.1	AT1G33810.1	1276
AT3G21720.1	Vss_DN15247_c1_g1_i1	2.15e-10	699	767	744	676	25.8	50	23	52.174		AT5G37370.1	Vss_DN25008_c0_g1_i1	1.01e-124	7	594	414	1001	365	794	196	75				AT1G33920.1	AT1G33920.1	1277
AT3G21720.1	Vss_DN15247_c1_g1_i1	3.23e-14	763	698	680	745	23.5	45	22	45.455		AT5G37360.1	Vss_DN24674_c0_g1_i1	6.67e-56	166	447	288	569	93.6	198	94	42.553				AT1G33980.1	AT1G33980.1	1278
AT2G02510.1	Vss_DN15371_c1_g1_i1	1.88e-16	13	192	829	650	82.2	173	60	53.333		AT5G37340.4	Vss_DN24201_c4_g1_i2	1.79e-176	55	663	1230	622	325	707	203	63.054				AT1G34000.1	AT1G34000.1	1279
AT1G14450.1	Vss_DN15371_c1_g1_i1	5.43e-17	13	192	829	650	84	177	60	55		AT5G37340.1	Vss_DN24201_c4_g1_i3	0	55	663	1825	1217	324	707	203	63.054				AT1G34010.1	AT1G34010.1	1280
AT1G14450.2	Vss_DN15371_c1_g1_i1	9.02e-17	85	264	829	650	84	177	60	55		AT5G37310.1	Vss_DN27928_c0_g1_i1	0	796	1692	983	1879	575	1250	299	83.278				AT1G34020.1	AT1G34020.1	1281
AT1G14453.1	Vss_DN15371_c1_g1_i1	7.72e-17	217	38	829	650	84	177	60	55		AT5G37300.1	Vss_DN26710_c0_g1_i3	1.2e-80	826	1404	946	368	171	368	193	40.415				AT1G34030.1	AT1G34030.1	1282
AT2G02510.1	Vss_DN15371_c1_g1_i1	1.55e-06	191	21	651	821	49.2	101	57	49.123		AT5G37290.1	Vss_DN26586_c1_g2_i1	2.22e-65	1	396	1136	741	209	450	132	60.606				AT1G34040.1	AT1G34040.1	1283
AT1G14450.1	Vss_DN15371_c1_g1_i1	1.17e-06	167	21	675	821	49.6	102	49	55.102		AT5G37130.1	Vss_DN30121_c0_g1_i1	0	1126	2184	2595	1537	454	986	353	52.125				AT1G34065.1	AT1G34065.1	1284
AT1G14450.2	Vss_DN15371_c1_g1_i1	1.96e-06	239	93	675	821	49.6	102	49	55.102		AT5G37055.1	Vss_DN20885_c1_g1_i1	1.38e-54	214	516	368	670	164	353	101	65.347				AT1G34070.1	AT1G34070.1	1285
AT1G14453.1	Vss_DN15371_c1_g1_i1	1.71e-06	63	209	675	821	49.6	102	49	55.102		AT5G37050.1	Vss_DN25835_c0_g1_i4	1.78e-11	280	351	1433	1504	36.3	73	24	58.333				AT1G34110.1	AT1G34110.1	1286
AT3G09480.1	Vss_DN1543_c0_g1_i1	2.02e-13	114	380	244	510	73.5	154	89	37.079		AT5G36950.1	Vss_DN26093_c0_g1_i1	0	349	1629	674	1954	753	1638	427	70.726				AT1G34120.5	AT1G34120.5	1287
AT5G02570.1	Vss_DN1543_c0_g1_i1	8.26e-14	132	398	244	510	74.8	157	89	41.573		AT5G36940.1	Vss_DN29059_c0_g1_i1	0	79	1311	2495	1263	606	1318	411	64.964				AT1G34130.1	AT1G34130.1	1288
AT5G02570.1	Vss_DN1543_c0_g1_i1	1.98e-36	392	126	504	238	149	321	89	79.775		AT5G36890.1	Vss_DN27311_c0_g1_i2	0	37	606	300	869	315	683	190	63.158				AT1G34150.1	AT1G34150.1	1289
AT3G09480.1	Vss_DN1543_c0_g1_i1	1.59e-46	121	381	251	511	183	394	87	90.805		AT5G36880.1	Vss_DN30040_c0_g2_i2	0	271	2082	2541	730	1220	2658	604	78.477				AT1G34170.1	AT1G34170.1	1290
AT3G53650.1	Vss_DN1543_c0_g1_i1	2.93e-48	157	417	251	511	189	407	87	94.253		AT5G36700.1	Vss_DN25594_c0_g1_i1	6.48e-59	1074	166	774	1682	226	488	303	42.244				AT1G34220.2	AT1G34220.2	1291
AT3G53650.1	Vss_DN1543_c0_g1_i1	4.31e-33	410	153	504	247	138	297	86	76.744		AT5G36290.1	Vss_DN22175_c0_g1_i2	1.67e-105	175	882	326	1033	380	825	236	72.881				AT1G34270.1	AT1G34270.1	1292
AT5G02570.1	Vss_DN1543_c0_g1_i1	2.94e-17	399	145	511	257	86.3	182	85	45.882		AT5G36250.3	Vss_DN27431_c0_g1_i2	1.04e-104	508	1002	1381	887	264	572	165	64.848				AT1G34300.1	AT1G34300.1	1293
AT5G02570.1	Vss_DN1543_c0_g1_i1	3.44e-47	145	399	257	511	185	399	85	95.294		AT5G36250.1	Vss_DN26757_c0_g1_i2	1.08e-134	475	1176	1116	1817	363	786	234	61.538				AT1G34350.1	AT1G34350.1	1294
AT3G53650.1	Vss_DN1543_c0_g1_i1	1.95e-11	417	172	511	266	67	140	82	40.244		AT5G36240.1	Vss_DN30321_c1_g1_i3	9.91e-28	67	282	1728	1513	112	240	72	52.778				AT1G34355.1	AT1G34355.1	1295
AT3G09480.1	Vss_DN1543_c0_g1_i1	2.02e-29	374	132	504	262	126	270	81	71.605		AT5G36230.2	Vss_DN21675_c0_g1_i1	0	37	1251	229	1443	687	1494	405	68.395				AT1G34360.1	AT1G34360.1	1296
AT3G53650.1	Vss_DN1543_c0_g1_i1	8.91e-14	147	386	241	480	74.8	157	80	43.75		AT5G36180.2	Vss_DN29474_c2_g1_i1	3.27e-34	124	450	1676	2002	83.5	176	109	33.028				AT1G34370.1	AT1G34370.1	1297
AT3G09480.1	Vss_DN1543_c0_g1_i1	1.72e-15	360	121	490	251	80.3	169	80	46.25		AT5G36170.1	Vss_DN24364_c1_g1_i1	3.16e-169	238	1347	263	1372	593	1300	370	67.027				AT1G34380.2	AT1G34380.2	1298
AT5G02570.1	Vss_DN1543_c0_g1_i1	6.01e-06	379	146	491	258	48.7	100	78	38.462		AT5G36130.1	Vss_DN28670_c1_g4_i2	5.22e-31	365	9	337	693	132	282	119	53.782				AT1G34430.1	AT1G34430.1	1299
AT5G02570.1	Vss_DN1543_c0_g1_i1	2.32e-06	188	394	300	506	50.1	103	69	44.928		AT5G36120.1	Vss_DN24941_c0_g1_i4	5.07e-39	136	471	509	174	159	341	112	56.25				AT1G34470.1	AT1G34470.1	1300
AT2G37870.1	Vss_DN15527_c0_g1_i1	9.43e-18	94	348	793	539	87.7	185	85	41.176		AT5G36110.1	Vss_DN28670_c1_g4_i1	1.06e-92	340	798	1385	927	119	254	153	36.601				AT1G34510.1	AT1G34510.1	1301
AT5G60530.1	Vss_DN15633_c0_g1_i1	6.88e-53	550	930	42	422	206	445	127	57.48		AT5G36100.1	Vss_DN30551_c2_g2_i1	4e-07	685	879	1479	1673	54.1	112	65	36.923				AT1G34570.1	AT1G34570.1	1302
AT4G27400.1	Vss_DN15633_c0_g1_i1	8.34e-47	214	570	66	422	186	400	119	54.622		AT5G36001.1	Vss_DN24107_c0_g1_i2	7.81e-19	712	936	801	1025	93.2	197	75	44				AT1G34630.1	AT1G34630.1	1303
AT5G54370.1	Vss_DN15633_c0_g1_i1	1.96e-49	205	561	66	422	192	413	119	56.303		AT5G35980.1	Vss_DN31097_c0_g1_i1	2.83e-176	97	1092	851	1846	464	1007	332	62.952				AT1G34760.1	AT1G34760.1	1304
AT5G60520.1	Vss_DN15633_c0_g1_i1	1.98e-53	247	588	39	380	208	448	114	67.544		AT5G35970.1	Vss_DN31067_c0_g1_i1	0	430	1404	3284	2310	454	985	325	57.231				AT1G34770.4	AT1G34770.4	1305
AT3G19430.1	Vss_DN15633_c0_g1_i1	1.4e-43	895	1221	96	422	169	363	109	55.963		AT5G35910.1	Vss_DN30768_c0_g1_i1	3e-130	745	1701	783	1739	438	960	319	58.307				AT1G34780.1	AT1G34780.1	1306
AT3G19430.2	Vss_DN15633_c0_g1_i1	1.46e-43	964	1290	96	422	169	363	109	55.963		AT5G35770.1	Vss_DN13676_c1_g1_i1	5.03e-70	649	960	355	44	144	308	104	50				AT1G35030.1	AT1G35030.1	1307
AT5G60520.1	Vss_DN15633_c0_g1_i1	1.05e-25	566	246	358	38	116	247	107	57.009		AT5G35753.1	Vss_DN29599_c2_g2_i1	8.12e-52	976	1203	1123	896	76.2	160	76	36.842				AT1G35180.1	AT1G35180.1	1308
AT5G60530.1	Vss_DN15633_c0_g1_i1	3.66e-25	866	549	358	41	114	244	106	56.604		AT5G35750.1	Vss_DN29423_c1_g1_i2	3.77e-147	2156	1107	2207	3256	308	666	350	54.857				AT1G35220.1	AT1G35220.1	1309
AT5G54370.1	Vss_DN15633_c0_g1_i1	4.37e-15	539	231	400	92	80.8	170	103	45.631		AT5G35730.1	Vss_DN22160_c0_g1_i3	2.74e-177	169	1305	376	1512	620	1347	379	63.588				AT1G35220.4	AT1G35220.4	1310
AT4G27400.1	Vss_DN15633_c0_g1_i1	6.58e-16	548	240	400	92	83.5	176	103	46.602		AT5G35700.1	Vss_DN29589_c1_g1_i2	0	1	1119	2557	1439	523	1140	373	60.322				AT1G35290.1	AT1G35290.1	1311
AT4G27400.1	Vss_DN15633_c0_g1_i1	1.71e-11	537	238	389	90	68.9	144	100	35		AT5G35690.1	Vss_DN26496_c0_g1_i1	1.24e-122	328	852	315	839	296	647	175	66.286				AT1G35310.1	AT1G35310.1	1312
AT3G19430.1	Vss_DN15633_c0_g1_i1	7.65e-07	1185	895	386	96	54.2	112	97	35.052		AT5G35680.3	Vss_DN20389_c2_g1_i1	3.26e-60	52	357	204	509	229	494	102	89.216				AT1G35340.1	AT1G35340.1	1313
AT3G19430.2	Vss_DN15633_c0_g1_i1	8e-07	1254	964	386	96	54.2	112	97	35.052		AT5G35670.1	Vss_DN30827_c5_g1_i4	1.69e-12	685	867	2054	2236	49.3	103	61	39.344				AT1G35420.1	AT1G35420.1	1314
AT5G54370.1	Vss_DN15633_c0_g1_i1	3.71e-05	231	518	92	379	47.8	98	96	33.333		AT5G35620.1	Vss_DN21285_c0_g1_i1	1.75e-57	124	312	919	731	113	241	63	61.905				AT1G35470.1	AT1G35470.1	1315
AT5G60530.1	Vss_DN15633_c0_g1_i1	9.5e-13	822	535	314	27	73.5	154	96	40.625		AT5G35603.1	Vss_DN23664_c2_g1_i1	0.000816	32	154	1350	1472	41.4	84	41	43.902				AT1G35490.1	AT1G35490.1	1316
AT1G54890.1	Vss_DN15633_c0_g1_i1	3.62e-42	223	465	66	308	140	300	81	59.259		AT5G35590.1	Vss_DN21030_c0_g1_i1	1.06e-134	1	741	285	1025	477	1036	247	80.162				AT1G35530.3	AT1G35530.3	1317
AT5G54370.1	Vss_DN15633_c0_g1_i1	1.05e-05	420	205	281	66	49.6	102	72	33.333		AT5G35460.1	Vss_DN17884_c2_g1_i1	4.6e-114	295	1056	3	764	409	888	254	62.598				AT1G35550.1	AT1G35550.1	1318
AT3G19430.1	Vss_DN15633_c0_g1_i1	5.53e-15	1076	912	277	113	72.5	152	55	61.818		AT5G35430.1	Vss_DN26884_c1_g1_i2	4.03e-127	1042	1455	1364	1777	153	329	138	49.275				AT1G35620.1	AT1G35620.1	1319
AT3G19430.2	Vss_DN15633_c0_g1_i1	5.77e-15	1145	981	277	113	72.5	152	55	61.818		AT5G35410.2	Vss_DN24211_c0_g1_i1	1.56e-174	493	1116	797	1420	323	700	208	62.019				AT1G35625.1	AT1G35625.1	1320
AT5G60530.1	Vss_DN15633_c0_g1_i1	6.49e-11	723	854	215	346	43.7	89	44	36.364		AT5G35410.1	Vss_DN24211_c0_g1_i2	0	493	1323	797	1627	421	914	277	61.372				AT1G35630.1	AT1G35630.1	1321
AT1G54890.1	Vss_DN15633_c0_g1_i1	3.62e-42	463	585	300	422	50.6	104	41	43.902		AT5G35400.1	Vss_DN28475_c9_g2_i1	1.21e-97	256	708	472	924	191	411	151	52.98				AT1G35660.1	AT1G35660.1	1322
AT5G60530.1	Vss_DN15633_c0_g1_i1	6.49e-11	585	698	77	190	42.3	86	38	50		AT5G35390.1	Vss_DN29288_c0_g1_i1	8.12e-80	1039	1911	1679	2551	263	570	291	41.581				AT1G35670.1	AT1G35670.1	1323
AT3G19430.1	Vss_DN15633_c0_g1_i1	5.53e-15	1220	1116	421	317	27.6	54	35	48.571		AT5G35360.1	Vss_DN30161_c2_g1_i3	0	160	1569	712	2121	921	2005	470	82.34				AT1G35680.1	AT1G35680.1	1324
AT3G19430.2	Vss_DN15633_c0_g1_i1	5.77e-15	1289	1185	421	317	27.6	54	35	48.571		AT5G35330.1	Vss_DN25691_c0_g1_i4	3.23e-60	160	603	1058	1501	230	499	148	58.108				AT1G35750.1	AT1G35750.1	1325
AT3G19430.1	Vss_DN15633_c0_g1_i1	1.4e-43	835	897	42	104	27.2	53	21	42.857		AT5G35220.1	Vss_DN29154_c0_g1_i1	0	364	1545	2145	964	741	1612	394	75.127				AT1G35780.2	AT1G35780.2	1326
AT3G19430.2	Vss_DN15633_c0_g1_i1	1.46e-43	904	966	42	104	27.2	53	21	42.857		AT5G35210.1	Vss_DN27148_c1_g1_i1	4.43e-126	568	1026	208	666	142	304	153	38.562				AT1G36160.1	AT1G36160.1	1327
AT5G54370.1	Vss_DN15633_c0_g1_i1	1.96e-49	139	198	3	62	23.1	44	20	30		AT5G35200.1	Vss_DN23836_c2_g2_i4	1.83e-144	31	501	1826	1356	287	621	157	73.248				AT1G36280.1	AT1G36280.1	1328
AT5G23220.1	Vss_DN15669_c0_g1_i1	7.19e-56	298	585	915	628	128	275	96	63.542		AT5G35180.1	Vss_DN29587_c0_g1_i2	0	1555	2328	1965	2738	378	819	258	57.364				AT1G36310.1	AT1G36310.1	1329
AT5G23230.1	Vss_DN15669_c0_g1_i1	3.05e-57	298	585	915	628	130	279	96	65.625		AT5G35170.2	Vss_DN28033_c0_g1_i1	0	898	1740	1216	374	454	985	281	64.413				AT1G36320.1	AT1G36320.1	1330
AT5G23220.1	Vss_DN15669_c0_g1_i1	7.19e-56	1	237	1203	967	106	227	79	51.899		AT5G35170.1	Vss_DN28033_c0_g1_i2	0	898	1758	1326	466	455	988	287	63.415				AT1G36340.1	AT1G36340.1	1331
AT5G23230.1	Vss_DN15669_c0_g1_i1	3.05e-57	1	237	1203	967	109	233	79	54.43		AT5G35100.1	Vss_DN27490_c2_g1_i4	3.68e-70	448	834	1867	2253	199	428	129	65.891				AT1G36380.1	AT1G36380.1	1332
AT5G23230.1	Vss_DN15669_c0_g1_i1	1.63e-13	2	232	1202	972	53.8	111	77	42.857		AT5G35080.1	Vss_DN27236_c2_g1_i2	2.33e-51	40	453	238	651	98.7	209	138	33.333				AT1G36390.1	AT1G36390.1	1333
AT5G23230.1	Vss_DN15669_c0_g1_i1	1.63e-13	378	584	835	629	42.3	86	69	36.232		AT5G34850.1	Vss_DN29070_c0_g1_i6	0	598	1353	1574	2329	457	992	252	68.254				AT1G36627.1	AT1G36627.1	1334
AT5G23220.1	Vss_DN15669_c0_g1_i1	7.3e-15	236	45	968	1159	61.1	127	64	50		AT5G33320.1	Vss_DN23431_c0_g1_i1	1.4e-58	1212	298	236	1150	225	486	305	36.066				AT1G36730.1	AT1G36730.1	1335
AT5G23230.1	Vss_DN15669_c0_g1_i1	5.46e-23	236	45	968	1159	76.7	161	64	59.375		AT5G33280.1	Vss_DN31301_c1_g1_i3	0	67	930	2546	1683	437	948	288	62.5				AT1G36980.1	AT1G36980.1	1336
AT5G23230.1	Vss_DN15669_c0_g1_i1	5.21e-10	231	46	973	1158	62	129	62	43.548		AT5G32470.1	Vss_DN27737_c0_g1_i1	7.02e-17	968	420	1052	504	79.4	167	183	35.519				AT1G36990.1	AT1G36990.1	1337
AT5G23230.1	Vss_DN15669_c0_g1_i1	5.46e-23	557	411	656	802	51.5	106	49	73.469		AT5G32440.1	Vss_DN25312_c0_g1_i1	2.28e-52	526	795	806	537	138	298	90	61.111				AT1G37150.5	AT1G37150.5	1338
AT5G23230.1	Vss_DN15669_c0_g1_i1	5.21e-10	556	449	657	764	22.1	42	36	36.111		AT5G30510.1	Vss_DN26751_c0_g2_i1	8.86e-125	190	1146	1896	940	445	966	319	62.069				AT1G42430.1	AT1G42430.1	1339
AT5G23220.1	Vss_DN15669_c0_g1_i1	7.3e-15	476	411	737	802	39.6	80	22	77.273		AT5G30495.1	Vss_DN30779_c1_g1_i3	1.21e-38	121	345	1186	962	118	252	75	57.333				AT1G42440.1	AT1G42440.1	1340
AT4G04480.1	Vss_DN15688_c0_g1_i1	6.13e-27	328	516	1395	1207	44.2	90	63	36.508		AT5G30490.1	Vss_DN26175_c1_g1_i1	3.87e-29	547	702	1193	1348	73.7	158	52	50				AT1G42470.1	AT1G42470.1	1341
AT4G04480.1	Vss_DN15688_c0_g1_i1	6.13e-27	916	1062	783	637	49.7	102	49	40.816		AT5G29000.4	Vss_DN26890_c0_g1_i4	3.95e-27	667	879	1166	1378	115	248	71	61.972				AT1G42480.1	AT1G42480.1	1342
AT4G04480.1	Vss_DN15688_c0_g1_i1	6.13e-27	721	858	981	844	39.6	80	46	28.261		AT5G28960.1	Vss_DN30325_c0_g1_i2	3.57e-62	1112	465	901	1548	148	317	216	43.056				AT1G42550.1	AT1G42550.1	1343
AT4G04480.1	Vss_DN15688_c0_g1_i1	6.13e-27	586	669	1128	1045	32.7	65	28	46.429		AT5G28910.1	Vss_DN30325_c0_g1_i1	4.16e-164	100	720	1532	912	346	750	207	59.903				AT1G42680.1	AT1G42680.1	1344
AT4G04480.1	Vss_DN15688_c0_g1_i1	6.13e-27	1057	1113	627	571	25.4	49	19	52.632		AT5G28850.2	Vss_DN25881_c0_g1_i2	0	274	1587	1657	344	767	1669	438	69.406				AT1G42960.1	AT1G42960.1	1345
AT1G05210.1	Vss_DN15714_c0_g2_i1	1.36e-19	16	384	86	454	94.5	200	123	39.024		AT5G28840.1	Vss_DN22794_c0_g1_i1	0	466	1131	1112	447	498	1081	222	90.09				AT1G42970.1	AT1G42970.1	1346
AT1G05220.1	Vss_DN15714_c0_g2_i1	2.43e-15	40	342	113	415	80.3	169	101	37.624		AT5G28830.1	Vss_DN25077_c0_g1_i2	4.56e-27	250	513	543	806	113	242	88	54.545				AT1G43130.1	AT1G43130.1	1347
AT2G32380.1	Vss_DN15714_c0_g2_i1	7.81e-14	16	189	86	259	51.9	107	58	37.931		AT5G28750.1	Vss_DN20923_c0_g1_i1	6.06e-24	142	339	331	528	108	231	66	71.212				AT1G43140.1	AT1G43140.1	1348
AT2G32380.1	Vss_DN15714_c0_g2_i1	7.81e-14	238	384	308	454	42.3	86	49	36.735		AT5G28740.1	Vss_DN28234_c0_g1_i1	0	1039	2346	1639	2946	817	1777	436	75.229				AT1G43170.1	AT1G43170.1	1349
AT4G38775.1	Vss_DN15744_c0_g1_i1	0.000107	64	204	435	295	28.7	57	47	29.787		AT5G28650.1	Vss_DN27672_c0_g1_i1	0.000154	961	680	901	1182	40.5	82	94	36.17				AT1G43190.1	AT1G43190.1	1350
AT4G38770.1	Vss_DN15744_c0_g1_i1	4.57e-05	654	550	215	111	40.9	83	35	57.143		AT5G28640.2	Vss_DN24417_c1_g1_i2	0.000236	1	57	1213	1157	43.7	89	19	84.211				AT1G43245.1	AT1G43245.1	1351
AT4G38770.1	Vss_DN15744_c0_g1_i1	0.000285	654	580	101	27	38.2	77	25	60		AT5G28640.1	Vss_DN25164_c1_g1_i8	7.35e-25	43	243	639	839	112	240	67	71.642				AT1G43560.1	AT1G43560.1	1352
AT4G38775.1	Vss_DN15744_c0_g1_i1	0.000107	191	253	215	153	33.1	66	21	66.667		AT5G28590.1	Vss_DN30513_c0_g1_i4	8.53e-17	250	420	529	699	50	103	57	54.386				AT1G43580.1	AT1G43580.1	1353
AT4G38770.1	Vss_DN15744_c0_g1_i1	4.57e-05	1032	982	422	372	27.6	54	17	64.706		AT5G28390.1	Vss_DN23838_c0_g2_i1	2.45e-11	302	66	997	1233	60.2	125	79	43.038				AT1G43670.1	AT1G43670.1	1354
AT4G38770.1	Vss_DN15744_c0_g1_i1	0.000285	1032	982	308	258	27.6	54	17	64.706		AT5G28340.1	Vss_DN31221_c1_g1_i2	2.53e-23	46	228	2312	2130	91.3	193	61	50.82				AT1G43690.1	AT1G43690.1	1355
AT3G55280.1	Vss_DN15768_c0_g1_i1	3.98e-34	465	109	359	3	142	305	119	56.303		AT5G28300.1	Vss_DN26542_c0_g1_i2	1.1e-37	1492	1674	1821	2003	110	236	61	70.492				AT1G43700.1	AT1G43700.1	1356
AT3G55280.2	Vss_DN15768_c0_g1_i1	3.98e-34	465	109	359	3	142	305	119	56.303		AT5G28150.1	Vss_DN24039_c0_g1_i1	4.91e-87	73	717	1799	1155	285	616	215	53.023				AT1G43710.1	AT1G43710.1	1357
AT3G55280.3	Vss_DN15768_c0_g1_i1	3.76e-34	447	91	359	3	142	305	119	56.303		AT5G28060.1	Vss_DN18478_c0_g1_i1	2.02e-40	395	18	549	172	163	350	126	61.905				AT1G43760.1	AT1G43760.1	1358
AT2G39460.1	Vss_DN15768_c0_g1_i1	2.28e-43	464	108	358	2	173	372	119	73.109		AT5G28050.3	Vss_DN23618_c0_g1_i3	6.94e-59	860	312	1166	618	226	487	183	63.388				AT1G43780.1	AT1G43780.1	1359
AT2G39460.2	Vss_DN15768_c0_g1_i1	2.28e-43	464	108	358	2	173	372	119	73.109		AT5G28050.2	Vss_DN23618_c0_g1_i4	2.82e-57	602	75	1122	595	220	474	176	64.205				AT1G43860.1	AT1G43860.1	1360
AT3G55280.1	Vss_DN15768_c0_g1_i1	6.93e-45	464	108	358	2	178	383	119	73.109		AT5G28020.1	Vss_DN21951_c0_g1_i1	6.12e-136	7	969	284	1246	482	1046	321	69.159				AT1G43950.1	AT1G43950.1	1361
AT3G55280.2	Vss_DN15768_c0_g1_i1	6.93e-45	464	108	358	2	178	383	119	73.109		AT5G27990.1	Vss_DN22847_c0_g1_i2	8.84e-17	19	189	168	338	58.9	123	57	42.105				AT1G44100.1	AT1G44100.1	1362
AT3G55280.3	Vss_DN15768_c0_g1_i1	4.4e-44	446	93	358	5	175	377	118	72.881		AT5G27980.1	Vss_DN18538_c0_g1_i1	6.64e-11	202	384	285	467	65.9	142	61	65.574				AT1G44130.1	AT1G44130.1	1363
AT3G55280.1	Vss_DN15768_c0_g1_i1	1.32e-28	141	464	35	358	124	265	108	53.704		AT5G27970.2	Vss_DN31502_c0_g1_i1	0	2941	3759	3217	2399	310	671	273	44.689				AT1G44160.1	AT1G44160.1	1364
AT3G55280.2	Vss_DN15768_c0_g1_i1	1.32e-28	141	464	35	358	124	265	108	53.704		AT5G27970.1	Vss_DN31502_c0_g2_i1	0	682	1473	1031	240	413	897	264	70.833				AT1G44170.1	AT1G44170.1	1365
AT3G55280.3	Vss_DN15768_c0_g1_i1	1.25e-28	123	446	35	358	124	265	108	53.704		AT5G27930.1	Vss_DN30979_c0_g1_i5	1.68e-105	439	1059	1929	1309	290	628	207	54.106				AT1G44414.1	AT1G44414.1	1366
AT3G55280.1	Vss_DN15768_c0_g1_i1	8.4e-51	109	288	3	182	125	267	60	85		AT5G27920.1	Vss_DN30378_c4_g1_i2	6.69e-105	289	855	1146	1712	158	339	189	38.624				AT1G44446.1	AT1G44446.1	1367
AT3G55280.2	Vss_DN15768_c0_g1_i1	8.4e-51	109	288	3	182	125	267	60	85		AT5G27860.1	Vss_DN23584_c1_g3_i5	4.43e-17	400	534	758	624	86.3	182	45	80				AT1G44542.1	AT1G44542.1	1368
AT3G55280.3	Vss_DN15768_c0_g1_i1	7.95e-51	91	270	3	182	125	267	60	85		AT5G27850.1	Vss_DN20323_c0_g1_i1	1.04e-98	1	564	125	688	357	774	188	79.255				AT1G44575.1	AT1G44575.1	1369
AT2G39460.1	Vss_DN15768_c0_g1_i1	1.42e-49	112	288	6	182	121	258	59	84.746		AT5G27830.1	Vss_DN25802_c0_g1_i1	2.07e-51	109	486	1624	1247	166	358	126	53.968				AT1G44750.1	AT1G44750.1	1370
AT2G39460.2	Vss_DN15768_c0_g1_i1	1.42e-49	112	288	6	182	121	258	59	84.746		AT5G27820.1	Vss_DN20719_c0_g1_i2	5.77e-32	31	342	406	717	134	288	104	54.808				AT1G44770.1	AT1G44770.1	1371
AT3G55280.1	Vss_DN15768_c0_g1_i1	3.36e-13	463	308	357	202	63.4	132	52	59.615		AT5G27760.1	Vss_DN20383_c0_g1_i2	3.93e-11	245	48	385	582	65.2	136	66	66.667				AT1G44780.1	AT1G44780.1	1372
AT3G55280.2	Vss_DN15768_c0_g1_i1	3.36e-13	463	308	357	202	63.4	132	52	59.615		AT5G27740.1	Vss_DN23307_c0_g1_i2	9.81e-174	1	870	1523	654	527	1144	290	72.069				AT1G44790.1	AT1G44790.1	1373
AT3G55280.3	Vss_DN15768_c0_g1_i1	3.18e-13	445	290	357	202	63.4	132	52	59.615		AT5G27730.1	Vss_DN28958_c1_g3_i1	6.04e-54	1416	844	1564	992	123	263	191	30.366				AT1G44820.1	AT1G44820.1	1374
AT2G39460.1	Vss_DN15768_c0_g1_i1	1.46e-19	282	130	176	24	59.3	123	51	56.863		AT5G27720.1	Vss_DN20440_c0_g1_i4	1.78e-55	1	273	167	439	213	459	91	92.308				AT1G44835.1	AT1G44835.1	1375
AT2G39460.2	Vss_DN15768_c0_g1_i1	1.46e-19	282	130	176	24	59.3	123	51	56.863		AT5G27710.1	Vss_DN28218_c3_g2_i2	3.08e-87	337	810	1064	591	209	451	158	52.532				AT1G44900.1	AT1G44900.1	1376
AT2G39460.1	Vss_DN15768_c0_g1_i1	3.44e-21	312	464	206	358	69.8	146	51	58.824		AT5G27690.1	Vss_DN21048_c0_g1_i1	6.94e-19	76	339	1050	787	93.5	200	88	43.182				AT1G44920.1	AT1G44920.1	1377
AT2G39460.2	Vss_DN15768_c0_g1_i1	3.44e-21	312	464	206	358	69.8	146	51	58.824		AT5G27680.1	Vss_DN21193_c0_g1_i3	0	457	1047	2531	1941	319	691	197	64.975				AT1G44960.1	AT1G44960.1	1378
AT2G39460.1	Vss_DN15768_c0_g1_i1	1.46e-19	465	340	359	234	54.2	112	42	59.524		AT5G27670.1	Vss_DN19918_c1_g1_i3	9.95e-10	369	70	431	132	61.6	128	100	30				AT1G44970.1	AT1G44970.1	1379
AT2G39460.2	Vss_DN15768_c0_g1_i1	1.46e-19	465	340	359	234	54.2	112	42	59.524		AT5G27660.2	Vss_DN26210_c0_g1_i1	2.87e-120	532	1293	1006	1767	380	824	254	59.843				AT1G45000.1	AT1G45000.1	1380
AT2G39460.1	Vss_DN15768_c0_g1_i1	1.42e-49	340	465	234	359	93.2	197	42	92.857		AT5G27640.1	Vss_DN24396_c0_g1_i2	0	115	2055	427	2367	1190	2594	647	69.861				AT1G45050.1	AT1G45050.1	1381
AT2G39460.2	Vss_DN15768_c0_g1_i1	1.42e-49	340	465	234	359	93.2	197	42	92.857		AT5G27620.1	Vss_DN27060_c1_g1_i3	2.13e-77	178	591	1404	991	221	477	138	60.145				AT1G45100.1	AT1G45100.1	1382
AT3G55280.1	Vss_DN15768_c0_g1_i1	8.4e-51	340	465	234	359	93.2	197	42	92.857		AT5G27600.1	Vss_DN26666_c0_g2_i5	0	112	1836	2718	994	1006	2190	575	68.174				AT1G45110.1	AT1G45110.1	1383
AT3G55280.2	Vss_DN15768_c0_g1_i1	8.4e-51	340	465	234	359	93.2	197	42	92.857		AT5G27560.1	Vss_DN29818_c2_g2_i1	3.24e-85	292	666	403	777	188	404	125	60				AT1G45150.1	AT1G45150.1	1384
AT3G55280.3	Vss_DN15768_c0_g1_i1	7.95e-51	322	447	234	359	93.2	197	42	92.857		AT5G27540.1	Vss_DN27632_c1_g1_i2	0	412	1446	1061	2095	556	1208	345	66.377				AT1G45180.1	AT1G45180.1	1385
AT2G39460.1	Vss_DN15768_c0_g1_i1	9.22e-09	463	341	357	235	43.2	88	41	56.098		AT5G27520.1	Vss_DN21507_c0_g1_i2	6.74e-89	16	564	264	812	230	497	183	62.295				AT1G45231.2	AT1G45231.2	1386
AT2G39460.2	Vss_DN15768_c0_g1_i1	9.22e-09	463	341	357	235	43.2	88	41	56.098		AT5G27470.1	Vss_DN23616_c0_g1_i1	1.99e-47	426	899	630	1103	82.2	173	158	36.709				AT1G45233.2	AT1G45233.2	1387
AT2G39460.1	Vss_DN15768_c0_g1_i1	2.68e-09	359	463	253	357	35.9	72	35	57.143		AT5G27450.1	Vss_DN26852_c0_g1_i1	3.33e-70	529	885	735	1091	172	372	119	55.462				AT1G45332.1	AT1G45332.1	1388
AT2G39460.2	Vss_DN15768_c0_g1_i1	2.68e-09	359	463	253	357	35.9	72	35	57.143		AT5G27430.1	Vss_DN19970_c0_g1_i4	1.83e-59	1	498	348	845	226	489	166	55.422				AT1G45474.1	AT1G45474.1	1389
AT2G39460.1	Vss_DN15768_c0_g1_i1	3.44e-21	171	269	65	163	49.2	101	33	63.636		AT5G27400.1	Vss_DN29546_c1_g1_i1	5.15e-11	614	414	901	1101	62.5	130	67	46.269				AT1G47056.1	AT1G47056.1	1390
AT2G39460.2	Vss_DN15768_c0_g1_i1	3.44e-21	171	269	65	163	49.2	101	33	63.636		AT5G27395.1	Vss_DN20354_c0_g1_i6	3.93e-51	700	933	599	366	97.3	206	78	50				AT1G47250.1	AT1G47250.1	1391
AT3G55280.1	Vss_DN15768_c0_g1_i1	3.36e-13	262	170	156	64	28.6	56	31	54.839		AT5G27390.1	Vss_DN26003_c0_g1_i3	1.14e-39	169	576	1124	717	161	347	136	48.529				AT1G47260.1	AT1G47260.1	1392
AT3G55280.2	Vss_DN15768_c0_g1_i1	3.36e-13	262	170	156	64	28.6	56	31	54.839		AT5G27380.1	Vss_DN29079_c1_g2_i3	5.67e-165	220	1233	909	1922	478	1037	338	58.284				AT1G47278.1	AT1G47278.1	1393
AT3G55280.3	Vss_DN15768_c0_g1_i1	3.18e-13	244	152	156	64	28.6	56	31	54.839		AT5G27370.1	Vss_DN20670_c0_g1_i2	7.77e-22	10	150	883	743	52.8	109	47	42.553				AT1G47310.1	AT1G47310.1	1394
AT3G55280.1	Vss_DN15768_c0_g1_i1	3.2e-08	134	220	28	114	29.5	58	29	51.724		AT5G27330.1	Vss_DN30691_c0_g2_i2	3.34e-05	844	1509	486	1151	48.9	103	222	21.171				AT1G47380.1	AT1G47380.1	1395
AT3G55280.2	Vss_DN15768_c0_g1_i1	3.2e-08	134	220	28	114	29.5	58	29	51.724		AT5G27320.1	Vss_DN24173_c0_g1_i2	6.29e-123	544	1023	1083	604	253	548	160	61.875				AT1G47420.1	AT1G47420.1	1396
AT3G55280.3	Vss_DN15768_c0_g1_i1	3.03e-08	116	202	28	114	29.5	58	29	51.724		AT5G27290.1	Vss_DN25037_c0_g1_i4	2.52e-112	124	984	1395	535	403	875	287	58.885				AT1G47480.1	AT1G47480.1	1397
AT3G55280.1	Vss_DN15768_c0_g1_i1	3.2e-08	320	400	214	294	45.5	93	27	66.667		AT5G27280.1	Vss_DN29604_c2_g1_i3	4.49e-47	328	516	1066	1254	147	315	63	87.302				AT1G47500.2	AT1G47500.2	1398
AT3G55280.2	Vss_DN15768_c0_g1_i1	3.2e-08	320	400	214	294	45.5	93	27	66.667		AT5G27270.1	Vss_DN22571_c2_g1_i1	0	193	1788	277	1872	473	1026	532	38.91				AT1G47510.1	AT1G47510.1	1399
AT3G55280.3	Vss_DN15768_c0_g1_i1	3.03e-08	302	382	214	294	45.5	93	27	66.667		AT5G27210.1	Vss_DN23299_c0_g1_i1	3.3e-73	97	540	1143	700	147	315	148	41.216				AT1G47560.1	AT1G47560.1	1400
AT2G39460.1	Vss_DN15768_c0_g1_i1	2.68e-09	170	247	64	141	42.8	87	26	73.077		AT5G27200.1	Vss_DN435_c0_g1_i1	6.06e-17	241	417	528	352	85.4	180	59	64.407				AT1G47570.1	AT1G47570.1	1401
AT2G39460.2	Vss_DN15768_c0_g1_i1	2.68e-09	170	247	64	141	42.8	87	26	73.077		AT5G27120.1	Vss_DN23022_c0_g1_i1	0	670	1359	2180	1491	377	817	230	69.565				AT1G47578.1	AT1G47578.1	1402
AT2G39460.1	Vss_DN15768_c0_g1_i1	9.22e-09	232	170	126	64	33.6	67	21	66.667		AT5G27100.1	Vss_DN31373_c0_g1_i1	3.1e-116	274	801	1590	2117	145	312	176	34.091				AT1G47640.1	AT1G47640.1	1403
AT2G39460.2	Vss_DN15768_c0_g1_i1	9.22e-09	232	170	126	64	33.6	67	21	66.667		AT5G27065.1	Vss_DN26000_c4_g2_i1	0.000259	19	252	731	498	42.8	87	78	32.051				AT1G47670.1	AT1G47670.1	1404
AT5G60660.1	Vss_DN15771_c0_g2_i1	9.63e-32	819	223	379	975	130	278	199	34.171		AT5G27010.1	Vss_DN29994_c0_g1_i2	3.62e-39	73	543	3108	2638	147	315	157	45.223				AT1G47710.1	AT1G47710.1	1405
AT5G60660.1	Vss_DN15771_c0_g2_i1	4.36e-130	250	834	948	364	405	878	195	83.59		AT5G26990.1	Vss_DN26329_c0_g1_i3	2.1e-20	133	330	214	411	97.7	207	66	46.97				AT1G47720.1	AT1G47720.1	1406
AT5G60660.1	Vss_DN15771_c0_g2_i1	8.85e-34	246	758	952	440	142	305	171	36.257		AT5G26940.1	Vss_DN17896_c1_g1_i1	9.53e-31	499	726	709	482	93.2	197	76	48.684				AT1G47740.1	AT1G47740.1	1407
AT2G39010.2	Vss_DN15771_c0_g2_i1	1.96e-78	193	603	1002	592	254	549	137	74.453		AT5G26920.1	Vss_DN28054_c0_g1_i3	1.92e-69	643	1014	1821	1450	143	307	124	45.161				AT1G47830.1	AT1G47830.1	1408
AT2G39010.2	Vss_DN15771_c0_g2_i1	1.3e-14	603	214	592	981	78.5	165	130	32.308		AT5G26910.1	Vss_DN31286_c0_g2_i5	2.91e-08	2332	2475	1055	912	46.2	96	48	37.5				AT1G47845.1	AT1G47845.1	1409
AT2G39010.2	Vss_DN15771_c0_g2_i1	5.24e-48	599	216	596	979	172	370	128	62.5		AT5G26880.1	Vss_DN23268_c0_g1_i3	3.94e-73	160	618	494	952	227	491	153	60.784				AT1G47870.1	AT1G47870.1	1410
AT5G60660.1	Vss_DN15771_c0_g2_i1	1.83e-59	773	522	425	676	140	301	84	76.19		AT5G26860.1	Vss_DN30181_c0_g1_i1	0	706	2148	538	1980	824	1793	481	72.557				AT1G47885.1	AT1G47885.1	1411
AT5G60660.1	Vss_DN15771_c0_g2_i1	0.000113	715	521	483	677	46	94	65	41.538		AT5G26850.1	Vss_DN31269_c2_g1_i1	1.73e-169	736	1413	3422	2745	212	458	226	38.496				AT1G47890.1	AT1G47890.1	1412
AT5G60660.1	Vss_DN15771_c0_g2_i1	1.83e-59	440	249	758	949	91.3	193	64	59.375		AT5G26830.1	Vss_DN30486_c0_g2_i3	0	118	2112	3002	1008	1127	2455	665	69.323				AT1G47900.1	AT1G47900.1	1413
AT5G60660.1	Vss_DN15771_c0_g2_i1	4.36e-130	46	183	1128	991	79	166	46	65.217		AT5G26820.1	Vss_DN29102_c0_g1_i1	2.6e-98	1715	1155	2044	1484	166	356	187	48.128				AT1G47970.1	AT1G47970.1	1414
AT2G39010.2	Vss_DN15771_c0_g2_i1	5.24e-48	185	57	986	1114	37.3	75	43	46.512		AT5G26800.1	Vss_DN21039_c0_g1_i2	4.36e-09	316	95	600	379	58.8	122	74	40.541				AT1G47980.1	AT1G47980.1	1415
AT2G39010.2	Vss_DN15771_c0_g2_i1	1.42e-06	405	530	790	665	29.5	58	42	33.333		AT5G26760.1	Vss_DN27007_c0_g1_i1	1.05e-43	712	1179	881	414	157	339	156	43.59				AT1G47990.1	AT1G47990.1	1416
AT2G39010.2	Vss_DN15771_c0_g2_i1	1.42e-06	240	362	955	833	40.5	82	41	36.585		AT5G26749.2	Vss_DN24188_c0_g2_i1	1.61e-26	379	501	1005	883	54.7	113	41	53.659				AT1G48030.1	AT1G48030.1	1417
AT5G60660.1	Vss_DN15771_c0_g2_i1	1.83e-59	182	78	992	1096	35	70	35	51.429		AT5G26749.1	Vss_DN24188_c0_g2_i2	2.38e-31	322	444	1319	1197	54.7	113	41	53.659				AT1G48050.1	AT1G48050.1	1418
AT2G39010.2	Vss_DN15771_c0_g2_i1	1.96e-78	43	138	1128	1033	57	118	32	65.625		AT5G26742.1	Vss_DN26867_c0_g2_i1	0	517	1668	1232	2383	658	1432	384	72.396				AT1G48090.1	AT1G48090.1	1419
AT5G60660.1	Vss_DN15771_c0_g2_i1	9.63e-32	162	76	1012	1098	25.4	49	29	37.931		AT5G26710.1	Vss_DN29830_c1_g1_i1	4.5e-85	2145	589	2550	994	314	680	519	35.26				AT1G48130.1	AT1G48130.1	1420
AT1G79150.1	Vss_DN15801_c0_g1_i1	1.05e-153	475	1179	271	975	270	586	235	47.234		AT5G26680.1	Vss_DN25918_c0_g1_i2	0	1	1050	1577	528	676	1471	350	79.429				AT1G48140.1	AT1G48140.1	1421
AT1G79150.1	Vss_DN15801_c0_g1_i1	1.05e-153	1786	2238	1582	2034	162	349	151	45.033		AT5G26667.1	Vss_DN22320_c0_g1_i1	3.97e-61	590	42	484	1032	232	502	183	63.934				AT1G48160.1	AT1G48160.1	1422
AT1G79150.1	Vss_DN15801_c0_g1_i1	1.14e-27	1097	837	893	633	65.7	137	87	44.828		AT5G26660.2	Vss_DN24652_c0_g1_i1	8.83e-48	34	312	786	1064	189	408	93	78.495				AT1G48170.1	AT1G48170.1	1423
AT1G79150.1	Vss_DN15801_c0_g1_i1	1.14e-27	1994	1788	1790	1584	47.8	98	69	37.681		AT5G26660.1	Vss_DN24652_c0_g1_i2	1.47e-76	1	405	689	1093	285	618	135	79.259				AT1G48175.1	AT1G48175.1	1424
AT1G79150.1	Vss_DN15801_c0_g1_i1	1.14e-27	2198	2037	1994	1833	31.8	63	54	37.037		AT5G26610.1	Vss_DN23584_c1_g3_i4	3.52e-81	85	708	1352	729	300	657	208	66.827				AT1G48210.4	AT1G48210.4	1425
AT1G79150.1	Vss_DN15801_c0_g1_i1	1.05e-153	1270	1422	1054	1206	66.5	139	51	52.941		AT5G26594.1	Vss_DN30207_c3_g1_i3	4.41e-17	61	390	2652	2981	85.8	181	110	42.727				AT1G48230.1	AT1G48230.1	1426
AT1G79150.1	Vss_DN15801_c0_g1_i1	1.05e-153	1432	1581	1225	1374	51.4	106	50	38		AT5G26570.1	Vss_DN30472_c0_g1_i2	0	1414	2406	2109	3101	511	1115	331	64.653				AT1G48260.2	AT1G48260.2	1427
AT1G79150.1	Vss_DN15801_c0_g1_i1	1.05e-153	1645	1785	1435	1575	71.5	150	47	55.319		AT5G26360.1	Vss_DN29055_c0_g1_i1	0	1	1668	140	1807	1064	2319	556	79.137				AT1G48270.1	AT1G48270.1	1428
AT1G79150.1	Vss_DN15801_c0_g1_i1	1.14e-27	1416	1303	1200	1087	24.4	47	38	36.842		AT5G26330.1	Vss_DN23481_c1_g1_i4	2.73e-22	100	363	328	591	103	220	88	43.182				AT1G48280.1	AT1G48280.1	1429
AT1G79150.1	Vss_DN15801_c0_g1_i1	1.14e-27	1754	1656	1544	1446	35	70	33	57.576		AT5G26310.1	Vss_DN27863_c2_g8_i3	1.43e-45	1030	1365	711	376	117	251	112	41.964				AT1G48300.1	AT1G48300.1	1430
AT1G79150.1	Vss_DN15801_c0_g1_i1	1.14e-27	1532	1467	1325	1260	27.6	54	22	40.909		AT5G26250.1	Vss_DN23478_c0_g1_i1	1.71e-102	1097	177	1537	617	255	551	307	47.883				AT1G48310.1	AT1G48310.1	1431
AT1G30670.1	Vss_DN15847_c0_g1_i1	2.05e-09	397	585	584	396	61.6	128	63	44.444		AT5G26240.1	Vss_DN28460_c0_g1_i2	0	760	1992	1048	2280	613	1333	411	75.426				AT1G48320.1	AT1G48320.1	1432
AT5G01305.1	Vss_DN15847_c0_g1_i1	1.5e-08	290	123	418	585	57.9	120	56	53.571		AT5G26230.1	Vss_DN28106_c2_g1_i1	1.28e-10	562	663	803	702	29.5	58	34	41.176				AT1G48350.1	AT1G48350.1	1433
AT3G21330.1	Vss_DN15847_c0_g1_i1	8.82e-18	820	984	584	420	89.9	191	55	65.455		AT5G26200.1	Vss_DN24298_c0_g1_i2	2.18e-96	61	498	1333	896	218	471	146	62.329				AT1G48360.1	AT1G48360.1	1434
AT5G01305.1	Vss_DN15847_c0_g1_i1	1.19e-21	139	300	569	408	101	215	54	72.222		AT5G26180.1	Vss_DN24017_c0_g1_i1	2.25e-137	655	1230	650	1225	242	522	192	53.125				AT1G48360.4	AT1G48360.4	1435
AT2G34820.1	Vss_DN15847_c0_g1_i1	2.49e-06	556	696	512	372	51.5	106	47	40.426		AT5G26160.1	Vss_DN30401_c0_g1_i2	4.39e-80	1549	2034	1882	2367	85.4	182	162	33.951				AT1G48380.1	AT1G48380.1	1436
AT4G00120.1	Vss_DN15847_c0_g1_i1	1.56e-06	433	525	500	408	51.5	106	31	67.742		AT5G26150.1	Vss_DN29920_c0_g1_i1	5.3e-122	883	2091	1427	2635	437	949	403	47.643				AT1G48405.1	AT1G48405.1	1437
AT5G09750.1	Vss_DN15847_c0_g1_i1	2.69e-07	454	540	500	414	54.2	112	29	75.862		AT5G26120.1	Vss_DN29545_c0_g2_i6	0	595	1401	801	1607	477	1035	269	66.543				AT1G48420.1	AT1G48420.1	1438
AT3G50330.1	Vss_DN15847_c0_g1_i1	5.28e-07	454	534	500	420	53.3	110	27	74.074		AT5G26110.1	Vss_DN26481_c0_g1_i2	4.06e-93	337	681	564	908	206	445	115	74.783				AT1G48440.1	AT1G48440.1	1439
AT5G67060.1	Vss_DN15847_c0_g1_i1	5.57e-07	463	543	500	420	53.3	110	27	74.074		AT5G26040.2	Vss_DN22877_c0_g1_i1	1.95e-143	121	1161	162	1202	507	1101	347	63.112				AT1G48480.1	AT1G48480.1	1440
AT5G67060.2	Vss_DN15847_c0_g1_i1	5.22e-07	427	507	500	420	53.3	110	27	74.074		AT5G25960.1	Vss_DN28419_c0_g1_i1	7.15e-79	442	741	1717	1418	133	284	100	49				AT1G48510.1	AT1G48510.1	1441
AT2G39800.1	Vss_DN15905_c0_g1_i1	0	586	2139	764	2317	823	1791	518	69.884		AT5G25940.1	Vss_DN23123_c0_g1_i1	1.52e-07	181	324	414	557	53.8	111	48	62.5				AT1G48520.1	AT1G48520.1	1442
AT2G39800.2	Vss_DN15905_c0_g1_i1	0	277	1830	764	2317	823	1791	518	69.884		AT5G25900.1	Vss_DN24285_c4_g1_i4	3.28e-131	547	1299	1337	585	288	623	251	45.02				AT1G48520.3	AT1G48520.3	1443
AT2G39800.4	Vss_DN15905_c0_g1_i1	0	586	2139	764	2317	823	1791	518	69.884		AT5G25880.1	Vss_DN25919_c0_g1_i1	0	49	1767	342	2060	1018	2217	573	72.251				AT1G48540.1	AT1G48540.1	1444
AT3G55610.1	Vss_DN15905_c0_g1_i1	0	592	2139	770	2317	835	1818	516	69.767		AT5G25830.1	Vss_DN26836_c0_g1_i2	6.09e-44	607	861	955	1209	150	323	85	64.706				AT1G48550.1	AT1G48550.1	1445
AT3G55610.2	Vss_DN15905_c0_g1_i1	0	592	1863	770	2041	649	1413	424	67.689		AT5G25800.1	Vss_DN28495_c0_g2_i3	2.99e-125	640	1059	1482	1063	210	453	140	62.857				AT1G48580.1	AT1G48580.1	1446
AT3G55610.1	Vss_DN15905_c0_g1_i1	5.69e-102	1095	151	1273	329	155	333	315	35.238		AT5G25760.1	Vss_DN20097_c0_g1_i2	9.11e-44	458	9	478	927	174	375	150	64.667				AT1G48630.1	AT1G48630.1	1447
AT3G55610.2	Vss_DN15905_c0_g1_i1	7.78e-72	1095	151	1273	329	155	333	315	35.238		AT5G25754.1	Vss_DN27068_c0_g1_i2	0	37	603	1141	1707	381	826	189	76.19				AT1G48635.1	AT1G48635.1	1448
AT2G39800.3	Vss_DN15905_c0_g1_i1	0	586	1524	764	1702	463	1005	313	69.01		AT5G25640.1	Vss_DN21393_c0_g1_i2	7.39e-52	316	741	415	840	202	436	142	58.451				AT1G48650.1	AT1G48650.1	1449
AT3G55610.1	Vss_DN15905_c0_g1_i1	1.09e-86	845	1726	1023	1904	143	307	294	36.395		AT5G25630.2	Vss_DN30406_c1_g1_i5	1.74e-19	1255	1560	1580	1885	57	118	102	24.51				AT1G48760.1	AT1G48760.1	1450
AT3G55610.2	Vss_DN15905_c0_g1_i1	8.69e-63	845	1726	1023	1904	143	307	294	36.395		AT5G25630.1	Vss_DN30406_c1_g1_i3	1.85e-09	769	1131	730	1092	46.4	95	121	18.182				AT1G48790.1	AT1G48790.1	1451
AT3G55610.1	Vss_DN15905_c0_g1_i1	1.03e-166	1286	444	1464	622	261	564	281	56.94		AT5G25560.4	Vss_DN29631_c0_g1_i2	2.58e-122	118	900	1548	766	436	947	261	63.218				AT1G48850.1	AT1G48850.1	1452
AT3G55610.2	Vss_DN15905_c0_g1_i1	3.16e-127	1286	444	1464	622	261	564	281	56.94		AT5G25540.2	Vss_DN24754_c0_g1_i6	2.71e-06	262	390	1082	1210	45.4	93	43	44.186				AT1G48880.1	AT1G48880.1	1453
AT2G39800.1	Vss_DN15905_c0_g1_i1	6.24e-158	2114	1470	2292	1648	234	506	215	61.395		AT5G25520.1	Vss_DN30896_c0_g1_i2	5.84e-10	1425	1063	2971	3333	59.7	124	121	35.537				AT1G48900.1	AT1G48900.1	1454
AT2G39800.2	Vss_DN15905_c0_g1_i1	9.93e-129	1805	1161	2292	1648	234	506	215	61.395		AT5G25480.1	Vss_DN25942_c0_g2_i1	1.99e-120	40	600	1959	1399	290	627	187	62.567				AT1G48950.1	AT1G48950.1	1455
AT2G39800.4	Vss_DN15905_c0_g1_i1	6.24e-158	2114	1470	2292	1648	234	506	215	61.395		AT5G25440.2	Vss_DN27198_c1_g1_i2	2.46e-32	787	996	1504	1713	46.4	95	70	28.571				AT1G48980.3	AT1G48980.3	1456
AT2G39800.3	Vss_DN15905_c0_g1_i1	0	1525	2130	1712	2317	354	768	202	70.792		AT5G25400.1	Vss_DN27092_c0_g1_i1	2.21e-102	965	3	754	1716	370	803	321	59.813				AT1G49000.1	AT1G49000.1	1457
AT3G55610.1	Vss_DN15905_c0_g1_i1	7.16e-66	1131	1727	1309	1905	149	320	199	39.196		AT5G25390.2	Vss_DN23370_c0_g1_i1	4.17e-38	1	249	1288	1040	122	261	83	62.651				AT1G49010.1	AT1G49010.1	1458
AT3G55610.2	Vss_DN15905_c0_g1_i1	9.92e-49	1131	1727	1309	1905	149	320	199	39.196		AT5G25390.1	Vss_DN24635_c1_g1_i1	4.66e-24	271	417	771	625	57.4	119	49	44.898				AT1G49040.1	AT1G49040.1	1459
AT2G39800.3	Vss_DN15905_c0_g1_i1	5.38e-152	2105	1521	2292	1708	206	445	195	59.487		AT5G25360.3	Vss_DN23519_c1_g2_i2	1.03e-29	430	651	558	779	101	216	74	51.351				AT1G49050.1	AT1G49050.1	1460
AT2G39800.1	Vss_DN15905_c0_g1_i1	2.08e-84	1638	1066	1816	1244	118	252	191	36.649		AT5G25330.1	Vss_DN16679_c0_g1_i1	3e-47	433	783	912	562	118	252	117	52.137				AT1G49050.2	AT1G49050.2	1461
AT2G39800.2	Vss_DN15905_c0_g1_i1	5.31e-77	1329	757	1816	1244	118	252	191	36.649		AT5G25260.1	Vss_DN27421_c0_g1_i2	4.61e-84	280	1089	680	1489	223	483	270	40.741				AT1G49100.1	AT1G49100.1	1462
AT2G39800.4	Vss_DN15905_c0_g1_i1	2.08e-84	1638	1066	1816	1244	118	252	191	36.649		AT5G25230.1	Vss_DN27368_c1_g1_i1	0	1093	2904	1419	3230	1239	2698	604	84.437				AT1G49120.1	AT1G49120.1	1463
AT2G39800.1	Vss_DN15905_c0_g1_i1	2.58e-41	1010	1573	1188	1751	93.2	197	188	42.021		AT5G25160.1	Vss_DN19716_c2_g1_i1	7.84e-19	163	315	755	907	70.8	149	51	52.941				AT1G49130.1	AT1G49130.1	1464
AT2G39800.2	Vss_DN15905_c0_g1_i1	1.34e-32	701	1264	1188	1751	93.2	197	188	42.021		AT5G25150.1	Vss_DN29375_c2_g1_i1	3.15e-135	139	615	361	837	271	586	159	66.038				AT1G49140.1	AT1G49140.1	1465
AT2G39800.4	Vss_DN15905_c0_g1_i1	2.58e-41	1010	1573	1188	1751	93.2	197	188	42.021		AT5G25110.1	Vss_DN29431_c0_g1_i4	4.51e-119	403	954	1254	1805	300	649	184	60.326				AT1G49170.1	AT1G49170.1	1466
AT2G39800.1	Vss_DN15905_c0_g1_i1	2.1e-78	15	527	193	705	81.3	171	171	33.918		AT5G25100.1	Vss_DN24002_c0_g1_i1	0	658	1935	747	2024	762	1657	426	79.108				AT1G49180.1	AT1G49180.1	1467
AT2G39800.3	Vss_DN15905_c0_g1_i1	1.65e-71	15	527	193	705	81.3	171	171	33.918		AT5G25080.1	Vss_DN20375_c0_g1_i1	9.76e-23	235	498	273	536	105	226	88	47.727				AT1G49320.1	AT1G49320.1	1468
AT2G39800.4	Vss_DN15905_c0_g1_i1	2.1e-78	15	527	193	705	81.3	171	171	33.918		AT5G25070.1	Vss_DN29562_c0_g2_i1	3.96e-35	1219	1725	1922	2428	101	220	169	28.402				AT1G49340.1	AT1G49340.1	1469
AT2G39800.1	Vss_DN15905_c0_g1_i1	2.1e-78	1134	1643	1312	1821	130	279	170	39.412		AT5G25060.1	Vss_DN30395_c1_g1_i8	0	1231	1836	1886	2491	350	768	202	76.733				AT1G49350.1	AT1G49350.1	1470
AT2G39800.2	Vss_DN15905_c0_g1_i1	1e-69	825	1334	1312	1821	130	279	170	39.412		AT5G25050.1	Vss_DN28173_c0_g1_i3	1.4e-111	712	1413	810	1511	259	561	234	47.009				AT1G49380.1	AT1G49380.1	1471
AT2G39800.4	Vss_DN15905_c0_g1_i1	2.1e-78	1134	1643	1312	1821	130	279	170	39.412		AT5G25020.1	Vss_DN20453_c0_g1_i1	1.99e-44	496	711	890	675	98.7	209	72	50				AT1G49390.1	AT1G49390.1	1472
AT2G39800.3	Vss_DN15905_c0_g1_i1	4e-37	1010	1519	1188	1697	79	166	170	41.176		AT5G24980.1	Vss_DN21726_c0_g1_i1	5.81e-06	13	120	544	437	45.5	93	36	41.667				AT1G49410.1	AT1G49410.1	1473
AT3G55610.1	Vss_DN15905_c0_g1_i1	1.09e-86	57	536	235	714	92.7	196	160	34.375		AT5G24970.2	Vss_DN26766_c0_g1_i2	0	400	1014	2219	1605	290	628	205	60.488				AT1G49450.1	AT1G49450.1	1474
AT3G55610.2	Vss_DN15905_c0_g1_i1	8.69e-63	57	536	235	714	92.7	196	160	34.375		AT5G24930.1	Vss_DN23782_c0_g1_i1	1.7e-72	16	297	1381	1100	178	384	94	71.277				AT1G49510.1	AT1G49510.1	1475
AT2G39800.1	Vss_DN15905_c0_g1_i1	2.58e-41	128	607	306	785	65.7	137	160	35		AT5G24860.1	Vss_DN16700_c0_g1_i1	7.77e-30	76	324	464	216	107	228	83	55.422				AT1G49540.1	AT1G49540.1	1476
AT2G39800.3	Vss_DN15905_c0_g1_i1	4e-37	128	607	306	785	65.7	137	160	35		AT5G24850.1	Vss_DN29917_c0_g2_i7	0	1195	1584	1871	2260	300	649	130	85.385				AT1G49590.1	AT1G49590.1	1477
AT2G39800.4	Vss_DN15905_c0_g1_i1	2.58e-41	128	607	306	785	65.7	137	160	35		AT5G24840.1	Vss_DN30496_c1_g2_i3	4.92e-105	334	741	906	499	240	519	136	69.118				AT1G49650.1	AT1G49650.1	1478
AT2G39800.1	Vss_DN15905_c0_g1_i1	3.73e-29	1639	1166	1817	1344	90.4	191	158	39.241		AT5G24810.1	Vss_DN31212_c1_g1_i3	0	109	1359	1056	2306	572	1243	417	56.835				AT1G49660.1	AT1G49660.1	1479
AT2G39800.2	Vss_DN15905_c0_g1_i1	2.31e-29	1330	857	1817	1344	90.4	191	158	39.241		AT5G24800.1	Vss_DN27766_c0_g1_i1	7.4e-42	256	609	1223	1576	169	369	118	64.407				AT1G49670.1	AT1G49670.1	1480
AT2G39800.4	Vss_DN15905_c0_g1_i1	3.73e-29	1639	1166	1817	1344	90.4	191	158	39.241		AT5G24760.1	Vss_DN21644_c0_g2_i2	4.6e-144	445	1137	1252	560	340	737	231	57.576				AT1G49700.1	AT1G49700.1	1481
AT2G39800.3	Vss_DN15905_c0_g1_i1	1.4e-78	1521	1066	1699	1244	89	188	152	36.184		AT5G24750.1	Vss_DN21079_c0_g1_i6	3.68e-142	283	801	372	890	243	525	173	61.272				AT1G49730.1	AT1G49730.1	1482
AT2G39800.1	Vss_DN15905_c0_g1_i1	2.1e-78	1689	2114	1867	2292	108	230	142	35.211		AT5G24740.1	Vss_DN18548_c1_g1_i1	3.98e-23	9780	9166	375	989	111	236	205	31.707				AT1G49750.1	AT1G49750.1	1483
AT2G39800.2	Vss_DN15905_c0_g1_i1	1e-69	1380	1805	1867	2292	108	230	142	35.211		AT5G24710.1	Vss_DN29942_c0_g1_i1	0	1	681	71	751	397	861	227	69.604				AT1G49760.1	AT1G49760.1	1484
AT2G39800.3	Vss_DN15905_c0_g1_i1	1.65e-71	1680	2105	1867	2292	108	230	142	35.211		AT5G24690.1	Vss_DN28346_c0_g1_i1	9.94e-123	484	1122	1012	1650	322	697	213	60.563				AT1G49770.1	AT1G49770.1	1485
AT2G39800.4	Vss_DN15905_c0_g1_i1	2.1e-78	1689	2114	1867	2292	108	230	142	35.211		AT5G24680.1	Vss_DN26091_c0_g1_i2	2.09e-69	370	672	1394	1092	164	352	101	63.366				AT1G49820.1	AT1G49820.1	1486
AT2G39800.1	Vss_DN15905_c0_g1_i1	2.58e-41	1718	2140	1896	2318	59.3	123	141	36.17		AT5G24670.1	Vss_DN26214_c1_g1_i1	5.47e-60	241	480	1081	842	84	177	80	46.25				AT1G49870.1	AT1G49870.1	1487
AT2G39800.2	Vss_DN15905_c0_g1_i1	1.34e-32	1409	1831	1896	2318	59.3	123	141	36.17		AT5G24630.1	Vss_DN26551_c0_g1_i2	7.78e-29	919	1158	1042	1281	122	271	80	61.25				AT1G49880.1	AT1G49880.1	1488
AT2G39800.3	Vss_DN15905_c0_g1_i1	4e-37	1709	2131	1896	2318	59.3	123	141	36.17		AT5G24620.1	Vss_DN27925_c2_g1_i1	4.3e-82	85	516	1065	634	204	441	144	53.472				AT1G49890.1	AT1G49890.1	1489
AT2G39800.4	Vss_DN15905_c0_g1_i1	2.58e-41	1718	2140	1896	2318	59.3	123	141	36.17		AT5G24610.1	Vss_DN24585_c0_g1_i5	1.33e-21	88	285	726	529	100	214	66	57.576				AT1G49930.1	AT1G49930.1	1490
AT2G39800.1	Vss_DN15905_c0_g1_i1	2.08e-84	2136	1717	2314	1895	109	233	140	36.429		AT5G24600.1	Vss_DN22013_c0_g1_i1	4.06e-15	470	3	913	446	62.5	130	156	35.897				AT1G49970.1	AT1G49970.1	1491
AT2G39800.2	Vss_DN15905_c0_g1_i1	5.31e-77	1827	1408	2314	1895	109	233	140	36.429		AT5G24510.1	Vss_DN21674_c0_g1_i1	1.2e-30	1	204	116	319	122	260	68	75				AT1G49975.1	AT1G49975.1	1492
AT2G39800.3	Vss_DN15905_c0_g1_i1	1.4e-78	2127	1708	2314	1895	109	233	140	36.429		AT5G24490.1	Vss_DN28051_c0_g1_i6	8.12e-72	196	582	356	742	190	410	129	60.465				AT1G49980.1	AT1G49980.1	1493
AT2G39800.4	Vss_DN15905_c0_g1_i1	2.08e-84	2136	1717	2314	1895	109	233	140	36.429		AT5G24460.1	Vss_DN27022_c0_g1_i1	5.83e-44	637	813	1442	1618	78.2	165	59	52.542				AT1G50000.1	AT1G50000.1	1494
AT2G39800.1	Vss_DN15905_c0_g1_i1	2.08e-84	993	577	1171	755	62.9	131	139	31.655		AT5G24450.1	Vss_DN28964_c0_g1_i2	1.23e-88	487	987	1583	1083	187	402	167	43.114				AT1G50010.1	AT1G50010.1	1495
AT2G39800.2	Vss_DN15905_c0_g1_i1	5.31e-77	684	268	1171	755	62.9	131	139	31.655		AT5G24400.1	Vss_DN20685_c0_g2_i1	2.23e-85	235	882	599	1246	303	656	216	63.426				AT1G50020.1	AT1G50020.1	1496
AT2G39800.3	Vss_DN15905_c0_g1_i1	1.4e-78	993	577	1171	755	62.9	131	139	31.655		AT5G24350.1	Vss_DN31584_c0_g1_i3	0	2641	3237	3090	3686	270	583	199	56.281				AT1G50030.1	AT1G50030.1	1497
AT2G39800.4	Vss_DN15905_c0_g1_i1	2.08e-84	993	577	1171	755	62.9	131	139	31.655		AT5G24340.1	Vss_DN31447_c0_g2_i2	1.16e-94	970	1491	1244	723	243	526	174	56.897				AT1G50040.1	AT1G50040.1	1498
AT2G39800.1	Vss_DN15905_c0_g1_i1	0	124	534	302	712	202	435	137	67.153		AT5G24318.4	Vss_DN23039_c0_g2_i1	3.1e-94	151	633	1419	937	178	383	161	44.099				AT1G50060.1	AT1G50060.1	1499
AT2G39800.3	Vss_DN15905_c0_g1_i1	0	124	534	302	712	202	435	137	67.153		AT5G24314.1	Vss_DN34182_c0_g1_i1	6.88e-08	190	348	340	498	55.6	115	53	43.396				AT1G50120.1	AT1G50120.1	1500
AT2G39800.4	Vss_DN15905_c0_g1_i1	0	124	534	302	712	202	435	137	67.153		AT5G24310.1	Vss_DN23455_c0_g1_i2	9.1e-41	10	432	554	976	166	358	141	48.227				AT1G50140.1	AT1G50140.1	1501
AT3G55610.1	Vss_DN15905_c0_g1_i1	0	121	528	299	706	199	430	136	66.176		AT5G24300.1	Vss_DN29925_c0_g1_i3	0	574	1950	1979	603	840	1827	459	69.499				AT1G50170.1	AT1G50170.1	1502
AT3G55610.2	Vss_DN15905_c0_g1_i1	0	121	528	299	706	199	430	136	66.176		AT5G24280.1	Vss_DN31343_c2_g2_i1	9.72e-79	1972	2241	4378	4109	79	166	90	35.556				AT1G50200.1	AT1G50200.1	1503
AT2G39800.3	Vss_DN15905_c0_g1_i1	1.65e-71	1134	1523	1312	1701	97.7	207	130	37.692		AT5G24275.1	Vss_DN31343_c2_g2_i2	9.56e-22	1012	1194	2656	2474	46.8	96	61	36.066				AT1G50240.2	AT1G50240.2	1504
AT3G55610.1	Vss_DN15905_c0_g1_i1	5.69e-102	1728	1342	1906	1520	99.6	211	129	37.984		AT5G24270.1	Vss_DN27626_c3_g1_i6	4.63e-82	25	642	1456	839	302	654	206	67.476				AT1G50260.1	AT1G50260.1	1505
AT3G55610.2	Vss_DN15905_c0_g1_i1	7.78e-72	1728	1342	1906	1520	99.6	211	129	37.984		AT5G24260.1	Vss_DN30093_c1_g1_i2	0	1510	2019	2356	2865	293	635	170	64.706				AT1G50300.1	AT1G50300.1	1506
AT2G39800.1	Vss_DN15905_c0_g1_i1	2.08e-84	534	151	712	329	79.9	168	128	34.375		AT5G24200.1	Vss_DN27835_c0_g1_i1	5.94e-24	298	570	948	676	50.1	103	91	34.066				AT1G50320.1	AT1G50320.1	1507
AT2G39800.3	Vss_DN15905_c0_g1_i1	1.4e-78	534	151	712	329	79.9	168	128	34.375		AT5G24165.1	Vss_DN19346_c0_g2_i2	6.57e-07	227	57	352	182	50.6	104	57	43.86				AT1G50360.1	AT1G50360.1	1508
AT2G39800.4	Vss_DN15905_c0_g1_i1	2.08e-84	534	151	712	329	79.9	168	128	34.375		AT5G24120.1	Vss_DN25305_c0_g1_i4	3.68e-65	655	903	967	1215	67	140	83	38.554				AT1G50370.1	AT1G50370.1	1509
AT3G55610.1	Vss_DN15905_c0_g1_i1	1.03e-166	2135	1785	2313	1963	159	342	117	68.376		AT5G24090.1	Vss_DN28030_c1_g1_i2	1.01e-29	476	21	504	49	118	253	152	41.447				AT1G50380.2	AT1G50380.2	1510
AT3G55610.1	Vss_DN15905_c0_g1_i1	7.16e-66	1814	2161	1992	2339	80.3	169	116	46.552		AT5G24060.1	Vss_DN28155_c0_g1_i1	3.97e-36	952	1428	1190	1666	119	256	159	33.962				AT1G50390.1	AT1G50390.1	1511
AT3G55610.1	Vss_DN15905_c0_g1_i1	1.03e-166	347	9	525	187	111	236	113	51.327		AT5G24030.2	Vss_DN31186_c0_g1_i1	4.62e-66	1514	639	633	1508	250	541	292	46.918				AT1G50400.1	AT1G50400.1	1512
AT3G55610.2	Vss_DN15905_c0_g1_i1	3.16e-127	347	9	525	187	111	236	113	51.327		AT5G24030.1	Vss_DN31186_c0_g1_i2	3.38e-79	1739	639	443	1543	294	637	367	45.232				AT1G50420.1	AT1G50420.1	1513
AT2G39800.1	Vss_DN15905_c0_g1_i1	6.24e-158	347	12	525	190	116	249	112	54.464		AT5G24020.1	Vss_DN25699_c2_g1_i2	1.3e-79	977	333	2121	1477	287	622	215	67.907				AT1G50430.1	AT1G50430.1	1514
AT2G39800.3	Vss_DN15905_c0_g1_i1	5.38e-152	347	12	525	190	116	249	112	54.464		AT5G24010.1	Vss_DN28920_c0_g1_i1	4e-163	1372	2331	1521	2480	539	1170	320	68.75				AT1G50440.1	AT1G50440.1	1515
AT2G39800.4	Vss_DN15905_c0_g1_i1	6.24e-158	347	12	525	190	116	249	112	54.464		AT5G24000.1	Vss_DN23549_c0_g1_i2	2.85e-116	187	762	1320	745	238	514	192	57.292				AT1G50440.5	AT1G50440.5	1516
AT3G55610.1	Vss_DN15905_c0_g1_i1	5.69e-102	2142	1810	2320	1988	128	274	111	48.649		AT5G23940.1	Vss_DN24360_c1_g1_i1	7.43e-28	766	960	1106	1300	64.3	134	65	35.385				AT1G50450.1	AT1G50450.1	1517
AT2G39800.3	Vss_DN15905_c0_g1_i1	7.71e-21	1495	1166	1673	1344	62	129	110	41.818		AT5G23920.1	Vss_DN24105_c0_g1_i5	1.44e-20	199	423	882	1106	63.4	132	75	40				AT1G50480.1	AT1G50480.1	1518
AT3G55610.1	Vss_DN15905_c0_g1_i1	7.03e-35	1492	1166	1670	1344	78	164	109	44.954		AT5G23890.1	Vss_DN29041_c1_g1_i1	1.58e-116	1699	2475	1519	743	267	594	259	50.579				AT1G50490.1	AT1G50490.1	1519
AT3G55610.2	Vss_DN15905_c0_g1_i1	1.6e-26	1492	1166	1670	1344	78	164	109	44.954		AT5G23880.1	Vss_DN28938_c1_g1_i5	0	1	642	2970	2329	369	800	214	67.757				AT1G50500.1	AT1G50500.1	1520
AT2G39800.1	Vss_DN15905_c0_g1_i1	2.1e-78	771	1094	949	1272	45.1	92	108	27.778		AT5G23850.1	Vss_DN30082_c0_g2_i2	3.86e-132	961	1515	1983	2537	251	542	185	52.973				AT1G50510.1	AT1G50510.1	1521
AT2G39800.2	Vss_DN15905_c0_g1_i1	1e-69	462	785	949	1272	45.1	92	108	27.778		AT5G23720.1	Vss_DN19614_c2_g1_i1	4.29e-67	1837	2388	413	964	227	492	184	51.63				AT1G50570.1	AT1G50570.1	1522
AT2G39800.3	Vss_DN15905_c0_g1_i1	1.65e-71	771	1094	949	1272	45.1	92	108	27.778		AT5G23710.1	Vss_DN24115_c1_g1_i1	7.26e-27	82	351	1022	753	71.6	150	90	35.556				AT1G50575.1	AT1G50575.1	1523
AT2G39800.4	Vss_DN15905_c0_g1_i1	2.1e-78	771	1094	949	1272	45.1	92	108	27.778		AT5G23680.1	Vss_DN27470_c0_g1_i6	9.67e-26	700	876	1483	1659	99.4	211	59	67.797				AT1G50580.1	AT1G50580.1	1524
AT2G39800.1	Vss_DN15905_c0_g1_i1	6.24e-158	908	585	1086	763	111	238	108	60.185		AT5G23630.1	Vss_DN29385_c0_g1_i2	0	865	2484	370	1989	972	2115	540	74.63				AT1G50590.1	AT1G50590.1	1525
AT2G39800.2	Vss_DN15905_c0_g1_i1	9.93e-129	599	276	1086	763	111	238	108	60.185		AT5G23600.1	Vss_DN28465_c0_g1_i2	2.73e-72	13	633	770	1390	270	583	207	53.623				AT1G50600.1	AT1G50600.1	1526
AT2G39800.3	Vss_DN15905_c0_g1_i1	5.38e-152	908	585	1086	763	111	238	108	60.185		AT5G23590.1	Vss_DN25143_c1_g1_i1	2.05e-54	355	621	826	1092	65.6	138	89	34.831				AT1G50630.1	AT1G50630.1	1527
AT2G39800.4	Vss_DN15905_c0_g1_i1	6.24e-158	908	585	1086	763	111	238	108	60.185		AT5G23570.1	Vss_DN31033_c0_g1_i3	7.98e-94	1183	1629	1123	677	150	325	149	40.268				AT1G50660.1	AT1G50660.1	1528
AT2G39800.1	Vss_DN15905_c0_g1_i1	3.73e-29	2035	1718	2213	1896	40.9	83	106	33.962		AT5G23550.1	Vss_DN29859_c0_g2_i2	7.03e-31	94	360	268	2	132	282	89	56.18				AT1G50670.1	AT1G50670.1	1529
AT2G39800.2	Vss_DN15905_c0_g1_i1	2.31e-29	1726	1409	2213	1896	40.9	83	106	33.962		AT5G23540.1	Vss_DN20987_c0_g1_i1	1.41e-59	618	16	864	1466	204	439	201	46.269				AT1G50700.3	AT1G50700.3	1530
AT2G39800.3	Vss_DN15905_c0_g1_i1	7.71e-21	2026	1709	2213	1896	40.9	83	106	33.962		AT5G23530.1	Vss_DN24544_c0_g1_i2	9.4e-14	612	277	832	497	59.3	123	112	32.143				AT1G50710.1	AT1G50710.1	1531
AT2G39800.4	Vss_DN15905_c0_g1_i1	3.73e-29	2035	1718	2213	1896	40.9	83	106	33.962		AT5G23520.1	Vss_DN19632_c0_g1_i1	2.44e-40	688	858	323	493	75.2	159	57	54.386				AT1G50730.3	AT1G50730.3	1532
AT3G55610.1	Vss_DN15905_c0_g1_i1	1.09e-86	1839	2138	2017	2316	103	220	100	47		AT5G23450.1	Vss_DN30314_c0_g2_i1	1.64e-77	1322	693	1917	1288	204	439	210	52.857				AT1G50740.1	AT1G50740.1	1533
AT2G39800.2	Vss_DN15905_c0_g1_i1	1e-69	2	298	489	785	51	105	99	36.364		AT5G23420.1	Vss_DN22377_c0_g1_i2	3.54e-24	13	210	129	326	54.4	114	66	36.364				AT1G50880.1	AT1G50880.1	1534
AT3G55610.1	Vss_DN15905_c0_g1_i1	1.03e-166	1763	1470	1941	1648	99.1	210	98	56.122		AT5G23395.1	Vss_DN20293_c0_g2_i1	2.34e-33	91	381	162	452	140	302	97	57.732				AT1G50900.1	AT1G50900.1	1535
AT3G55610.2	Vss_DN15905_c0_g1_i1	3.16e-127	1763	1470	1941	1648	99.1	210	98	56.122		AT5G23380.1	Vss_DN23691_c0_g1_i3	2.27e-15	148	396	312	560	57	118	83	33.735				AT1G50910.1	AT1G50910.1	1536
AT2G39800.1	Vss_DN15905_c0_g1_i1	6.24e-158	1286	1002	1464	1180	101	216	95	54.737		AT5G23340.1	Vss_DN26087_c1_g1_i1	3.19e-104	13	678	409	1074	288	624	222	50.901				AT1G50920.1	AT1G50920.1	1537
AT2G39800.2	Vss_DN15905_c0_g1_i1	9.93e-129	977	693	1464	1180	101	216	95	54.737		AT5G23330.1	Vss_DN30656_c0_g2_i10	8.87e-75	244	678	714	1148	238	514	145	63.448				AT1G50940.1	AT1G50940.1	1538
AT2G39800.3	Vss_DN15905_c0_g1_i1	5.38e-152	1286	1002	1464	1180	101	216	95	54.737		AT5G23310.1	Vss_DN28360_c1_g2_i2	2.09e-56	286	567	1231	950	149	320	94	61.702				AT1G50970.2	AT1G50970.2	1539
AT2G39800.4	Vss_DN15905_c0_g1_i1	6.24e-158	1286	1002	1464	1180	101	216	95	54.737		AT5G23300.1	Vss_DN22875_c0_g1_i1	4.62e-132	634	1383	996	1745	450	978	250	75.2				AT1G51060.1	AT1G51060.1	1540
AT3G55610.1	Vss_DN15905_c0_g1_i1	7.16e-66	452	694	630	872	57.4	119	81	45.679		AT5G23290.1	Vss_DN22640_c0_g1_i1	2.34e-47	25	444	885	466	186	401	140	56.429				AT1G51070.1	AT1G51070.1	1541
AT3G55610.2	Vss_DN15905_c0_g1_i1	9.92e-49	452	694	630	872	57.4	119	81	45.679		AT5G23280.1	Vss_DN30333_c2_g1_i2	2.63e-05	294	112	1951	1769	47.8	98	61	40.984				AT1G51080.1	AT1G51080.1	1542
AT2G39800.2	Vss_DN15905_c0_g1_i1	5.31e-77	225	1	712	488	54.7	113	75	37.333		AT5G23240.1	Vss_DN20727_c0_g1_i1	6.53e-76	145	795	1986	1336	277	600	217	54.839				AT1G51100.1	AT1G51100.1	1543
AT2G39800.2	Vss_DN15905_c0_g1_i1	0	1	225	488	712	125	267	75	66.667		AT5G23220.1	Vss_DN15669_c0_g1_i1	7.19e-56	298	585	915	628	128	275	96	63.542				AT1G51110.1	AT1G51110.1	1544
AT2G39800.1	Vss_DN15905_c0_g1_i1	3.73e-29	664	452	842	630	45.5	93	71	43.662		AT5G23210.1	Vss_DN27865_c0_g1_i1	5e-158	1027	1488	748	287	224	484	154	55.195				AT1G51160.1	AT1G51160.1	1545
AT2G39800.2	Vss_DN15905_c0_g1_i1	2.31e-29	355	143	842	630	45.5	93	71	43.662		AT5G23190.1	Vss_DN28686_c1_g1_i5	1.12e-110	1171	1620	921	472	206	444	150	52.667				AT1G51200.1	AT1G51200.1	1546
AT2G39800.3	Vss_DN15905_c0_g1_i1	7.71e-21	664	452	842	630	45.5	93	71	43.662		AT5G23170.1	Vss_DN23322_c0_g1_i1	1.14e-12	740	561	1046	867	72.1	151	60	60				AT1G51270.1	AT1G51270.1	1547
AT2G39800.4	Vss_DN15905_c0_g1_i1	3.73e-29	664	452	842	630	45.5	93	71	43.662		AT5G23140.1	Vss_DN28552_c0_g1_i3	6.47e-57	686	93	1066	473	219	472	198	59.596				AT1G51310.1	AT1G51310.1	1548
AT3G55610.1	Vss_DN15905_c0_g1_i1	7.16e-66	236	436	414	614	34.1	68	67	35.821		AT5G23130.1	Vss_DN24240_c1_g1_i1	2.02e-27	202	378	1256	1080	111	240	59	76.271				AT1G51350.1	AT1G51350.1	1549
AT3G55610.2	Vss_DN15905_c0_g1_i1	9.92e-49	236	436	414	614	34.1	68	67	35.821		AT5G23120.1	Vss_DN23073_c0_g1_i2	7.87e-172	226	1212	407	1393	601	1307	329	78.116				AT1G51360.1	AT1G51360.1	1550
AT3G55610.1	Vss_DN15905_c0_g1_i1	7.03e-35	649	452	827	630	57.9	120	66	46.97		AT5G23110.1	Vss_DN30674_c3_g1_i1	0	5959	6876	2736	1819	308	666	306	42.157				AT1G51380.3	AT1G51380.3	1551
AT3G55610.2	Vss_DN15905_c0_g1_i1	1.6e-26	649	452	827	630	57.9	120	66	46.97		AT5G23090.3	Vss_DN24456_c0_g1_i2	7.37e-42	46	297	1209	958	158	340	84	71.429				AT1G51390.1	AT1G51390.1	1552
AT3G55610.1	Vss_DN15905_c0_g1_i1	7.03e-35	409	236	587	414	31.3	62	58	34.483		AT5G23090.1	Vss_DN24456_c0_g1_i3	6.41e-53	10	336	1284	958	205	443	109	74.312				AT1G51405.1	AT1G51405.1	1553
AT3G55610.2	Vss_DN15905_c0_g1_i1	1.6e-26	409	236	587	414	31.3	62	58	34.483		AT5G23080.1	Vss_DN30836_c0_g1_i5	2.72e-138	55	534	3910	3431	243	537	160	63.75				AT1G51410.1	AT1G51410.1	1554
AT2G39800.2	Vss_DN15905_c0_g1_i1	1.34e-32	69	218	556	705	35.4	71	50	44		AT5G23070.1	Vss_DN26716_c0_g1_i2	3.58e-78	463	807	953	609	201	433	115	68.696				AT1G51450.1	AT1G51450.1	1555
AT3G55610.1	Vss_DN15905_c0_g1_i1	1.09e-86	576	722	754	900	31.8	63	49	38.776		AT5G23060.1	Vss_DN27702_c0_g1_i2	2.9e-73	610	1116	1055	549	253	552	169	59.172				AT1G51460.1	AT1G51460.1	1556
AT3G55610.2	Vss_DN15905_c0_g1_i1	8.69e-63	576	722	754	900	31.8	63	49	38.776		AT5G23050.1	Vss_DN30710_c1_g1_i1	0	1018	1686	1611	2279	307	665	223	52.466				AT1G51480.1	AT1G51480.1	1557
AT3G55610.1	Vss_DN15905_c0_g1_i1	5.69e-102	1281	1135	1459	1313	46.4	95	49	42.857		AT5G23040.1	Vss_DN25847_c0_g1_i1	5.14e-73	166	777	1367	756	272	589	204	61.275				AT1G51510.1	AT1G51510.1	1558
AT3G55610.2	Vss_DN15905_c0_g1_i1	7.78e-72	1281	1135	1459	1313	46.4	95	49	42.857		AT5G22950.1	Vss_DN23158_c0_g1_i1	4.41e-85	1	576	89	664	312	676	192	74.479				AT1G51540.1	AT1G51540.1	1559
AT2G39800.1	Vss_DN15905_c0_g1_i1	6.24e-158	536	417	714	595	54.7	113	40	67.5		AT5G22940.1	Vss_DN18268_c0_g1_i1	1.93e-55	1370	852	2490	1972	158	339	173	49.133				AT1G51550.1	AT1G51550.1	1560
AT2G39800.2	Vss_DN15905_c0_g1_i1	9.93e-129	227	108	714	595	54.7	113	40	67.5		AT5G22900.1	Vss_DN22764_c0_g1_i2	7.44e-44	832	1629	2367	1570	109	232	266	26.316				AT1G51580.1	AT1G51580.1	1561
AT2G39800.3	Vss_DN15905_c0_g1_i1	5.38e-152	536	417	714	595	54.7	113	40	67.5		AT5G22875.1	Vss_DN28519_c2_g1_i5	4.61e-13	49	207	126	284	70.7	148	53	50.943				AT1G51610.1	AT1G51610.1	1562
AT2G39800.4	Vss_DN15905_c0_g1_i1	6.24e-158	536	417	714	595	54.7	113	40	67.5		AT5G22870.1	Vss_DN22127_c1_g1_i1	2.74e-14	205	450	708	953	48.7	100	82	26.829				AT1G51630.1	AT1G51630.1	1563
AT2G39800.3	Vss_DN15905_c0_g1_i1	1.65e-71	1527	1634	1714	1821	30.9	61	36	41.667		AT5G22860.4	Vss_DN24066_c0_g1_i2	3.94e-82	1039	1368	1207	1536	136	292	110	45.455				AT1G51640.1	AT1G51640.1	1564
AT2G39800.3	Vss_DN15905_c0_g1_i1	1.4e-78	1629	1525	1816	1712	27.6	54	35	34.286		AT5G22840.1	Vss_DN28978_c1_g1_i2	0	1	588	2133	2720	362	784	196	72.449				AT1G51650.1	AT1G51650.1	1565
AT3G55610.1	Vss_DN15905_c0_g1_i1	7.03e-35	2035	1931	2213	2109	50.6	104	35	54.286		AT5G22830.1	Vss_DN30794_c0_g2_i3	2.57e-140	373	1275	925	1827	483	1049	301	73.09				AT1G51690.2	AT1G51690.2	1566
AT3G55610.2	Vss_DN15905_c0_g1_i1	3.16e-127	1865	1785	2043	1963	26.7	52	27	59.259		AT5G22820.1	Vss_DN27816_c0_g5_i2	1.35e-33	412	696	772	1056	125	267	95	57.895				AT1G51700.1	AT1G51700.1	1567
AT2G39800.1	Vss_DN15905_c0_g1_i1	6.24e-158	1409	1335	1587	1513	35	70	25	64		AT5G22800.1	Vss_DN29962_c0_g1_i2	0	148	765	3367	2750	361	787	206	67.961				AT1G51720.1	AT1G51720.1	1568
AT2G39800.2	Vss_DN15905_c0_g1_i1	9.93e-129	1100	1026	1587	1513	35	70	25	64		AT5G22791.2	Vss_DN25909_c0_g1_i1	0.000128	46	270	717	941	32.2	64	75	22.667				AT1G51730.1	AT1G51730.1	1569
AT2G39800.3	Vss_DN15905_c0_g1_i1	5.38e-152	1409	1335	1587	1513	35	70	25	64		AT5G22770.1	Vss_DN30592_c0_g1_i1	0	1	1836	299	2134	1193	2598	612	81.536				AT1G51740.1	AT1G51740.1	1570
AT2G39800.4	Vss_DN15905_c0_g1_i1	6.24e-158	1409	1335	1587	1513	35	70	25	64		AT5G22750.1	Vss_DN30849_c0_g1_i3	0	1684	3084	2349	3749	831	1809	467	73.233				AT1G51760.1	AT1G51760.1	1571
AT3G55610.1	Vss_DN15905_c0_g1_i1	1.03e-166	1409	1335	1587	1513	35	70	25	64		AT5G22650.1	Vss_DN30881_c1_g1_i1	1.83e-20	106	315	399	608	81.5	175	70	47.143				AT1G51840.1	AT1G51840.1	1572
AT3G55610.2	Vss_DN15905_c0_g1_i1	3.16e-127	1409	1335	1587	1513	35	70	25	64		AT5G22640.1	Vss_DN28902_c1_g1_i1	5.52e-156	907	1434	1165	1692	321	699	176	65.341				AT1G51930.1	AT1G51930.1	1573
AT3G55610.2	Vss_DN15905_c0_g1_i1	7.78e-72	1863	1810	2041	1988	26.7	52	18	50		AT5G22620.1	Vss_DN27693_c0_g1_i2	7.36e-149	127	399	1757	1485	162	348	91	74.725				AT1G51940.1	AT1G51940.1	1574
AT2G39800.1	Vss_DN15905_c0_g1_i1	0	1	51	179	229	23.1	44	17	47.059		AT5G22560.1	Vss_DN28121_c0_g1_i1	1.01e-14	1150	1356	759	553	44.6	91	69	26.087				AT1G51965.1	AT1G51965.1	1575
AT2G39800.3	Vss_DN15905_c0_g1_i1	0	1	51	179	229	23.1	44	17	47.059		AT5G22540.1	Vss_DN16991_c0_g2_i1	9.14e-18	766	1092	741	415	84.9	179	109	34.862				AT1G52155.1	AT1G52155.1	1576
AT2G39800.4	Vss_DN15905_c0_g1_i1	0	1	51	179	229	23.1	44	17	47.059		AT5G22510.1	Vss_DN29480_c0_g2_i1	7.94e-168	1793	705	647	1735	466	1012	363	65.014				AT1G52160.1	AT1G52160.1	1577
AT3G55610.2	Vss_DN15905_c0_g1_i1	8.69e-63	1814	1864	1992	2042	22.6	43	17	58.824		AT5G22380.1	Vss_DN20673_c1_g1_i2	2.8e-19	313	453	1055	915	55.1	114	47	40.426				AT1G52190.1	AT1G52190.1	1578
AT2G39800.3	Vss_DN15905_c0_g1_i1	5.38e-152	1520	1470	1698	1648	26.3	51	17	76.471		AT5G22370.1	Vss_DN26641_c0_g1_i4	2.16e-148	1	885	1579	695	523	1136	295	71.864				AT1G52220.3	AT1G52220.3	1579
AT3G55610.1	Vss_DN15905_c0_g1_i1	0	10	51	188	229	23.1	44	14	64.286		AT5G22360.1	Vss_DN26315_c0_g3_i2	1.41e-92	130	666	264	800	293	634	179	69.832				AT1G52240.1	AT1G52240.1	1580
AT3G55610.2	Vss_DN15905_c0_g1_i1	0	10	51	188	229	23	44	14	64.286		AT5G22350.1	Vss_DN25526_c0_g1_i3	5.52e-164	379	1275	1384	488	456	991	299	61.538				AT1G52245.1	AT1G52245.1	1581
AT3G55610.1	Vss_DN15905_c0_g1_i1	7.16e-66	1056	1094	1234	1272	23.1	44	13	61.538		AT5G22340.1	Vss_DN26539_c0_g1_i3	1.88e-58	409	837	897	1325	160	345	143	46.853				AT1G52260.1	AT1G52260.1	1582
AT3G55610.2	Vss_DN15905_c0_g1_i1	9.92e-49	1056	1094	1234	1272	23.1	44	13	61.538		AT5G22330.1	Vss_DN25842_c1_g1_i3	1.16e-78	21	1343	591	1913	292	632	441	36.281				AT1G52300.1	AT1G52300.1	1583
AT3G55610.1	Vss_DN15905_c0_g1_i1	1.09e-86	756	785	934	963	24.9	48	10	60		AT5G22320.1	Vss_DN16830_c0_g1_i1	3.19e-48	1	435	196	630	131	287	145	51.034				AT1G52310.1	AT1G52310.1	1584
AT3G55610.2	Vss_DN15905_c0_g1_i1	8.69e-63	756	785	934	963	24.9	48	10	60		AT5G22300.1	Vss_DN24405_c0_g1_i7	1.1e-169	61	1041	1704	724	594	1291	327	71.254				AT1G52320.1	AT1G52320.1	1585
AT3G60540.1	Vss_DN15906_c0_g1_i1	1.45e-14	109	246	291	428	76.2	160	46	67.391		AT5G22250.1	Vss_DN19682_c0_g1_i2	3.2e-17	561	247	910	596	51	105	105	22.857				AT1G52420.1	AT1G52420.1	1586
AT3G60540.2	Vss_DN15906_c0_g1_i1	1.45e-14	109	246	291	428	76.2	160	46	67.391		AT5G22220.2	Vss_DN27818_c1_g1_i1	2.64e-99	379	888	1185	676	294	648	170	75.882				AT1G52500.1	AT1G52500.1	1587
AT3G60540.3	Vss_DN15906_c0_g1_i1	1.45e-14	109	246	291	428	76.2	160	46	67.391		AT5G22130.1	Vss_DN29050_c0_g1_i1	3.16e-162	721	1311	792	202	324	701	197	60.406				AT1G52510.1	AT1G52510.1	1588
AT5G60460.1	Vss_DN15906_c0_g1_i1	1.74e-06	315	181	422	288	50.1	103	45	48.889		AT5G22120.1	Vss_DN25175_c0_g1_i2	1.78e-31	736	900	922	1086	59.6	126	55	45.455				AT1G52530.1	AT1G52530.1	1589
AT5G60460.2	Vss_DN15906_c0_g1_i1	1.74e-06	315	181	422	288	50.1	103	45	48.889		AT5G22110.1	Vss_DN24840_c0_g1_i1	0	271	1581	852	2162	679	1477	437	61.098				AT1G52540.1	AT1G52540.1	1590
AT5G60460.1	Vss_DN15906_c0_g1_i1	2.07e-20	181	315	288	422	96.4	204	45	84.444		AT5G22100.1	Vss_DN23393_c0_g1_i1	3.13e-115	76	519	222	665	190	409	148	61.486				AT1G52570.1	AT1G52570.1	1591
AT5G60460.2	Vss_DN15906_c0_g1_i1	2.07e-20	181	315	288	422	96.4	204	45	84.444		AT5G22080.1	Vss_DN22958_c0_g1_i3	2.85e-115	22	741	251	970	413	903	240	75				AT1G52590.1	AT1G52590.1	1592
AT5G60460.1	Vss_DN15906_c0_g1_i1	1e-11	299	177	406	284	67.5	141	41	75.61		AT5G22040.1	Vss_DN29690_c3_g2_i1	9.11e-23	244	600	1303	1659	100	215	119	35.294				AT1G52630.1	AT1G52630.1	1593
AT5G60460.2	Vss_DN15906_c0_g1_i1	1e-11	299	177	406	284	67.5	141	41	75.61		AT5G22030.1	Vss_DN31197_c0_g2_i5	0	862	1716	7405	6551	449	975	285	66.667				AT1G52680.1	AT1G52680.1	1594
AT2G45070.1	Vss_DN15906_c0_g1_i1	4.27e-06	237	118	410	291	48.1	100	40	47.5		AT5G22010.1	Vss_DN30650_c3_g1_i5	3.46e-35	1394	1924	2326	2856	110	234	177	40.113				AT1G52730.1	AT1G52730.1	1595
AT2G45070.2	Vss_DN15906_c0_g1_i1	4.27e-06	237	118	410	291	48.1	100	40	47.5		AT5G22000.2	Vss_DN31302_c0_g2_i3	3.07e-13	285	19	911	1177	74.8	157	89	41.573				AT1G52740.1	AT1G52740.1	1596
AT2G45070.3	Vss_DN15906_c0_g1_i1	4.27e-06	237	118	410	291	48.1	100	40	47.5		AT5G21990.1	Vss_DN27304_c0_g1_i1	1.19e-134	1	693	395	1087	317	694	231	55.844				AT1G52760.1	AT1G52760.1	1597
AT2G45070.4	Vss_DN15906_c0_g1_i1	4.27e-06	237	118	410	291	48.1	100	40	47.5		AT5G21960.1	Vss_DN21917_c1_g1_i1	1.89e-27	10	219	439	648	121	258	70	61.429				AT1G52770.1	AT1G52770.1	1598
AT3G60540.1	Vss_DN15906_c0_g1_i1	6.94e-06	224	105	406	287	47.3	97	40	57.5		AT5G21950.7	Vss_DN24499_c0_g1_i2	3.33e-59	145	798	185	838	226	489	218	44.037				AT1G52780.1	AT1G52780.1	1599
AT3G60540.2	Vss_DN15906_c0_g1_i1	6.94e-06	224	105	406	287	47.3	97	40	57.5		AT5G21950.1	Vss_DN24499_c0_g1_i1	4.62e-65	145	900	185	940	246	532	252	43.254				AT1G52825.1	AT1G52825.1	1600
AT3G60540.3	Vss_DN15906_c0_g1_i1	6.94e-06	224	105	406	287	47.3	97	40	57.5		AT5G21930.1	Vss_DN31132_c0_g1_i3	0	1000	1695	2181	2876	369	802	232	62.931				AT1G52855.1	AT1G52855.1	1601
AT2G45070.1	Vss_DN15906_c0_g1_i1	5.31e-14	118	237	291	410	74.4	156	40	72.5		AT5G21920.1	Vss_DN21077_c0_g1_i1	2.66e-46	310	567	500	757	144	309	86	62.791				AT1G52870.1	AT1G52870.1	1602
AT2G45070.2	Vss_DN15906_c0_g1_i1	5.31e-14	118	237	291	410	74.4	156	40	72.5		AT5G21482.1	Vss_DN30214_c0_g2_i3	2.53e-125	460	987	1401	874	263	568	176	60.227				AT1G52920.1	AT1G52920.1	1603
AT2G45070.3	Vss_DN15906_c0_g1_i1	5.31e-14	118	237	291	410	74.4	156	40	72.5		AT5G21430.1	Vss_DN19700_c0_g1_i1	2.94e-27	217	498	322	603	104	222	94	42.553				AT1G52930.1	AT1G52930.1	1604
AT2G45070.4	Vss_DN15906_c0_g1_i1	5.31e-14	118	237	291	410	74.4	156	40	72.5		AT5G21326.1	Vss_DN29310_c0_g1_i1	0	1	1002	1173	2174	607	1320	334	73.653				AT1G52940.1	AT1G52940.1	1605
AT2G45070.1	Vss_DN15906_c0_g1_i1	7.12e-06	233	117	406	290	47.3	97	39	58.974		AT5G21170.1	Vss_DN24275_c0_g1_i1	3.43e-08	281	697	1132	716	53.3	110	139	28.058				AT1G52980.1	AT1G52980.1	1606
AT2G45070.2	Vss_DN15906_c0_g1_i1	7.12e-06	233	117	406	290	47.3	97	39	58.974		AT5G21160.1	Vss_DN30429_c0_g1_i1	6e-92	1960	2367	1740	1333	244	535	136	69.118				AT1G53000.1	AT1G53000.1	1607
AT2G45070.3	Vss_DN15906_c0_g1_i1	7.12e-06	233	117	406	290	47.3	97	39	58.974		AT5G21140.1	Vss_DN28876_c1_g1_i1	1.11e-51	133	387	1101	847	92.3	195	85	50.588				AT1G53030.1	AT1G53030.1	1608
AT2G45070.4	Vss_DN15906_c0_g1_i1	7.12e-06	233	117	406	290	47.3	97	39	58.974		AT5G21100.1	Vss_DN30981_c5_g1_i4	1.18e-176	1063	1644	1426	2007	263	569	194	52.062				AT1G53040.1	AT1G53040.1	1609
AT4G30280.1	Vss_DN15954_c0_g1_i1	3.29e-30	722	162	294	854	130	279	187	42.781		AT5G21090.1	Vss_DN25949_c0_g1_i6	1.18e-101	73	651	1198	620	367	796	193	75.648				AT1G53070.1	AT1G53070.1	1610
AT1G65310.1	Vss_DN15954_c0_g1_i1	6.78e-32	722	162	294	854	131	281	187	43.85		AT5G21070.1	Vss_DN19891_c0_g1_i1	1.15e-86	1	492	1123	632	309	669	164	79.878				AT1G53100.1	AT1G53100.1	1611
AT1G65310.2	Vss_DN15954_c0_g1_i1	7.4e-32	788	228	294	854	131	281	187	43.85		AT5G21060.3	Vss_DN23795_c0_g1_i1	3.19e-123	325	1131	664	1470	373	808	269	64.684				AT1G53110.1	AT1G53110.1	1612
AT4G30290.1	Vss_DN15954_c0_g1_i1	1.37e-35	707	147	294	854	141	303	187	44.92		AT5G21040.1	Vss_DN31049_c0_g1_i1	1.21e-133	394	1092	1580	882	309	669	233	51.502				AT1G53120.1	AT1G53120.1	1613
AT4G30280.1	Vss_DN15954_c0_g1_i1	1.06e-75	190	723	826	293	260	563	178	52.809		AT5G20990.1	Vss_DN29355_c1_g2_i1	0	61	1248	2243	1056	581	1271	396	61.616				AT1G53140.1	AT1G53140.1	1614
AT4G30290.1	Vss_DN15954_c0_g1_i1	4.41e-77	175	708	826	293	263	569	178	52.809		AT5G20980.1	Vss_DN24785_c1_g1_i1	0	979	2424	1180	2625	864	1880	482	75.311				AT1G53165.2	AT1G53165.2	1615
AT1G65310.1	Vss_DN15954_c0_g1_i1	1.59e-76	190	723	826	293	260	563	178	53.371		AT5G20970.1	Vss_DN22796_c1_g1_i2	2.88e-05	28	162	1082	948	47.7	99	45	40				AT1G53170.1	AT1G53170.1	1616
AT1G65310.2	Vss_DN15954_c0_g1_i1	1.73e-76	256	789	826	293	260	563	178	53.371		AT5G20960.1	Vss_DN31285_c0_g1_i1	0	1714	2973	2009	3268	484	1050	420	48.333				AT1G53180.1	AT1G53180.1	1617
AT4G30280.1	Vss_DN15954_c0_g1_i1	1.03e-06	684	415	332	601	43.2	88	90	31.111		AT5G20940.1	Vss_DN28177_c1_g1_i7	0	649	1395	1636	890	332	719	249	59.036				AT1G53200.1	AT1G53200.1	1618
AT1G65310.1	Vss_DN15954_c0_g1_i1	1.79e-06	162	422	854	594	50.1	103	87	32.184		AT5G20935.2	Vss_DN29614_c0_g1_i3	0.000164	266	135	787	656	43.2	88	44	43.182				AT1G53250.1	AT1G53250.1	1619
AT1G65310.2	Vss_DN15954_c0_g1_i1	2.12e-06	228	488	854	594	50.1	103	87	32.184		AT5G20935.1	Vss_DN29614_c0_g1_i1	1.76e-28	136	345	657	866	123	263	70	67.143				AT1G53260.1	AT1G53260.1	1620
AT4G30280.1	Vss_DN15954_c0_g1_i1	1.03e-06	369	166	647	850	27.6	54	68	26.471		AT5G20930.1	Vss_DN29393_c0_g1_i3	0	574	1938	1335	2699	699	1529	455	66.813				AT1G53280.1	AT1G53280.1	1621
AT4G30280.1	Vss_DN15954_c0_g1_i1	1.06e-75	736	834	271	173	41.8	85	33	39.394		AT5G20920.1	Vss_DN21439_c0_g1_i1	1.5e-117	19	804	1277	492	420	912	262	70.992				AT1G53300.1	AT1G53300.1	1622
AT4G30290.1	Vss_DN15954_c0_g1_i1	4.41e-77	721	819	271	173	43.7	89	33	42.424		AT5G20910.1	Vss_DN24265_c0_g1_i1	7.68e-70	589	843	1128	1382	152	326	85	65.882				AT1G53320.1	AT1G53320.1	1623
AT1G65310.1	Vss_DN15954_c0_g1_i1	1.59e-76	736	834	271	173	44.6	91	33	45.455		AT5G20900.1	Vss_DN30128_c0_g1_i3	1.82e-09	274	471	1445	1642	45.3	93	66	36.364				AT1G53345.1	AT1G53345.1	1624
AT1G65310.2	Vss_DN15954_c0_g1_i1	1.73e-76	802	900	271	173	44.6	91	33	45.455		AT5G20890.1	Vss_DN27095_c3_g1_i3	0	10	1584	2360	786	1007	2193	525	83.81				AT1G53380.1	AT1G53380.1	1625
AT4G30290.1	Vss_DN15954_c0_g1_i1	1.37e-35	807	721	185	271	26.7	52	29	37.931		AT5G20850.1	Vss_DN22620_c1_g1_i1	1.23e-139	43	747	166	870	494	1073	235	87.234				AT1G53400.1	AT1G53400.1	1626
AT1G65310.1	Vss_DN15954_c0_g1_i1	6.78e-32	836	780	171	227	24.4	47	19	63.158		AT5G20720.1	Vss_DN23489_c0_g1_i1	3.76e-93	145	762	1220	603	339	744	206	67.476				AT1G53460.1	AT1G53460.1	1627
AT1G65310.2	Vss_DN15954_c0_g1_i1	7.4e-32	902	846	171	227	24.4	47	19	63.158		AT5G20680.1	Vss_DN19110_c0_g1_i1	9.36e-129	610	1320	844	1554	359	780	237	55.696				AT1G53500.1	AT1G53500.1	1628
AT1G65310.1	Vss_DN15954_c0_g1_i1	1.79e-06	780	803	227	204	22.6	43	8	100		AT5G20660.1	Vss_DN28881_c1_g1_i1	0	115	1113	546	1544	508	1103	333	61.862				AT1G53520.1	AT1G53520.1	1629
AT1G65310.2	Vss_DN15954_c0_g1_i1	2.12e-06	846	869	227	204	22.6	43	8	100		AT5G20635.1	Vss_DN21195_c0_g1_i4	2.86e-06	118	300	368	550	51	105	61	37.705				AT1G53530.1	AT1G53530.1	1630
AT2G16190.1	Vss_DN15993_c3_g1_i1	1.38e-22	703	897	15	209	105	224	65	58.462		AT5G20600.1	Vss_DN28396_c0_g1_i1	4.25e-86	121	669	256	804	211	455	183	45.355				AT1G53570.5	AT1G53570.5	1631
AT2G16190.1	Vss_DN15993_c3_g1_i1	3.3e-05	896	708	208	20	47.8	98	63	41.27		AT5G20590.2	Vss_DN25245_c0_g1_i3	3.26e-37	842	453	1421	1032	100	212	130	44.615				AT1G53580.1	AT1G53580.1	1632
AT1G49330.1	Vss_DN15993_c3_g1_i1	9.43e-09	956	768	202	14	59.7	124	63	46.032		AT5G20580.1	Vss_DN23566_c0_g1_i1	2.47e-75	574	1026	1248	796	195	421	151	55.629				AT1G53590.1	AT1G53590.1	1633
AT1G49330.1	Vss_DN15993_c3_g1_i1	1.93e-25	769	957	15	203	115	245	63	68.254		AT5G20540.1	Vss_DN25512_c0_g1_i3	5.77e-24	433	618	803	618	102	221	62	67.742				AT1G53645.1	AT1G53645.1	1634
AT2G16190.2	Vss_DN15993_c3_g1_i1	2.3e-05	703	795	15	107	48.2	99	31	54.839		AT5G20520.1	Vss_DN29012_c0_g1_i2	1.2e-44	765	1	1370	606	178	384	255	35.294				AT1G53650.2	AT1G53650.2	1635
AT4G22580.1	Vss_DN16042_c0_g1_i1	5.8e-81	250	540	1071	781	121	259	97	46.392		AT5G20500.1	Vss_DN20734_c0_g1_i1	1.91e-39	100	378	735	457	160	343	93	65.591				AT1G53660.2	AT1G53660.2	1636
AT4G22580.1	Vss_DN16042_c0_g1_i1	5.8e-81	571	819	762	514	79.4	167	83	45.783		AT5G20450.1	Vss_DN30388_c0_g1_i1	5.72e-40	433	609	1031	1207	90.4	191	59	50.847				AT1G53670.1	AT1G53670.1	1637
AT4G22580.1	Vss_DN16042_c0_g1_i1	5.8e-81	856	1059	495	292	106	226	68	55.882		AT5G20390.1	Vss_DN28485_c0_g1_i4	1.21e-50	88	225	1764	1627	51.9	107	46	39.13				AT1G53700.1	AT1G53700.1	1638
AT4G22580.1	Vss_DN16042_c0_g1_i1	2.02e-15	443	264	878	1057	39.6	80	60	43.333		AT5G20380.1	Vss_DN28214_c0_g1_i1	9.16e-165	922	1536	1023	409	342	742	205	70.244				AT1G53710.1	AT1G53710.1	1639
AT4G22580.1	Vss_DN16042_c0_g1_i1	0.000396	540	364	781	957	37.3	75	59	35.593		AT5G20370.1	Vss_DN18335_c0_g1_i1	1.82e-06	184	318	373	239	51	105	45	46.667				AT1G53720.1	AT1G53720.1	1640
AT4G22580.1	Vss_DN16042_c0_g1_i1	2.02e-15	1070	927	281	424	57.4	119	48	50		AT5G20350.1	Vss_DN29439_c0_g1_i2	0	91	1668	2594	1017	856	1863	526	65.209				AT1G53730.2	AT1G53730.2	1641
AT4G22580.1	Vss_DN16042_c0_g1_i1	5.8e-81	1114	1239	243	118	44.6	91	42	38.095		AT5G20320.1	Vss_DN29110_c0_g1_i2	0	2818	3615	2707	3504	220	474	266	41.729				AT1G53750.1	AT1G53750.1	1642
AT4G22580.1	Vss_DN16042_c0_g1_i1	0.000396	686	573	647	760	25.4	49	38	42.105		AT5G20290.1	Vss_DN19778_c0_g1_i1	6.17e-93	1	402	1367	966	236	512	134	82.09				AT1G53760.1	AT1G53760.1	1643
AT4G22580.1	Vss_DN16042_c0_g1_i1	2.02e-15	729	640	604	693	28.1	55	30	43.333		AT5G20280.1	Vss_DN21921_c1_g1_i4	9.22e-88	1314	511	3303	4106	178	384	268	35.075				AT1G53770.1	AT1G53770.1	1644
AT4G22580.1	Vss_DN16042_c0_g1_i1	5.8e-81	199	234	1119	1084	24.4	47	12	58.333		AT5G20270.1	Vss_DN26646_c0_g1_i1	3.82e-112	403	996	1137	544	332	719	198	64.646				AT1G53860.1	AT1G53860.1	1645
AT1G11760.1	Vss_DN16078_c0_g1_i2	2.06e-37	1	231	239	469	114	244	77	62.338		AT5G20240.1	Vss_DN12791_c0_g1_i2	3.14e-06	213	1	531	319	50.6	104	71	35.211				AT1G53920.1	AT1G53920.1	1646
AT1G11760.1	Vss_DN16078_c0_g1_i2	1.76e-21	230	3	468	241	76.2	160	76	52.632		AT5G20230.1	Vss_DN22265_c0_g1_i1	6.43e-20	124	369	811	1056	95.9	203	82	47.561				AT1G53940.2	AT1G53940.2	1647
AT1G11760.1	Vss_DN16078_c0_g1_i2	5.42e-10	78	245	316	483	49.6	102	56	42.857		AT5G20220.1	Vss_DN23106_c1_g1_i1	2.04e-81	217	846	1388	759	264	572	210	50.476				AT1G53945.1	AT1G53945.1	1648
AT1G11760.1	Vss_DN16078_c0_g1_i2	2.54e-09	241	110	479	348	36.8	74	44	43.182		AT5G20190.1	Vss_DN29345_c0_g1_i1	2.25e-40	466	762	1295	1591	162	349	99	58.586				AT1G53980.1	AT1G53980.1	1649
AT1G11760.1	Vss_DN16078_c0_g1_i2	2.54e-09	381	298	598	515	41.8	85	28	57.143		AT5G20180.1	Vss_DN21425_c0_g1_i1	4.52e-19	1	129	152	280	91.8	194	43	76.744				AT1G53990.1	AT1G53990.1	1650
AT1G11760.1	Vss_DN16078_c0_g1_i2	2.06e-37	301	381	518	598	58.8	122	27	88.889		AT5G20170.1	Vss_DN27227_c0_g1_i1	9.99e-77	217	540	566	889	153	328	108	53.704				AT1G54080.1	AT1G54080.1	1651
AT1G11760.1	Vss_DN16078_c0_g1_i2	1.76e-21	380	303	597	520	43.7	89	26	76.923		AT5G20165.1	Vss_DN21019_c1_g1_i6	2.33e-36	1	213	325	537	148	317	71	80.282				AT1G54095.1	AT1G54095.1	1652
AT1G11760.1	Vss_DN16078_c0_g1_i2	5.42e-10	315	383	532	600	31.3	62	23	56.522		AT5G20140.1	Vss_DN18937_c0_g1_i1	1.51e-129	181	786	374	979	343	744	202	64.851				AT1G54100.1	AT1G54100.1	1653
AT3G26380.1	Vss_DN16098_c1_g1_i1	1.15e-83	115	690	168	743	283	613	192	56.25		AT5G20130.1	Vss_DN19659_c0_g1_i4	4.33e-06	166	258	823	731	43.7	89	31	54.839				AT1G54110.1	AT1G54110.1	1654
AT3G26380.2	Vss_DN16098_c1_g1_i1	5.89e-84	115	690	168	743	283	613	192	56.25		AT5G20120.1	Vss_DN30225_c0_g1_i4	1.06e-26	145	522	142	519	118	252	126	48.413				AT1G54115.1	AT1G54115.1	1655
AT3G26380.1	Vss_DN16098_c1_g1_i1	3.6e-38	470	117	523	170	112	239	118	49.153		AT5G20110.1	Vss_DN24749_c0_g1_i1	1.31e-39	322	615	1602	1895	161	346	98	67.347				AT1G54140.1	AT1G54140.1	1656
AT3G26380.2	Vss_DN16098_c1_g1_i1	2.6e-38	470	117	523	170	112	239	118	49.153		AT5G20090.1	Vss_DN18109_c0_g1_i1	2.85e-16	21	329	269	577	82.6	174	103	37.864				AT1G54150.1	AT1G54150.1	1657
AT3G26380.1	Vss_DN16098_c1_g1_i1	3.6e-38	696	523	749	576	52.8	109	58	41.379		AT5G20080.1	Vss_DN26421_c0_g1_i2	1.09e-130	208	987	1240	2019	464	1008	260	69.231				AT1G54160.1	AT1G54160.1	1658
AT3G26380.2	Vss_DN16098_c1_g1_i1	2.6e-38	696	523	749	576	52.8	109	58	41.379		AT5G20070.1	Vss_DN31160_c0_g1_i1	4.97e-125	505	1284	1137	1916	446	968	260	65				AT1G54180.2	AT1G54180.2	1659
AT3G26380.1	Vss_DN16098_c1_g1_i1	6.25e-21	450	301	503	354	46.9	96	50	34		AT5G20050.1	Vss_DN20887_c0_g1_i1	2.97e-23	962	633	981	1310	104	221	110	51.818				AT1G54210.1	AT1G54210.1	1660
AT3G26380.2	Vss_DN16098_c1_g1_i1	4.52e-21	450	301	503	354	46.9	96	50	34		AT5G20040.1	Vss_DN24516_c0_g1_i1	1.31e-126	793	1209	1146	730	218	470	139	58.993				AT1G54215.1	AT1G54215.1	1661
AT3G26380.1	Vss_DN16098_c1_g1_i1	6.25e-21	264	118	317	171	44.6	91	49	42.857		AT5G20000.1	Vss_DN20648_c0_g1_i1	0	79	1260	265	1446	830	1806	394	91.878				AT1G54217.1	AT1G54217.1	1662
AT3G26380.2	Vss_DN16098_c1_g1_i1	4.52e-21	264	118	317	171	44.6	91	49	42.857		AT5G19980.1	Vss_DN27924_c0_g1_i1	5.19e-130	1	666	662	1327	353	765	222	65.315				AT1G54250.1	AT1G54250.1	1663
AT3G26380.1	Vss_DN16098_c1_g1_i1	6.25e-21	692	564	745	617	46.4	95	43	51.163		AT5G19960.1	Vss_DN26178_c1_g1_i1	5.17e-25	682	990	1090	782	72.7	153	103	34.951				AT1G54290.1	AT1G54290.1	1664
AT3G26380.2	Vss_DN16098_c1_g1_i1	4.52e-21	692	564	745	617	46.4	95	43	51.163		AT5G19950.1	Vss_DN28917_c0_g1_i6	1.97e-27	349	591	384	626	89.5	193	81	43.21				AT1G54310.2	AT1G54310.2	1665
AT3G26380.1	Vss_DN16098_c1_g1_i1	3.6e-38	800	693	856	749	31.3	62	36	38.889		AT5G19940.1	Vss_DN20328_c0_g1_i1	8.18e-28	719	171	946	398	122	261	183	46.448				AT1G54330.1	AT1G54330.1	1666
AT3G26380.2	Vss_DN16098_c1_g1_i1	2.6e-38	800	693	856	749	31.3	62	36	38.889		AT5G19930.1	Vss_DN27373_c0_g1_i3	5.71e-90	28	507	1795	1316	234	505	160	57.5				AT1G54350.1	AT1G54350.1	1667
AT3G26380.1	Vss_DN16098_c1_g1_i1	1.15e-83	694	801	750	857	47.3	97	36	50		AT5G19910.2	Vss_DN21185_c0_g1_i1	4.65e-31	323	27	418	122	125	268	99	61.616				AT1G54370.1	AT1G54370.1	1668
AT3G26380.2	Vss_DN16098_c1_g1_i1	5.89e-84	694	801	750	857	47.3	97	36	50		AT5G19910.1	Vss_DN21185_c0_g1_i2	3.4e-36	389	27	484	122	149	321	121	63.636				AT1G54385.1	AT1G54385.1	1669
AT4G22467.1	Vss_DN16100_c1_g1_i1	4.09e-05	194	102	261	169	39.6	80	31	41.935		AT5G19900.1	Vss_DN28551_c0_g1_i3	5.26e-08	689	546	623	480	57.9	120	48	56.25				AT1G54390.3	AT1G54390.3	1670
AT4G22467.1	Vss_DN16100_c1_g1_i1	0.000866	557	465	261	169	38.6	78	31	41.935		AT5G19890.1	Vss_DN31335_c0_g1_i2	8.25e-94	46	474	255	683	207	447	143	59.441				AT1G54490.1	AT1G54490.1	1671
AT4G22470.1	Vss_DN16100_c1_g1_i1	5.82e-05	970	1062	261	169	39.6	80	31	41.935		AT5G19875.1	Vss_DN30703_c0_g1_i1	1.31e-08	232	357	733	608	57.4	119	42	50				AT1G54500.1	AT1G54500.1	1672
AT1G62510.1	Vss_DN16100_c1_g1_i1	6.59e-07	283	357	261	187	46.4	95	25	64		AT5G19855.1	Vss_DN28561_c2_g1_i1	1.07e-45	223	606	534	917	181	390	128	54.688				AT1G54510.5	AT1G54510.5	1673
AT4G22467.1	Vss_DN16100_c1_g1_i1	4.09e-05	74	36	129	91	25.8	50	13	53.846		AT5G19850.1	Vss_DN17469_c0_g1_i1	3.96e-141	196	1077	1111	230	499	1084	294	64.286				AT1G54520.1	AT1G54520.1	1674
AT4G22470.1	Vss_DN16100_c1_g1_i1	5.82e-05	1090	1128	129	91	25.8	50	13	53.846		AT5G19840.1	Vss_DN18832_c2_g1_i1	3.66e-62	1189	1569	686	1066	124	265	127	44.094				AT1G54530.1	AT1G54530.1	1675
AT4G22467.1	Vss_DN16100_c1_g1_i1	0.000866	437	405	129	97	22.1	42	11	45.455		AT5G19820.1	Vss_DN30801_c1_g1_i4	0	2005	3222	2319	1102	663	1442	406	69.704				AT1G54580.1	AT1G54580.1	1676
AT1G62510.1	Vss_DN16100_c1_g1_i1	6.59e-07	415	447	129	97	22.6	43	11	63.636		AT5G19790.1	Vss_DN20639_c0_g1_i1	4.3e-11	64	153	983	894	67	140	30	76.667				AT1G54590.1	AT1G54590.1	1677
AT4G00585.1	Vss_DN16119_c0_g1_i2	4.79e-27	43	234	187	378	117	251	64	68.75		AT5G19780.1	Vss_DN22898_c4_g1_i1	0	1256	3	1421	168	729	1585	418	79.187				AT1G54650.1	AT1G54650.1	1678
AT4G00585.1	Vss_DN16119_c0_g1_i2	1.12e-17	233	48	377	192	86.8	183	62	66.129		AT5G19760.1	Vss_DN24668_c0_g1_i1	9e-162	13	897	1376	492	567	1233	295	78.305				AT1G54690.1	AT1G54690.1	1679
AT1G52320.1	Vss_DN16139_c0_g2_i1	1.76e-86	1198	2055	1706	849	263	570	286	40.559		AT5G19750.1	Vss_DN22952_c0_g1_i1	2.41e-28	854	510	395	739	118	252	115	50.435				AT1G54710.1	AT1G54710.1	1680
AT1G52320.2	Vss_DN16139_c0_g2_i1	2.05e-86	1267	2124	1706	849	263	570	286	40.559		AT5G19730.1	Vss_DN21588_c0_g1_i2	3.96e-112	268	1149	1391	510	403	874	294	52.721				AT1G54730.1	AT1G54730.1	1681
AT1G52320.3	Vss_DN16139_c0_g2_i1	7.61e-87	289	1146	1706	849	264	570	286	40.559		AT5G19700.1	Vss_DN26153_c1_g1_i1	5.09e-169	25	1293	1878	610	550	1195	423	53.664				AT1G54740.1	AT1G54740.1	1682
AT1G52320.4	Vss_DN16139_c0_g2_i1	7.61e-87	289	1146	1706	849	264	570	286	40.559		AT5G19690.1	Vss_DN27389_c0_g1_i1	0	1331	51	1448	168	569	1236	427	66.042				AT1G54780.1	AT1G54780.1	1683
AT1G52320.5	Vss_DN16139_c0_g2_i1	2.05e-86	1267	2124	1706	849	263	570	286	40.559		AT5G19680.1	Vss_DN23463_c1_g1_i1	8.31e-137	31	981	1470	520	485	1062	317	65.615				AT1G54850.1	AT1G54850.1	1684
AT5G25590.1	Vss_DN16139_c0_g2_i1	1.15e-84	1213	2028	1700	885	225	490	272	40.074		AT5G19660.1	Vss_DN30344_c0_g1_i1	0	520	2448	3159	1231	1209	2634	643	74.961				AT1G54860.1	AT1G54860.1	1685
AT1G52320.1	Vss_DN16139_c0_g2_i1	3.37e-16	1784	1575	1120	1329	50.1	103	70	47.143		AT5G19650.1	Vss_DN22286_c0_g2_i1	1.94e-19	469	657	229	417	94.5	200	63	58.73				AT1G54920.2	AT1G54920.2	1686
AT1G52320.2	Vss_DN16139_c0_g2_i1	3.47e-16	1853	1644	1120	1329	50.1	103	70	47.143		AT5G19640.1	Vss_DN30991_c0_g1_i1	1.31e-108	673	1029	2673	3029	110	235	119	40.336				AT1G54940.1	AT1G54940.1	1687
AT1G52320.3	Vss_DN16139_c0_g2_i1	2.01e-16	875	666	1120	1329	50.1	103	70	47.143		AT5G19630.1	Vss_DN20751_c0_g1_i1	4.08e-76	94	687	366	959	282	611	198	65.152				AT1G54990.1	AT1G54990.1	1688
AT1G52320.4	Vss_DN16139_c0_g2_i1	2.01e-16	875	666	1120	1329	50.1	103	70	47.143		AT5G19620.1	Vss_DN26069_c0_g2_i1	3.14e-101	1215	466	1719	2468	150	323	250	34				AT1G55000.1	AT1G55000.1	1689
AT1G52320.5	Vss_DN16139_c0_g2_i1	3.47e-16	1853	1644	1120	1329	50.1	103	70	47.143		AT5G19590.1	Vss_DN19672_c0_g1_i2	9.28e-09	453	169	416	700	58.3	121	95	36.842				AT1G55040.1	AT1G55040.1	1690
AT5G25590.1	Vss_DN16139_c0_g2_i1	1.15e-84	2095	2301	809	603	51.1	106	69	30.435		AT5G19570.1	Vss_DN23150_c0_g2_i3	2.44e-28	163	408	676	921	100	214	82	58.537				AT1G55070.1	AT1G55070.1	1691
AT1G52320.1	Vss_DN16139_c0_g2_i1	3.33e-05	1782	1603	1122	1301	33.6	67	60	30		AT5G19550.1	Vss_DN25400_c0_g1_i1	0	355	1203	979	1827	533	1159	283	75.618				AT1G55080.1	AT1G55080.1	1692
AT1G52320.2	Vss_DN16139_c0_g2_i1	3.43e-05	1851	1672	1122	1301	33.6	67	60	30		AT5G19540.1	Vss_DN25542_c0_g1_i2	1.73e-113	493	1167	1033	1707	286	618	225	52.444				AT1G55090.1	AT1G55090.1	1693
AT1G52320.3	Vss_DN16139_c0_g2_i1	1.34e-05	873	694	1122	1301	33.6	67	60	30		AT5G19530.1	Vss_DN25617_c0_g1_i1	7.5e-138	103	819	1666	950	436	946	239	67.782				AT1G55230.1	AT1G55230.1	1694
AT1G52320.4	Vss_DN16139_c0_g2_i1	1.34e-05	873	694	1122	1301	33.6	67	60	30		AT5G19500.1	Vss_DN26564_c0_g1_i1	1.09e-158	280	1221	647	1588	479	1041	314	68.79				AT1G55240.1	AT1G55240.1	1695
AT1G52320.5	Vss_DN16139_c0_g2_i1	3.43e-05	1851	1672	1122	1301	33.6	67	60	30		AT5G19490.1	Vss_DN26234_c0_g1_i3	2.1e-44	1	351	672	1022	171	373	117	61.538				AT1G55270.1	AT1G55270.1	1696
AT1G52320.1	Vss_DN16139_c0_g2_i1	1.76e-86	970	1149	1934	1755	76.6	161	60	50		AT5G19485.1	Vss_DN27395_c1_g1_i5	1.39e-154	1	423	306	728	229	495	141	70.922				AT1G55270.2	AT1G55270.2	1697
AT1G52320.2	Vss_DN16139_c0_g2_i1	2.05e-86	1039	1218	1934	1755	76.6	161	60	50		AT5G19470.1	Vss_DN18340_c0_g1_i1	4.41e-46	712	1098	391	777	183	395	129	57.364				AT1G55280.1	AT1G55280.1	1698
AT1G52320.3	Vss_DN16139_c0_g2_i1	7.61e-87	61	240	1934	1755	76.7	161	60	50		AT5G19450.1	Vss_DN31104_c0_g1_i1	0	148	1239	541	1632	659	1434	364	75.549				AT1G55300.1	AT1G55300.1	1699
AT1G52320.4	Vss_DN16139_c0_g2_i1	7.61e-87	61	240	1934	1755	76.7	161	60	50		AT5G19440.1	Vss_DN31525_c0_g4_i5	8.59e-79	70	453	1	384	188	404	128	63.281				AT1G55310.1	AT1G55310.1	1700
AT1G52320.5	Vss_DN16139_c0_g2_i1	2.05e-86	1039	1218	1934	1755	76.6	161	60	50		AT5G19400.1	Vss_DN31128_c0_g1_i1	7.84e-28	1514	1194	2012	1692	58.8	122	107	33.645				AT1G55310.2	AT1G55310.2	1701
AT5G25590.1	Vss_DN16139_c0_g2_i1	1.15e-84	991	1158	1922	1755	76.6	162	56	50		AT5G19380.2	Vss_DN30042_c0_g1_i3	1.36e-82	949	1464	1191	676	198	426	172	50				AT1G55325.1	AT1G55325.1	1702
AT1G52320.1	Vss_DN16139_c0_g2_i1	3.33e-05	1524	1378	1380	1526	33.6	67	49	36.735		AT5G19380.1	Vss_DN22129_c0_g1_i3	6.66e-52	1283	711	2185	1613	125	267	191	37.173				AT1G55340.1	AT1G55340.1	1703
AT1G52320.2	Vss_DN16139_c0_g2_i1	3.43e-05	1593	1447	1380	1526	33.6	67	49	36.735		AT5G19370.1	Vss_DN24592_c0_g1_i1	5.36e-75	562	900	614	952	161	347	113	55.752				AT1G55350.1	AT1G55350.1	1704
AT1G52320.3	Vss_DN16139_c0_g2_i1	1.34e-05	615	469	1380	1526	33.6	67	49	36.735		AT5G19360.1	Vss_DN28537_c2_g1_i2	0	157	1266	1110	1	713	1550	370	77.838				AT1G55370.1	AT1G55370.1	1705
AT1G52320.4	Vss_DN16139_c0_g2_i1	1.34e-05	615	469	1380	1526	33.6	67	49	36.735		AT5G19330.1	Vss_DN30387_c1_g1_i1	1.77e-171	1412	306	1855	749	425	922	369	59.35				AT1G55450.2	AT1G55450.2	1706
AT1G52320.5	Vss_DN16139_c0_g2_i1	3.43e-05	1593	1447	1380	1526	33.6	67	49	36.735		AT5G19300.1	Vss_DN12600_c0_g1_i1	2.19e-20	289	426	235	98	79	167	46	78.261				AT1G55460.1	AT1G55460.1	1707
AT1G52320.1	Vss_DN16139_c0_g2_i1	3.37e-16	1499	1371	1405	1533	35.4	71	43	51.163		AT5G19280.1	Vss_DN29398_c0_g1_i1	5.4e-118	1201	1536	1801	2136	170	365	112	59.821				AT1G55475.1	AT1G55475.1	1708
AT1G52320.2	Vss_DN16139_c0_g2_i1	3.47e-16	1568	1440	1405	1533	35.4	71	43	51.163		AT5G19220.1	Vss_DN23936_c0_g1_i2	8.91e-84	1569	472	1796	699	281	608	366	39.344				AT1G55480.1	AT1G55480.1	1709
AT1G52320.3	Vss_DN16139_c0_g2_i1	2.01e-16	590	462	1405	1533	35.4	71	43	51.163		AT5G19210.1	Vss_DN21344_c0_g1_i1	2.46e-76	67	603	2009	1473	193	417	179	45.251				AT1G55490.1	AT1G55490.1	1710
AT1G52320.4	Vss_DN16139_c0_g2_i1	2.01e-16	590	462	1405	1533	35.4	71	43	51.163		AT5G19200.1	Vss_DN32172_c0_g1_i1	1.1e-90	82	972	210	1100	331	718	297	50.842				AT1G55520.1	AT1G55520.1	1711
AT1G52320.5	Vss_DN16139_c0_g2_i1	3.47e-16	1568	1440	1405	1533	35.4	71	43	51.163		AT5G19180.1	Vss_DN24734_c0_g1_i1	2.14e-170	46	846	1957	1157	476	1034	267	70.787				AT1G55540.1	AT1G55540.1	1712
AT1G52320.1	Vss_DN16139_c0_g2_i1	3.37e-16	1304	1224	1600	1680	36.3	73	27	66.667		AT5G19150.1	Vss_DN20797_c0_g1_i2	1.51e-82	121	471	898	1248	163	350	117	57.265				AT1G55550.1	AT1G55550.1	1713
AT1G52320.2	Vss_DN16139_c0_g2_i1	3.47e-16	1373	1293	1600	1680	36.3	73	27	66.667		AT5G19140.3	Vss_DN948_c0_g1_i1	7.43e-56	73	474	501	902	199	430	134	57.463				AT1G55590.1	AT1G55590.1	1714
AT1G52320.3	Vss_DN16139_c0_g2_i1	2.01e-16	395	315	1600	1680	36.3	73	27	66.667		AT5G19130.1	Vss_DN28582_c0_g1_i1	3.61e-55	1187	861	1407	1081	82.2	173	109	45.872				AT1G55620.2	AT1G55620.2	1715
AT1G52320.4	Vss_DN16139_c0_g2_i1	2.01e-16	395	315	1600	1680	36.3	73	27	66.667		AT5G19080.1	Vss_DN26476_c0_g1_i1	3.74e-69	439	756	1176	859	125	268	106	49.057				AT1G55630.1	AT1G55630.1	1716
AT1G52320.5	Vss_DN16139_c0_g2_i1	3.47e-16	1373	1293	1600	1680	36.3	73	27	66.667		AT5G19070.1	Vss_DN25184_c0_g2_i1	6.64e-23	645	1	1012	368	106	226	215	33.023				AT1G55670.1	AT1G55670.1	1717
AT1G52320.3	Vss_DN16139_c0_g2_i1	1.34e-05	1067	1002	928	993	25.8	50	22	50		AT5G19060.1	Vss_DN19091_c0_g1_i1	6.1e-150	658	1200	1517	975	264	572	181	55.249				AT1G55740.1	AT1G55740.1	1718
AT1G52320.4	Vss_DN16139_c0_g2_i1	1.34e-05	1067	1002	928	993	25.8	50	22	50		AT5G19050.1	Vss_DN18017_c0_g1_i1	1.54e-129	232	1080	138	986	461	1000	283	74.558				AT1G55750.1	AT1G55750.1	1719
AT4G13080.1	Vss_DN16183_c0_g1_i1	3.17e-67	382	696	664	978	158	339	105	52.381		AT5G19010.1	Vss_DN28597_c0_g1_i1	0	10	1203	2585	1392	819	1782	398	87.186				AT1G55760.1	AT1G55760.1	1720
AT4G13080.1	Vss_DN16183_c0_g1_i1	6.7e-08	696	385	978	667	51.5	106	104	27.885		AT5G19000.1	Vss_DN30593_c5_g2_i2	4.81e-160	94	1023	1106	2035	538	1168	310	71.613				AT1G55820.1	AT1G55820.1	1721
AT4G13080.1	Vss_DN16183_c0_g1_i1	3.17e-67	139	375	418	654	93.6	198	79	45.57		AT5G18970.1	Vss_DN20847_c0_g1_i1	6.13e-12	346	462	424	308	44.6	91	39	48.718				AT1G55830.1	AT1G55830.1	1722
AT4G13080.1	Vss_DN16183_c0_g1_i1	5.84e-12	363	139	642	418	33.1	66	75	30.667		AT5G18940.1	Vss_DN21164_c0_g1_i1	5.82e-67	752	6	920	174	214	461	249	49.799				AT1G55840.1	AT1G55840.1	1723
AT4G13080.1	Vss_DN16183_c0_g1_i1	3.17e-67	748	873	1021	1146	41.4	84	42	35.714		AT5G18920.1	Vss_DN21269_c0_g1_i1	6.93e-15	73	216	201	344	77.1	162	48	56.25				AT1G55850.1	AT1G55850.1	1724
AT4G13080.1	Vss_DN16183_c0_g1_i1	5.84e-12	482	384	764	666	40.5	82	33	48.485		AT5G18860.1	Vss_DN19879_c0_g1_i2	0	1282	2106	1488	2312	360	781	275	55.636				AT1G55860.1	AT1G55860.1	1725
AT4G13080.1	Vss_DN16183_c0_g1_i1	5.84e-12	647	573	929	855	32.7	65	25	60		AT5G18850.1	Vss_DN22788_c0_g1_i2	1.91e-21	43	273	1059	829	99.6	211	77	46.753				AT1G55870.1	AT1G55870.1	1726
AT4G13080.1	Vss_DN16183_c0_g1_i1	5.84e-12	875	825	1148	1098	23.1	44	17	70.588		AT5G18840.1	Vss_DN23112_c0_g1_i2	7e-140	127	1089	248	1210	369	799	321	44.86				AT1G55880.1	AT1G55880.1	1727
AT4G13080.1	Vss_DN16183_c0_g1_i1	6.7e-08	371	333	650	612	23.5	45	13	69.231		AT5G18830.1	Vss_DN30915_c0_g2_i1	1.67e-54	934	1230	2642	2346	155	333	99	59.596				AT1G55900.2	AT1G55900.2	1728
AT5G12010.1	Vss_DN16193_c0_g2_i1	9.16e-113	454	1137	1444	761	396	860	228	69.737		AT5G18810.1	Vss_DN31041_c1_g1_i6	3.64e-36	136	426	509	799	150	323	97	59.794				AT1G55915.1	AT1G55915.1	1729
AT4G29780.1	Vss_DN16193_c0_g2_i1	1.05e-145	562	1182	1450	830	349	757	207	64.734		AT5G18800.1	Vss_DN21592_c1_g1_i2	6.94e-16	314	30	432	148	81.3	171	95	46.316				AT1G55920.1	AT1G55920.1	1730
AT5G12010.1	Vss_DN16193_c0_g2_i1	1.27e-34	1035	451	863	1447	105	224	195	32.821		AT5G18720.1	Vss_DN29599_c2_g3_i1	4.29e-10	340	435	1466	1371	46.4	95	32	53.125				AT1G55960.1	AT1G55960.1	1731
AT5G12010.1	Vss_DN16193_c0_g2_i1	4.54e-77	1061	531	837	1367	211	455	177	59.887		AT5G18700.1	Vss_DN30108_c0_g1_i2	0	2056	2628	2796	3368	250	540	191	53.927				AT1G55980.1	AT1G55980.1	1732
AT4G29780.1	Vss_DN16193_c0_g2_i1	8.37e-64	1181	654	831	1358	161	346	176	53.977		AT5G18660.1	Vss_DN22976_c0_g1_i1	1.62e-96	655	1245	971	381	342	741	197	71.066				AT1G56050.1	AT1G56050.1	1733
AT4G29780.1	Vss_DN16193_c0_g2_i1	1.05e-145	1192	1533	823	482	169	363	114	58.772		AT5G18650.1	Vss_DN23934_c0_g1_i2	1.89e-124	34	774	1177	437	443	962	247	62.753				AT1G56060.2	AT1G56060.2	1734
AT4G29780.1	Vss_DN16193_c0_g2_i1	8.37e-64	1535	1200	480	815	98.7	209	112	46.429		AT5G18640.1	Vss_DN25268_c0_g1_i2	1.34e-120	16	471	1617	1162	222	479	152	56.579				AT1G56070.1	AT1G56070.1	1735
AT5G12010.1	Vss_DN16193_c0_g2_i1	1.16e-53	1090	1425	811	476	196	423	112	65.179		AT5G18620.1	Vss_DN29716_c0_g1_i1	0	517	2136	804	2423	1104	2405	540	86.852				AT1G56080.1	AT1G56080.1	1736
AT4G29780.1	Vss_DN16193_c0_g2_i1	6.14e-24	822	505	1190	1507	55.1	114	106	33.962		AT5G18610.1	Vss_DN29712_c0_g1_i1	0	91	1188	536	1633	709	1543	366	81.967				AT1G56090.1	AT1G56090.1	1737
AT5G12010.1	Vss_DN16193_c0_g2_i1	1.27e-34	1419	1138	482	763	60.6	126	94	38.298		AT5G18590.1	Vss_DN29500_c0_g2_i2	2.94e-133	355	972	867	1484	290	631	206	54.854				AT1G56110.1	AT1G56110.1	1738
AT5G12010.1	Vss_DN16193_c0_g2_i1	4.54e-77	1343	1089	558	812	96.8	205	85	51.765		AT5G18580.1	Vss_DN25489_c0_g1_i3	0	64	1407	1772	429	848	1846	448	80.357				AT1G56180.1	AT1G56180.1	1739
AT4G29780.1	Vss_DN16193_c0_g2_i1	3.72e-08	1221	1460	794	555	54.7	113	80	38.75		AT5G18570.1	Vss_DN31040_c0_g3_i1	1.28e-98	1171	1656	1337	852	249	539	162	62.963				AT1G56220.1	AT1G56220.1	1740
AT4G29780.1	Vss_DN16193_c0_g2_i1	6.14e-24	1458	1222	557	793	52.4	108	79	34.177		AT5G18540.1	Vss_DN22058_c0_g1_i1	6.07e-11	121	189	270	338	51.4	108	23	91.304				AT1G56230.1	AT1G56230.1	1741
AT4G29780.1	Vss_DN16193_c0_g2_i1	6.14e-24	1182	961	830	1051	49.2	101	74	33.784		AT5G18525.1	Vss_DN31481_c2_g1_i1	0	2152	3333	2289	3470	313	677	394	37.31				AT1G56240.1	AT1G56240.1	1742
AT4G29780.1	Vss_DN16193_c0_g2_i1	1.05e-145	247	420	1699	1526	40.9	83	58	27.586		AT5G18500.1	Vss_DN23748_c0_g1_i1	7.19e-153	784	1329	1820	1275	331	723	182	75.275				AT1G56260.1	AT1G56260.1	1743
AT5G12010.1	Vss_DN16193_c0_g2_i1	1.16e-53	927	1061	971	837	31.3	62	45	31.111		AT5G18480.1	Vss_DN28889_c0_g1_i2	1.15e-176	64	894	822	1652	495	1075	277	72.563				AT1G56290.1	AT1G56290.1	1744
AT4G29780.1	Vss_DN16193_c0_g2_i1	3.72e-08	1100	1216	912	796	22.1	42	39	33.333		AT5G18440.1	Vss_DN24233_c0_g3_i2	9.42e-25	1117	1278	2242	2403	59.3	124	54	48.148				AT1G56300.1	AT1G56300.1	1745
AT5G12010.1	Vss_DN16193_c0_g2_i1	9.16e-113	1233	1337	668	564	24.4	47	35	34.286		AT5G18420.2	Vss_DN23246_c0_g1_i1	4.12e-138	583	1149	997	1563	284	614	189	57.143				AT1G56310.1	AT1G56310.1	1746
AT5G12010.1	Vss_DN16193_c0_g2_i1	1.16e-53	710	802	1188	1096	29	57	31	48.387		AT5G18410.1	Vss_DN30938_c2_g1_i1	0	1309	2643	3269	1935	667	1451	445	61.124				AT1G56345.1	AT1G56345.1	1747
AT4G29780.1	Vss_DN16193_c0_g2_i1	8.37e-64	667	590	1345	1422	22.6	43	26	42.308		AT5G18400.1	Vss_DN24153_c1_g1_i1	3.63e-43	631	810	893	1072	111	238	60	73.333				AT1G56350.1	AT1G56350.1	1748
AT5G12010.1	Vss_DN16193_c0_g2_i1	9.16e-113	1450	1500	448	398	25.4	49	17	52.941		AT5G18230.1	Vss_DN24607_c2_g1_i2	0	241	732	3845	3354	309	683	164	76.829				AT1G56380.1	AT1G56380.1	1749
AT4G29780.1	Vss_DN16193_c0_g2_i1	1.05e-145	1543	1593	469	419	28.1	55	17	58.824		AT5G18200.1	Vss_DN31036_c1_g7_i2	1.21e-62	679	891	771	983	63.8	133	71	35.211				AT1G56420.1	AT1G56420.1	1750
AT2G40435.1	Vss_DN16211_c0_g1_i1	0.000864	271	417	183	37	41.9	86	49	32.653		AT5G18180.1	Vss_DN20916_c0_g1_i1	2.75e-22	408	106	794	492	103	220	101	44.554				AT1G56423.1	AT1G56423.1	1751
AT1G03750.1	Vss_DN16221_c0_g1_i1	0	670	2169	41	1540	883	1921	500	69.8		AT5G18160.1	Vss_DN21971_c1_g1_i2	8.76e-08	94	297	254	457	46.9	96	68	30.882				AT1G56440.1	AT1G56440.1	1752
AT1G03750.1	Vss_DN16221_c0_g1_i1	1.12e-119	1428	670	799	41	186	401	253	36.759		AT5G18120.1	Vss_DN26522_c0_g2_i2	9.51e-31	199	513	1300	986	132	283	105	46.667				AT1G56450.1	AT1G56450.1	1753
AT1G03750.1	Vss_DN16221_c0_g1_i1	1.12e-119	2150	1488	1521	859	264	571	221	60.633		AT5G18110.1	Vss_DN22626_c0_g1_i1	1.2e-33	666	190	862	386	141	303	159	40.252				AT1G56460.3	AT1G56460.3	1754
AT1G03750.1	Vss_DN16221_c0_g1_i1	5.11e-86	2157	1546	1528	917	183	395	204	43.137		AT5G18100.1	Vss_DN20448_c0_g1_i1	8.75e-67	22	480	270	728	251	542	153	62.745				AT1G56500.1	AT1G56500.1	1755
AT1G03750.1	Vss_DN16221_c0_g1_i1	1.85e-60	897	1478	268	849	116	247	194	35.567		AT5G18070.1	Vss_DN26106_c0_g1_i2	1.33e-162	1240	1662	1153	731	176	381	141	57.447				AT1G56590.1	AT1G56590.1	1756
AT1G03750.1	Vss_DN16221_c0_g1_i1	1.05e-41	911	1477	282	848	95	201	189	38.095		AT5G18010.1	Vss_DN20178_c0_g1_i2	1.63e-07	106	201	928	1023	44.1	90	32	46.875				AT1G56630.1	AT1G56630.1	1757
AT1G03750.1	Vss_DN16221_c0_g1_i1	1.85e-60	1538	2095	909	1466	124	266	186	38.172		AT5G17990.1	Vss_DN23693_c0_g1_i2	2.47e-140	424	1311	1472	585	497	1079	296	71.284				AT1G56700.1	AT1G56700.1	1758
AT1G03750.1	Vss_DN16221_c0_g1_i1	1.33e-17	1321	908	692	279	62.9	131	138	35.507		AT5G17930.1	Vss_DN30558_c2_g2_i4	4.43e-127	1675	2166	1894	2385	247	535	164	58.537				AT1G57560.1	AT1G57560.1	1759
AT1G03750.1	Vss_DN16221_c0_g1_i1	1.05e-41	1548	1937	919	1308	91.8	194	130	42.308		AT5G17870.1	Vss_DN20493_c0_g1_i1	3.19e-14	109	237	68	196	75.8	159	43	67.442				AT1G57600.1	AT1G57600.1	1760
AT1G03750.1	Vss_DN16221_c0_g1_i1	5.11e-86	968	690	339	61	88.6	187	93	49.462		AT5G17840.1	Vss_DN23092_c0_g1_i3	8.2e-27	244	456	624	412	118	252	71	59.155				AT1G57610.1	AT1G57610.1	1761
AT1G03750.1	Vss_DN16221_c0_g1_i1	5.11e-86	1208	1035	579	406	57.4	119	58	51.724		AT5G17800.1	Vss_DN26132_c1_g1_i1	5.87e-60	187	573	1682	1296	229	496	129	69.767				AT1G57630.1	AT1G57630.1	1762
AT1G03750.1	Vss_DN16221_c0_g1_i1	5.11e-86	1400	1227	771	598	62.9	131	58	53.448		AT5G17770.1	Vss_DN736_c0_g1_i1	9.86e-124	103	846	285	1028	441	957	248	72.177				AT1G57660.1	AT1G57660.1	1763
AT1G03750.1	Vss_DN16221_c0_g1_i1	0	2458	2586	2015	2143	52.4	108	43	51.163		AT5G17750.1	Vss_DN27273_c0_g1_i1	4.51e-73	472	873	835	1236	177	381	134	50.746				AT1G57680.1	AT1G57680.1	1764
AT1G03750.1	Vss_DN16221_c0_g1_i1	1.33e-17	1477	1358	848	729	29.9	59	40	35		AT5G17690.1	Vss_DN29607_c0_g1_i1	1.93e-41	1144	1326	971	789	82	174	61	54.098				AT1G57770.1	AT1G57770.1	1765
AT1G03750.1	Vss_DN16221_c0_g1_i1	1.85e-60	749	865	120	236	31.3	62	39	46.154		AT5G17670.1	Vss_DN23763_c0_g1_i1	5.47e-81	97	339	1415	1173	112	239	81	58.025				AT1G57800.1	AT1G57800.1	1766
AT1G03750.1	Vss_DN16221_c0_g1_i1	1.33e-17	850	749	221	120	28.6	56	34	44.118		AT5G17660.1	Vss_DN26177_c1_g1_i9	2.41e-69	262	786	1511	987	227	490	175	60				AT1G58025.2	AT1G58025.2	1767
AT1G03750.1	Vss_DN16221_c0_g1_i1	1.05e-41	795	851	166	222	22.1	42	19	57.895		AT5G17620.1	Vss_DN28058_c0_g1_i2	2.29e-143	1	855	2148	1294	485	1054	285	70.526				AT1G58025.3	AT1G58025.3	1768
AT1G03750.1	Vss_DN16221_c0_g1_i1	0	2278	2331	1724	1777	39.1	79	18	66.667		AT5G17610.1	Vss_DN20978_c0_g1_i3	2.44e-32	97	342	259	504	136	291	82	63.415				AT1G58060.1	AT1G58060.1	1769
AT1G03750.1	Vss_DN16221_c0_g1_i1	1.33e-17	1582	1538	953	909	22.1	42	15	60		AT5G17570.1	Vss_DN24896_c0_g1_i1	5.31e-96	121	762	234	875	283	612	214	51.869				AT1G58080.1	AT1G58080.1	1770
AT1G30380.1	Vss_DN16237_c0_g1_i1	5.42e-37	127	390	57	320	151	325	88	87.5		AT5G17560.1	Vss_DN19044_c0_g1_i1	9.73e-35	250	528	318	596	144	310	93	65.591				AT1G58100.1	AT1G58100.1	1771
AT1G30380.1	Vss_DN16237_c0_g1_i1	5.07e-28	386	126	316	56	122	260	87	75.862		AT5G17550.1	Vss_DN23050_c0_g1_i1	2.08e-51	247	672	1170	745	200	437	142	57.042				AT1G58100.2	AT1G58100.2	1772
AT1G30380.1	Vss_DN16237_c0_g1_i1	1.79e-11	126	380	56	310	67	140	85	41.176		AT5G17530.1	Vss_DN29256_c0_g2_i1	0	670	1743	2129	1056	579	1265	358	72.346				AT1G58230.1	AT1G58230.1	1773
AT1G30380.1	Vss_DN16237_c0_g1_i1	8.84e-07	382	134	312	64	51.5	106	83	39.759		AT5G17520.2	Vss_DN27478_c0_g1_i1	2.23e-110	70	1050	1413	433	397	861	327	53.211				AT1G58250.1	AT1G58250.1	1774
AT1G30380.1	Vss_DN16237_c0_g1_i1	2.91e-09	378	139	308	69	59.7	124	80	40		AT5G17510.1	Vss_DN21766_c0_g1_i1	9.06e-40	544	816	1148	876	100	214	91	46.154				AT1G58290.1	AT1G58290.1	1775
AT1G30380.1	Vss_DN16237_c0_g1_i1	0.000102	170	379	100	309	44.6	91	70	38.571		AT5G17480.1	Vss_DN27685_c0_g1_i2	7.47e-10	40	195	222	377	60.6	126	52	48.077				AT1G58330.1	AT1G58330.1	1776
AT1G21970.1	Vss_DN16241_c1_g1_i1	1.41e-26	482	171	104	415	118	252	104	62.5		AT5G17460.1	Vss_DN22773_c0_g1_i2	1.28e-08	502	717	541	756	59.2	124	72	38.889				AT1G58350.1	AT1G58350.1	1777
AT1G21970.1	Vss_DN16241_c1_g1_i1	5.89e-52	172	483	414	103	202	436	104	75.962		AT5G17450.1	Vss_DN21544_c0_g1_i1	7.77e-07	272	60	489	277	51.9	107	71	42.254				AT1G58370.1	AT1G58370.1	1778
AT5G47670.1	Vss_DN16241_c1_g1_i1	1.75e-53	154	453	429	130	207	447	100	82		AT5G17440.1	Vss_DN25707_c2_g1_i12	1.45e-135	1	549	2069	1521	322	697	183	72.678				AT1G58390.1	AT1G58390.1	1779
AT5G47670.2	Vss_DN16241_c1_g1_i1	1.49e-53	67	366	429	130	207	447	100	82		AT5G17420.1	Vss_DN30908_c1_g1_i2	0	625	1845	875	2095	855	1861	407	82.31				AT1G58400.1	AT1G58400.1	1780
AT5G47670.3	Vss_DN16241_c1_g1_i1	1.75e-53	154	453	429	130	207	447	100	82		AT5G17410.2	Vss_DN26443_c0_g1_i1	0	82	990	550	1458	450	976	303	64.026				AT1G58430.1	AT1G58430.1	1781
AT5G47670.1	Vss_DN16241_c1_g1_i1	3.31e-13	173	451	410	132	73.9	155	93	41.935		AT5G17380.1	Vss_DN19636_c1_g1_i1	0	598	1719	2079	958	651	1415	374	71.39				AT1G58470.1	AT1G58470.1	1782
AT5G47670.2	Vss_DN16241_c1_g1_i1	2.83e-13	86	364	410	132	73.9	155	93	41.935		AT5G17370.1	Vss_DN19173_c0_g1_i1	1.25e-13	229	480	294	545	55.5	115	84	28.571				AT1G58602.1	AT1G58602.1	1783
AT5G47670.3	Vss_DN16241_c1_g1_i1	3.31e-13	173	451	410	132	73.9	155	93	41.935		AT5G17290.1	Vss_DN26453_c1_g1_i1	4.11e-80	1	330	168	497	155	333	110	67.273				AT1G58643.1	AT1G58643.1	1784
AT5G47670.1	Vss_DN16241_c1_g1_i1	3.07e-32	452	174	131	409	137	293	93	72.043		AT5G17280.1	Vss_DN22258_c1_g1_i1	1.28e-10	307	387	342	422	64.3	134	27	77.778				AT1G59520.1	AT1G59520.1	1785
AT5G47670.2	Vss_DN16241_c1_g1_i1	2.62e-32	365	87	131	409	137	293	93	72.043		AT5G17250.1	Vss_DN28967_c1_g1_i2	0	298	999	1121	1822	397	861	234	67.094				AT1G59530.1	AT1G59530.1	1786
AT5G47670.3	Vss_DN16241_c1_g1_i1	3.07e-32	452	174	131	409	137	293	93	72.043		AT5G17240.1	Vss_DN25782_c1_g1_i2	3.02e-83	238	654	1671	1255	168	361	139	51.799				AT1G59600.1	AT1G59600.1	1787
AT5G47670.1	Vss_DN16241_c1_g1_i1	5.34e-15	186	461	397	122	79.9	168	92	44.565		AT5G17230.1	Vss_DN24361_c0_g1_i1	1.64e-173	370	1260	456	1346	585	1272	297	80.808				AT1G59640.1	AT1G59640.1	1788
AT5G47670.2	Vss_DN16241_c1_g1_i1	4.55e-15	99	374	397	122	79.9	168	92	44.565		AT5G17220.1	Vss_DN21823_c0_g3_i2	1.74e-50	1	357	278	634	136	291	119	47.899				AT1G59700.1	AT1G59700.1	1789
AT5G47670.3	Vss_DN16241_c1_g1_i1	5.34e-15	186	461	397	122	79.9	168	92	44.565		AT5G17170.1	Vss_DN21719_c0_g1_i1	1.94e-20	717	271	890	1336	98.2	208	149	38.255				AT1G59760.1	AT1G59760.1	1790
AT1G21970.1	Vss_DN16241_c1_g1_i1	3.13e-12	176	415	410	171	70.7	148	80	47.5		AT5G17070.1	Vss_DN25487_c0_g1_i3	4.38e-27	277	531	1072	818	89.6	192	85	50.588				AT1G59820.1	AT1G59820.1	1791
AT1G21970.1	Vss_DN16241_c1_g1_i1	5.45e-11	189	410	397	176	66.6	139	74	48.649		AT5G17010.2	Vss_DN26545_c0_g1_i2	2.78e-91	427	798	1524	1153	174	374	124	53.226				AT1G59830.1	AT1G59830.1	1792
AT1G21970.1	Vss_DN16241_c1_g1_i1	2.46e-09	480	271	106	315	61.1	127	70	45.714		AT5G16940.1	Vss_DN26125_c0_g1_i2	1.48e-56	22	399	399	776	216	467	126	60.317				AT1G59840.1	AT1G59840.1	1793
AT5G47670.1	Vss_DN16241_c1_g1_i1	2.84e-11	460	251	123	332	67.5	141	70	48.571		AT5G16930.1	Vss_DN30144_c0_g1_i2	0	160	1047	475	1362	424	931	296	68.581				AT1G59940.1	AT1G59940.1	1794
AT5G47670.2	Vss_DN16241_c1_g1_i1	2.43e-11	373	164	123	332	67.5	141	70	48.571		AT5G16910.1	Vss_DN17266_c0_g1_i1	0	2263	3396	2622	3755	738	1605	378	78.571				AT1G59990.1	AT1G59990.1	1795
AT5G47670.3	Vss_DN16241_c1_g1_i1	2.84e-11	460	251	123	332	67.5	141	70	48.571		AT5G16890.1	Vss_DN26931_c1_g1_i2	0	352	1485	540	1673	683	1485	378	69.841				AT1G60000.1	AT1G60000.1	1796
AT5G47670.1	Vss_DN16241_c1_g1_i1	6.29e-17	450	250	133	333	86.3	182	67	52.239		AT5G16880.3	Vss_DN24626_c0_g2_i2	3.08e-110	1	606	1673	1068	321	697	202	66.832				AT1G60000.2	AT1G60000.2	1797
AT5G47670.2	Vss_DN16241_c1_g1_i1	5.37e-17	363	163	133	333	86.3	182	67	52.239		AT5G16880.1	Vss_DN24626_c0_g1_i1	5.03e-118	1	624	1592	969	300	657	208	59.615				AT1G60030.1	AT1G60030.1	1798
AT5G47670.3	Vss_DN16241_c1_g1_i1	6.29e-17	450	250	133	333	86.3	182	67	52.239		AT5G16870.1	Vss_DN22405_c0_g1_i4	9.88e-60	97	510	373	786	227	491	138	69.565				AT1G60060.1	AT1G60060.1	1799
AT1G21970.1	Vss_DN16241_c1_g1_i1	5.9e-08	415	245	171	341	56.5	117	57	49.123		AT5G16850.1	Vss_DN20037_c1_g1_i1	6.9e-52	2746	3258	899	387	163	351	171	45.029				AT1G60070.1	AT1G60070.1	1800
AT5G51200.2	Vss_DN16259_c0_g1_i1	0	2254	3279	1082	2107	397	862	342	50.585		AT5G16840.2	Vss_DN20512_c1_g1_i1	8.21e-69	268	687	455	874	194	430	140	57.857				AT1G60080.1	AT1G60080.1	1801
AT5G51200.1	Vss_DN16259_c0_g1_i1	0	2545	3207	1445	2107	236	509	221	48.416		AT5G16810.1	Vss_DN21987_c0_g1_i1	2.13e-30	1239	853	1458	1072	97.7	207	129	41.085				AT1G60140.1	AT1G60140.1	1802
AT5G51200.3	Vss_DN16259_c0_g1_i1	0	2602	3264	1445	2107	236	509	221	48.416		AT5G16800.2	Vss_DN24901_c0_g1_i2	2.27e-74	49	732	1133	450	277	599	228	46.93				AT1G60140.3	AT1G60140.3	1803
AT5G51200.2	Vss_DN16259_c0_g1_i1	0	1318	1893	119	694	293	635	192	62.5		AT5G16780.1	Vss_DN31518_c1_g1_i7	2.33e-131	739	1167	956	1384	160	353	143	55.245				AT1G60160.1	AT1G60160.1	1804
AT5G51200.1	Vss_DN16259_c0_g1_i1	0	3526	4065	2426	2965	172	370	180	55.556		AT5G16760.1	Vss_DN23899_c1_g2_i1	1.08e-86	349	687	1002	664	144	308	113	54.867				AT1G60170.1	AT1G60170.1	1805
AT5G51200.2	Vss_DN16259_c0_g1_i1	0	3598	4137	2426	2965	172	370	180	55.556		AT5G16750.1	Vss_DN30074_c1_g1_i2	0	1402	2451	1664	2713	546	1186	350	61.143				AT1G60200.1	AT1G60200.1	1806
AT5G51200.3	Vss_DN16259_c0_g1_i1	0	3583	4122	2426	2965	172	370	180	55.556		AT5G16740.1	Vss_DN31332_c0_g2_i8	1.82e-69	490	1179	2067	1378	168	362	230	38.696				AT1G60220.1	AT1G60220.1	1807
AT5G51200.1	Vss_DN16259_c0_g1_i1	0	1348	1875	167	694	270	584	176	63.636		AT5G16715.1	Vss_DN28821_c3_g2_i1	0	817	1890	2905	1832	648	1410	358	71.229				AT1G60230.1	AT1G60230.1	1808
AT5G51200.3	Vss_DN16259_c0_g1_i1	0	1348	1875	167	694	270	584	176	63.636		AT5G16710.1	Vss_DN22688_c0_g1_i2	2.13e-98	115	759	1525	881	357	773	215	65.581				AT1G60270.1	AT1G60270.1	1809
AT5G51200.1	Vss_DN16259_c0_g1_i1	1.05e-52	3027	2599	1927	1499	55.1	114	143	25.175		AT5G16690.1	Vss_DN29930_c0_g1_i1	5.92e-90	430	1098	450	1118	206	444	223	39.462				AT1G60350.1	AT1G60350.1	1810
AT5G51200.2	Vss_DN16259_c0_g1_i1	1.23e-62	3099	2671	1927	1499	55.1	114	143	25.175		AT5G16660.2	Vss_DN19933_c0_g1_i1	1.15e-08	202	345	657	514	22	42	48	43.75				AT1G60360.1	AT1G60360.1	1811
AT5G51200.3	Vss_DN16259_c0_g1_i1	3.35e-61	3084	2656	1927	1499	55.1	114	143	25.175		AT5G16650.1	Vss_DN22854_c0_g1_i2	6.79e-44	28	345	483	800	174	375	106	65.094				AT1G60420.1	AT1G60420.1	1812
AT5G51200.1	Vss_DN16259_c0_g1_i1	7.22e-116	3947	3543	2847	2443	111	236	135	45.926		AT5G16630.1	Vss_DN30307_c0_g2_i1	2.4e-127	1588	1881	3286	3579	146	314	98	55.102				AT1G60430.1	AT1G60430.1	1813
AT5G51200.2	Vss_DN16259_c0_g1_i1	5.55e-123	4019	3615	2847	2443	111	236	135	45.926		AT5G16620.1	Vss_DN26501_c0_g1_i2	1.24e-27	1343	1110	1657	1424	85.4	180	78	53.846				AT1G60490.1	AT1G60490.1	1814
AT5G51200.3	Vss_DN16259_c0_g1_i1	9.72e-125	4004	3600	2847	2443	111	236	135	45.926		AT5G16610.1	Vss_DN30707_c1_g1_i2	1.53e-57	1027	1431	2142	2546	206	447	135	58.519				AT1G60500.1	AT1G60500.1	1815
AT5G51200.1	Vss_DN16259_c0_g1_i1	0	2179	2538	1082	1441	162	349	120	54.167		AT5G16570.1	Vss_DN23331_c0_g1_i1	1.22e-74	1068	373	1288	593	224	483	232	42.672				AT1G60550.1	AT1G60550.1	1816
AT5G51200.3	Vss_DN16259_c0_g1_i1	0	2236	2595	1082	1441	162	349	120	54.167		AT5G16550.1	Vss_DN11539_c0_g1_i1	2.45e-11	217	414	186	383	57	118	66	40.909				AT1G60560.1	AT1G60560.1	1817
AT5G51200.2	Vss_DN16259_c0_g1_i1	5.55e-123	2616	2272	1444	1100	59.3	123	115	31.304		AT5G16470.1	Vss_DN20231_c0_g1_i2	2.53e-39	1	285	352	636	152	330	95	63.158				AT1G60600.2	AT1G60600.2	1818
AT5G51200.1	Vss_DN16259_c0_g1_i1	7.22e-116	2535	2197	1438	1100	58.8	122	113	30.973		AT5G16460.1	Vss_DN30297_c0_g1_i2	2.89e-44	460	786	1480	1154	121	258	109	45.872				AT1G60610.1	AT1G60610.1	1819
AT5G51200.3	Vss_DN16259_c0_g1_i1	9.72e-125	2592	2254	1438	1100	58.8	122	113	30.973		AT5G16450.1	Vss_DN24259_c0_g1_i1	4.39e-62	1	492	1160	669	235	508	164	55.488				AT1G60640.1	AT1G60640.1	1820
AT5G51200.1	Vss_DN16259_c0_g1_i1	0	5008	5316	4013	4321	103	219	103	49.515		AT5G16440.1	Vss_DN29192_c1_g2_i1	5.92e-57	843	199	165	809	219	473	215	39.535				AT1G60660.1	AT1G60660.1	1821
AT5G51200.2	Vss_DN16259_c0_g1_i1	0	5080	5388	4013	4321	103	219	103	49.515		AT5G16390.1	Vss_DN21968_c0_g1_i1	1.87e-35	839	606	671	904	118	252	78	70.513				AT1G60680.1	AT1G60680.1	1822
AT5G51200.3	Vss_DN16259_c0_g1_i1	0	5062	5370	4013	4321	103	219	103	49.515		AT5G16300.1	Vss_DN30773_c1_g2_i3	0	757	1086	1147	1476	109	234	110	39.091				AT1G60680.2	AT1G60680.2	1823
AT5G51200.2	Vss_DN16259_c0_g1_i1	3.75e-47	1311	1613	112	414	50.1	103	101	31.683		AT5G16290.1	Vss_DN24764_c1_g1_i1	1.53e-159	862	1413	1060	1611	297	643	184	67.391				AT1G60690.1	AT1G60690.1	1824
AT5G51200.1	Vss_DN16259_c0_g1_i1	5.09e-38	4027	4326	2930	3229	100	214	100	44		AT5G16280.1	Vss_DN26584_c0_g1_i1	0	1	540	48	587	220	476	180	50				AT1G60700.1	AT1G60700.1	1825
AT5G51200.2	Vss_DN16259_c0_g1_i1	3.75e-47	4099	4398	2930	3229	100	214	100	44		AT5G16270.1	Vss_DN31490_c0_g1_i1	5.41e-10	3	365	1515	1877	56.1	116	121	38.017				AT1G60770.1	AT1G60770.1	1826
AT5G51200.3	Vss_DN16259_c0_g1_i1	6.83e-47	4084	4383	2930	3229	100	214	100	44		AT5G16260.1	Vss_DN29977_c1_g1_i1	7.92e-101	901	1245	1588	1244	138	299	115	59.13				AT1G60810.1	AT1G60810.1	1827
AT5G51200.2	Vss_DN16259_c0_g1_i1	0	1921	2211	731	1021	138	296	97	65.979		AT5G16240.1	Vss_DN28822_c1_g3_i1	0	151	1176	598	1623	642	1396	342	76.023				AT1G60850.1	AT1G60850.1	1828
AT5G51200.3	Vss_DN16259_c0_g1_i1	0	1903	2193	731	1021	138	296	97	65.979		AT5G16210.1	Vss_DN30693_c0_g1_i1	3.69e-152	2608	3318	1504	794	340	741	237	63.291				AT1G60860.2	AT1G60860.2	1829
AT5G51200.2	Vss_DN16259_c0_g1_i1	3.75e-47	1920	2207	730	1017	59.7	124	96	36.458		AT5G16160.1	Vss_DN23377_c2_g1_i10	2.19e-05	343	402	541	482	46.9	96	20	85				AT1G60900.1	AT1G60900.1	1830
AT5G51200.3	Vss_DN16259_c0_g1_i1	6.83e-47	1902	2189	730	1017	59.7	124	96	36.458		AT5G16150.1	Vss_DN26253_c1_g1_i4	6.84e-162	1616	306	2084	774	569	1236	437	61.556				AT1G60960.1	AT1G60960.1	1831
AT5G51200.1	Vss_DN16259_c0_g1_i1	7.22e-116	1622	1344	441	163	68.9	144	93	45.161		AT5G16140.1	Vss_DN26242_c0_g1_i2	2.3e-72	133	702	431	1000	270	584	190	55.789				AT1G60960.2	AT1G60960.2	1832
AT5G51200.3	Vss_DN16259_c0_g1_i1	9.72e-125	1622	1344	441	163	68.9	144	93	45.161		AT5G16120.1	Vss_DN30143_c0_g1_i3	5.31e-141	58	1020	1384	2346	499	1083	321	61.371				AT1G60990.1	AT1G60990.1	1833
AT5G51200.2	Vss_DN16259_c0_g1_i1	1.23e-62	1611	1336	412	137	61.1	127	92	35.87		AT5G16100.2	Vss_DN31471_c2_g6_i8	1.82e-16	1003	1233	2011	2241	85.8	181	77	45.455				AT1G60995.1	AT1G60995.1	1834
AT5G51200.2	Vss_DN16259_c0_g1_i1	1.23e-62	2187	1918	997	728	67.5	141	90	38.889		AT5G16060.1	Vss_DN19699_c0_g1_i1	1.38e-25	52	267	56	271	108	231	72	58.333				AT1G61000.1	AT1G61000.1	1835
AT5G51200.3	Vss_DN16259_c0_g1_i1	3.35e-61	2169	1900	997	728	67.5	141	90	38.889		AT5G16040.1	Vss_DN20522_c1_g1_i2	0	13	864	1738	887	547	1193	284	76.408				AT1G61010.1	AT1G61010.1	1836
AT5G51200.2	Vss_DN16259_c0_g1_i1	5.55e-123	2186	1926	996	736	100	212	87	62.069		AT5G16010.1	Vss_DN19056_c0_g1_i1	2.08e-21	478	807	486	157	101	215	110	39.091				AT1G61030.1	AT1G61030.1	1837
AT5G51200.3	Vss_DN16259_c0_g1_i1	9.72e-125	2168	1908	996	736	100	212	87	62.069		AT5G16000.1	Vss_DN27105_c2_g1_i1	0	88	660	1561	989	222	479	191	52.356				AT1G61040.1	AT1G61040.1	1838
AT5G51200.1	Vss_DN16259_c0_g1_i1	5.09e-38	2280	2534	1183	1437	49.6	102	85	32.941		AT5G15940.1	Vss_DN23750_c0_g2_i1	2.77e-68	157	615	431	889	146	313	153	45.752				AT1G61065.1	AT1G61065.1	1839
AT5G51200.2	Vss_DN16259_c0_g1_i1	3.75e-47	2355	2609	1183	1437	49.6	102	85	32.941		AT5G15930.1	Vss_DN19344_c0_g1_i1	1.78e-103	1022	108	1844	930	374	811	305	64.262				AT1G61105.1	AT1G61105.1	1840
AT5G51200.3	Vss_DN16259_c0_g1_i1	6.83e-47	2337	2591	1183	1437	49.6	102	85	32.941		AT5G15920.1	Vss_DN30485_c0_g1_i3	0	1912	3153	2319	3560	549	1202	414	56.763				AT1G61130.1	AT1G61130.1	1841
AT5G51200.1	Vss_DN16259_c0_g1_i1	7.22e-116	4328	4074	3231	2977	55.6	115	85	43.529		AT5G15890.1	Vss_DN22870_c0_g1_i4	1.94e-90	559	957	1735	1337	188	405	133	51.128				AT1G61150.1	AT1G61150.1	1842
AT5G51200.2	Vss_DN16259_c0_g1_i1	5.55e-123	4400	4146	3231	2977	55.6	115	85	43.529		AT5G15880.1	Vss_DN21377_c0_g1_i1	0.00026	435	82	576	223	45.1	92	118	29.661				AT1G61210.1	AT1G61210.1	1843
AT5G51200.3	Vss_DN16259_c0_g1_i1	9.72e-125	4385	4131	3231	2977	55.6	115	85	43.529		AT5G15870.1	Vss_DN28699_c1_g2_i2	6.41e-71	2135	1524	482	1093	184	396	204	50				AT1G61215.1	AT1G61215.1	1844
AT5G51200.2	Vss_DN16259_c0_g1_i1	5.55e-123	1640	1389	441	190	62.5	130	84	45.238		AT5G15810.1	Vss_DN25811_c0_g1_i1	1.11e-118	1643	312	420	1751	425	923	444	52.027				AT1G61290.1	AT1G61290.1	1845
AT5G51200.1	Vss_DN16259_c0_g1_i1	7.22e-116	5258	5010	4263	4015	62.9	131	83	43.373		AT5G15802.1	Vss_DN18876_c0_g1_i1	2.38e-08	197	6	349	158	56.1	116	64	45.312				AT1G61410.1	AT1G61410.1	1846
AT5G51200.2	Vss_DN16259_c0_g1_i1	5.55e-123	5330	5082	4263	4015	62.9	131	83	43.373		AT5G15790.1	Vss_DN30228_c3_g3_i1	1.41e-34	436	699	1032	769	122	260	88	54.545				AT1G61475.1	AT1G61475.1	1847
AT5G51200.3	Vss_DN16259_c0_g1_i1	9.72e-125	5312	5064	4263	4015	62.9	131	83	43.373		AT5G15770.1	Vss_DN20362_c0_g1_i1	1.64e-35	151	450	200	499	136	292	100	54				AT1G61520.1	AT1G61520.1	1848
AT5G51200.1	Vss_DN16259_c0_g1_i1	7.22e-116	3125	2877	2025	1777	65.2	136	83	45.783		AT5G15750.1	Vss_DN34271_c0_g1_i1	5.8e-20	549	1	379	927	95.9	203	183	28.962				AT1G61570.1	AT1G61570.1	1849
AT5G51200.2	Vss_DN16259_c0_g1_i1	5.55e-123	3197	2949	2025	1777	65.2	136	83	45.783		AT5G15740.1	Vss_DN22284_c0_g1_i1	0	304	1494	723	1913	627	1363	397	68.01				AT1G61620.1	AT1G61620.1	1850
AT5G51200.3	Vss_DN16259_c0_g1_i1	9.72e-125	3182	2934	2025	1777	65.2	136	83	45.783		AT5G15710.1	Vss_DN27003_c0_g1_i1	6.08e-105	781	1302	703	182	234	505	174	52.874				AT1G61670.1	AT1G61670.1	1851
AT5G51200.1	Vss_DN16259_c0_g1_i1	1.05e-52	4281	4051	3184	2954	34.1	68	77	29.87		AT5G15680.1	Vss_DN31465_c0_g1_i2	1.19e-127	1290	106	6372	7556	292	633	395	36.709				AT1G61690.1	AT1G61690.1	1852
AT5G51200.2	Vss_DN16259_c0_g1_i1	1.23e-62	4353	4123	3184	2954	34.1	68	77	29.87		AT5G15640.1	Vss_DN27456_c0_g1_i1	1.35e-90	16	711	380	1075	308	667	232	63.362				AT1G61720.1	AT1G61720.1	1853
AT5G51200.3	Vss_DN16259_c0_g1_i1	3.35e-61	4338	4108	3184	2954	34.1	68	77	29.87		AT5G15580.1	Vss_DN31578_c0_g1_i2	1.01e-11	1447	1599	2981	2829	27.3	54	51	31.373				AT1G61770.1	AT1G61770.1	1854
AT5G51200.1	Vss_DN16259_c0_g1_i1	5.09e-38	1365	1595	184	414	49.2	101	77	37.662		AT5G15570.1	Vss_DN26637_c5_g1_i3	2.4e-40	154	561	186	593	164	356	136	47.794				AT1G61780.1	AT1G61780.1	1855
AT5G51200.3	Vss_DN16259_c0_g1_i1	6.83e-47	1365	1595	184	414	49.2	101	77	37.662		AT5G15550.1	Vss_DN26683_c0_g1_i3	1.51e-117	799	1302	1714	1211	249	543	168	57.143				AT1G61790.1	AT1G61790.1	1856
AT5G51200.1	Vss_DN16259_c0_g1_i1	3.03e-07	1855	1625	674	444	48.7	100	77	40.26		AT5G15540.1	Vss_DN29526_c0_g1_i1	0	1225	2145	1995	1075	322	697	307	48.86				AT1G61800.1	AT1G61800.1	1857
AT5G51200.2	Vss_DN16259_c0_g1_i1	1.34e-08	1873	1643	674	444	48.7	100	77	40.26		AT5G15530.1	Vss_DN21968_c0_g1_i2	6.3e-11	519	767	853	605	60.2	125	83	42.169				AT1G61850.1	AT1G61850.1	1858
AT5G51200.3	Vss_DN16259_c0_g1_i1	1.34e-08	1855	1625	674	444	48.7	100	77	40.26		AT5G15500.2	Vss_DN30503_c0_g1_i3	2.26e-07	547	729	2069	2251	38.2	77	61	34.426				AT1G61890.1	AT1G61890.1	1859
AT5G51200.1	Vss_DN16259_c0_g1_i1	1.05e-52	1593	1366	412	185	56.1	116	76	35.526		AT5G15500.1	Vss_DN20880_c1_g2_i1	0.000744	232	411	1310	1131	40	81	60	36.667				AT1G61900.2	AT1G61900.2	1860
AT5G51200.3	Vss_DN16259_c0_g1_i1	3.35e-61	1593	1366	412	185	56.1	116	76	35.526		AT5G15490.1	Vss_DN29713_c1_g1_i2	0	1	1434	781	2214	974	2121	478	82.427				AT1G61930.1	AT1G61930.1	1861
AT5G51200.1	Vss_DN16259_c0_g1_i1	1.05e-52	1863	1645	682	464	65.2	136	73	42.466		AT5G15450.1	Vss_DN20350_c0_g1_i1	0	229	2883	3084	430	1687	3687	885	81.356				AT1G61940.2	AT1G61940.2	1862
AT5G51200.2	Vss_DN16259_c0_g1_i1	1.23e-62	1881	1663	682	464	65.2	136	73	42.466		AT5G15440.1	Vss_DN30339_c0_g1_i3	1.3e-80	313	648	1278	1613	164	352	112	57.143				AT1G61960.1	AT1G61960.1	1863
AT5G51200.3	Vss_DN16259_c0_g1_i1	3.35e-61	1863	1645	682	464	65.2	136	73	42.466		AT5G15410.1	Vss_DN28996_c0_g1_i1	0	1141	2049	1457	549	426	925	303	59.076				AT1G61970.1	AT1G61970.1	1864
AT5G51200.1	Vss_DN16259_c0_g1_i1	0	4636	4845	3554	3763	68	142	70	42.857		AT5G15400.1	Vss_DN29871_c0_g1_i3	0	613	1272	1205	1864	288	624	220	55.909				AT1G61980.1	AT1G61980.1	1865
AT5G51200.2	Vss_DN16259_c0_g1_i1	0	4708	4917	3554	3763	68	142	70	42.857		AT5G15390.1	Vss_DN25375_c0_g1_i1	6.53e-89	577	1032	1019	1474	229	495	152	59.211				AT1G62020.1	AT1G62020.1	1866
AT5G51200.3	Vss_DN16259_c0_g1_i1	0	4693	4902	3554	3763	68	142	70	42.857		AT5G15350.1	Vss_DN24804_c0_g1_i4	3.64e-15	28	276	225	473	79.9	168	83	37.349				AT1G62180.1	AT1G62180.1	1867
AT5G51200.1	Vss_DN16259_c0_g1_i1	1.05e-52	5298	5098	4303	4103	29.5	58	67	26.866		AT5G15330.1	Vss_DN26917_c0_g2_i2	3.58e-65	364	648	848	1132	148	319	95	70.526				AT1G62250.1	AT1G62250.1	1868
AT5G51200.2	Vss_DN16259_c0_g1_i1	1.23e-62	5370	5170	4303	4103	29.5	58	67	26.866		AT5G15320.1	Vss_DN23537_c0_g1_i4	4.68e-13	13	162	306	455	69.8	146	50	62				AT1G62350.2	AT1G62350.2	1869
AT5G51200.3	Vss_DN16259_c0_g1_i1	3.35e-61	5352	5152	4303	4103	29.5	58	67	26.866		AT5G15260.1	Vss_DN24169_c0_g2_i2	9.63e-22	211	348	921	784	30.4	60	46	28.261				AT1G62360.1	AT1G62360.1	1870
AT5G51200.1	Vss_DN16259_c0_g1_i1	7.22e-116	1874	1677	693	496	72.1	151	66	53.03		AT5G15250.1	Vss_DN25911_c0_g1_i1	0	589	2013	627	2051	885	1926	475	79.158				AT1G62380.1	AT1G62380.1	1871
AT5G51200.2	Vss_DN16259_c0_g1_i1	5.55e-123	1892	1695	693	496	72.1	151	66	53.03		AT5G15240.2	Vss_DN27500_c4_g2_i1	1.66e-68	43	420	1618	1241	139	298	126	45.238				AT1G62390.1	AT1G62390.1	1872
AT5G51200.3	Vss_DN16259_c0_g1_i1	9.72e-125	1874	1677	693	496	72.1	151	66	53.03		AT5G15240.1	Vss_DN27500_c4_g2_i2	3.99e-103	43	606	1618	1055	198	427	188	45.213				AT1G62400.1	AT1G62400.1	1873
AT5G51200.1	Vss_DN16259_c0_g1_i1	0	3274	3468	2174	2368	76.7	161	65	44.615		AT5G15220.1	Vss_DN22805_c0_g1_i2	5.92e-11	411	109	648	346	65.7	137	101	32.673				AT1G62420.1	AT1G62420.1	1874
AT5G51200.2	Vss_DN16259_c0_g1_i1	0	3346	3540	2174	2368	76.7	161	65	44.615		AT5G15210.1	Vss_DN28738_c0_g2_i3	1.23e-39	523	705	4614	4796	97.3	206	61	55.738				AT1G62440.1	AT1G62440.1	1875
AT5G51200.3	Vss_DN16259_c0_g1_i1	0	3331	3525	2174	2368	76.7	161	65	44.615		AT5G15200.1	Vss_DN20402_c0_g1_i1	5.51e-42	597	1	539	1135	169	363	199	39.196				AT1G62450.1	AT1G62450.1	1876
AT5G51200.1	Vss_DN16259_c0_g1_i1	0	5353	5505	4379	4531	37.3	75	51	37.255		AT5G15170.1	Vss_DN29338_c1_g1_i2	1.34e-100	1562	867	873	1568	257	555	232	55.172				AT1G62610.1	AT1G62610.1	1877
AT5G51200.2	Vss_DN16259_c0_g1_i1	0	5425	5577	4379	4531	37.3	75	51	37.255		AT5G15140.1	Vss_DN22785_c0_g1_i2	4.33e-103	634	1191	481	1038	244	529	186	55.376				AT1G62630.1	AT1G62630.1	1878
AT5G51200.3	Vss_DN16259_c0_g1_i1	0	5407	5559	4379	4531	37.3	75	51	37.255		AT5G15090.1	Vss_DN27477_c2_g1_i1	3.11e-28	582	1	797	216	91.3	193	194	29.897				AT1G62640.1	AT1G62640.1	1879
AT5G51200.1	Vss_DN16259_c0_g1_i1	7.22e-116	2819	2676	1719	1576	42.3	86	48	47.917		AT5G15080.1	Vss_DN30045_c2_g1_i2	1.11e-16	1315	803	726	1238	66.6	139	171	32.749				AT1G62660.2	AT1G62660.2	1880
AT5G51200.2	Vss_DN16259_c0_g1_i1	5.55e-123	2891	2748	1719	1576	42.3	86	48	47.917		AT5G15050.1	Vss_DN28047_c0_g1_i14	8.55e-180	259	1302	712	1755	628	1365	348	68.678				AT1G62710.1	AT1G62710.1	1881
AT5G51200.3	Vss_DN16259_c0_g1_i1	9.72e-125	2876	2733	1719	1576	42.3	86	48	47.917		AT5G14990.1	Vss_DN25910_c0_g1_i1	7.73e-15	1615	1983	182	550	81.1	171	123	30.894				AT1G62730.1	AT1G62730.1	1882
AT5G51200.1	Vss_DN16259_c0_g1_i1	1.05e-52	2321	2181	1224	1084	37.7	76	47	38.298		AT5G14980.1	Vss_DN26799_c0_g1_i1	3.43e-111	613	963	1238	1588	157	338	117	50.427				AT1G62750.1	AT1G62750.1	1883
AT5G51200.2	Vss_DN16259_c0_g1_i1	1.23e-62	2396	2256	1224	1084	37.7	76	47	38.298		AT5G14950.1	Vss_DN30980_c1_g1_i1	0	298	1095	4029	3232	504	1095	266	71.429				AT1G62780.1	AT1G62780.1	1884
AT5G51200.2	Vss_DN16259_c0_g1_i1	1.34e-08	2206	2066	1016	876	24.4	47	47	38.298		AT5G14920.1	Vss_DN19032_c1_g1_i1	9.7e-24	640	807	571	404	109	232	56	66.071				AT1G62850.2	AT1G62850.2	1885
AT5G51200.3	Vss_DN16259_c0_g1_i1	3.35e-61	2378	2238	1224	1084	37.7	76	47	38.298		AT5G14910.1	Vss_DN19946_c0_g1_i1	4.84e-22	271	516	363	608	102	218	82	53.659				AT1G62900.1	AT1G62900.1	1886
AT5G51200.3	Vss_DN16259_c0_g1_i1	1.34e-08	2188	2048	1016	876	24.4	47	47	38.298		AT5G14860.1	Vss_DN30371_c2_g2_i2	1.87e-37	1036	1344	1106	1414	101	215	103	35.922				AT1G62940.1	AT1G62940.1	1887
AT5G51200.1	Vss_DN16259_c0_g1_i1	1.05e-52	2540	2403	1443	1306	33.1	66	46	45.652		AT5G14850.1	Vss_DN29570_c3_g1_i4	7.78e-134	1189	1623	829	1263	197	424	145	55.172				AT1G62970.2	AT1G62970.2	1888
AT5G51200.2	Vss_DN16259_c0_g1_i1	1.23e-62	2615	2478	1443	1306	33.1	66	46	45.652		AT5G14800.1	Vss_DN20270_c0_g1_i2	3.02e-99	109	825	343	1059	325	706	239	58.996				AT1G63000.1	AT1G63000.1	1889
AT5G51200.3	Vss_DN16259_c0_g1_i1	3.35e-61	2597	2460	1443	1306	33.1	66	46	45.652		AT5G14790.1	Vss_DN25148_c0_g1_i1	7.12e-73	205	837	409	1041	263	575	211	54.976				AT1G63010.1	AT1G63010.1	1890
AT5G51200.1	Vss_DN16259_c0_g1_i1	0	1903	2037	731	865	76.2	160	45	64.444		AT5G14780.1	Vss_DN23473_c1_g2_i1	3.37e-178	67	1155	224	1312	622	1353	363	71.35				AT1G63080.1	AT1G63080.1	1891
AT5G51200.1	Vss_DN16259_c0_g1_i1	7.22e-116	2036	1908	864	736	51.5	106	43	65.116		AT5G14760.1	Vss_DN28727_c2_g2_i2	0	319	897	4	582	350	758	193	74.611				AT1G63090.1	AT1G63090.1	1892
AT5G51200.1	Vss_DN16259_c0_g1_i1	7.22e-116	5477	5352	4503	4378	27.2	53	42	33.333		AT5G14720.1	Vss_DN30910_c0_g1_i4	0	19	957	1076	2014	602	1319	313	75.719				AT1G63110.1	AT1G63110.1	1893
AT5G51200.2	Vss_DN16259_c0_g1_i1	5.55e-123	5549	5424	4503	4378	27.2	53	42	33.333		AT5G14710.1	Vss_DN26409_c2_g1_i4	4.35e-39	16	375	36	395	158	340	120	52.5				AT1G63150.1	AT1G63150.1	1894
AT5G51200.3	Vss_DN16259_c0_g1_i1	9.72e-125	5531	5406	4503	4378	27.2	53	42	33.333		AT5G14700.1	Vss_DN23492_c0_g1_i1	1.24e-28	589	777	523	711	71.6	150	63	42.857				AT1G63160.1	AT1G63160.1	1895
AT5G51200.1	Vss_DN16259_c0_g1_i1	0	4513	4629	3428	3544	33.1	66	39	38.462		AT5G14680.1	Vss_DN29022_c0_g1_i3	1.03e-64	106	528	458	880	208	448	141	54.61				AT1G63220.1	AT1G63220.1	1896
AT5G51200.2	Vss_DN16259_c0_g1_i1	0	4585	4701	3428	3544	33.1	66	39	38.462		AT5G14660.1	Vss_DN23510_c0_g1_i1	1.27e-74	211	705	514	1008	275	594	165	67.879				AT1G63260.1	AT1G63260.1	1897
AT5G51200.3	Vss_DN16259_c0_g1_i1	0	4570	4686	3428	3544	33.1	66	39	38.462		AT5G14640.1	Vss_DN28157_c0_g1_i1	5.88e-76	1233	58	1077	2252	283	612	392	37.245				AT1G63260.2	AT1G63260.2	1898
AT5G51200.2	Vss_DN16259_c0_g1_i1	1.34e-08	2035	1919	845	729	23.5	45	39	41.026		AT5G14620.1	Vss_DN29810_c4_g2_i1	7.34e-119	802	1275	1163	690	165	355	158	44.304				AT1G63270.1	AT1G63270.1	1899
AT5G51200.3	Vss_DN16259_c0_g1_i1	1.34e-08	2017	1901	845	729	23.5	45	39	41.026		AT5G14610.3	Vss_DN30837_c3_g1_i6	0	133	1263	2116	986	667	1450	377	74.801				AT1G63280.1	AT1G63280.1	1900
AT5G51200.1	Vss_DN16259_c0_g1_i1	1.05e-52	2010	1900	838	728	37.7	76	37	45.946		AT5G14610.2	Vss_DN30837_c3_g1_i9	0	412	1656	2230	986	714	1553	415	72.53				AT1G63290.1	AT1G63290.1	1901
AT5G51200.1	Vss_DN16259_c0_g1_i1	1.05e-52	3639	3529	2539	2429	46.4	95	37	48.649		AT5G14600.1	Vss_DN23208_c1_g1_i2	1.33e-108	1	684	1303	620	353	766	228	69.298				AT1G63300.1	AT1G63300.1	1902
AT5G51200.2	Vss_DN16259_c0_g1_i1	1.23e-62	3711	3601	2539	2429	46.4	95	37	48.649		AT5G14590.1	Vss_DN29823_c0_g1_i4	3.23e-120	1412	696	655	1371	303	655	239	61.925				AT1G63430.1	AT1G63430.1	1903
AT5G51200.3	Vss_DN16259_c0_g1_i1	3.35e-61	3696	3586	2539	2429	46.4	95	37	48.649		AT5G14580.1	Vss_DN25027_c1_g1_i1	2.08e-161	616	1515	900	1	445	971	300	62.667				AT1G63440.1	AT1G63440.1	1904
AT5G51200.1	Vss_DN16259_c0_g1_i1	0	2035	2136	920	1021	63.4	132	34	70.588		AT5G14550.1	Vss_DN22341_c0_g1_i1	1.61e-128	253	882	1396	767	320	693	210	58.095				AT1G63450.1	AT1G63450.1	1905
AT5G51200.1	Vss_DN16259_c0_g1_i1	5.09e-38	1902	1997	730	825	29	57	32	50		AT5G14540.1	Vss_DN27963_c1_g3_i2	1.83e-42	337	630	1564	1271	105	227	98	43.878				AT1G63480.1	AT1G63480.1	1906
AT5G51200.1	Vss_DN16259_c0_g1_i1	3.03e-07	1459	1367	278	186	35	70	31	48.387		AT5G14520.1	Vss_DN28457_c0_g1_i1	0	4	813	231	1040	374	810	270	63.704				AT1G63490.2	AT1G63490.2	1907
AT5G51200.1	Vss_DN16259_c0_g1_i1	0	4396	4482	3302	3388	40	81	29	51.724		AT5G14510.1	Vss_DN24696_c0_g1_i1	2.94e-40	583	840	845	588	82.6	174	86	43.023				AT1G63520.1	AT1G63520.1	1908
AT5G51200.2	Vss_DN16259_c0_g1_i1	0	4468	4554	3302	3388	40	81	29	51.724		AT5G14500.1	Vss_DN26506_c1_g1_i3	4.6e-130	1	687	1452	766	339	735	229	59.389				AT1G63580.1	AT1G63580.1	1909
AT5G51200.3	Vss_DN16259_c0_g1_i1	0	4453	4539	3302	3388	40	81	29	51.724		AT5G14490.1	Vss_DN24927_c0_g1_i2	3.7e-30	422	15	1626	2033	74.4	156	136	38.971				AT1G63610.1	AT1G63610.1	1910
AT5G51200.1	Vss_DN16259_c0_g1_i1	7.22e-116	2111	2034	996	919	38.6	78	26	65.385		AT5G14460.1	Vss_DN28250_c0_g1_i1	7.12e-108	904	1617	1523	810	348	755	238	61.765				AT1G63615.1	AT1G63615.1	1911
AT5G51200.1	Vss_DN16259_c0_g1_i1	5.09e-38	3548	3604	2448	2504	30.4	60	19	57.895		AT5G14430.2	Vss_DN28242_c0_g1_i2	0	232	1809	2181	604	846	1841	526	64.449				AT1G63640.1	AT1G63640.1	1912
AT5G51200.2	Vss_DN16259_c0_g1_i1	3.75e-47	3620	3676	2448	2504	30.4	60	19	57.895		AT5G14320.2	Vss_DN19919_c0_g1_i1	3.04e-06	354	133	518	297	49.6	102	74	31.081				AT1G63660.1	AT1G63660.1	1913
AT5G51200.3	Vss_DN16259_c0_g1_i1	6.83e-47	3605	3661	2448	2504	30.4	60	19	57.895		AT5G14310.1	Vss_DN28407_c1_g1_i1	4.75e-124	751	1119	1721	2089	222	479	123	72.358				AT1G63680.1	AT1G63680.1	1914
AT3G18270.1	Vss_DN16276_c0_g1_i1	2.89e-47	100	630	553	23	188	404	177	51.412		AT5G14290.1	Vss_DN22346_c0_g1_i1	2.34e-22	85	399	1096	782	103	219	105	41.905				AT1G63690.2	AT1G63690.2	1915
AT3G18270.1	Vss_DN16276_c0_g1_i1	3.02e-18	413	129	240	524	63.8	133	95	42.105		AT5G14270.1	Vss_DN31361_c1_g2_i3	1.22e-59	409	756	2043	2390	168	367	116	58.621				AT1G63700.1	AT1G63700.1	1916
AT3G18270.1	Vss_DN16276_c0_g1_i1	3.02e-18	629	489	24	164	46.9	96	47	44.681		AT5G14260.1	Vss_DN24669_c1_g1_i2	0	235	1545	1590	280	733	1594	437	70.023				AT1G63770.5	AT1G63770.5	1917
AT3G16720.1	Vss_DN16302_c0_g1_i1	8.28e-23	349	483	451	317	101	215	45	75.556		AT5G14250.1	Vss_DN26938_c0_g1_i1	2.63e-125	724	1254	1527	997	225	486	177	54.802				AT1G63780.1	AT1G63780.1	1918
AT3G16720.1	Vss_DN16302_c0_g1_i1	1.09e-07	482	351	318	449	56.1	116	44	61.364		AT5G14240.1	Vss_DN24325_c0_g1_i1	7.31e-32	584	243	1198	857	82.2	173	114	46.491				AT1G63810.1	AT1G63810.1	1919
AT3G16720.1	Vss_DN16302_c0_g1_i1	8.28e-23	280	324	523	479	24.4	47	15	60		AT5G14230.1	Vss_DN31058_c0_g2_i2	0	37	1608	981	2552	599	1302	524	48.855				AT1G63820.1	AT1G63820.1	1920
AT2G33845.1	Vss_DN16312_c0_g2_i1	3.07e-12	549	295	525	271	70.3	147	85	32.941		AT5G14220.1	Vss_DN27982_c0_g1_i1	6.44e-146	892	1506	1092	1706	297	644	205	56.098				AT1G63830.1	AT1G63830.1	1921
AT2G33845.1	Vss_DN16312_c0_g2_i1	7.87e-45	274	498	250	474	131	285	75	72		AT5G14210.1	Vss_DN31276_c0_g1_i4	4.74e-111	391	1038	2912	2265	180	387	216	40.278				AT1G63850.1	AT1G63850.1	1922
AT2G33845.1	Vss_DN16312_c0_g2_i1	3.45e-22	485	282	461	258	89	188	68	61.765		AT5G14180.1	Vss_DN21175_c0_g1_i1	2.15e-84	292	972	1178	498	234	506	227	40.088				AT1G63855.4	AT1G63855.4	1923
AT2G33845.1	Vss_DN16312_c0_g2_i1	7.87e-45	148	255	127	234	57.2	120	36	66.667		AT5G14140.1	Vss_DN21098_c0_g1_i1	9.84e-59	19	639	1135	515	215	464	207	46.377				AT1G63900.1	AT1G63900.1	1924
AT2G33845.1	Vss_DN16312_c0_g2_i1	3.45e-22	230	165	209	144	33.6	67	22	63.636		AT5G14120.1	Vss_DN23378_c5_g2_i1	1.4e-151	910	1563	1373	720	237	513	218	55.963				AT1G63940.1	AT1G63940.1	1925
AT2G33845.1	Vss_DN16312_c0_g2_i1	7.87e-45	495	533	471	509	28.1	55	13	76.923		AT5G14105.1	Vss_DN21401_c0_g2_i4	5.48e-12	1	126	849	724	67.5	141	42	61.905				AT1G63970.1	AT1G63970.1	1926
AT5G54940.1	Vss_DN16317_c0_g1_i1	2.53e-50	70	339	379	110	176	379	90	77.778		AT5G14100.1	Vss_DN25779_c0_g1_i3	5.26e-72	394	837	1138	695	191	411	148	60.811				AT1G64060.1	AT1G64060.1	1927
AT5G54940.2	Vss_DN16317_c0_g1_i1	2.53e-50	70	339	379	110	176	379	90	77.778		AT5G14080.1	Vss_DN30057_c1_g1_i4	9.99e-38	1030	1599	1294	725	118	253	190	31.579				AT1G64110.1	AT1G64110.1	1928
AT5G54940.3	Vss_DN16317_c0_g1_i1	2.53e-50	70	339	379	110	176	379	90	77.778		AT5G14070.1	Vss_DN21488_c0_g1_i1	3.21e-05	318	103	234	449	46.4	95	72	34.722				AT1G64140.1	AT1G64140.1	1929
AT5G54940.1	Vss_DN16317_c0_g1_i1	6.73e-20	330	73	119	376	89.5	189	86	48.837		AT5G14060.1	Vss_DN30126_c0_g1_i5	0	223	1623	1873	473	765	1665	467	74.304				AT1G64150.1	AT1G64150.1	1930
AT5G54940.2	Vss_DN16317_c0_g1_i1	6.73e-20	330	73	119	376	89.5	189	86	48.837		AT5G14050.1	Vss_DN30976_c0_g2_i1	6.39e-145	664	1641	1366	389	463	1007	326	57.975				AT1G64160.1	AT1G64160.1	1931
AT5G54940.3	Vss_DN16317_c0_g1_i1	6.73e-20	330	73	119	376	89.5	189	86	48.837		AT5G14030.1	Vss_DN20773_c0_g1_i1	2.45e-16	545	78	702	235	84	177	156	37.821				AT1G64190.1	AT1G64190.1	1932
AT5G54940.1	Vss_DN16317_c0_g1_i1	5.99e-13	96	338	353	111	71.6	150	81	44.444		AT5G13980.1	Vss_DN30911_c0_g1_i2	0	76	759	885	1568	397	862	228	70.614				AT1G64280.1	AT1G64280.1	1933
AT5G54940.2	Vss_DN16317_c0_g1_i1	5.99e-13	96	338	353	111	71.6	150	81	44.444		AT5G13960.1	Vss_DN29943_c0_g1_i1	3.13e-143	367	1074	1590	2297	345	747	236	56.78				AT1G64300.1	AT1G64300.1	1934
AT5G54940.3	Vss_DN16317_c0_g1_i1	5.99e-13	96	338	353	111	71.6	150	81	44.444		AT5G13950.1	Vss_DN31291_c0_g2_i2	2.72e-44	247	636	705	1094	159	347	130	49.231				AT1G64350.1	AT1G64350.1	1935
AT5G54940.1	Vss_DN16317_c0_g1_i1	4.03e-08	101	331	348	118	55.6	115	77	48.052		AT5G13930.1	Vss_DN22369_c0_g1_i2	0	34	699	152	817	436	947	222	80.18				AT1G64355.1	AT1G64355.1	1936
AT5G54940.2	Vss_DN16317_c0_g1_i1	4.03e-08	101	331	348	118	55.6	115	77	48.052		AT5G13900.1	Vss_DN20574_c2_g1_i1	0.000535	25	162	916	779	29.9	59	46	30.435				AT1G64355.2	AT1G64355.2	1937
AT5G54940.3	Vss_DN16317_c0_g1_i1	4.03e-08	101	331	348	118	55.6	115	77	48.052		AT5G13890.1	Vss_DN22991_c0_g1_i1	1.16e-21	568	681	723	610	53.8	111	38	52.632				AT1G64390.1	AT1G64390.1	1938
AT5G54940.1	Vss_DN16317_c0_g1_i1	2.88e-13	203	69	246	380	64.8	135	45	64.444		AT5G13860.1	Vss_DN25313_c0_g1_i4	1.49e-108	37	465	1602	1174	226	487	143	63.636				AT1G64400.1	AT1G64400.1	1939
AT5G54940.2	Vss_DN16317_c0_g1_i1	2.88e-13	203	69	246	380	64.8	135	45	64.444		AT5G13850.1	Vss_DN19889_c0_g1_i1	1.71e-40	452	150	711	409	137	293	101	65.347				AT1G64430.1	AT1G64430.1	1940
AT5G54940.3	Vss_DN16317_c0_g1_i1	2.88e-13	203	69	246	380	64.8	135	45	64.444		AT5G13830.1	Vss_DN22098_c0_g1_i1	5.75e-76	10	237	269	496	147	316	76	77.632				AT1G64455.1	AT1G64455.1	1941
AT5G54940.1	Vss_DN16317_c0_g1_i1	2.88e-13	332	243	117	206	26.7	52	30	53.333		AT5G13820.1	Vss_DN29138_c0_g1_i2	9.35e-28	1884	1561	492	815	78	164	108	34.259				AT1G64460.1	AT1G64460.1	1942
AT5G54940.2	Vss_DN16317_c0_g1_i1	2.88e-13	332	243	117	206	26.7	52	30	53.333		AT5G13810.1	Vss_DN30745_c1_g1_i2	2.37e-47	367	759	1965	2357	162	348	131	47.328				AT1G64480.1	AT1G64480.1	1943
AT5G54940.3	Vss_DN16317_c0_g1_i1	2.88e-13	332	243	117	206	26.7	52	30	53.333		AT5G13780.1	Vss_DN21850_c1_g1_i2	8.51e-92	1	462	1463	1002	334	724	154	88.312				AT1G64480.4	AT1G64480.4	1944
AT5G54940.1	Vss_DN16317_c0_g1_i1	2.53e-50	1	69	457	389	39.6	80	23	60.87		AT5G13770.1	Vss_DN26959_c2_g2_i2	2.04e-70	751	1767	1096	2112	246	531	339	34.218				AT1G64510.1	AT1G64510.1	1945
AT5G54940.2	Vss_DN16317_c0_g1_i1	2.53e-50	1	69	457	389	39.6	80	23	60.87		AT5G13760.1	Vss_DN29511_c0_g1_i3	2.73e-80	613	1083	3351	2881	151	325	157	36.943				AT1G64520.1	AT1G64520.1	1946
AT5G54940.3	Vss_DN16317_c0_g1_i1	2.53e-50	1	69	457	389	39.6	80	23	60.87		AT5G13750.1	Vss_DN29230_c4_g6_i3	8.81e-71	25	651	628	2	266	575	209	55.981				AT1G64530.1	AT1G64530.1	1947
AT5G54940.1	Vss_DN16317_c0_g1_i1	6.73e-20	65	24	393	434	24.4	47	14	71.429		AT5G13730.1	Vss_DN30942_c0_g1_i1	2.52e-57	529	1242	324	1037	221	477	238	39.496				AT1G64550.1	AT1G64550.1	1948
AT5G54940.2	Vss_DN16317_c0_g1_i1	6.73e-20	65	24	393	434	24.4	47	14	71.429		AT5G13720.1	Vss_DN27653_c0_g1_i4	3e-38	767	234	522	1055	157	337	178	48.876				AT1G64570.1	AT1G64570.1	1949
AT5G54940.3	Vss_DN16317_c0_g1_i1	6.73e-20	65	24	393	434	24.4	47	14	71.429		AT5G13710.1	Vss_DN25079_c0_g1_i2	4.65e-160	7	1005	1429	431	562	1221	333	67.267				AT1G64580.1	AT1G64580.1	1950
AT4G38120.1	Vss_DN16329_c1_g1_i1	1.18e-86	2848	3318	543	1013	206	445	157	53.503		AT5G13700.1	Vss_DN31047_c1_g1_i3	2.91e-125	472	1299	746	1573	347	753	276	50.725				AT1G64584.1	AT1G64584.1	1951
AT4G38120.3	Vss_DN16329_c1_g1_i1	1.18e-86	2857	3327	543	1013	206	445	157	53.503		AT5G13690.1	Vss_DN30011_c0_g1_i3	0	277	1677	502	1902	836	1820	467	69.593				AT1G64640.1	AT1G64640.1	1952
AT4G38120.1	Vss_DN16329_c1_g1_i1	1.49e-17	3224	2850	919	545	78.5	165	125	36.8		AT5G13680.1	Vss_DN28297_c1_g1_i2	0	2614	3294	1690	1010	309	669	227	56.828				AT1G64650.1	AT1G64650.1	1953
AT4G38120.3	Vss_DN16329_c1_g1_i1	1.5e-17	3233	2859	919	545	78.5	165	125	36.8		AT5G13650.1	Vss_DN27409_c0_g2_i1	0	1111	2022	1265	354	553	1202	304	80.921				AT1G64680.1	AT1G64680.1	1954
AT4G38120.4	Vss_DN16329_c1_g1_i1	1.89e-76	2848	3210	543	905	172	370	121	58.678		AT5G13640.1	Vss_DN17571_c0_g1_i2	0	247	921	733	1407	447	971	225	79.556				AT1G64760.1	AT1G64760.1	1955
AT4G38120.4	Vss_DN16329_c1_g1_i1	3.55e-17	3185	2850	880	545	76.7	161	112	38.393		AT5G13630.1	Vss_DN31541_c0_g1_i2	0	223	4143	302	4222	2447	5360	1307	77.2				AT1G64770.1	AT1G64770.1	1956
AT4G38120.1	Vss_DN16329_c1_g1_i1	1.18e-86	2299	2589	6	296	100	214	97	43.299		AT5G13600.1	Vss_DN29245_c1_g1_i1	1.98e-42	1502	1146	2661	2305	99.1	210	119	46.218				AT1G64790.1	AT1G64790.1	1957
AT4G38120.3	Vss_DN16329_c1_g1_i1	1.18e-86	2308	2598	6	296	100	214	97	43.299		AT5G13570.1	Vss_DN22306_c0_g1_i1	2.95e-99	1	399	79	477	212	457	133	66.917				AT1G64810.1	AT1G64810.1	1958
AT4G38120.4	Vss_DN16329_c1_g1_i1	1.89e-76	2299	2589	6	296	100	214	97	43.299		AT5G13560.1	Vss_DN26879_c0_g1_i1	1.02e-109	874	1479	1204	1809	182	399	202	41.584				AT1G64850.1	AT1G64850.1	1959
AT4G38120.1	Vss_DN16329_c1_g1_i1	1.18e-86	2647	2739	348	440	52.8	109	31	58.065		AT5G13530.1	Vss_DN31538_c1_g1_i3	0	1006	4137	5622	2491	1694	3691	1044	63.793				AT1G64860.1	AT1G64860.1	1960
AT4G38120.3	Vss_DN16329_c1_g1_i1	1.18e-86	2656	2748	348	440	52.8	109	31	58.065		AT5G13520.1	Vss_DN27512_c0_g1_i2	2.59e-129	829	1740	1582	671	436	947	304	57.895				AT1G64880.1	AT1G64880.1	1961
AT4G38120.4	Vss_DN16329_c1_g1_i1	1.89e-76	2647	2739	348	440	52.8	109	31	58.065		AT5G13510.1	Vss_DN19858_c0_g1_i2	1.77e-82	115	660	288	833	303	657	182	66.484				AT1G64960.1	AT1G64960.1	1962
AT4G38120.1	Vss_DN16329_c1_g1_i1	1.49e-17	2723	2646	424	347	24.4	47	26	53.846		AT5G13500.1	Vss_DN26847_c0_g1_i4	3.11e-170	97	1065	779	1747	596	1295	323	75.232				AT1G64970.1	AT1G64970.1	1963
AT4G38120.3	Vss_DN16329_c1_g1_i1	1.5e-17	2732	2655	424	347	24.4	47	26	53.846		AT5G13480.1	Vss_DN28706_c1_g1_i4	0	115	1245	2547	1417	750	1632	377	76.393				AT1G64980.1	AT1G64980.1	1964
AT4G38120.4	Vss_DN16329_c1_g1_i1	3.55e-17	2723	2646	424	347	24.4	47	26	53.846		AT5G13470.1	Vss_DN23954_c0_g1_i3	4.22e-12	280	441	626	787	69.5	147	54	51.852				AT1G64990.1	AT1G64990.1	1965
AT4G38120.1	Vss_DN16329_c1_g1_i1	1.49e-17	2600	2538	307	245	27.6	54	21	61.905		AT5G13450.1	Vss_DN22501_c0_g1_i4	1.21e-40	139	699	1399	839	165	354	187	37.433				AT1G65000.1	AT1G65000.1	1966
AT4G38120.3	Vss_DN16329_c1_g1_i1	1.5e-17	2609	2547	307	245	27.6	54	21	61.905		AT5G13440.1	Vss_DN22171_c0_g1_i1	1.32e-43	822	175	553	1200	175	376	216	37.037				AT1G65010.1	AT1G65010.1	1967
AT4G38120.4	Vss_DN16329_c1_g1_i1	3.55e-17	2600	2538	307	245	27.6	54	21	61.905		AT5G13420.1	Vss_DN24478_c0_g1_i1	1.66e-155	169	885	1628	912	375	815	239	66.527				AT1G65020.1	AT1G65020.1	1968
AT4G38120.1	Vss_DN16329_c1_g1_i1	1.49e-17	2459	2409	166	116	27.2	53	17	70.588		AT5G13410.3	Vss_DN24202_c0_g3_i1	1.61e-50	172	609	723	286	197	425	146	56.849				AT1G65030.1	AT1G65030.1	1969
AT4G38120.3	Vss_DN16329_c1_g1_i1	1.5e-17	2468	2418	166	116	27.2	53	17	70.588		AT5G13410.1	Vss_DN24202_c0_g3_i6	7.53e-94	172	771	1084	485	341	740	200	69				AT1G65040.2	AT1G65040.2	1970
AT4G38120.4	Vss_DN16329_c1_g1_i1	3.55e-17	2459	2409	166	116	27.2	53	17	70.588		AT5G13390.1	Vss_DN29019_c2_g1_i1	0	1213	2184	2212	3183	412	893	324	52.778				AT1G65040.3	AT1G65040.3	1971
AT5G50810.1	Vss_DN16379_c0_g1_i1	1.42e-11	10	231	114	335	66.1	138	74	41.892		AT5G13340.1	Vss_DN26844_c1_g1_i1	1.16e-15	382	555	620	447	49.1	102	58	67.241				AT1G65040.5	AT1G65040.5	1972
AT5G50810.1	Vss_DN16379_c0_g1_i1	2.19e-13	124	228	225	329	62	129	35	65.714		AT5G13310.1	Vss_DN26084_c0_g1_i1	1.65e-14	427	576	1250	1101	40.7	85	50	40				AT1G65060.2	AT1G65060.2	1973
AT5G50810.1	Vss_DN16379_c0_g1_i1	1.11e-08	120	19	224	123	35.9	72	34	41.176		AT5G13300.1	Vss_DN29524_c0_g1_i2	2.66e-177	998	105	1898	1005	383	831	298	66.107				AT1G65070.1	AT1G65070.1	1974
AT5G50810.1	Vss_DN16379_c0_g1_i1	1.11e-08	200	120	301	221	38.6	78	27	66.667		AT5G13260.1	Vss_DN26465_c1_g1_i1	2.34e-114	526	1113	1786	1199	270	589	196	58.673				AT1G65080.1	AT1G65080.1	1975
AT5G50810.1	Vss_DN16379_c0_g1_i1	2.19e-13	51	119	155	223	28.6	56	23	52.174		AT5G13250.1	Vss_DN29936_c2_g2_i1	7.55e-16	781	981	2224	2424	68	142	67	44.776				AT1G65120.2	AT1G65120.2	1976
AT2G35585.1	Vss_DN16397_c0_g2_i1	1.25e-21	136	291	547	392	90.9	192	52	61.538		AT5G13240.3	Vss_DN23964_c0_g1_i4	5.57e-26	476	27	1014	565	83.1	175	150	39.333				AT1G65190.1	AT1G65190.1	1977
AT2G35585.1	Vss_DN16397_c0_g2_i1	0.00048	261	136	422	547	42.8	87	42	45.238		AT5G13220.2	Vss_DN20413_c0_g1_i1	0.000766	481	555	555	481	38	77	25	60				AT1G65200.1	AT1G65200.1	1978
AT2G35585.2	Vss_DN16397_c0_g2_i1	2.48e-15	136	243	547	440	65.7	137	36	61.111		AT5G13190.1	Vss_DN22070_c0_g1_i1	1.21e-14	24	233	401	610	50.6	104	70	34.286				AT1G65230.1	AT1G65230.1	1979
AT2G35585.1	Vss_DN16397_c0_g2_i1	1.25e-21	364	429	355	290	23.1	44	22	40.909		AT5G13160.1	Vss_DN28561_c3_g3_i1	0	187	1110	2209	1286	619	1345	308	82.792				AT1G65240.1	AT1G65240.1	1980
AT2G35585.1	Vss_DN16397_c0_g2_i1	1.25e-21	1	36	673	638	24	46	12	75		AT5G13100.1	Vss_DN28338_c0_g1_i1	2.6e-117	451	1065	1048	1662	361	785	205	68.293				AT1G65260.1	AT1G65260.1	1981
AT2G35585.2	Vss_DN16397_c0_g2_i1	2.48e-15	357	392	439	404	26.3	51	12	75		AT5G13090.1	Vss_DN22281_c0_g1_i1	8.55e-17	292	417	326	451	68	142	42	50				AT1G65270.1	AT1G65270.1	1982
AT2G35585.2	Vss_DN16397_c0_g2_i1	2.48e-15	1	36	673	638	24	46	12	75		AT5G13070.1	Vss_DN23886_c0_g1_i1	6.83e-77	1	372	1149	778	209	450	124	58.065				AT1G65280.1	AT1G65280.1	1983
AT3G15140.1	Vss_DN16399_c0_g1_i1	4.03e-34	709	1014	540	235	144	308	102	53.922		AT5G13050.2	Vss_DN23096_c1_g1_i4	1.72e-58	112	624	1068	556	224	483	171	52.632				AT1G65295.1	AT1G65295.1	1984
AT3G15140.2	Vss_DN16399_c0_g1_i1	3.22e-34	529	834	540	235	144	308	102	53.922		AT5G13050.1	Vss_DN23096_c1_g1_i3	3.31e-67	112	735	1268	645	245	529	208	52.404				AT1G65349.1	AT1G65349.1	1985
AT3G15140.1	Vss_DN16399_c0_g1_i1	3.44e-12	1013	714	236	535	71.2	149	100	44		AT5G13030.1	Vss_DN25806_c0_g1_i1	0	1021	1902	1183	2064	524	1138	294	69.728				AT1G65410.1	AT1G65410.1	1986
AT3G15140.2	Vss_DN16399_c0_g1_i1	2.75e-12	833	534	236	535	71.2	149	100	44		AT5G13010.1	Vss_DN30971_c1_g4_i1	0	1609	3564	3085	1130	1292	2828	652	85.429				AT1G65420.1	AT1G65420.1	1987
AT3G15140.1	Vss_DN16399_c0_g1_i1	2.71e-09	954	712	295	537	61.6	128	81	39.506		AT5G12950.1	Vss_DN28924_c0_g1_i1	0	283	1224	1129	2070	527	1144	314	67.197				AT1G65430.1	AT1G65430.1	1988
AT3G15140.2	Vss_DN16399_c0_g1_i1	2.17e-09	774	532	295	537	61.6	128	81	39.506		AT5G12900.1	Vss_DN29463_c1_g1_i1	7.64e-40	1135	1386	768	517	83.3	176	84	33.333				AT1G65440.1	AT1G65440.1	1989
AT1G44100.1	Vss_DN16415_c0_g2_i1	0	712	1443	1375	2106	349	756	244	61.885		AT5G12890.1	Vss_DN17949_c1_g1_i1	3.54e-35	1057	1395	781	443	110	234	113	38.938				AT1G65450.1	AT1G65450.1	1990
AT1G58360.1	Vss_DN16415_c0_g2_i1	1.85e-85	1445	738	2096	1389	157	338	236	46.186		AT5G12860.1	Vss_DN25625_c0_g1_i1	0	259	1674	2137	722	940	2046	472	87.076				AT1G65470.1	AT1G65470.1	1991
AT1G58360.1	Vss_DN16415_c0_g2_i1	0	709	1365	1360	2016	339	734	219	55.708		AT5G12850.1	Vss_DN30553_c0_g1_i4	1.66e-57	1115	609	1842	1336	187	403	169	55.621				AT1G65540.1	AT1G65540.1	1992
AT5G49630.1	Vss_DN16415_c0_g2_i1	2.11e-180	811	1437	1468	2094	315	682	209	55.502		AT5G12470.1	Vss_DN22983_c0_g1_i2	6.41e-122	313	1152	744	1583	435	945	280	68.571				AT1G65550.1	AT1G65550.1	1993
AT5G49630.1	Vss_DN16415_c0_g2_i1	7.7e-89	1430	810	2087	1467	175	377	207	45.411		AT5G12430.1	Vss_DN31555_c0_g2_i1	5.69e-163	2467	3006	1610	2149	227	499	180	53.333				AT1G65580.1	AT1G65580.1	1994
AT5G23810.1	Vss_DN16415_c0_g2_i1	5.86e-141	478	1095	1162	1779	275	595	206	56.796		AT5G12410.1	Vss_DN22974_c0_g1_i1	5.65e-57	907	1122	904	689	125	272	72	68.056				AT1G65590.1	AT1G65590.1	1995
AT5G23810.1	Vss_DN16415_c0_g2_i1	1.65e-64	1094	480	1778	1164	146	314	205	44.39		AT5G12370.1	Vss_DN29826_c0_g1_i3	0	694	1713	930	1949	545	1187	340	68.529				AT1G65620.1	AT1G65620.1	1996
AT5G09220.1	Vss_DN16415_c0_g2_i1	5.39e-82	725	111	1358	744	186	401	205	48.78		AT5G12330.1	Vss_DN21412_c5_g1_i1	1.84e-49	580	858	434	156	106	226	93	48.387				AT1G65650.1	AT1G65650.1	1997
AT5G09220.1	Vss_DN16415_c0_g2_i1	0	115	723	748	1356	313	677	203	65.025		AT5G12320.1	Vss_DN23013_c0_g1_i3	2.88e-39	34	402	932	564	159	342	123	52.846				AT1G65660.1	AT1G65660.1	1998
[truncated: 454,518+ more rows]
